# Supplementary material for: Dynamic proteomics reveals that endosperm weakening plays a critical role during seed germination in Polygonatum cyrtonema Hua
Source: Front Plant Sci. 2025 Nov 18;16:1662175. doi: 10.3389/fpls.2025.1662175 (PMC12670176; doi:10.3389/fpls.2025.1662175)
Supplement: Supplementary file 4 [file Table1.xlsx]

## Sheet: Integrated_Function.anno.1
Table S1. The annotation of assembled unigenes.
#GeneID	COG_class	COG_class_annotation	GO_annotation	KEGG_annotation	KOG_class	KOG_class_annotation	Pfam_annotation	Swissprot_annotation	nr_annotation
TRINITY_DN32509_c0_g1	--	--	--	--	--	--	Protein of unknown function (DUF3759)	--	1 concanamycin induced c [Fusarium longipes]
TRINITY_DN12772_c0_g1	--	--	--	--	--	--	--	--	uncharacterized protein A4U43_C02F21230 [Asparagus officinalis]
TRINITY_DN293825_c0_g1	--	--	Molecular Function: hydrolase activity (GO:0016787);;	--	--	--	--	Probable secreted lipase ARB_02369 OS=Arthroderma benhamiae (strain ATCC MYA-4681 / CBS 112371) OX=663331 GN=ARB_02369 PE=1 SV=1	hypothetical protein CEP54_015219 [Fusarium sp. AF-8]
TRINITY_DN491570_c0_g1	[R]	General function prediction only	Cellular Component: membrane (GO:0016020);; Cellular Component: cell part (GO:0044464);;	K07151|1.97903e-18|aip:107644598|(RefSeq) dolichyl-diphosphooligosaccharide--protein glycosyltransferase subunit STT3B; K07151 dolichyl-diphosphooligosaccharide---protein glycosyltransferase [EC:2.4.99.18]	[O]	Posttranslational modification, protein turnover, chaperones	Oligosaccharyl transferase STT3 subunit	Dolichyl-diphosphooligosaccharide--protein glycosyltransferase subunit STT3 OS=Dictyostelium discoideum OX=44689 GN=stt3 PE=3 SV=1	uncharacterized protein A4U43_C07F22720 [Asparagus officinalis]
TRINITY_DN395122_c0_g1	--	--	Molecular Function: magnesium ion transmembrane transporter activity (GO:0015095);; Biological Process: magnesium ion transport (GO:0015693);; Cellular Component: integral component of membrane (GO:0016021);; Biological Process: magnesium ion transmembrane transport (GO:1903830);;	--	[S]	Function unknown	Magnesium transporter NIPA	Magnesium transporter NIPA4 OS=Homo sapiens OX=9606 GN=NIPAL4 PE=1 SV=3	Synaptojanin, N-terminal [Umbilicaria pustulata]
TRINITY_DN559_c1_g3	--	--	--	K19613|6.04102e-15|egr:104436906|(RefSeq) TMV resistance protein N-like isoform X1	[R]	General function prediction only	Leucine rich repeat;; Leucine Rich repeats (2 copies);; Leucine Rich Repeat;; Senescence regulator	Plant intracellular Ras-group-related LRR protein 1 OS=Oryza sativa subsp. japonica OX=39947 GN=IRL1 PE=2 SV=2	LOW QUALITY PROTEIN: plant intracellular Ras-group-related LRR protein 1-like [Phoenix dactylifera]
TRINITY_DN3546_c0_g1	[R]	General function prediction only	Molecular Function: zinc ion binding (GO:0008270);;	--	--	--	AN1-like Zinc finger	AN1-type zinc finger protein TMC1 OS=Saccharomyces cerevisiae (strain ATCC 204508 / S288c) OX=559292 GN=TMC1 PE=1 SV=1	hypothetical protein OBBRIDRAFT_788774 [Obba rivulosa]
TRINITY_DN916_c1_g1	--	--	Cellular Component: membrane (GO:0016020);;	--	[I]	Lipid transport and metabolism	START domain	Phosphatidylcholine transfer protein OS=Bos taurus OX=9913 GN=PCTP PE=1 SV=1	uncharacterized protein A4U43_C01F35550 [Asparagus officinalis]
TRINITY_DN46461_c0_g1	--	--	Molecular Function: DNA binding (GO:0003677);; Cellular Component: nucleus (GO:0005634);; Biological Process: regulation of transcription, DNA-templated (GO:0006355);;	K01256|2.10736e-09|adu:107479925|(RefSeq) LOW QUALITY PROTEIN: puromycin-sensitive aminopeptidase; K01256 aminopeptidase N [EC:3.4.11.2]	[K]	Transcription	Domain of unknown function (DUF3458_C) ARM repeats	BEL1-like homeodomain protein 1 OS=Arabidopsis thaliana OX=3702 GN=BLH1 PE=1 SV=1	hypothetical protein AQUCO_00900697v1 [Aquilegia coerulea]
TRINITY_DN418724_c0_g1	[G]	Carbohydrate transport and metabolism	Molecular Function: magnesium ion binding (GO:0000287);; Biological Process: carbohydrate metabolic process (GO:0005975);; Biological Process: inosine catabolic process (GO:0006148);; Biological Process: purine ribonucleoside salvage (GO:0006166);; Molecular Function: phosphopentomutase activity (GO:0008973);; Biological Process: guanosine catabolic process (GO:0046115);;	K01835|7.53004e-18|vcn:VOLCADRAFT_92695|(RefSeq) hypothetical protein; K01835 phosphoglucomutase [EC:5.4.2.2]	[G]	Carbohydrate transport and metabolism	Phosphoglucomutase/phosphomannomutase, alpha/beta/alpha domain I	Probable phosphoribomutase OS=Schizosaccharomyces pombe (strain 972 / ATCC 24843) OX=284812 GN=SPCC1840.05c PE=1 SV=1	putative alpha-d-phosphohexomutase superfamily [Diplodia seriata]
TRINITY_DN193105_c0_g1	--	--	Molecular Function: carnitine O-acetyltransferase activity (GO:0004092);; Cellular Component: mitochondrial inner membrane (GO:0005743);; Cellular Component: peroxisome (GO:0005777);; Biological Process: fatty acid metabolic process (GO:0006631);; Biological Process: transport (GO:0006810);;	--	[I]	Lipid transport and metabolism	Choline/Carnitine o-acyltransferase	Carnitine O-acetyltransferase, mitochondrial OS=Candida tropicalis OX=5482 GN=CAT2 PE=3 SV=1	Carnitine O-acetyltransferase mitochondrial [Spathaspora sp. JA1]
TRINITY_DN499906_c0_g1	--	--	--	--	--	--	--	--	peroxidase-4 [Coleophoma crateriformis]
TRINITY_DN1224_c0_g1	[C]	Energy production and conversion	Biological Process: ATP synthesis coupled proton transport (GO:0015986);; Cellular Component: proton-transporting ATP synthase complex, catalytic core F(1) (GO:0045261);; Molecular Function: proton-transporting ATP synthase activity, rotational mechanism (GO:0046933);; Molecular Function: proton-transporting ATPase activity, rotational mechanism (GO:0046961);;	K02136|0|egu:105033156|(RefSeq) ATP synthase subunit gamma, mitochondrial; K02136 F-type H+-transporting ATPase subunit gamma	[C]	Energy production and conversion	ATP synthase	ATP synthase subunit gamma, mitochondrial OS=Ipomoea batatas OX=4120 GN=ATPC PE=1 SV=2	PREDICTED: ATP synthase subunit gamma, mitochondrial [Elaeis guineensis]
TRINITY_DN278236_c0_g1	[C]	Energy production and conversion	Molecular Function: dihydrolipoyl dehydrogenase activity (GO:0004148);; Molecular Function: glycine dehydrogenase (decarboxylating) activity (GO:0004375);; Molecular Function: oxoglutarate dehydrogenase (succinyl-transferring) activity (GO:0004591);; Molecular Function: pyruvate dehydrogenase activity (GO:0004738);; Cellular Component: glycine cleavage complex (GO:0005960);; Cellular Component: m…	K00382|1.68531e-172|fve:101293278|(RefSeq) dihydrolipoyl dehydrogenase, mitochondrial; K00382 dihydrolipoamide dehydrogenase [EC:1.8.1.4]	[C]	Energy production and conversion	Pyridine nucleotide-disulphide oxidoreductase;; Pyridine nucleotide-disulphide oxidoreductase, dimerisation domain;; Pyridine nucleotide-disulphide oxidoreductase;; NAD(P)-binding Rossmann-like domain;; FAD dependent oxidoreductase;; FAD binding domain;; Glucose inhibited division protein A;; Alanine dehydrogenase/PNT, C-terminal domain;; FAD dependent oxidoreductase;; HI0933-like protein	Dihydrolipoyl dehydrogenase, mitochondrial OS=Schizosaccharomyces pombe (strain 972 / ATCC 24843) OX=284812 GN=dld1 PE=2 SV=2	hypothetical protein CDV36_002388 [Fusarium sp. AF-12]
TRINITY_DN32606_c1_g1	[J]	Translation, ribosomal structure and biogenesis	Molecular Function: structural constituent of ribosome (GO:0003735);; Cellular Component: ribosome (GO:0005840);; Biological Process: translation (GO:0006412);;	K02929|7.12633e-39|eus:EUTSA_v10021815mg|(RefSeq) hypothetical protein; K02929 large subunit ribosomal protein L44e	[J]	Translation, ribosomal structure and biogenesis	Ribosomal protein L44	60S ribosomal protein L44 OS=Cryptococcus neoformans var. neoformans serotype D (strain JEC21 / ATCC MYA-565) OX=214684 GN=RPL44 PE=3 SV=1	hypothetical protein CC85DRAFT_245316 [Cutaneotrichosporon oleaginosum]
TRINITY_DN491119_c0_g1	[GEPR]	--	Cellular Component: integral component of membrane (GO:0016021);; Molecular Function: transmembrane transporter activity (GO:0022891);; Biological Process: transmembrane transport (GO:0055085);;	K08150|4.58736e-18|aip:107632044|(RefSeq) probable inositol transporter 2; K08150 MFS transporter, SP family, solute carrier family 2 (myo-inositol transporter), member 13	[R]	General function prediction only	Sugar (and other) transporter	Myo-inositol transporter 1 OS=Schizosaccharomyces pombe (strain 972 / ATCC 24843) OX=284812 GN=itr1 PE=3 SV=1	Myo-inositol transporter 2 [Schizosaccharomyces pombe 972h-] [Rhizoctonia solani]
TRINITY_DN453307_c0_g1	--	--	--	--	--	--	--	--	Protein mms22 [Rhizoctonia solani]
TRINITY_DN442559_c0_g1	--	--	Molecular Function: oxidoreductase activity, acting on the CH-CH group of donors (GO:0016627);; Biological Process: metabolic process (GO:0044710);;	K00232|1.63282e-06|sind:105164352|(RefSeq) peroxisomal acyl-coenzyme A oxidase 1; K00232 acyl-CoA oxidase [EC:1.3.3.6]	[I]	Lipid transport and metabolism	Acyl-CoA oxidase	--	acyl-CoA dehydrogenase/oxidase [Pythium insidiosum]
TRINITY_DN1350_c0_g1	[V]	Defense mechanisms	Molecular Function: ATP binding (GO:0005524);; Cellular Component: integral component of membrane (GO:0016021);; Molecular Function: ATPase-coupled transmembrane transporter activity (GO:0042626);; Biological Process: transmembrane transport (GO:0055085);;	K05665|0|fve:101313352|(RefSeq) putative ABC transporter C family member 15; K05665 ATP-binding cassette, subfamily C (CFTR/MRP), member 1 [EC:7.6.2.3]	[Q]	Secondary metabolites biosynthesis, transport and catabolism	ABC transporter;; ABC transporter transmembrane region;; 50S ribosome-binding GTPase	ABC transporter C family MRP4 OS=Zea mays OX=4577 GN=MRP4 PE=2 SV=1	ABC transporter C family member 5-like [Asparagus officinalis]
TRINITY_DN432849_c0_g1	[T]	Signal transduction mechanisms	Biological Process: cellular process (GO:0009987);;	--	--	--	Response regulator receiver domain	Probable transcriptional regulator ycf29 OS=Pyropia yezoensis OX=2788 GN=ycf29 PE=3 SV=1	hypothetical chloroplast protein 29 [Pyropia yezoensis]
TRINITY_DN477594_c0_g1	--	--	--	--	[T]	Signal transduction mechanisms	RhoGAP domain	Rho GTPase-activating protein 24 OS=Homo sapiens OX=9606 GN=ARHGAP24 PE=1 SV=2	Rho GTPase activation protein [Syncephalis pseudoplumigaleata]
TRINITY_DN403025_c0_g1	--	--	--	--	--	--	--	--	37s ribosomal protein s5 protein [Purpureocillium lilacinum]
TRINITY_DN491582_c0_g1	[V]	Defense mechanisms	Molecular Function: ATP binding (GO:0005524);; Cellular Component: integral component of membrane (GO:0016021);; Molecular Function: ATPase-coupled transmembrane transporter activity (GO:0042626);; Biological Process: transmembrane transport (GO:0055085);;	K05666|1.25112e-11|olu:OSTLU_35503|(RefSeq) ABC(ABCC) family transporter: multispecific organic anion/multidrug (ABCC); K05666 ATP-binding cassette, subfamily C (CFTR/MRP), member 2	[Q]	Secondary metabolites biosynthesis, transport and catabolism	ABC transporter transmembrane region	ATP-binding cassette transporter abc2 OS=Schizosaccharomyces pombe (strain 972 / ATCC 24843) OX=284812 GN=abc2 PE=1 SV=1	hypothetical protein DACRYDRAFT_52395 [Dacryopinax primogenitus]
TRINITY_DN423481_c0_g1	--	--	--	--	--	--	Kelch motif;; Kelch motif;; Kelch motif;; Galactose oxidase, central domain	RING finger protein B OS=Dictyostelium discoideum OX=44689 GN=rngB PE=2 SV=2	--
TRINITY_DN434684_c0_g1	--	--	--	--	--	--	pre-mRNA processing factor 4 (PRP4) like	--	--
TRINITY_DN533609_c0_g1	--	--	--	--	--	--	--	Nonribosomal peptide synthase sidN OS=Epichloe festucae (strain E2368) OX=696363 GN=sidN PE=2 SV=1	Nonribosomal peptide synthetase 2 [Diplodia seriata]
TRINITY_DN30080_c0_g2	--	--	Biological Process: proteolysis (GO:0006508);; Molecular Function: cysteine-type peptidase activity (GO:0008234);;	--	--	--	--	--	uncharacterized protein LOC114303594 [Camellia sinensis]
TRINITY_DN487540_c0_g1	--	--	--	--	--	--	Lambda phage tail tube protein, TTP	--	--
TRINITY_DN352_c0_g1	--	--	--	--	[O]	Posttranslational modification, protein turnover, chaperones	--	E3 ubiquitin-protein ligase hel2 OS=Schizosaccharomyces pombe (strain 972 / ATCC 24843) OX=284812 GN=SPCC1223.01 PE=1 SV=2	LOW QUALITY PROTEIN: zinc finger protein 598-like [Asparagus officinalis]
TRINITY_DN476047_c0_g1	--	--	Molecular Function: holocytochrome-c synthase activity (GO:0004408);; Cellular Component: nucleus (GO:0005634);; Cellular Component: mitochondrial intermembrane space (GO:0005758);; Cellular Component: cytosol (GO:0005829);; Biological Process: cytochrome c-heme linkage (GO:0018063);;	K01764|4.92518e-25|mis:MICPUN_76259|(RefSeq) predicted protein; K01764 cytochrome c heme-lyase [EC:4.4.1.17]	[CO]	--	Cytochrome c/c1 heme lyase	Probable cytochrome c-type heme lyase OS=Dictyostelium discoideum OX=44689 GN=cchl PE=3 SV=1	predicted protein, partial [Micromonas commoda]
TRINITY_DN497290_c0_g1	--	--	--	--	--	--	EF-hand domain;; EF-hand domain pair;; EF hand;; EF hand	--	--
TRINITY_DN375457_c0_g1	--	--	--	--	--	--	Translation machinery associated TMA7	--	--
TRINITY_DN513612_c0_g1	--	--	--	--	--	--	--	--	hypothetical protein RhiirA1_483554, partial [Rhizophagus irregularis]
TRINITY_DN524417_c0_g1	[J]	Translation, ribosomal structure and biogenesis	Cellular Component: ribonucleoprotein complex (GO:0030529);;	K02974|1.51214e-24|mtr:MTR_7g114640|(RefSeq) 40S ribosomal protein S24-2; K02974 small subunit ribosomal protein S24e	[J]	Translation, ribosomal structure and biogenesis	Ribosomal protein S24e	40S ribosomal protein S24 OS=Chaetomium thermophilum (strain DSM 1495 / CBS 144.50 / IMI 039719) OX=759272 GN=CTHT_0041970.2 PE=1 SV=1	Putative 40S ribosomal protein S24 [Lichtheimia ramosa]
TRINITY_DN493012_c0_g1	--	--	Molecular Function: polygalacturonase activity (GO:0004650);; Cellular Component: extracellular region (GO:0005576);; Biological Process: carbohydrate metabolic process (GO:0005975);; Molecular Function: lyase activity (GO:0016829);; Biological Process: cell wall organization (GO:0071555);;	--	--	--	--	Probable polygalacturonase OS=Vitis vinifera OX=29760 GN=GSVIVT00026920001 PE=1 SV=1	pectin lyase-like superfamily protein, partial [Eucalyptus grandis]
TRINITY_DN386948_c0_g1	[K]	Transcription	Molecular Function: obsolete RNA polymerase II transcription factor activity, TBP-class protein binding (GO:0001132);; Molecular Function: protein binding (GO:0005515);; Biological Process: regulation of transcription, DNA-templated (GO:0006355);; Biological Process: transcription initiation from RNA polymerase II promoter (GO:0006367);; Biological Process: protein-DNA complex subunit organizatio…	K03124|6.61792e-11|zma:100283348|(RefSeq) transcription initiation factor IIB; K03124 transcription initiation factor TFIIB	[K]	Transcription	Transcription factor TFIIB repeat	Transcription initiation factor IIB OS=Dictyostelium discoideum OX=44689 GN=gtf2b PE=3 SV=1	hypothetical protein [Parasitella parasitica]
TRINITY_DN5908_c1_g1	[J]	Translation, ribosomal structure and biogenesis	Molecular Function: nucleic acid binding (GO:0003676);; Molecular Function: asparagine-tRNA ligase activity (GO:0004816);; Molecular Function: ATP binding (GO:0005524);; Cellular Component: cytoplasm (GO:0005737);; Biological Process: asparaginyl-tRNA aminoacylation (GO:0006421);;	K01893|6.45037e-37|egu:105054002|(RefSeq) asparagine--tRNA ligase, chloroplastic/mitochondrial; K01893 asparaginyl-tRNA synthetase [EC:6.1.1.22]	[J]	Translation, ribosomal structure and biogenesis	--	Asparagine--tRNA ligase, chloroplastic/mitochondrial OS=Arabidopsis thaliana OX=3702 GN=SYNO PE=2 SV=3	asparagine--tRNA ligase, chloroplastic/mitochondrial [Asparagus officinalis]
TRINITY_DN27879_c0_g1	--	--	--	--	[L]	Replication, recombination and repair	--	--	uncharacterized protein LOC109833499 [Asparagus officinalis]
TRINITY_DN136825_c0_g2	[S]	Function unknown	--	K01365|5.49514e-17|jcu:105649658|(RefSeq) uncharacterized protein YNL011C isoform X1	--	--	Uncharacterised protein family UPF0052	Uncharacterized protein YNL011C OS=Saccharomyces cerevisiae (strain ATCC 204508 / S288c) OX=559292 GN=YNL011C PE=1 SV=1	hypothetical protein CDV36_013527 [Fusarium sp. AF-12]
TRINITY_DN375413_c0_g1	--	--	--	--	--	--	--	--	hypothetical protein BU14_0164s0004 [Porphyra umbilicalis]
TRINITY_DN28012_c0_g1	--	--	--	--	--	--	--	--	uncharacterized protein LOC109819589 [Asparagus officinalis]
TRINITY_DN457144_c0_g1	[G]	Carbohydrate transport and metabolism	--	K01835|3.78194e-06|bvg:104896820|(RefSeq) phosphoglucomutase, cytoplasmic; K01835 phosphoglucomutase [EC:5.4.2.2]	--	--	--	Phosphoglucomutase, cytoplasmic OS=Mesembryanthemum crystallinum OX=3544 GN=PGM1 PE=2 SV=1	BQ5605_C014g07631 [Microbotryum silenes-dioicae]
TRINITY_DN2414_c0_g1	--	--	Cellular Component: mitochondrion (GO:0005739);; Molecular Function: electron transfer activity (GO:0009055);; Molecular Function: heme binding (GO:0020037);; Molecular Function: metal ion binding (GO:0046872);; Biological Process: oxidation-reduction process (GO:0055114);; Cellular Component: respirasome (GO:0070469);;	K08738|7.27285e-70|pxb:103928188|(RefSeq) cytochrome c; K08738 cytochrome c	[C]	Energy production and conversion	Cytochrome c;; Cytochrome C oxidase, cbb3-type, subunit III	Cytochrome c OS=Helianthus annuus OX=4232 GN=CYTC1 PE=1 SV=3	cytochrome c [Asparagus officinalis]
TRINITY_DN373547_c0_g1	--	--	--	--	--	--	Leucine zipper	--	--
TRINITY_DN193912_c0_g1	--	--	--	--	[O]	Posttranslational modification, protein turnover, chaperones	--	Heat shock protein Hsp-12.2 OS=Caenorhabditis elegans OX=6239 GN=hsp-12.2 PE=3 SV=1	--
TRINITY_DN374576_c0_g1	[KE]	--	--	--	--	--	Alanine-glyoxylate amino-transferase	2-aminoadipate transaminase OS=Thermus thermophilus (strain HB27 / ATCC BAA-163 / DSM 7039) OX=262724 GN=lysN PE=1 SV=1	--
TRINITY_DN131558_c0_g1	[HC]	--	Cellular Component: membrane (GO:0016020);; Molecular Function: oxidoreductase activity (GO:0016491);;	K00480|1.42991e-10|pxb:103939786|(RefSeq) LOW QUALITY PROTEIN: uncharacterized protein LOC103939786; K00480 salicylate hydroxylase [EC:1.14.13.1]	--	--	FAD binding domain	FAD-dependent monooxygenase nodY2 OS=Hypoxylon pulicicidum OX=1243767 GN=nodY2 PE=3 SV=1	salicylate hydroxylase [Pyrenochaeta sp. DS3sAY3a]
TRINITY_DN404845_c0_g1	--	--	--	--	[U]	Intracellular trafficking, secretion, and vesicular transport	Vacuolar import and degradation protein	Glucose-induced degradation protein 4 homolog OS=Mus musculus OX=10090 GN=Gid4 PE=1 SV=1	DUF1772 family protein [Pyrenophora tritici-repentis]
TRINITY_DN88252_c0_g1	--	--	--	K18195|4.36567e-13|thj:104807150|(RefSeq) uncharacterized protein LOC104807150 isoform X1; K18195 rhamnogalacturonan endolyase [EC:4.2.2.23]	[R]	General function prediction only	--	--	uncharacterized protein LOC109829595 [Asparagus officinalis]
TRINITY_DN377538_c0_g1	--	--	Molecular Function: catalytic activity (GO:0003824);; Biological Process: metabolic process (GO:0008152);;	--	--	--	Phosphopantetheine attachment site	--	Nonribosomal peptide synthetase 2 [Neonectria ditissima]
TRINITY_DN41498_c1_g1	[J]	Translation, ribosomal structure and biogenesis	Molecular Function: translation elongation factor activity (GO:0003746);; Molecular Function: GTPase activity (GO:0003924);; Molecular Function: GTP binding (GO:0005525);; Cellular Component: cytoplasm (GO:0005737);; Biological Process: translational elongation (GO:0006414);;	K03231|1.59056e-30|jcu:105642183|(RefSeq) elongation factor 1-alpha; K03231 elongation factor 1-alpha	[J]	Translation, ribosomal structure and biogenesis	Elongation factor Tu C-terminal domain	Elongation factor 1-alpha 1 OS=Oscheius tipulae OX=141969 GN=eft-1 PE=3 SV=1	hypothetical protein RHOSPDRAFT_13297, partial [Rhodotorula sp. JG-1b]
TRINITY_DN232135_c0_g2	[S]	Function unknown	Molecular Function: isomerase activity (GO:0016853);;	--	--	--	PrpF protein	2-methyl-aconitate isomerase OS=Cupriavidus necator OX=106590 PE=1 SV=1	hypothetical protein CEP52_006699 [Fusarium sp. AF-4]
TRINITY_DN433617_c0_g1	--	--	--	--	--	--	Domain of unknown function (DUF4419)	--	hypothetical protein ARAM_007244 [Aspergillus rambellii]
TRINITY_DN506822_c0_g1	[E]	Amino acid transport and metabolism	Molecular Function: transaminase activity (GO:0008483);; Molecular Function: pyridoxal phosphate binding (GO:0030170);;	K00819|1.58717e-45|vvi:100233101|(RefSeq) ornithine aminotransferase; K00819 ornithine--oxo-acid transaminase [EC:2.6.1.13]	[E]	Amino acid transport and metabolism	Aminotransferase class-III	Ornithine aminotransferase OS=Emericella nidulans (strain FGSC A4 / ATCC 38163 / CBS 112.46 / NRRL 194 / M139) OX=227321 GN=otaA PE=3 SV=2	Ornithine aminotransferase [Neonectria ditissima]
TRINITY_DN453491_c0_g1	--	--	Cellular Component: integral component of membrane (GO:0016021);; Biological Process: transmembrane transport (GO:0055085);;	--	--	--	Mitochondrial carrier protein	--	mitochondrial carrier domain-containing protein [Pseudomassariella vexata]
TRINITY_DN8266_c0_g1	[R]	General function prediction only	Molecular Function: acid phosphatase activity (GO:0003993);; Biological Process: dephosphorylation (GO:0016311);; Molecular Function: metal ion binding (GO:0046872);;	K14407|4.25935e-13|apro:F751_3712|(RefSeq) putative inactive purple acid phosphatase 27; K22390 acid phosphatase type 7	[G]	Carbohydrate transport and metabolism	Calcineurin-like phosphoesterase;; Purple acid Phosphatase, N-terminal domain;; Iron/zinc purple acid phosphatase-like protein C	Purple acid phosphatase 23 OS=Arabidopsis thaliana OX=3702 GN=PAP23 PE=1 SV=2	purple acid phosphatase 23 [Asparagus officinalis]
TRINITY_DN363096_c0_g1	--	--	--	--	--	--	--	--	unnamed protein product [Tuber aestivum]
TRINITY_DN4360_c0_g2	--	--	Cellular Component: integral component of membrane (GO:0016021);;	K15285|1.51069e-34|smo:SELMODRAFT_104803|(RefSeq) hypothetical protein; K15285 solute carrier family 35, member E3	[GE]	--	Triose-phosphate Transporter family;; UAA transporter family	Probable sugar phosphate/phosphate translocator At3g11320 OS=Arabidopsis thaliana OX=3702 GN=At3g11320 PE=2 SV=1	PREDICTED: probable sugar phosphate/phosphate translocator At3g11320 [Elaeis guineensis]
TRINITY_DN30228_c0_g1	--	--	--	--	--	--	Hemopexin	Albumin-2 OS=Pisum sativum OX=3888 PE=2 SV=1	PREDICTED: uncharacterized protein LOC105039991 [Elaeis guineensis]
TRINITY_DN425168_c0_g1	[R]	General function prediction only	--	--	[C]	Energy production and conversion	Aldo/keto reductase family	Uncharacterized protein YeaE OS=Escherichia coli (strain K12) OX=83333 GN=yeaE PE=4 SV=1	Aldo/keto reductase [Neocallimastix californiae]
TRINITY_DN394302_c0_g1	[O]	Posttranslational modification, protein turnover, chaperones	Molecular Function: serine-type endopeptidase activity (GO:0004252);; Cellular Component: trans-Golgi network (GO:0005802);; Biological Process: proteolysis (GO:0006508);; Biological Process: peptide pheromone maturation (GO:0007323);; Cellular Component: integral component of membrane (GO:0016021);;	--	[O]	Posttranslational modification, protein turnover, chaperones	Subtilase family	Dibasic-processing endoprotease OS=Schizosaccharomyces pombe (strain 972 / ATCC 24843) OX=284812 GN=krp1 PE=1 SV=1	Uncharacterized protein DSM5745_01530 [Aspergillus mulundensis]
TRINITY_DN80242_c1_g1	--	--	--	--	--	--	--	--	PAP-specific phosphatase HAL2-like [Vitis vinifera]
TRINITY_DN52477_c0_g1	[J]	Translation, ribosomal structure and biogenesis	Cellular Component: ribosome (GO:0005840);;	K02937|6.50207e-31|mis:MICPUN_106801|(RefSeq) predicted protein; K02937 large subunit ribosomal protein L7e	[J]	Translation, ribosomal structure and biogenesis	Ribosomal protein L30p/L7e	60S ribosomal protein L7 OS=Drosophila melanogaster OX=7227 GN=RpL7 PE=1 SV=2	conserved unknown protein [Ectocarpus siliculosus]
TRINITY_DN253045_c0_g1	[R]	General function prediction only	Molecular Function: catalytic activity (GO:0003824);;	--	--	--	--	--	Nitronate monooxygenase [Hondaea fermentalgiana]
TRINITY_DN403720_c0_g1	--	--	Molecular Function: transferase activity (GO:0016740);;	K04424|6.07926e-09|olu:OSTLU_6189|(RefSeq) predicted protein; K04424 sterile alpha motif and leucine zipper containing kinase AZK [EC:2.7.11.25]	[T]	Signal transduction mechanisms	Protein tyrosine kinase;; Protein kinase domain	Probable serine/threonine-protein kinase DDB_G0272092 OS=Dictyostelium discoideum OX=44689 GN=DDB_G0272092 PE=2 SV=1	Pkinase-domain-containing protein [Sanghuangporus baumii]
TRINITY_DN533955_c0_g1	--	--	Molecular Function: binding (GO:0005488);;	--	--	--	Protoglobin	--	hypothetical protein FA15DRAFT_660582, partial [Coprinopsis marcescibilis]
TRINITY_DN240071_c0_g1	[H]	Coenzyme transport and metabolism	Molecular Function: methionine adenosyltransferase activity (GO:0004478);; Molecular Function: ATP binding (GO:0005524);; Cellular Component: cytosol (GO:0005829);; Biological Process: S-adenosylmethionine biosynthetic process (GO:0006556);; Biological Process: one-carbon metabolic process (GO:0006730);; Molecular Function: metal ion binding (GO:0046872);;	K00789|5.32731e-28|csl:COCSUDRAFT_26819|(RefSeq) methionine adenosyltransferase; K00789 S-adenosylmethionine synthetase [EC:2.5.1.6]	[H]	Coenzyme transport and metabolism	S-adenosylmethionine synthetase, central domain	S-adenosylmethionine synthase OS=Chlamydomonas reinhardtii OX=3055 GN=METM PE=3 SV=1	S-adenosylmethionine synthase-like [Raphidocelis subcapitata]
TRINITY_DN439586_c0_g1	--	--	Cellular Component: integral component of membrane (GO:0016021);;	--	--	--	--	--	hypothetical protein PHMEG_00039877, partial [Phytophthora megakarya]
TRINITY_DN521636_c0_g1	--	--	Cellular Component: integral component of membrane (GO:0016021);;	--	--	--	ATP synthase regulation protein NCA2	--	hypothetical protein AK830_g6774 [Neonectria ditissima]
TRINITY_DN487604_c0_g1	--	--	--	--	--	--	--	--	member of major facilitator superfamily multidrug-resistance, DHA1 sub-family [Rhizoctonia solani]
TRINITY_DN412688_c0_g1	[C]	Energy production and conversion	--	--	--	--	Aldo/keto reductase family	Pyridoxal 4-dehydrogenase OS=Microbacterium luteolum OX=69367 GN=pld1 PE=1 SV=3	aldo-keto reductase, putative [Ricinus communis]
TRINITY_DN26991_c1_g1	--	--	--	K15505|2.16716e-07|cmo:103500507|(RefSeq) putative SWI/SNF-related matrix-associated actin-dependent regulator of chromatin subfamily A member 3-like 2; K15505 DNA repair protein RAD5 [EC:3.6.4.-]	--	--	--	--	SNF2-related protein [Corchorus olitorius]
TRINITY_DN432034_c0_g1	[P]	Inorganic ion transport and metabolism	Biological Process: transport (GO:0006810);;	--	--	--	--	Cation efflux system protein CusA OS=Escherichia coli (strain K12) OX=83333 GN=cusA PE=1 SV=2	cation efflux protein/ zinc transporter, putative [Ricinus communis]
TRINITY_DN472602_c0_g1	[RTKL]	--	--	K13414|1.77657e-07|adu:107481720|(RefSeq) mitogen-activated protein kinase kinase kinase 1; K13414 mitogen-activated protein kinase kinase kinase 1 [EC:2.7.11.25]	[T]	Signal transduction mechanisms	Protein kinase domain;; Protein tyrosine kinase	Putative ribosomal protein S6 kinase alpha-1 OS=Caenorhabditis elegans OX=6239 GN=rskn-1 PE=3 SV=4	PREDICTED: mitogen-activated protein kinase kinase kinase 3-like [Camelina sativa]
TRINITY_DN474723_c0_g1	--	--	Molecular Function: DNA binding (GO:0003677);; Cellular Component: nucleus (GO:0005634);; Biological Process: regulation of transcription, DNA-templated (GO:0006355);;	K15613|2.74359e-18|pmum:103332542|(RefSeq) BEL1-like homeodomain protein 9; K15613 homeobox protein Meis1	[K]	Transcription	Homeobox KN domain;; Homeodomain	Homeobox protein PKNOX1 OS=Bos taurus OX=9913 GN=PKNOX1 PE=2 SV=1	hypothetical protein BCR42DRAFT_445193 [Absidia repens]
TRINITY_DN247953_c0_g2	[F]	Nucleotide transport and metabolism	--	--	[F]	Nucleotide transport and metabolism	SAICAR synthetase	Probable multifunctional protein ADE2 OS=Caenorhabditis elegans OX=6239 GN=pacs-1 PE=1 SV=1	hypothetical protein SYNPS1DRAFT_20425 [Syncephalis pseudoplumigaleata]
TRINITY_DN243753_c0_g1	--	--	--	--	--	--	--	--	hypothetical protein OBBRIDRAFT_834150 [Obba rivulosa]
TRINITY_DN384310_c0_g1	--	--	--	--	--	--	Domain of unknown function (DUF4430)	--	--
TRINITY_DN142003_c0_g1	[I]	Lipid transport and metabolism	Molecular Function: catalytic activity (GO:0003824);; Biological Process: metabolic process (GO:0008152);;	K01897|1.07453e-22|csl:COCSUDRAFT_28164|(RefSeq) acetyl-CoA synthetase-like protein; K01897 long-chain acyl-CoA synthetase [EC:6.2.1.3]	[I]	Lipid transport and metabolism	AMP-binding enzyme	Long-chain-fatty-acid--CoA ligase 4 OS=Saccharomyces cerevisiae (strain ATCC 204508 / S288c) OX=559292 GN=FAA4 PE=1 SV=1	Long-chain-fatty-acid-CoA ligase [Meyerozyma sp. JA9]
TRINITY_DN525298_c0_g1	--	--	--	--	--	--	Beta-ketoacyl synthase, C-terminal domain	Highly reducing polyketide synthase alnA OS=Emericella nidulans (strain FGSC A4 / ATCC 38163 / CBS 112.46 / NRRL 194 / M139) OX=227321 GN=alnA PE=1 SV=1	--
TRINITY_DN389381_c0_g1	[E]	Amino acid transport and metabolism	Molecular Function: glycine hydroxymethyltransferase activity (GO:0004372);; Biological Process: glycine metabolic process (GO:0006544);; Biological Process: L-serine metabolic process (GO:0006563);; Molecular Function: pyridoxal phosphate binding (GO:0030170);; Biological Process: tetrahydrofolate interconversion (GO:0035999);;	K00600|9.50731e-23|smo:SELMODRAFT_232016|(RefSeq) hypothetical protein; K00600 glycine hydroxymethyltransferase [EC:2.1.2.1]	[E]	Amino acid transport and metabolism	Serine hydroxymethyltransferase	Serine hydroxymethyltransferase, cytosolic OS=Oryctolagus cuniculus OX=9986 GN=SHMT1 PE=1 SV=2	hypothetical protein DYB34_013053, partial [Aphanomyces astaci]
TRINITY_DN7381_c0_g2	[M]	Cell wall/membrane/envelope biogenesis	Biological Process: sucrose metabolic process (GO:0005985);; Molecular Function: sucrose synthase activity (GO:0016157);;	K00695|2.99047e-45|egu:105053047|(RefSeq) sucrose synthase 1-like isoform X1; K00695 sucrose synthase [EC:2.4.1.13]	[M]	Cell wall/membrane/envelope biogenesis	--	Sucrose synthase 2 OS=Zea mays OX=4577 GN=SUS1 PE=1 SV=1	uncharacterized protein A4U43_C07F36670 [Asparagus officinalis]
TRINITY_DN365919_c0_g1	--	--	--	--	--	--	--	--	uncharacterized protein LOC112027328 [Quercus suber]
TRINITY_DN494523_c0_g1	--	--	--	--	--	--	GlcNAc-PI de-N-acetylase	--	--
TRINITY_DN433772_c0_g1	--	--	--	--	[S]	Function unknown	--	Rho GTPase-activating protein syd-1 OS=Caenorhabditis briggsae OX=6238 GN=syd-1 PE=3 SV=2	--
TRINITY_DN383621_c0_g1	[Q]	Secondary metabolites biosynthesis, transport and catabolism	--	K17961|1.54901e-08|sot:102585194|(RefSeq) cytochrome P450 82C4-like; K17961 trimethyltridecatetraene/dimethylnonatriene synthase [EC:1.14.14.59]	[QI]	--	Cytochrome P450	Probable cytochrome P450 4e1 OS=Drosophila melanogaster OX=7227 GN=Cyp4e1 PE=2 SV=1	isotrichodermin c-15 hydroxylase [Ustilaginoidea virens]
TRINITY_DN458268_c0_g1	--	--	Molecular Function: nucleic acid binding (GO:0003676);;	K14011|2.79665e-08|cit:102624265|(RefSeq) plant UBX domain-containing protein 2; K14011 UBX domain-containing protein 6	[O]	Posttranslational modification, protein turnover, chaperones	PUB domain	Peptide-N(4)-(N-acetyl-beta-glucosaminyl)asparagine amidase OS=Danio rerio OX=7955 GN=ngly1 PE=2 SV=1	Predicted ubiquitin regulatory protein [Plasmopara halstedii]
TRINITY_DN9682_c0_g1	--	--	--	K15172|3.24944e-40|pda:103706527|(RefSeq) putative transcription elongation factor SPT5 homolog 1; K15172 transcription elongation factor SPT5	[K]	Transcription	Early transcription elongation factor of RNA pol II, NGN section	Putative transcription elongation factor SPT5 homolog 1 OS=Arabidopsis thaliana OX=3702 GN=At4g08350 PE=1 SV=2	putative transcription elongation factor SPT5 homolog 1 [Asparagus officinalis]
TRINITY_DN2544_c0_g1	--	--	Molecular Function: carboxypeptidase activity (GO:0004180);;	K09645|0|pda:103712680|(RefSeq) serine carboxypeptidase-like 50; K09645 vitellogenic carboxypeptidase-like protein [EC:3.4.16.-]	[OE]	--	Serine carboxypeptidase	Serine carboxypeptidase-like 50 OS=Arabidopsis thaliana OX=3702 GN=SCPL50 PE=2 SV=1	serine carboxypeptidase-like 50 [Phoenix dactylifera]
TRINITY_DN8024_c0_g1	[UD]	--	--	--	[UD]	--	SAC3/GANP family;; MCM3AP domain of GANP	SAC3 family protein B OS=Arabidopsis thaliana OX=3702 GN=SAC3B PE=1 SV=1	SAC3 family protein B isoform X1 [Asparagus officinalis]
TRINITY_DN444129_c0_g1	[KL]	--	--	--	--	--	--	--	--
TRINITY_DN373515_c0_g1	[K]	Transcription	--	K03135|1.98748e-09|smo:SELMODRAFT_93288|(RefSeq) hypothetical protein; K03135 transcription initiation factor TFIID subunit 11	[K]	Transcription	hTAFII28-like protein conserved region	Transcription initiation factor TFIID subunit 11 OS=Schizosaccharomyces pombe (strain 972 / ATCC 24843) OX=284812 GN=taf11 PE=3 SV=1	hypothetical protein RSOLAG22IIIB_06316 [Rhizoctonia solani]
TRINITY_DN22379_c0_g1	[Z]	Cytoskeleton	Molecular Function: GTPase activity (GO:0003924);; Molecular Function: structural constituent of cytoskeleton (GO:0005200);; Molecular Function: GTP binding (GO:0005525);; Cellular Component: cytoplasm (GO:0005737);; Cellular Component: microtubule (GO:0005874);; Biological Process: microtubule-based process (GO:0007017);;	K07374|1.71708e-15|gmx:100780531|(RefSeq) tubulin alpha-3 chain isoform X1; K07374 tubulin alpha	[Z]	Cytoskeleton	--	Tubulin alpha-2 chain OS=Eleusine indica OX=29674 GN=TUBA2 PE=2 SV=1	Tubulin alpha-3 chain, partial [Mucuna pruriens]
TRINITY_DN378869_c0_g1	--	--	--	--	--	--	--	--	hypothetical protein CSIM01_03528 [Colletotrichum simmondsii]
TRINITY_DN2771_c0_g1	[E]	Amino acid transport and metabolism	Biological Process: transport (GO:0006810);; Cellular Component: membrane (GO:0016020);;	K14638|0|egu:105037951|(RefSeq) protein NRT1/ PTR FAMILY 5.10; K14638 solute carrier family 15 (peptide/histidine transporter), member 3/4	[E]	Amino acid transport and metabolism	POT family;; Major Facilitator Superfamily	Protein NRT1/ PTR FAMILY 5.10 OS=Arabidopsis thaliana OX=3702 GN=NPF5.10 PE=2 SV=1	protein NRT1/ PTR FAMILY 5.10-like isoform X2 [Asparagus officinalis]
TRINITY_DN360112_c0_g1	--	--	--	--	--	--	26S proteasome regulatory subunit RPN2 C-terminal domain	--	--
TRINITY_DN419285_c0_g1	--	--	--	--	--	--	--	--	hypothetical protein EHS24_000563 [Apiotrichum porosum]
TRINITY_DN415889_c0_g1	--	--	--	K12874|2.1591e-07|smo:SELMODRAFT_117836|(RefSeq) hypothetical protein; K12874 intron-binding protein aquarius	[L]	Replication, recombination and repair	Intron-binding protein aquarius N-terminus	RNA helicase aquarius OS=Mus musculus OX=10090 GN=Aqr PE=1 SV=2	hypothetical protein PHMEG_0006768 [Phytophthora megakarya]
TRINITY_DN405614_c0_g1	--	--	Molecular Function: monooxygenase activity (GO:0004497);; Molecular Function: iron ion binding (GO:0005506);; Molecular Function: methyltransferase activity (GO:0008168);; Cellular Component: integral component of membrane (GO:0016021);; Molecular Function: oxidoreductase activity, acting on paired donors, with incorporation or reduction of molecular oxygen (GO:0016705);; Molecular Function: heme…	--	--	--	Cytochrome P450	Pisatin demethylase OS=Fusarium solani subsp. pisi OX=70791 GN=PDA6-1 PE=3 SV=1	Pisatin demethylase [Fusarium oxysporum]
TRINITY_DN290898_c0_g1	[HE]	--	Molecular Function: O-phospho-L-serine:2-oxoglutarate aminotransferase activity (GO:0004648);; Biological Process: L-serine biosynthetic process (GO:0006564);;	K00831|5.11022e-30|apro:F751_5911|(RefSeq) Phosphoserine aminotransferase, chloroplastic; K00831 phosphoserine aminotransferase [EC:2.6.1.52]	[HE]	--	Aminotransferase class-V	Phosphoserine aminotransferase OS=Acinetobacter baylyi (strain ATCC 33305 / BD413 / ADP1) OX=62977 GN=serC PE=3 SV=2	Phosphoserine aminotransferase, chloroplastic [Auxenochlorella protothecoides]
TRINITY_DN366160_c0_g1	--	--	--	--	--	--	--	--	hypothetical protein FLONG3_11238, partial [Fusarium longipes]
TRINITY_DN469428_c0_g1	--	--	--	--	[R]	General function prediction only	--	--	pentatricopeptide repeat-containing protein At4g39530 [Phoenix dactylifera]
TRINITY_DN471668_c0_g1	[R]	General function prediction only	Molecular Function: GTP binding (GO:0005525);; Cellular Component: intracellular (GO:0005622);; Cellular Component: plasma membrane (GO:0005886);; Biological Process: small GTPase mediated signal transduction (GO:0007264);;	K07901|1.10919e-06|vra:106756388|(RefSeq) ras-related protein RABE1c; K07901 Ras-related protein Rab-8A	[R]	General function prediction only	Ras family	Ras-like protein 1 OS=Physarum polycephalum OX=5791 GN=RAS1 PE=2 SV=1	ras [Rhodomonas sp. CCMP768]
TRINITY_DN27545_c0_g1	[Z]	Cytoskeleton	Molecular Function: microtubule motor activity (GO:0003777);; Molecular Function: ATP binding (GO:0005524);; Cellular Component: cell (GO:0005623);; Biological Process: microtubule-based movement (GO:0007018);; Molecular Function: microtubule binding (GO:0008017);; Biological Process: chloroplast accumulation movement (GO:0009904);;	K10406|6.21874e-77|nnu:104595536|(RefSeq) kinesin-like protein KIF3B; K10406 kinesin family member C2/C3	[Z]	Cytoskeleton	Kinesin motor domain;; Microtubule binding	Kinesin-like protein KIN-14L OS=Oryza sativa subsp. japonica OX=39947 GN=KIN14L PE=2 SV=1	LOW QUALITY PROTEIN: kinesin-like protein KIN-14L [Asparagus officinalis]
TRINITY_DN407441_c0_g1	--	--	--	K07359|2.02758e-06|csl:COCSUDRAFT_28987|(RefSeq) kinase-like protein; K07359 calcium/calmodulin-dependent protein kinase kinase 2 [EC:2.7.11.17]	--	--	--	--	--
TRINITY_DN143585_c0_g3	[J]	Translation, ribosomal structure and biogenesis	Molecular Function: translation elongation factor activity (GO:0003746);; Molecular Function: GTPase activity (GO:0003924);; Molecular Function: GTP binding (GO:0005525);; Cellular Component: intracellular (GO:0005622);; Biological Process: translational elongation (GO:0006414);;	K03231|1.8515e-30|ccp:CHC_T00009511001|(RefSeq) Translation elongation factor eEF1, subunit alpha; K03231 elongation factor 1-alpha	[J]	Translation, ribosomal structure and biogenesis	Elongation factor Tu C-terminal domain	Elongation factor 1-alpha C OS=Porphyra purpurea OX=2787 GN=TEF-C PE=2 SV=1	elongation factor-1 alpha protein, partial [Ulva linza]
TRINITY_DN386392_c0_g1	--	--	Molecular Function: binding (GO:0005488);; Biological Process: ion transport (GO:0006811);;	K01539|2.26835e-11|ccp:CHC_T00009537001|(RefSeq) Na+-ATPase; K01539 sodium/potassium-transporting ATPase subunit alpha [EC:7.2.2.13]	[P]	Inorganic ion transport and metabolism	Cation transporter/ATPase, N-terminus	Sodium/potassium-transporting ATPase subunit alpha-A OS=Artemia franciscana OX=6661 PE=2 SV=1	Na+-ATPase [Chondrus crispus]
TRINITY_DN135133_c0_g1	--	--	Cellular Component: membrane (GO:0016020);;	--	--	--	--	--	hypothetical protein CEP54_005536 [Fusarium sp. AF-8]
TRINITY_DN82781_c0_g1	--	--	Cellular Component: integral component of membrane (GO:0016021);;	K17278|4.37701e-19|fve:101303774|(RefSeq) probable steroid-binding protein 3; K17278 membrane-associated progesterone receptor component	[R]	General function prediction only	Cytochrome b5-like Heme/Steroid binding domain	Damage response protein 1 OS=Saccharomyces cerevisiae (strain ATCC 204508 / S288c) OX=559292 GN=DAP1 PE=1 SV=1	hypothetical protein AK830_g1737 [Neonectria ditissima]
TRINITY_DN520915_c0_g1	--	--	Cellular Component: cytosol (GO:0005829);;	--	--	--	--	--	hypothetical protein AK830_g10433 [Neonectria ditissima]
TRINITY_DN356614_c0_g1	--	--	Cellular Component: membrane (GO:0016020);;	--	--	--	--	--	hypothetical protein FIE12Z_12395 [Fusarium sp. FIESC_12]
TRINITY_DN375636_c0_g1	--	--	--	--	--	--	Sodium:dicarboxylate symporter family	--	--
TRINITY_DN13251_c0_g1	[J]	Translation, ribosomal structure and biogenesis	Molecular Function: translation elongation factor activity (GO:0003746);; Molecular Function: GTPase activity (GO:0003924);; Molecular Function: GTP binding (GO:0005525);; Biological Process: translational elongation (GO:0006414);;	K03231|3.23732e-56|csv:105435630|(RefSeq) elongation factor 1-alpha-like; K03231 elongation factor 1-alpha	[J]	Translation, ribosomal structure and biogenesis	Elongation factor Tu domain 2	Elongation factor 1-alpha OS=Schizophyllum commune OX=5334 GN=TEF1 PE=3 SV=1	translation elongation factor 1-alpha, partial [Climacodon sanguineus]
TRINITY_DN500441_c0_g1	[E]	Amino acid transport and metabolism	Molecular Function: arginase activity (GO:0004053);; Biological Process: arginine metabolic process (GO:0006525);; Molecular Function: metal ion binding (GO:0046872);;	--	[E]	Amino acid transport and metabolism	Arginase family	Arginase OS=Neurospora crassa (strain ATCC 24698 / 74-OR23-1A / CBS 708.71 / DSM 1257 / FGSC 987) OX=367110 GN=aga-1 PE=1 SV=3	hypothetical protein BFJ68_g15346 [Fusarium oxysporum]
TRINITY_DN317744_c0_g1	--	--	--	K18195|2.68609e-10|thj:104807150|(RefSeq) uncharacterized protein LOC104807150 isoform X1; K18195 rhamnogalacturonan endolyase [EC:4.2.2.23]	[R]	General function prediction only	--	--	uncharacterized protein LOC109827119 [Asparagus officinalis]
TRINITY_DN9965_c0_g1	--	--	--	--	[K]	Transcription	--	--	uncharacterized protein LOC109836675 [Asparagus officinalis]
TRINITY_DN409857_c0_g1	[C]	Energy production and conversion	Molecular Function: oxidoreductase activity (GO:0016491);;	K00140|1.13463e-11|rcu:8279211|(RefSeq) methylmalonate-semialdehyde dehydrogenase [acylating], mitochondrial isoform X1; K00140 malonate-semialdehyde dehydrogenase (acetylating) / methylmalonate-semialdehyde dehydrogenase [EC:1.2.1.27]	[EG]	--	Aldehyde dehydrogenase family	Malonate-semialdehyde dehydrogenase 1 OS=Geobacillus kaustophilus (strain HTA426) OX=235909 GN=iolA1 PE=3 SV=1	hypothetical protein DL763_010047 [Monosporascus cannonballus]
TRINITY_DN411255_c0_g1	--	--	--	--	--	--	--	--	hypothetical protein DL769_003617 [Monosporascus sp. CRB-8-3]
TRINITY_DN420362_c0_g1	[O]	Posttranslational modification, protein turnover, chaperones	Biological Process: protein peptidyl-prolyl isomerization (GO:0000413);; Molecular Function: peptidyl-prolyl cis-trans isomerase activity (GO:0003755);; Molecular Function: FK506 binding (GO:0005528);; Cellular Component: extracellular region (GO:0005576);; Biological Process: protein folding (GO:0006457);; Cellular Component: chloroplast thylakoid lumen (GO:0009543);; Biological Process: photosy…	K01802|1.60382e-11|cre:CHLREDRAFT_79446|(RefSeq) peptidyl-prolyl cis-trans isomerase, FKBP-type; K01802 peptidylprolyl isomerase [EC:5.2.1.8]	--	--	FKBP-type peptidyl-prolyl cis-trans isomerase	Peptidyl-prolyl cis-trans isomerase FKBP20-2, chloroplastic OS=Arabidopsis thaliana OX=3702 GN=FKBP20-2 PE=1 SV=1	peptidyl-prolyl cis-trans isomerase FKBP20-2, chloroplastic-like [Brassica napus]
TRINITY_DN524072_c0_g1	[G]	Carbohydrate transport and metabolism	Molecular Function: ATP binding (GO:0005524);; Cellular Component: chloroplast (GO:0009507);; Biological Process: organic anion transport (GO:0015711);; Biological Process: organophosphate ester transport (GO:0015748);; Cellular Component: integral component of membrane (GO:0016021);; Molecular Function: ATPase-coupled transmembrane transporter activity (GO:0042626);; Biological Process: transmem…	K02045|6.03807e-12|cre:CHLREDRAFT_134449|(RefSeq) CysA-like protein; K02045 sulfate/thiosulfate transport system ATP-binding protein [EC:7.3.2.3]	--	--	--	Trehalose/maltose import ATP-binding protein MalK OS=Thermococcus litoralis (strain ATCC 51850 / DSM 5473 / JCM 8560 / NS-C) OX=523849 GN=malK PE=1 SV=1	hypothetical protein BVRB_019260, partial [Beta vulgaris subsp. vulgaris]
TRINITY_DN356505_c0_g1	--	--	--	K07937|1.22558e-08|vvi:100249066|(RefSeq) ADP-ribosylation factor 1; K07937 ADP-ribosylation factor 1	[U]	Intracellular trafficking, secretion, and vesicular transport	ADP-ribosylation factor family	ADP-ribosylation factor 4 OS=Pongo abelii OX=9601 GN=ARF4 PE=2 SV=3	hypothetical protein CEP51_000427 [Fusarium sp. AF-3]
TRINITY_DN429330_c0_g1	--	--	--	--	--	--	--	Probable secreted aspartic protease ARB_07536 OS=Arthroderma benhamiae (strain ATCC MYA-4681 / CBS 112371) OX=663331 GN=ARB_07536 PE=1 SV=1	aspartic protease [Byssochlamys spectabilis]
TRINITY_DN510323_c0_g1	--	--	--	K01592|1.99451e-09|rcu:8277124|(RefSeq) LOW QUALITY PROTEIN: tyrosine decarboxylase 3	[R]	General function prediction only	--	--	uncharacterized protein LOC109823458 [Asparagus officinalis]
TRINITY_DN6461_c0_g1	--	--	Cellular Component: membrane (GO:0016020);;	--	[R]	General function prediction only	--	--	uncharacterized protein LOC109837395, partial [Asparagus officinalis]
TRINITY_DN25987_c0_g5	--	--	--	K20456|6.5271e-16|pda:103720871|(RefSeq) oxysterol-binding protein-related protein 2A-like isoform X1; K20456 oxysterol-binding protein 1	[I]	Lipid transport and metabolism	--	Oxysterol-binding protein-related protein 2A OS=Arabidopsis thaliana OX=3702 GN=ORP2A PE=2 SV=1	oxysterol-binding protein-related protein 2A-like isoform X1 [Asparagus officinalis]
TRINITY_DN550_c0_g1	--	--	Cellular Component: intracellular (GO:0005622);; Biological Process: intracellular protein transport (GO:0006886);;	--	[U]	Intracellular trafficking, secretion, and vesicular transport	VHS domain;; ENTH domain	TOM1-like protein 6 OS=Arabidopsis thaliana OX=3702 GN=TOL6 PE=1 SV=1	target of Myb protein 1-like [Asparagus officinalis]
TRINITY_DN500047_c0_g1	[G]	Carbohydrate transport and metabolism	Molecular Function: calcium ion binding (GO:0005509);; Cellular Component: endoplasmic reticulum lumen (GO:0005788);; Biological Process: carbohydrate metabolic process (GO:0005975);; Biological Process: fungal-type cell wall biogenesis (GO:0009272);; Cellular Component: glucosidase II complex (GO:0017177);; Molecular Function: carbohydrate binding (GO:0030246);; Molecular Function: glucan 1,3-al…	K05546|3.00884e-24|bpg:Bathy01g07150|(RefSeq) hypothetical protein; K05546 mannosyl-oligosaccharide alpha-1,3-glucosidase [EC:3.2.1.207]	[GMO]	--	Glycosyl hydrolases family 31	Neutral alpha-glucosidase AB OS=Dictyostelium discoideum OX=44689 GN=modA PE=3 SV=1	Neutral alpha-glucosidase AB [Hondaea fermentalgiana]
TRINITY_DN414569_c0_g1	[J]	Translation, ribosomal structure and biogenesis	Molecular Function: aminoacyl-tRNA editing activity (GO:0002161);; Molecular Function: isoleucine-tRNA ligase activity (GO:0004822);; Molecular Function: ATP binding (GO:0005524);; Cellular Component: cytosol (GO:0005829);; Biological Process: isoleucyl-tRNA aminoacylation (GO:0006428);; Biological Process: regulation of translational fidelity (GO:0006450);; Cellular Component: integral component…	K01870|9.73428e-21|cre:CHLREDRAFT_139213|(RefSeq) aminoacyl-tRNA ligase; K01870 isoleucyl-tRNA synthetase [EC:6.1.1.5]	[J]	Translation, ribosomal structure and biogenesis	tRNA synthetases class I (I, L, M and V)	Isoleucine--tRNA ligase, cytoplasmic OS=Mus musculus OX=10090 GN=Iars PE=1 SV=2	aminoacyl-tRNA ligase [Chlamydomonas reinhardtii]
TRINITY_DN469098_c0_g1	[S]	Function unknown	Cellular Component: nucleus (GO:0005634);; Cellular Component: mitochondrial intermembrane space (GO:0005758);; Cellular Component: cytosol (GO:0005829);; Molecular Function: electron transfer activity (GO:0009055);; Biological Process: hydrogen peroxide-mediated programmed cell death (GO:0010421);; Biological Process: iron-sulfur cluster assembly (GO:0016226);; Biological Process: negative regul…	--	[S]	Function unknown	Cytokine-induced anti-apoptosis inhibitor 1, Fe-S biogenesis	Fe-S cluster assembly protein dre2 OS=Emericella nidulans (strain FGSC A4 / ATCC 38163 / CBS 112.46 / NRRL 194 / M139) OX=227321 GN=dre2 PE=3 SV=1	anamorsin family protein [Diplodia corticola]
TRINITY_DN319_c0_g1	--	--	--	--	--	--	--	Protein MODIFIER OF SNC1 1 OS=Arabidopsis thaliana OX=3702 GN=MOS1 PE=1 SV=2	uncharacterized protein A4U43_C05F2160 [Asparagus officinalis]
TRINITY_DN1965_c0_g1	--	--	--	--	--	--	--	--	hypothetical protein PHLCEN_2v12808 [Phlebia centrifuga]
TRINITY_DN405363_c0_g1	--	--	Molecular Function: calcium ion binding (GO:0005509);; Molecular Function: calcium-dependent phospholipid binding (GO:0005544);;	--	--	--	--	--	probable ANX-14 annexin XIV [Fusarium oxysporum]
TRINITY_DN235243_c0_g1	--	--	--	--	--	--	--	--	uncharacterized protein LOC109950810 [Prunus persica]
TRINITY_DN427516_c0_g1	[E]	Amino acid transport and metabolism	Cellular Component: cytoplasm (GO:0005737);; Biological Process: L-phenylalanine catabolic process (GO:0006559);; Biological Process: cinnamic acid biosynthetic process (GO:0009800);; Molecular Function: phenylalanine ammonia-lyase activity (GO:0045548);;	K10775|3.53269e-15|bdi:100843583|(RefSeq) phenylalanine ammonia-lyase; K10775 phenylalanine ammonia-lyase [EC:4.3.1.24]	[Q]	Secondary metabolites biosynthesis, transport and catabolism	Aromatic amino acid lyase	Phenylalanine ammonia-lyase OS=Amanita muscaria OX=41956 GN=PAL PE=2 SV=1	hypothetical protein CVT25_003027 [Psilocybe cyanescens]
TRINITY_DN372485_c0_g1	--	--	Biological Process: transport (GO:0006810);; Cellular Component: membrane (GO:0016020);;	--	--	--	--	--	hypothetical protein CVT25_000982 [Psilocybe cyanescens]
TRINITY_DN498024_c0_g1	--	--	--	--	[P]	Inorganic ion transport and metabolism	Sodium:sulfate symporter transmembrane region	Solute carrier family 13 member 1 OS=Rattus norvegicus OX=10116 GN=Slc13a1 PE=2 SV=1	--
TRINITY_DN432102_c0_g1	--	--	Molecular Function: isomerase activity (GO:0016853);;	K13238|3.58734e-16|cre:CHLREDRAFT_183312|(RefSeq) enoylCoA hydratase/isomerase; K13238 Delta3-Delta2-enoyl-CoA isomerase [EC:5.3.3.8]	--	--	--	--	hypothetical protein GPECTOR_1g821 [Gonium pectorale]
TRINITY_DN437505_c0_g1	--	--	--	--	[GC]	--	--	Putative UDP-glucuronosyltransferase ugt-50 OS=Caenorhabditis elegans OX=6239 GN=ugt-50 PE=1 SV=2	--
TRINITY_DN354275_c0_g1	[L]	Replication, recombination and repair	--	K08734|1.1222e-09|cme:CYME_CMQ290C|(RefSeq) DNA mismatch repair protein MLH1; K08734 DNA mismatch repair protein MLH1	[L]	Replication, recombination and repair	DNA mismatch repair protein, C-terminal domain	DNA mismatch repair protein MutL OS=Rhizobium leguminosarum bv. trifolii (strain WSM2304) OX=395492 GN=mutL PE=3 SV=1	putative DNA mismatch repair protein [Ordospora colligata]
TRINITY_DN64810_c0_g1	--	--	--	--	--	--	--	--	hypothetical protein CDV36_006193 [Fusarium sp. AF-12]
TRINITY_DN459007_c0_g1	--	--	Molecular Function: DNA-binding transcription factor activity, RNA polymerase II-specific (GO:0000981);; Molecular Function: DNA binding (GO:0003677);; Cellular Component: nucleus (GO:0005634);; Biological Process: regulation of transcription by RNA polymerase II (GO:0006357);; Molecular Function: zinc ion binding (GO:0008270);;	--	--	--	Fungal Zn(2)-Cys(6) binuclear cluster domain	Cutinase transcription factor 1 beta OS=Fusarium solani subsp. pisi OX=70791 GN=CTF1-BETA PE=2 SV=1	fungal-specific transcription factor domain-domain-containing protein [Tuber borchii]
TRINITY_DN1226_c1_g1	--	--	--	--	--	--	60s Acidic ribosomal protein	--	--
TRINITY_DN498089_c0_g1	[E]	Amino acid transport and metabolism	Molecular Function: oxidoreductase activity, acting on CH-OH group of donors (GO:0016614);; Molecular Function: flavin adenine dinucleotide binding (GO:0050660);; Biological Process: oxidation-reduction process (GO:0055114);;	K17756|1.86515e-11|gmx:100778208|(RefSeq) long-chain-alcohol oxidase FAO4A; K17756 long-chain-alcohol oxidase [EC:1.1.3.20]	--	--	GMC oxidoreductase	Long-chain-alcohol oxidase FAO4A OS=Arabidopsis thaliana OX=3702 GN=FAO4A PE=3 SV=2	hypothetical protein PV09_04043 [Verruconis gallopava]
TRINITY_DN33321_c0_g1	[R]	General function prediction only	Molecular Function: translation elongation factor activity (GO:0003746);; Molecular Function: ATP binding (GO:0005524);; Biological Process: translational elongation (GO:0006414);; Molecular Function: ATPase activity (GO:0016887);;	K03235|2.85592e-36|cre:CHLREDRAFT_145770|(RefSeq) elongation factor EF-3; K03235 elongation factor 3	[EJ]	--	--	Elongation factor 3 OS=Ashbya gossypii (strain ATCC 10895 / CBS 109.51 / FGSC 9923 / NRRL Y-1056) OX=284811 GN=TEF3 PE=3 SV=2	Elongation factor 3B [Fusarium sp. AF-3]
TRINITY_DN1247_c0_g1	--	--	Cellular Component: integral component of membrane (GO:0016021);;	K02184|9.84793e-74|pvu:PHAVU_011G141900g|(RefSeq) hypothetical protein; K02184 formin 2	[TZ]	--	Formin Homology 2 Domain	Formin-like protein 1 OS=Oryza sativa subsp. japonica OX=39947 GN=FH1 PE=2 SV=1	formin-like protein 1, partial [Asparagus officinalis]
TRINITY_DN528038_c0_g1	--	--	Molecular Function: binding (GO:0005488);; Molecular Function: oxidoreductase activity (GO:0016491);; Biological Process: response to stimulus (GO:0050896);;	--	--	--	--	--	Psi-producing oxygenase A [Fusarium oxysporum]
TRINITY_DN502230_c0_g1	--	--	--	--	--	--	--	--	hypothetical protein BBJ28_00001260 [Nothophytophthora sp. Chile5]
TRINITY_DN13623_c0_g1	[RTKL]	--	Molecular Function: nucleotide binding (GO:0000166);; Molecular Function: protein kinase activity (GO:0004672);; Biological Process: phosphorylation (GO:0016310);;	K07359|1.52198e-165|egu:105056483|(RefSeq) serine/threonine-protein kinase GRIK2-like	[T]	Signal transduction mechanisms	Protein kinase domain;; Protein tyrosine kinase;; Kinase-like	Serine/threonine-protein kinase GRIK2 OS=Arabidopsis thaliana OX=3702 GN=GRIK2 PE=1 SV=1	serine/threonine-protein kinase GRIK1-like [Asparagus officinalis]
TRINITY_DN378918_c0_g1	--	--	--	--	--	--	--	--	hypothetical protein CVT24_011706 [Panaeolus cyanescens]
TRINITY_DN97680_c0_g1	--	--	--	--	--	--	--	--	hypothetical protein RSOLAG22IIIB_12859 [Rhizoctonia solani]
TRINITY_DN535659_c0_g1	--	--	--	--	--	--	F-box-like;; F-box domain	--	--
TRINITY_DN394721_c0_g1	--	--	Cellular Component: membrane (GO:0016020);;	K15113|1.16042e-20|pda:103708999|(RefSeq) mitoferrin-like; K15113 solute carrier family 25 (mitochondrial iron transporter), member 28/37	[C]	Energy production and conversion	Mitochondrial carrier protein	Mitoferrin OS=Caenorhabditis elegans OX=6239 GN=mfn-1 PE=2 SV=1	Putative Mitochondrial carrier protein MRS3/4 [Rhizopus microsporus]
TRINITY_DN438722_c0_g1	--	--	Molecular Function: aminocarboxymuconate-semialdehyde decarboxylase activity (GO:0001760);; Biological Process: tryptophan metabolic process (GO:0006568);; Molecular Function: hydrolase activity (GO:0016787);; Biological Process: regulation of quinolinate biosynthetic process (GO:1904984);;	--	--	--	--	--	hypothetical protein PHYSODRAFT_359567 [Phytophthora sojae]
TRINITY_DN336943_c0_g1	--	--	--	--	[E]	Amino acid transport and metabolism	--	Peptide transporter PTR2 OS=Saccharomyces cerevisiae (strain ATCC 204508 / S288c) OX=559292 GN=PTR2 PE=1 SV=2	POT family-domain-containing protein [Tuber borchii]
TRINITY_DN397760_c0_g1	--	--	Cellular Component: endoplasmic reticulum (GO:0005783);; Cellular Component: integral component of membrane (GO:0016021);; Biological Process: sphingoid catabolic process (GO:0046521);;	--	[S]	Function unknown	--	Uncharacterized endoplasmic reticulum membrane protein YGL010W OS=Saccharomyces cerevisiae (strain ATCC 204508 / S288c) OX=559292 GN=YGL010W PE=1 SV=2	hypothetical protein AK830_g6632 [Neonectria ditissima]
TRINITY_DN514490_c0_g1	--	--	--	K06867|4.86013e-08|gsl:Gasu_49140|(RefSeq) ankyrin-repeat protein; K06867 uncharacterized protein	--	--	Ankyrin repeats (many copies);; Ankyrin repeats (3 copies);; Ankyrin repeat;; Ankyrin repeat;; Ankyrin repeats (many copies)	--	ankyrin-repeat protein [Galdieria sulphuraria]
TRINITY_DN435191_c0_g1	[P]	Inorganic ion transport and metabolism	--	--	--	--	--	Ferrienterobactin receptor OS=Escherichia coli (strain K12) OX=83333 GN=fepA PE=1 SV=2	--
TRINITY_DN3587_c0_g1	--	--	--	K14487|2.39471e-37|pda:103700908|(RefSeq) probable indole-3-acetic acid-amido synthetase GH3.8; K14487 auxin responsive GH3 gene family	--	--	GH3 auxin-responsive promoter	Probable indole-3-acetic acid-amido synthetase GH3.8 OS=Oryza sativa subsp. japonica OX=39947 GN=GH3.8 PE=2 SV=1	uncharacterized protein A4U43_C08F13330 [Asparagus officinalis]
TRINITY_DN513056_c0_g1	--	--	--	--	[I]	Lipid transport and metabolism	Taurine catabolism dioxygenase TauD, TfdA family	Probable gamma-butyrobetaine dioxygenase OS=Caenorhabditis elegans OX=6239 GN=gbh-1 PE=3 SV=1	gamma-butyrobetaine dioxygenase [Achlya hypogyna]
TRINITY_DN258120_c0_g1	[G]	Carbohydrate transport and metabolism	Molecular Function: hydrolase activity, hydrolyzing O-glycosyl compounds (GO:0004553);; Biological Process: cellulose catabolic process (GO:0030245);;	K19668|3.42715e-07|ccp:CHC_T00010029001|(RefSeq) exoglucanase 3 1,4-beta-cellobiohydrolase3 family GH6, Exoglucanase 3 (Pyrenophora tritici-repentis (strain Pt-1C-BFP)), Predicted CDS Pa_4_2420 (Podospora anserina); K19668 cellulose 1,4-beta-cellobiosidase [EC:3.2.1.91]	--	--	Glycosyl hydrolases family 6	1,4-beta-D-glucan cellobiohydrolase CEL6B OS=Podospora anserina (strain S / ATCC MYA-4624 / DSM 980 / FGSC 10383) OX=515849 GN=CEL6B PE=1 SV=1	hypothetical protein DL768_010967 [Monosporascus sp. mg162]
TRINITY_DN24176_c1_g1	[T]	Signal transduction mechanisms	--	--	--	--	Universal stress protein family	Universal stress protein A-like protein OS=Arabidopsis thaliana OX=3702 GN=At3g01520 PE=1 SV=2	PREDICTED: uncharacterized protein LOC103978813 [Musa acuminata subsp. malaccensis]
TRINITY_DN73986_c0_g1	[IQ]	--	Molecular Function: catalytic activity (GO:0003824);; Biological Process: metabolic process (GO:0008152);;	K00666|3.74139e-69|adu:107487417|(RefSeq) probable acyl-activating enzyme 1, peroxisomal; K00666 fatty-acyl-CoA synthase [EC:6.2.1.-]	[I]	Lipid transport and metabolism	AMP-binding enzyme;; AMP-binding enzyme C-terminal domain	Acetate/butyrate--CoA ligase AAE7, peroxisomal OS=Arabidopsis thaliana OX=3702 GN=AAE7 PE=1 SV=1	Acetate/butyrate--CoA ligase AAE7, peroxisomal [Sparassis crispa]
TRINITY_DN349431_c0_g1	[C]	Energy production and conversion	--	--	[C]	Energy production and conversion	Aldo/keto reductase family	Aldo-keto reductase dtxS3 OS=Metarhizium robertsii (strain ARSEF 23 / ATCC MYA-3075) OX=655844 GN=dtxS3 PE=3 SV=2	Versiconal hemiacetal acetate reductase [Rhizoctonia solani]
TRINITY_DN405585_c0_g1	--	--	Cellular Component: nuclear pore (GO:0005643);; Biological Process: transport (GO:0006810);;	--	--	--	Nup93/Nic96	--	hypothetical protein BBJ28_00018322 [Nothophytophthora sp. Chile5]
TRINITY_DN1366_c0_g1	[R]	General function prediction only	Cellular Component: integral component of membrane (GO:0016021);;	--	--	--	Predicted integral membrane zinc-ribbon metal-binding protein	Uncharacterized protein At2g24330 OS=Arabidopsis thaliana OX=3702 GN=At2g24330 PE=2 SV=1	uncharacterized protein At2g24330 [Asparagus officinalis]
TRINITY_DN518349_c0_g1	[J]	Translation, ribosomal structure and biogenesis	Biological Process: maturation of LSU-rRNA from tricistronic rRNA transcript (SSU-rRNA, 5.8S rRNA, LSU-rRNA) (GO:0000463);; Biological Process: maturation of 5.8S rRNA from tricistronic rRNA transcript (SSU-rRNA, 5.8S rRNA, LSU-rRNA) (GO:0000466);; Cellular Component: nucleus (GO:0005634);; Cellular Component: preribosome, large subunit precursor (GO:0030687);;	K14842|4.27441e-19|pxb:103942940|(RefSeq) ribosome biogenesis protein NSA2; K14842 ribosome biogenesis protein NSA2	[R]	General function prediction only	--	Ribosome biogenesis protein NSA2 OS=Scheffersomyces stipitis (strain ATCC 58785 / CBS 6054 / NBRC 10063 / NRRL Y-11545) OX=322104 GN=NSA2 PE=3 SV=1	similar to Saccharomyces cerevisiae YER126C NSA2 Protein constituent of 66S pre-ribosomal particles [Geotrichum candidum]
TRINITY_DN381544_c0_g1	[E]	Amino acid transport and metabolism	--	K01733|1.29614e-56|bpg:Bathy05g04290|(RefSeq) threonine synthase; K06037 O-phospho-L-threonine phospho-lyase [EC:4.2.3.-]	[E]	Amino acid transport and metabolism	Threonine synthase N terminus;; Pyridoxal-phosphate dependent enzyme	Threonine synthase OS=Schizosaccharomyces pombe (strain 972 / ATCC 24843) OX=284812 GN=thrc PE=1 SV=1	hypothetical protein BHE90_001509 [Fusarium euwallaceae]
TRINITY_DN527830_c0_g1	--	--	--	--	--	--	--	--	hypothetical protein RSOLAG22IIIB_06257 [Rhizoctonia solani]
TRINITY_DN476628_c0_g1	[T]	Signal transduction mechanisms	--	--	[T]	Signal transduction mechanisms	GAF domain	Dual 3',5'-cyclic-AMP and -GMP phosphodiesterase 11A OS=Takifugu rubripes OX=31033 GN=pde11a PE=3 SV=1	Dual 3',5'-cyclic-AMP and-GMP phosphodiesterase [Phytophthora megakarya]
TRINITY_DN509850_c0_g1	--	--	--	--	--	--	--	1,3-beta-glucan synthase component FKS1 OS=Aspergillus niger (strain CBS 513.88 / FGSC A1513) OX=425011 GN=fksA PE=3 SV=1	hypothetical protein IQ06DRAFT_63053 [Stagonospora sp. SRC1lsM3a]
TRINITY_DN416526_c0_g1	[R]	General function prediction only	Biological Process: spliceosomal tri-snRNP complex assembly (GO:0000244);; Cellular Component: U4/U6 x U5 tri-snRNP complex (GO:0046540);; Cellular Component: catalytic step 2 spliceosome (GO:0071013);; Biological Process: RNA-directed DNA methylation (GO:0080188);; Biological Process: positive regulation of miRNA metabolic process (GO:2000630);; Biological Process: positive regulation of primary…	K12855|1.27254e-15|bdi:100826043|(RefSeq) protein STABILIZED1; K12855 pre-mRNA-processing factor 6	[A]	RNA processing and modification	--	Pre-mRNA-processing factor 6 OS=Pongo abelii OX=9601 GN=PRPF6 PE=2 SV=1	hypothetical protein [Parasitella parasitica]
TRINITY_DN422872_c0_g1	--	--	--	--	[Z]	Cytoskeleton	Spectrin repeat	Alpha-actinin OS=Dermatophagoides farinae OX=6954 PE=1 SV=1	--
TRINITY_DN4989_c0_g1	[S]	Function unknown	Cellular Component: integral component of membrane (GO:0016021);;	K15601|0|jcu:105650086|(RefSeq) calcium permeable stress-gated cation channel 1; K21989 calcium permeable stress-gated cation channel	[R]	General function prediction only	Calcium-dependent channel, 7TM region, putative phosphate;; Late exocytosis, associated with Golgi transport;; Cytosolic domain of 10TM putative phosphate transporter	Calcium permeable stress-gated cation channel 1 OS=Arabidopsis thaliana OX=3702 GN=CSC1 PE=1 SV=1	calcium permeable stress-gated cation channel 1-like [Asparagus officinalis]
TRINITY_DN21081_c0_g1	[DKL]	--	--	K15188|7.87684e-118|pda:103707994|(RefSeq) cyclin-T1-4-like isoform X1; K15188 cyclin T	[D]	Cell cycle control, cell division, chromosome partitioning	Cyclin, N-terminal domain	Cyclin-T1-4 OS=Oryza sativa subsp. japonica OX=39947 GN=CYCT1-1 PE=2 SV=1	cyclin-T1-4-like isoform X1 [Phoenix dactylifera]
TRINITY_DN442021_c0_g1	[E]	Amino acid transport and metabolism	--	--	--	--	Serine dehydratase beta chain	L-serine dehydratase 2 OS=Escherichia coli (strain K12) OX=83333 GN=sdaB PE=2 SV=2	hypothetical protein BHE74_00007157 [Ensete ventricosum]
TRINITY_DN3567_c0_g1	--	--	--	--	--	--	--	--	heavy metal-associated isoprenylated plant protein 16-like isoform X1 [Phoenix dactylifera]
TRINITY_DN8707_c0_g2	--	--	Molecular Function: nucleotide binding (GO:0000166);; Cellular Component: membrane (GO:0016020);;	--	--	--	--	--	uncharacterized protein A4U43_C01F19860 [Asparagus officinalis]
TRINITY_DN4981_c1_g1	[QR]	--	Molecular Function: histone-arginine N-methyltransferase activity (GO:0008469);; Biological Process: histone arginine methylation (GO:0034969);;	K05931|0|egu:105045282|(RefSeq) probable histone-arginine methyltransferase CARM1 isoform X1; K05931 type I protein arginine methyltransferase [EC:2.1.1.319]	[OK]	--	Ribosomal protein L11 methyltransferase (PrmA);; Methyltransferase domain;; Methyltransferase domain	Probable histone-arginine methyltransferase CARM1 OS=Oryza sativa subsp. japonica OX=39947 GN=CARM1 PE=2 SV=1	probable histone-arginine methyltransferase CARM1 [Asparagus officinalis]
TRINITY_DN536801_c0_g1	[G]	Carbohydrate transport and metabolism	--	--	--	--	beta-1,4-mannooligosaccharide phosphorylase	4-O-beta-D-mannosyl-D-glucose phosphorylase OS=Ruminococcus albus (strain ATCC 27210 / DSM 20455 / JCM 14654 / NCDO 2250 / 7) OX=697329 GN=Rumal_0852 PE=1 SV=1	--
TRINITY_DN441258_c0_g1	--	--	--	--	[T]	Signal transduction mechanisms	Sterol-sensing domain of SREBP cleavage-activation;; Patched family	Protein patched homolog 3 OS=Caenorhabditis elegans OX=6239 GN=ptc-3 PE=1 SV=1	protein patched homolog 2-like isoform X2 [Physcomitrella patens]
TRINITY_DN501466_c0_g1	--	--	--	--	--	--	Protein of unknown function (DUF3684)	--	PH domain leucine-rich repeat-containing protein phosphatase 2 [Rhizoctonia solani]
TRINITY_DN359010_c0_g1	--	--	Biological Process: proteolysis (GO:0006508);; Biological Process: cellular amino acid metabolic process (GO:0006520);; Molecular Function: metallopeptidase activity (GO:0008237);; Cellular Component: membrane (GO:0016020);; Molecular Function: transferase activity (GO:0016740);; Molecular Function: small molecule binding (GO:0036094);;	K06013|4.1221e-08|osa:4330318|(RefSeq) CAAX prenyl protease 1 homolog; K06013 STE24 endopeptidase [EC:3.4.24.84]	--	--	--	CAAX prenyl protease 1 homolog OS=Oryza sativa subsp. japonica OX=39947 GN=FACE1 PE=2 SV=1	hypothetical protein BBP00_00005896 [Phytophthora kernoviae]
TRINITY_DN504448_c0_g1	--	--	--	--	--	--	--	--	hypothetical protein BHE74_00035088 [Ensete ventricosum]
TRINITY_DN362398_c0_g1	[R]	General function prediction only	Cellular Component: nucleus (GO:0005634);; Cellular Component: mitochondrion (GO:0005739);; Biological Process: tRNA 3'-trailer cleavage, endonucleolytic (GO:0034414);; Molecular Function: 3'-tRNA processing endoribonuclease activity (GO:0042781);; Biological Process: mitochondrial tRNA 3'-end processing (GO:1990180);;	--	[R]	General function prediction only	tRNase Z endonuclease	Ribonuclease Z OS=Saccharomyces cerevisiae (strain ATCC 204508 / S288c) OX=559292 GN=TRZ1 PE=1 SV=1	Ribonuclease Z 1 [Escovopsis weberi]
TRINITY_DN445268_c0_g1	--	--	--	K01285|6.17936e-19|cmo:103497056|(RefSeq) lysosomal Pro-X carboxypeptidase; K01285 lysosomal Pro-X carboxypeptidase [EC:3.4.16.2]	[OR]	--	Serine carboxypeptidase S28	Prolyl carboxy peptidase like protein 5 OS=Caenorhabditis elegans OX=6239 GN=pcp-5 PE=1 SV=1	Alpha/beta-Hydrolases superfamily protein isoform 2 [Theobroma cacao]
TRINITY_DN532886_c0_g1	--	--	Cellular Component: ribosome (GO:0005840);;	K16280|2.59714e-25|bdi:100821907|(RefSeq) E3 ubiquitin-protein ligase RGLG3 isoform X1; K16280 E3 ubiquitin-protein ligase RGLG [EC:2.3.2.27]	[T]	Signal transduction mechanisms	Copine	Copine family protein 2 OS=Caenorhabditis elegans OX=6239 GN=cpna-2 PE=2 SV=4	Hypothetical protein PINS_011302 [Pythium insidiosum]
TRINITY_DN425605_c0_g1	--	--	--	--	--	--	--	Anucleate primary sterigmata protein B OS=Emericella nidulans (strain FGSC A4 / ATCC 38163 / CBS 112.46 / NRRL 194 / M139) OX=227321 GN=apsB PE=4 SV=2	hypothetical protein B0A48_18140 [Rachicladosporium antarcticum]
TRINITY_DN458394_c0_g1	--	--	Molecular Function: transferase activity, transferring acyl groups (GO:0016746);; Cellular Component: intracellular part (GO:0044424);;	K14457|3.78417e-14|olu:OSTLU_13176|(RefSeq) predicted protein; K22848 diacylglycerol O-acyltransferase 2, plant [EC:2.3.1.20]	[I]	Lipid transport and metabolism	Diacylglycerol acyltransferase	Diacylglycerol O-acyltransferase 2A OS=Umbelopsis ramanniana OX=41833 GN=DGAT2A PE=1 SV=1	diacylglycerol acyltransferase [Gigaspora rosea]
TRINITY_DN9388_c0_g1	[M]	Cell wall/membrane/envelope biogenesis	Biological Process: cellular process (GO:0009987);; Cellular Component: membrane (GO:0016020);; Molecular Function: transferase activity, transferring glycosyl groups (GO:0016757);;	K10999|1.58506e-111|cit:102616485|(RefSeq) cellulose synthase A catalytic subunit 7 [UDP-forming]-like isoform X1; K10999 cellulose synthase A [EC:2.4.1.12]	--	--	Cellulose synthase	Cellulose synthase-like protein E6 OS=Oryza sativa subsp. japonica OX=39947 GN=CSLE6 PE=2 SV=1	cellulose synthase-like protein E6 isoform X5 [Asparagus officinalis]
TRINITY_DN8346_c0_g1	[R]	General function prediction only	--	K12837|8.64508e-165|pda:103698299|(RefSeq) splicing factor U2af large subunit B-like; K12837 splicing factor U2AF 65 kDa subunit	[A]	RNA processing and modification	RNA recognition motif. (a.k.a. RRM, RBD, or RNP domain)	Splicing factor U2af large subunit B OS=Oryza sativa subsp. japonica OX=39947 GN=U2AF65B PE=3 SV=2	splicing factor U2af large subunit B-like [Phoenix dactylifera]
TRINITY_DN197209_c0_g1	[R]	General function prediction only	Molecular Function: hydrolase activity (GO:0016787);;	K08726|8.5524e-17|cic:CICLE_v10001881mg|(RefSeq) hypothetical protein; K08726 soluble epoxide hydrolase / lipid-phosphate phosphatase [EC:3.1.3.76]	[I]	Lipid transport and metabolism	alpha/beta hydrolase fold;; Alpha/beta hydrolase family	Bifunctional epoxide hydrolase 2 OS=Homo sapiens OX=9606 GN=EPHX2 PE=1 SV=2	unknown [Picea sitchensis]
TRINITY_DN168842_c0_g1	[EJ]	--	Biological Process: asparagine metabolic process (GO:0006528);;	--	[E]	Amino acid transport and metabolism	--	L-asparaginase 1 OS=Saccharomyces cerevisiae (strain ATCC 204508 / S288c) OX=559292 GN=ASP1 PE=1 SV=1	hypothetical protein AC631_00191 [Debaryomyces fabryi]
TRINITY_DN406954_c0_g1	[R]	General function prediction only	Cellular Component: protein-containing complex (GO:0032991);; Biological Process: primary metabolic process (GO:0044238);; Biological Process: cellular macromolecule metabolic process (GO:0044260);; Cellular Component: nuclear part (GO:0044428);;	K10599|6.98922e-20|egu:105054436|(RefSeq) pre-mRNA-processing factor 19; K10599 pre-mRNA-processing factor 19 [EC:2.3.2.27]	[R]	General function prediction only	WD domain, G-beta repeat;; Anaphase-promoting complex subunit 4 WD40 domain	Pre-mRNA-processing factor 19 OS=Caenorhabditis elegans OX=6239 GN=prp-19 PE=3 SV=2	WD40-repeat-containing domain protein [Syncephalastrum racemosum]
TRINITY_DN9236_c0_g2	--	--	--	K09355|2.95667e-09|gsl:Gasu_20940|(RefSeq) transcription factor; K09355 pre-B-cell leukemia transcription factor 1	[K]	Transcription	Homeobox KN domain;; Homeodomain	Homeobox protein homothorax OS=Drosophila melanogaster OX=7227 GN=hth PE=1 SV=1	hypothetical protein PHLCEN_2v1110 [Phlebia centrifuga]
TRINITY_DN471749_c0_g1	--	--	Cellular Component: integral component of membrane (GO:0016021);;	--	--	--	--	--	hypothetical protein BFJ71_g6198 [Fusarium oxysporum]
TRINITY_DN1379_c1_g1	--	--	--	--	--	--	Putative quorum-sensing-regulated virulence factor	--	uncharacterized protein LOC109836416 [Asparagus officinalis]
TRINITY_DN445457_c0_g1	[C]	Energy production and conversion	Molecular Function: ATP binding (GO:0005524);; Biological Process: proton transmembrane transport (GO:0015991);; Molecular Function: ATPase-coupled transmembrane transporter activity (GO:0016820);; Cellular Component: proton-transporting V-type ATPase, V1 domain (GO:0033180);; Biological Process: ATP metabolic process (GO:0046034);;	K02147|7.56935e-36|gsl:Gasu_38850|(RefSeq) V-type H+-transporting ATPase subunit b; K02147 V-type H+-transporting ATPase subunit B	[C]	Energy production and conversion	--	V-type proton ATPase subunit B OS=Manduca sexta OX=7130 GN=VHA55 PE=2 SV=1	vacuolar ATP synthase subunit B, partial [Cyanophora paradoxa]
TRINITY_DN28257_c0_g1	--	--	Molecular Function: double-stranded RNA binding (GO:0003725);; Molecular Function: ribonuclease III activity (GO:0004525);; Cellular Component: nucleus (GO:0005634);; Biological Process: production of siRNA involved in RNA interference (GO:0030422);; Biological Process: primary miRNA processing (GO:0031053);; Biological Process: pre-miRNA processing (GO:0031054);; Biological Process: RNA phosphod…	--	--	--	Double-stranded RNA binding motif	Double-stranded RNA-binding protein 8 OS=Oryza sativa subsp. japonica OX=39947 GN=DRB8 PE=2 SV=1	double-stranded RNA-binding protein 1-like isoform X1 [Phoenix dactylifera]
TRINITY_DN440704_c0_g1	[O]	Posttranslational modification, protein turnover, chaperones	Molecular Function: ATP binding (GO:0005524);;	K04077|6.53772e-21|mtr:MTR_0991s0010|(RefSeq) TCP-1/cpn60 chaperonin family protein; K04077 chaperonin GroEL	[O]	Posttranslational modification, protein turnover, chaperones	TCP-1/cpn60 chaperonin family	60 kDa chaperonin 2 OS=Cutibacterium acnes (strain DSM 16379 / KPA171202) OX=267747 GN=groL2 PE=3 SV=1	chaperonin GroEL [Salvia splendens]
TRINITY_DN2679_c0_g1	--	--	--	K17616|6.05939e-152|pda:103712678|(RefSeq) uncharacterized protein LOC103712678 isoform X2; K17616 CTD small phosphatase-like protein 2 [EC:3.1.3.-]	[K]	Transcription	NLI interacting factor-like phosphatase	CTD small phosphatase-like protein 2 OS=Rattus norvegicus OX=10116 GN=Ctdspl2 PE=1 SV=1	CTD small phosphatase-like protein 2 isoform X1 [Asparagus officinalis]
TRINITY_DN491569_c0_g1	[J]	Translation, ribosomal structure and biogenesis	Cellular Component: ribosome (GO:0005840);;	K02980|1.40383e-13|olu:OSTLU_42310|(RefSeq) Ribosomal protein S29, component of cytosolic 80S ribosome and 40S small subunit; K02980 small subunit ribosomal protein S29e	[J]	Translation, ribosomal structure and biogenesis	Ribosomal protein S14p/S29e	40S ribosomal protein S29 OS=Drosophila melanogaster OX=7227 GN=RpS29 PE=1 SV=1	40S ribosomal protein S29A [Cryptomonas paramecium]
TRINITY_DN14392_c0_g1	--	--	--	K01764|4.95798e-22|mpp:MICPUCDRAFT_6472|(RefSeq) hypothetical protein; K01764 cytochrome c heme-lyase [EC:4.4.1.17]	[CO]	--	Cytochrome c/c1 heme lyase	Cytochrome c heme lyase OS=Saccharomyces cerevisiae (strain ATCC 204508 / S288c) OX=559292 GN=CYC3 PE=1 SV=1	holocytochrome c synthase [Steccherinum ochraceum]
TRINITY_DN404441_c0_g1	[K]	Transcription	--	--	--	--	LysR substrate binding domain	--	--
TRINITY_DN527068_c0_g1	--	--	--	--	--	--	Lipase (class 2)	--	--
TRINITY_DN59509_c1_g1	[J]	Translation, ribosomal structure and biogenesis	Molecular Function: RNA binding (GO:0003723);; Molecular Function: structural constituent of ribosome (GO:0003735);; Biological Process: translation (GO:0006412);; Cellular Component: cytosolic large ribosomal subunit (GO:0022625);;	K02908|2.81502e-51|vcn:VOLCADRAFT_73734|(RefSeq) component of cytosolic 80S ribosome and 60S large subunit; K02908 large subunit ribosomal protein L30e	[J]	Translation, ribosomal structure and biogenesis	Ribosomal protein L7Ae/L30e/S12e/Gadd45 family	60S ribosomal protein L30 OS=Spodoptera frugiperda OX=7108 GN=RpL30 PE=3 SV=1	hypothetical protein CEUSTIGMA_g1535.t1 [Chlamydomonas eustigma]
TRINITY_DN512843_c0_g1	[L]	Replication, recombination and repair	Molecular Function: nucleic acid binding (GO:0003676);; Molecular Function: tRNA (guanine-N2-)-methyltransferase activity (GO:0004809);; Cellular Component: nucleus (GO:0005634);; Cellular Component: cytosol (GO:0005829);; Biological Process: tRNA methylation (GO:0030488);; Cellular Component: tRNA (m2G10) methyltransferase complex (GO:0043528);;	K15430|1.75232e-07|mpp:MICPUCDRAFT_2776|(RefSeq) hypothetical protein; K15430 tRNA (guanine10-N2)-methyltransferase [EC:2.1.1.214]	[L]	Replication, recombination and repair	--	tRNA (guanine(10)-N2)-methyltransferase homolog OS=Xenopus laevis OX=8355 GN=trmt11 PE=2 SV=1	tRNA (guanine(10)-N2)-methyltransferase [Neonectria ditissima]
TRINITY_DN130659_c0_g2	[C]	Energy production and conversion	--	--	[C]	Energy production and conversion	Aldo/keto reductase family	Putative aryl-alcohol dehydrogenase C977.14c OS=Schizosaccharomyces pombe (strain 972 / ATCC 24843) OX=284812 GN=SPAC977.14c PE=1 SV=1	Versiconal hemiacetal acetate reductase [Grifola frondosa]
TRINITY_DN117534_c0_g2	--	--	--	--	--	--	--	--	hypothetical protein RSOLAG22IIIB_02668 [Rhizoctonia solani]
TRINITY_DN468247_c0_g1	[R]	General function prediction only	--	K06694|5.35473e-08|pda:103704449|(RefSeq) 26S proteasome non-ATPase regulatory subunit 10 isoform X1; K06694 26S proteasome non-ATPase regulatory subunit 10	[R]	General function prediction only	Ankyrin repeats (many copies);; Ankyrin repeats (3 copies);; Ankyrin repeats (many copies);; Ankyrin repeat;; Ankyrin repeat	Putative ankyrin repeat protein MM_0045 OS=Methanosarcina mazei (strain ATCC BAA-159 / DSM 3647 / Goe1 / Go1 / JCM 11833 / OCM 88) OX=192952 GN=MM_0045 PE=4 SV=1	hypothetical protein CI102_3771, partial [Trichoderma harzianum]
TRINITY_DN16523_c0_g1	[R]	General function prediction only	Molecular Function: oxidoreductase activity (GO:0016491);; Molecular Function: metal ion binding (GO:0046872);; Biological Process: oxidation-reduction process (GO:0055114);;	K04124|1.55364e-167|egu:105040246|(RefSeq) gibberellin 3-beta-dioxygenase 1-like; K04124 gibberellin 3beta-dioxygenase [EC:1.14.11.15]	[QR]	--	2OG-Fe(II) oxygenase superfamily;; non-haem dioxygenase in morphine synthesis N-terminal	Gibberellin 3-beta-dioxygenase 1 OS=Pisum sativum OX=3888 GN=LE PE=1 SV=1	gibberellin 3-oxidase [Allium fistulosum]
TRINITY_DN522673_c0_g1	[H]	Coenzyme transport and metabolism	Molecular Function: transferase activity (GO:0016740);; Biological Process: heterocycle biosynthetic process (GO:0018130);; Biological Process: aromatic compound biosynthetic process (GO:0019438);; Biological Process: primary metabolic process (GO:0044238);; Biological Process: cellular nitrogen compound biosynthetic process (GO:0044271);; Biological Process: small molecule metabolic process (GO:…	K13998|8.24309e-13|gsl:Gasu_03410|(RefSeq) thymidylate synthase/dihydrofolate reductase; K13998 dihydrofolate reductase / thymidylate synthase [EC:2.1.1.45]	[H]	Coenzyme transport and metabolism	Dihydrofolate reductase	Dihydrofolate reductase HdrB OS=Haloferax volcanii OX=2246 GN=hdrB PE=1 SV=1	thymidylate synthase/dihydrofolate reductase [Galdieria sulphuraria]
TRINITY_DN502406_c0_g1	--	--	--	K09517|9.30239e-09|apro:F751_5041|(RefSeq) DnaJ-like protein subfamily B member 11; K09517 DnaJ homolog subfamily B member 11	[O]	Posttranslational modification, protein turnover, chaperones	--	DnaJ homolog dnj-20 OS=Caenorhabditis elegans OX=6239 GN=dnj-20 PE=3 SV=2	DnaJ-like protein subfamily B member 11 [Auxenochlorella protothecoides]
TRINITY_DN7993_c0_g1	[O]	Posttranslational modification, protein turnover, chaperones	Biological Process: proteasome-mediated ubiquitin-dependent protein catabolic process (GO:0043161);;	K03037|0|egu:105038726|(RefSeq) 26S proteasome non-ATPase regulatory subunit 6; K03037 26S proteasome regulatory subunit N7	[O]	Posttranslational modification, protein turnover, chaperones	26S proteasome subunit RPN7;; PCI domain	26S proteasome non-ATPase regulatory subunit 6 OS=Oryza sativa subsp. japonica OX=39947 GN=RPN7 PE=2 SV=1	26S proteasome non-ATPase regulatory subunit 6 [Asparagus officinalis]
TRINITY_DN243726_c0_g1	[IQR]	--	--	K19329|5.13599e-10|egr:104441736|(RefSeq) short-chain dehydrogenase TIC 32, chloroplastic-like	[Q]	Secondary metabolites biosynthesis, transport and catabolism	--	Retinol dehydrogenase 13 OS=Homo sapiens OX=9606 GN=RDH13 PE=1 SV=2	hypothetical protein BHE90_016757 [Fusarium euwallaceae]
TRINITY_DN437510_c0_g1	--	--	--	--	--	--	--	--	hypothetical protein CDD80_5542 [Ophiocordyceps camponoti-rufipedis]
TRINITY_DN443657_c0_g1	--	--	Molecular Function: monooxygenase activity (GO:0004497);; Molecular Function: iron ion binding (GO:0005506);; Cellular Component: integral component of membrane (GO:0016021);; Molecular Function: oxidoreductase activity, acting on paired donors, with incorporation or reduction of molecular oxygen (GO:0016705);; Molecular Function: heme binding (GO:0020037);; Biological Process: oxidation-reductio…	--	--	--	Cytochrome P450	Benzoate 4-monooxygenase OS=Aspergillus niger OX=5061 GN=bphA PE=1 SV=1	Benzoate 4-monooxygenase [Fusarium oxysporum]
TRINITY_DN3606_c0_g1	[G]	Carbohydrate transport and metabolism	Molecular Function: phosphoglycerate kinase activity (GO:0004618);; Biological Process: glycolytic process (GO:0006096);;	K00927|1.97754e-155|gra:105782676|(RefSeq) phosphoglycerate kinase, chloroplastic; K00927 phosphoglycerate kinase [EC:2.7.2.3]	[G]	Carbohydrate transport and metabolism	Phosphoglycerate kinase	Phosphoglycerate kinase, chloroplastic OS=Nicotiana tabacum OX=4097 PE=2 SV=1	PREDICTED: phosphoglycerate kinase, chloroplastic-like [Gossypium hirsutum]
TRINITY_DN448556_c0_g1	--	--	--	--	[R]	General function prediction only	--	--	zf-RVT domain-containing protein, partial [Cephalotus follicularis]
TRINITY_DN281003_c0_g1	[S]	Function unknown	--	--	--	--	Winged helix DNA-binding domain	Uncharacterized protein YcaQ OS=Escherichia coli (strain K12) OX=83333 GN=ycaQ PE=4 SV=1	hypothetical protein BHE74_00000611 [Ensete ventricosum]
TRINITY_DN1520_c1_g1	--	--	Molecular Function: inorganic diphosphatase activity (GO:0004427);; Cellular Component: mitochondrion (GO:0005739);; Cellular Component: Golgi apparatus (GO:0005794);; Cellular Component: plasma membrane (GO:0005886);; Biological Process: response to water deprivation (GO:0009414);; Biological Process: response to salt stress (GO:0009651);; Molecular Function: pyrophosphate hydrolysis-driven prot…	K01507|0|pda:103715891|(RefSeq) pyrophosphate-energized vacuolar membrane proton pump-like; K23025 H+-translocating diphosphatase [EC:7.1.3.1]	--	--	Inorganic H+ pyrophosphatase	Pyrophosphate-energized vacuolar membrane proton pump OS=Vigna radiata var. radiata OX=3916 PE=1 SV=4	pyrophosphate-energized vacuolar membrane proton pump-like [Asparagus officinalis]
TRINITY_DN13355_c0_g1	--	--	Molecular Function: transferase activity, transferring glycosyl groups (GO:0016757);;	K08237|2.71533e-120|atr:18448124|(RefSeq) anthocyanidin 3-O-glucosyltransferase 2 isoform X1; K08237 hydroquinone glucosyltransferase [EC:2.4.1.218]	[GC]	--	UDP-glucoronosyl and UDP-glucosyl transferase	UDP-glycosyltransferase 71K2 OS=Pyrus communis OX=23211 GN=UGT71K2 PE=1 SV=1	PREDICTED: anthocyanidin 3-O-glucosyltransferase 2 [Elaeis guineensis]
TRINITY_DN391797_c0_g1	--	--	Molecular Function: phosphatidylinositol-4,5-bisphosphate binding (GO:0005546);; Biological Process: endocytosis (GO:0006897);; Biological Process: actin filament organization (GO:0007015);; Cellular Component: actin cortical patch (GO:0030479);;	--	[F]	Nucleotide transport and metabolism	--	Epsin-1 OS=Schizosaccharomyces pombe (strain 972 / ATCC 24843) OX=284812 GN=ent1 PE=1 SV=2	Epsin-1 [Schizosaccharomyces pombe 972h-] [Rhizoctonia solani]
TRINITY_DN15631_c0_g1	[R]	General function prediction only	Cellular Component: integral component of membrane (GO:0016021);;	--	--	--	TPM domain	UPF0603 protein Os05g0401100, chloroplastic OS=Oryza sativa subsp. japonica OX=39947 GN=Os05g0401100 PE=3 SV=1	UPF0603 protein Os05g0401100, chloroplastic [Asparagus officinalis]
TRINITY_DN465905_c0_g1	[RTKL]	--	--	K08269|1.70937e-09|bvg:104901286|(RefSeq) serine/threonine-protein kinase ATG1a	[OUT]	--	Protein kinase domain;; Protein tyrosine kinase	Serine/threonine-protein kinase ATG1 OS=Yarrowia lipolytica (strain CLIB 122 / E 150) OX=284591 GN=ATG1 PE=3 SV=1	ULK/ULK protein kinase [Pythium insidiosum]
TRINITY_DN465181_c0_g1	[IQ]	--	--	K01897|2.63853e-07|bvg:104889723|(RefSeq) probable acyl-activating enzyme 16, chloroplastic; K01897 long-chain acyl-CoA synthetase [EC:6.2.1.3]	[I]	Lipid transport and metabolism	AMP-binding enzyme	Acyl-CoA synthetase family member 2, mitochondrial OS=Bos taurus OX=9913 GN=ACSF2 PE=2 SV=1	hypothetical protein B0A52_06487 [Exophiala mesophila]
TRINITY_DN391126_c0_g1	[R]	General function prediction only	--	--	[H]	Coenzyme transport and metabolism	CobW/HypB/UreG, nucleotide-binding domain	Protein CobW OS=Pseudomonas aeruginosa (strain ATCC 15692 / DSM 22644 / CIP 104116 / JCM 14847 / LMG 12228 / 1C / PRS 101 / PAO1) OX=208964 GN=cobW PE=3 SV=1	hypothetical protein SOVF_189740 [Spinacia oleracea]
TRINITY_DN412052_c0_g1	--	--	--	--	[S]	Function unknown	Domain of Unknown Function (DUF1907)	Ester hydrolase C11orf54 OS=Homo sapiens OX=9606 GN=C11orf54 PE=1 SV=1	hypothetical protein B7463_g2094, partial [Scytalidium lignicola]
TRINITY_DN536431_c0_g1	--	--	Molecular Function: double-stranded RNA binding (GO:0003725);; Molecular Function: single-stranded RNA binding (GO:0003727);; Biological Process: translational initiation (GO:0006413);; Biological Process: cellular protein-containing complex assembly (GO:0034622);;	--	--	--	--	--	hypothetical protein EHS24_007332 [Apiotrichum porosum]
TRINITY_DN514664_c0_g1	[H]	Coenzyme transport and metabolism	--	K14652|4.25424e-07|eus:EUTSA_v10000152mg|(RefSeq) hypothetical protein; K14652 3,4-dihydroxy 2-butanone 4-phosphate synthase / GTP cyclohydrolase II [EC:3.5.4.25]	[H]	Coenzyme transport and metabolism	GTP cyclohydrolase II	Monofunctional riboflavin biosynthesis protein RIBA 2, chloroplastic OS=Arabidopsis thaliana OX=3702 GN=RIBA2 PE=1 SV=1	riboflavin biosynthesis protein RibA [Ostreococcus tauri]
TRINITY_DN467495_c0_g1	[R]	General function prediction only	--	--	--	--	--	Uncharacterized N-acetyltransferase YhbS OS=Escherichia coli (strain K12) OX=83333 GN=yhbS PE=3 SV=1	--
TRINITY_DN420093_c0_g1	--	--	--	K11752|6.17218e-07|smo:SELMODRAFT_106737|(RefSeq) hypothetical protein; K11752 diaminohydroxyphosphoribosylaminopyrimidine deaminase / 5-amino-6-(5-phosphoribosylamino)uracil reductase [EC:1.1.1.193]	--	--	--	--	Serine/arginine repetitive matrix protein 2 [Mus musculus] [Rhizoctonia solani]
TRINITY_DN525504_c0_g1	--	--	Cellular Component: membrane (GO:0016020);;	--	--	--	--	--	hypothetical protein BBI17_002778 [Phytophthora kernoviae]
TRINITY_DN392974_c0_g1	[J]	Translation, ribosomal structure and biogenesis	Molecular Function: nucleotide binding (GO:0000166);; Molecular Function: structural constituent of ribosome (GO:0003735);; Cellular Component: ribosome (GO:0005840);; Biological Process: translation (GO:0006412);;	K02974|6.27264e-35|mus:103987036|(RefSeq) 40S ribosomal protein S24-1-like; K02974 small subunit ribosomal protein S24e	[J]	Translation, ribosomal structure and biogenesis	Ribosomal protein S24e	40S ribosomal protein S24 OS=Dictyostelium discoideum OX=44689 GN=rps24 PE=3 SV=1	40S ribosomal protein [Pythium insidiosum]
TRINITY_DN145023_c1_g1	[RTKL]	--	--	K04730|9.12867e-10|bna:106400181|(RefSeq) L-type lectin-domain containing receptor kinase I.9-like	--	--	Protein kinase domain;; Protein tyrosine kinase	Putative L-type lectin-domain containing receptor kinase I.4 OS=Arabidopsis thaliana OX=3702 GN=LECRK14 PE=3 SV=1	Cation/H(+) antiporter 20 [Rhizoctonia solani]
TRINITY_DN16958_c0_g1	[T]	Signal transduction mechanisms	Molecular Function: protein serine/threonine phosphatase activity (GO:0004722);; Biological Process: protein dephosphorylation (GO:0006470);; Molecular Function: metal ion binding (GO:0046872);;	K01102|6.18468e-120|egu:105058607|(RefSeq) probable protein phosphatase 2C 78; K01102 pyruvate dehydrogenase phosphatase [EC:3.1.3.43]	[T]	Signal transduction mechanisms	Protein phosphatase 2C	Probable protein phosphatase 2C 78 OS=Oryza sativa subsp. japonica OX=39947 GN=Os12g0580900 PE=2 SV=1	probable protein phosphatase 2C 78 [Asparagus officinalis]
TRINITY_DN464708_c0_g1	[S]	Function unknown	--	--	--	--	--	--	--
TRINITY_DN6138_c0_g1	[T]	Signal transduction mechanisms	Cellular Component: plasma membrane (GO:0005886);; Biological Process: response to stress (GO:0006950);;	K00847|3.62717e-11|bna:106428977|(RefSeq) probable fructokinase-1 isoform X1; K00847 fructokinase [EC:2.7.1.4]	--	--	Universal stress protein family	Universal stress protein PHOS32 OS=Arabidopsis thaliana OX=3702 GN=PHOS32 PE=1 SV=1	universal stress protein PHOS32 isoform X2 [Phoenix dactylifera]
TRINITY_DN371424_c0_g1	[S]	Function unknown	--	--	--	--	Phage minor tail protein L	Tail tip protein L OS=Escherichia phage lambda OX=10710 GN=L PE=1 SV=1	hypothetical protein TMEN_2430 [Trichophyton mentagrophytes]
TRINITY_DN1301_c0_g1	--	--	--	K06892|9.02831e-06|bna:106454088|(RefSeq) feruloyl CoA ortho-hydroxylase 1-like; K06892 feruloyl-CoA ortho-hydroxylase [EC:1.14.11.-]	--	--	--	IQ domain-containing protein IQM4 OS=Arabidopsis thaliana OX=3702 GN=IQM4 PE=2 SV=1	IQ domain-containing protein IQM1 [Asparagus officinalis]
TRINITY_DN444298_c0_g1	--	--	--	--	[R]	General function prediction only	Patched family	--	--
TRINITY_DN496080_c0_g1	[E]	Amino acid transport and metabolism	--	K01581|5.83504e-14|csl:COCSUDRAFT_54963|(RefSeq) putative ornithine decarboxylase; K01581 ornithine decarboxylase [EC:4.1.1.17]	[E]	Amino acid transport and metabolism	Pyridoxal-dependent decarboxylase, pyridoxal binding domain	Ornithine decarboxylase OS=Caenorhabditis elegans OX=6239 GN=odc-1 PE=1 SV=2	hypothetical protein BSLG_05385 [Batrachochytrium salamandrivorans]
TRINITY_DN395069_c0_g1	[DZ]	--	Biological Process: response to stimulus (GO:0050896);;	K10615|2.90263e-08|atr:18446390|(RefSeq) ubiquitin-protein ligase E3A isoform X1; K10587 ubiquitin-protein ligase E3 A [EC:2.3.2.26]	[S]	Function unknown	Regulator of chromosome condensation (RCC1) repeat;; Regulator of chromosome condensation (RCC1) repeat	Ultraviolet-B receptor UVR8 OS=Arabidopsis thaliana OX=3702 GN=UVR8 PE=1 SV=1	unknown [Zea mays]
TRINITY_DN25624_c0_g2	--	--	Biological Process: ion transport (GO:0006811);; Molecular Function: potassium ion transmembrane transporter activity (GO:0015079);; Cellular Component: membrane (GO:0016020);;	K03549|7.81449e-67|egu:105050970|(RefSeq) potassium transporter 5; K03549 KUP system potassium uptake protein	--	--	K+ potassium transporter	Potassium transporter 5 OS=Oryza sativa subsp. japonica OX=39947 GN=HAK5 PE=2 SV=2	potassium transporter 5-like [Asparagus officinalis]
TRINITY_DN516709_c0_g1	--	--	--	--	--	--	--	Protein transport protein SFT1 OS=Saccharomyces cerevisiae (strain ATCC 204508 / S288c) OX=559292 GN=SFT1 PE=1 SV=1	hypothetical protein C5L36_0B02620 [Pichia kudriavzevii]
TRINITY_DN462429_c0_g1	--	--	--	K05863|8.40156e-16|olu:OSTLU_17060|(RefSeq) MC family transporter: ADP/ATP; K05863 solute carrier family 25 (mitochondrial adenine nucleotide translocator), member 4/5/6/31	[C]	Energy production and conversion	--	ADP/ATP translocase 1 OS=Oryctolagus cuniculus OX=9986 GN=SLC25A4 PE=2 SV=3	hypothetical protein BB561_004903 [Smittium simulii]
TRINITY_DN526221_c0_g1	[E]	Amino acid transport and metabolism	Molecular Function: N-acetyl-gamma-glutamyl-phosphate reductase activity (GO:0003942);; Molecular Function: acetylglutamate kinase activity (GO:0003991);; Cellular Component: mitochondrion (GO:0005739);; Biological Process: arginine biosynthetic process (GO:0006526);; Biological Process: phosphorylation (GO:0016310);; Molecular Function: protein dimerization activity (GO:0046983);; Molecular Func…	--	[E]	Amino acid transport and metabolism	--	Protein arg11, mitochondrial OS=Schizosaccharomyces pombe (strain 972 / ATCC 24843) OX=284812 GN=arg11 PE=3 SV=2	putative arg-6 protein, mitochondrial precursor [Cutaneotrichosporon oleaginosum]
TRINITY_DN102489_c0_g1	[P]	Inorganic ion transport and metabolism	Cellular Component: integral component of membrane (GO:0016021);; Biological Process: metal ion transport (GO:0030001);; Molecular Function: metal ion transmembrane transporter activity (GO:0046873);; Biological Process: transmembrane transport (GO:0055085);;	--	--	--	CorA-like Mg2+ transporter protein	Magnesium transporter ALR1 OS=Saccharomyces cerevisiae (strain ATCC 204508 / S288c) OX=559292 GN=ALR1 PE=1 SV=1	hypothetical protein CEP54_003278 [Fusarium sp. AF-8]
TRINITY_DN3709_c2_g1	--	--	Molecular Function: hydrolase activity (GO:0016787);;	K07766|5.69685e-41|egu:105048498|(RefSeq) nudix hydrolase 17, mitochondrial; K07766 diphosphoinositol-polyphosphate diphosphatase [EC:3.6.1.52]	[T]	Signal transduction mechanisms	NUDIX domain	Nudix hydrolase 17, mitochondrial OS=Arabidopsis thaliana OX=3702 GN=NUDT17 PE=2 SV=1	LOW QUALITY PROTEIN: nudix hydrolase 17, mitochondrial-like [Asparagus officinalis]
TRINITY_DN20097_c0_g1	--	--	--	K00122|1.4496e-09|pda:103705850|(RefSeq) formate dehydrogenase, mitochondrial; K00122 formate dehydrogenase [EC:1.17.1.9]	[C]	Energy production and conversion	--	Formate dehydrogenase 2, mitochondrial OS=Oryza sativa subsp. japonica OX=39947 GN=Os06g0486900 PE=2 SV=1	D-isomer specific 2-hydroxyacid dehydrogenase [Macleaya cordata]
TRINITY_DN506474_c0_g1	--	--	Biological Process: transport (GO:0006810);; Cellular Component: cell part (GO:0044464);;	--	[S]	Function unknown	--	VPS35 endosomal protein sorting factor-like OS=Danio rerio OX=7955 GN=vps35l PE=2 SV=1	hypothetical protein PHMEG_00013218 [Phytophthora megakarya]
TRINITY_DN463011_c0_g1	--	--	--	--	[G]	Carbohydrate transport and metabolism	LysM domain	--	carbohydrate-binding module family 50 protein [Periconia macrospinosa]
TRINITY_DN480216_c0_g1	--	--	--	--	--	--	--	--	uncharacterized protein LOC103700393 [Phoenix dactylifera]
TRINITY_DN487181_c0_g1	--	--	--	K16458|2.48672e-13|vcn:VOLCADRAFT_104552|(RefSeq) hypothetical protein; K16458 centrosomal protein CEP104	[T]	Signal transduction mechanisms	--	Centrosomal protein of 104 kDa OS=Homo sapiens OX=9606 GN=CEP104 PE=1 SV=1	Centrosomal protein of 104 kDa [Symbiodinium microadriaticum]
TRINITY_DN396964_c0_g1	--	--	--	--	--	--	--	--	Poly [ADP-ribose] polymerase 1 [Symbiodinium microadriaticum]
TRINITY_DN3951_c0_g1	[K]	Transcription	Molecular Function: RNA polymerase I activity (GO:0001054);; Molecular Function: RNA polymerase II activity (GO:0001055);; Molecular Function: RNA polymerase III activity (GO:0001056);; Molecular Function: DNA binding (GO:0003677);; Cellular Component: RNA polymerase II, core complex (GO:0005665);; Cellular Component: RNA polymerase III complex (GO:0005666);; Cellular Component: RNA polymerase I …	K03007|5.57137e-45|atr:18424114|(RefSeq) DNA-directed RNA polymerases I, II, and III subunit RPABC5; K03007 DNA-directed RNA polymerases I, II, and III subunit RPABC5	[K]	Transcription	RNA polymerases N / 8 kDa subunit	DNA-directed RNA polymerase subunit 10-like protein OS=Arabidopsis thaliana OX=3702 GN=NRPB10L PE=1 SV=1	RNA polymerases N / 8 kDa subunit [Theobroma cacao]
TRINITY_DN1906_c0_g1	--	--	--	--	--	--	--	Protein FLX-like 3 OS=Arabidopsis thaliana OX=3702 GN=FLXL3 PE=1 SV=1	protein FLX-like 3 [Asparagus officinalis]
TRINITY_DN454733_c0_g1	--	--	Molecular Function: transferase activity (GO:0016740);;	K06640|4.27978e-06|bna:106420574|(RefSeq) serine/threonine-protein kinase ATR; K06640 serine/threonine-protein kinase ATR [EC:2.7.11.1]	[TBLD]	--	FAT domain	--	ataxia telangiectasia and Rad3 related [Rhizoctonia solani]
TRINITY_DN441128_c0_g1	--	--	--	--	[T]	Signal transduction mechanisms	--	Dedicator of cytokinesis protein 6 OS=Homo sapiens OX=9606 GN=DOCK6 PE=1 SV=3	--
TRINITY_DN446757_c0_g1	[C]	Energy production and conversion	Cellular Component: vacuolar proton-transporting V-type ATPase, V0 domain (GO:0000220);; Molecular Function: proton transmembrane transporter activity (GO:0015078);; Biological Process: proton transmembrane transport (GO:0015991);; Cellular Component: integral component of membrane (GO:0016021);;	K02154|2.48621e-21|bpg:Bathy01g05840|(RefSeq) hypothetical protein; K02154 V-type H+-transporting ATPase subunit a	[C]	Energy production and conversion	V-type ATPase 116kDa subunit family	V-type proton ATPase subunit a, Golgi isoform OS=Saccharomyces cerevisiae (strain ATCC 204508 / S288c) OX=559292 GN=STV1 PE=1 SV=2	hypothetical protein EVG20_g8078 [Dentipellis fragilis]
TRINITY_DN465643_c0_g1	--	--	--	--	--	--	--	--	hypothetical protein RSOLAG22IIIB_09212 [Rhizoctonia solani]
TRINITY_DN394128_c0_g1	--	--	Molecular Function: DNA-binding transcription factor activity, RNA polymerase II-specific (GO:0000981);; Molecular Function: DNA binding (GO:0003677);; Cellular Component: nucleus (GO:0005634);; Biological Process: regulation of transcription by RNA polymerase II (GO:0006357);; Biological Process: proteolysis (GO:0006508);; Molecular Function: peptidase activity (GO:0008233);; Molecular Function:…	--	--	--	--	--	hypothetical protein OE88DRAFT_1649912 [Heliocybe sulcata]
TRINITY_DN442819_c0_g1	[R]	General function prediction only	Molecular Function: nucleotide binding (GO:0000166);; Biological Process: formation of translation preinitiation complex (GO:0001731);; Biological Process: translation reinitiation (GO:0002188);; Molecular Function: translation initiation factor activity (GO:0003743);; Cellular Component: nucleus (GO:0005634);; Cellular Component: cytosol (GO:0005829);; Biological Process: regulation of translati…	K03248|3.76222e-49|vvi:100242668|(RefSeq) eukaryotic translation initiation factor 3 subunit G; K03248 translation initiation factor 3 subunit G	[J]	Translation, ribosomal structure and biogenesis	Eukaryotic translation initiation factor 3 subunit G;; RNA recognition motif. (a.k.a. RRM, RBD, or RNP domain)	Eukaryotic translation initiation factor 3 subunit G OS=Neurospora crassa (strain ATCC 24698 / 74-OR23-1A / CBS 708.71 / DSM 1257 / FGSC 987) OX=367110 GN=eif3g PE=3 SV=2	Eukaryotic translation initiation factor 3 subunit G [Fusarium sp. AF-8]
TRINITY_DN502897_c0_g1	--	--	--	--	[R]	General function prediction only	--	Phospholipase ABHD3 OS=Homo sapiens OX=9606 GN=ABHD3 PE=1 SV=2	--
TRINITY_DN6061_c0_g1	[J]	Translation, ribosomal structure and biogenesis	Biological Process: cytoplasmic translation (GO:0002181);; Molecular Function: structural constituent of ribosome (GO:0003735);; Cellular Component: cytosolic large ribosomal subunit (GO:0022625);; Biological Process: ribosomal large subunit biogenesis (GO:0042273);;	K02917|7.03167e-17|mus:103996065|(RefSeq) 60S ribosomal protein L35a-1; K02917 large subunit ribosomal protein L35Ae	[J]	Translation, ribosomal structure and biogenesis	--	60S ribosomal protein L35a-1 OS=Arabidopsis thaliana OX=3702 GN=RPL35AA PE=3 SV=1	PREDICTED: probable sugar phosphate/phosphate translocator At3g11320 [Ipomoea nil]
TRINITY_DN75798_c0_g1	[J]	Translation, ribosomal structure and biogenesis	Biological Process: box H/ACA snoRNA 3'-end processing (GO:0000495);; Cellular Component: cytosol (GO:0005829);; Biological Process: tRNA metabolic process (GO:0006399);; Molecular Function: pseudouridine synthase activity (GO:0009982);; Cellular Component: viral nucleocapsid (GO:0019013);; Molecular Function: rRNA binding (GO:0019843);; Biological Process: rRNA pseudouridine synthesis (GO:003111…	K11131|1.99241e-18|zma:107521957|(RefSeq) uncharacterized protein LOC107521957; K11131 H/ACA ribonucleoprotein complex subunit 4 [EC:5.4.99.-]	[J]	Translation, ribosomal structure and biogenesis	--	H/ACA ribonucleoprotein complex subunit CBF5 OS=Chaetomium thermophilum (strain DSM 1495 / CBS 144.50 / IMI 039719) OX=759272 GN=CBF5 PE=3 SV=2	similar to Saccharomyces cerevisiae YLR175W CBF5 Pseudouridine synthase catalytic subunit of box H/ACA small nucleolar ribonucleoprotein particles (snoRNPs) [Geotrichum candidum]
TRINITY_DN392364_c0_g1	--	--	Biological Process: plasma membrane fusion involved in cytogamy (GO:0032220);; Cellular Component: mating projection tip (GO:0043332);;	--	--	--	--	Plasma membrane fusion protein PRM1 OS=Laccaria bicolor (strain S238N-H82 / ATCC MYA-4686) OX=486041 GN=PRM1 PE=3 SV=2	hypothetical protein CVT25_014616 [Psilocybe cyanescens]
TRINITY_DN422798_c0_g1	[M]	Cell wall/membrane/envelope biogenesis	--	K02527|1.58367e-06|sind:105174134|(RefSeq) probable 3-deoxy-D-manno-octulosonic acid transferase, mitochondrial isoform X1; K02527 3-deoxy-D-manno-octulosonic-acid transferase [EC:2.4.99.15]	--	--	--	--	probable 3-deoxy-D-manno-octulosonic acid transferase, mitochondrial [Quercus suber]
TRINITY_DN334728_c0_g1	--	--	--	--	--	--	--	Developmental regulatory protein wetA OS=Gibberella zeae (strain PH-1 / ATCC MYA-4620 / FGSC 9075 / NRRL 31084) OX=229533 GN=wetA PE=2 SV=2	Developmental regulatory protein wetA [Fusarium sp. AF-8]
TRINITY_DN173751_c0_g1	[K]	Transcription	Molecular Function: tRNA binding (GO:0000049);; Biological Process: tRNA wobble uridine modification (GO:0002098);; Cellular Component: nucleus (GO:0005634);; Cellular Component: cytoplasm (GO:0005737);; Biological Process: regulation of transcription by RNA polymerase II (GO:0006357);; Cellular Component: Elongator holoenzyme complex (GO:0033588);;	K11373|2.56585e-06|ccp:CHC_T00007877001|(RefSeq) hypothetical protein; K11373 elongator complex protein 1	[K]	Transcription	IKI3 family	Elongator complex protein 1 OS=Schizosaccharomyces pombe (strain 972 / ATCC 24843) OX=284812 GN=iki3 PE=3 SV=1	Elongator complex protein 1 [Neonectria ditissima]
TRINITY_DN3550_c0_g1	--	--	--	K08869|2.79039e-32|cre:CHLREDRAFT_165812|(RefSeq) predicted protein; K08869 aarF domain-containing kinase	[O]	Posttranslational modification, protein turnover, chaperones	Myb-like DNA-binding domain	Transcription factor DIVARICATA OS=Antirrhinum majus OX=4151 GN=DIVARICATA PE=2 SV=1	DIVARICATA 6, partial [Hypoxis decumbens]
TRINITY_DN182421_c0_g1	--	--	Cellular Component: nucleus (GO:0005634);; Biological Process: lipid metabolic process (GO:0006629);;	--	--	--	Chromo (CHRromatin Organisation MOdifier) domain	--	hypothetical protein CEP52_017294 [Fusarium sp. AF-4]
TRINITY_DN431311_c0_g1	--	--	--	--	[T]	Signal transduction mechanisms	--	C-myc promoter-binding protein OS=Homo sapiens OX=9606 GN=DENND4A PE=1 SV=2	--
TRINITY_DN1395_c0_g3	--	--	Biological Process: karyogamy (GO:0000741);;	K11296|7.73971e-55|egu:105058977|(RefSeq) high mobility group B protein 7; K11296 high mobility group protein B3	[R]	General function prediction only	HMG (high mobility group) box;; HMG-box domain	High mobility group B protein 7 OS=Arabidopsis thaliana OX=3702 GN=HMGB7 PE=1 SV=1	high mobility group B protein 7 [Asparagus officinalis]
TRINITY_DN327853_c0_g1	--	--	--	--	--	--	WH2 motif	Actobindin-A OS=Dictyostelium discoideum OX=44689 GN=abnA PE=2 SV=1	hypothetical protein VOLCADRAFT_104335 [Volvox carteri f. nagariensis]
TRINITY_DN370331_c0_g1	--	--	--	--	--	--	Multicopper oxidase	Laccase OS=Cryphonectria parasitica OX=5116 GN=LAC-1 PE=3 SV=1	extracellular dihydrogeodin oxidase laccase [Diplodia corticola]
TRINITY_DN431584_c0_g1	[R]	General function prediction only	--	--	--	--	--	--	--
TRINITY_DN479679_c0_g1	--	--	--	--	[R]	General function prediction only	--	WD repeat-containing protein 20 OS=Homo sapiens OX=9606 GN=WDR20 PE=1 SV=2	--
TRINITY_DN368923_c0_g1	--	--	--	--	--	--	--	--	Putative protein of unknown function [Podospora comata]
TRINITY_DN231160_c0_g1	[R]	General function prediction only	Molecular Function: GTP binding (GO:0005525);; Cellular Component: intracellular (GO:0005622);; Biological Process: small GTPase mediated signal transduction (GO:0007264);; Cellular Component: membrane (GO:0016020);;	K07208|7.55115e-12|gsl:Gasu_37740|(RefSeq) small GTP-binding protein of Ras family; K07208 Ras homolog enriched in brain	[R]	General function prediction only	Ras family;; Ras of Complex, Roc, domain of DAPkinase	Ras-like protein rasC OS=Dictyostelium discoideum OX=44689 GN=rasC PE=2 SV=1	ras gtpase [Chrysochromulina sp. CCMP291]
TRINITY_DN355112_c0_g1	--	--	--	--	--	--	--	Protein transport protein SEC61 subunit alpha OS=Candida albicans (strain SC5314 / ATCC MYA-2876) OX=237561 GN=SEC61 PE=3 SV=2	--
TRINITY_DN12347_c0_g1	--	--	--	--	--	--	--	--	uncharacterized protein LOC109850153 [Asparagus officinalis]
TRINITY_DN351046_c0_g1	--	--	--	K00665|1.18641e-11|csl:COCSUDRAFT_47508|(RefSeq) hypothetical protein; K00665 fatty acid synthase, animal type [EC:2.3.1.85]	[I]	Lipid transport and metabolism	--	Fatty acid synthase OS=Mus musculus OX=10090 GN=Fasn PE=1 SV=2	--
TRINITY_DN399940_c0_g1	[LKJ]	--	Molecular Function: nucleic acid binding (GO:0003676);; Molecular Function: helicase activity (GO:0004386);; Molecular Function: ATP binding (GO:0005524);;	K03257|1.36741e-40|gsl:Gasu_04360|(RefSeq) ATP-dependent RNA helicase DEAD; K03257 translation initiation factor 4A	[J]	Translation, ribosomal structure and biogenesis	DEAD/DEAH box helicase	Eukaryotic initiation factor 4A OS=Caenorhabditis elegans OX=6239 GN=inf-1 PE=2 SV=1	ATP-dependent RNA helicase eIF4A [Smittium mucronatum]
TRINITY_DN1875_c0_g2	--	--	Biological Process: protein transport (GO:0015031);; Cellular Component: integral component of membrane (GO:0016021);;	K19995|7.34428e-15|atr:18431563|(RefSeq) secretory carrier-associated membrane protein 1 isoform X2; K19995 secretory carrier-associated membrane protein	[U]	Intracellular trafficking, secretion, and vesicular transport	--	Secretory carrier-associated membrane protein 3 OS=Arabidopsis thaliana OX=3702 GN=SCAMP3 PE=1 SV=1	Secretory carrier-associated membrane protein 3 [Glycine soja]
TRINITY_DN402893_c0_g1	[P]	Inorganic ion transport and metabolism	Biological Process: sulfate transport (GO:0008272);; Molecular Function: sulfate transmembrane transporter activity (GO:0015116);; Molecular Function: active transmembrane transporter activity (GO:0022804);;	--	--	--	Bacterial extracellular solute-binding protein;; Lipid II flippase MurJ	Sulfate-binding protein OS=Shigella flexneri OX=623 GN=sbp PE=3 SV=1	hypothetical protein BHE74_00000572 [Ensete ventricosum]
TRINITY_DN365408_c0_g1	--	--	--	--	--	--	Bacterial regulatory proteins, luxR family	--	--
TRINITY_DN479873_c0_g1	--	--	--	K01404|2.03732e-06|aly:ARALYDRAFT_494774|(RefSeq) metalloendopeptidase/ metallopeptidase/ zinc ion binding protein; K01404 leishmanolysin [EC:3.4.24.36]	--	--	EGF-like domain	Teneurin-a OS=Drosophila melanogaster OX=7227 GN=Ten-a PE=1 SV=2	Uncharacterized protein BAE44_0000552 [Dichanthelium oligosanthes]
TRINITY_DN14424_c0_g2	--	--	--	--	--	--	--	--	serine/threonine-protein kinase PBL27-like [Phoenix dactylifera]
TRINITY_DN426490_c0_g1	--	--	Molecular Function: protein binding (GO:0005515);; Biological Process: cellular process (GO:0009987);;	--	--	--	DnaJ C terminal domain	--	hypothetical protein DFL_006980 [Duddingtonia flagrans]
TRINITY_DN466_c0_g1	--	--	Cellular Component: integral component of membrane (GO:0016021);;	K18753|1.37355e-29|smo:SELMODRAFT_416803|(RefSeq) hypothetical protein; K18753 butyrate response factor	--	--	--	--	uncharacterized protein LOC109822795 [Asparagus officinalis]
TRINITY_DN376933_c0_g1	--	--	--	--	--	--	--	--	hypothetical protein AK830_g5666 [Neonectria ditissima]
TRINITY_DN198719_c0_g2	--	--	Cellular Component: membrane (GO:0016020);; Molecular Function: transferase activity (GO:0016740);;	--	--	--	Cryptococcal mannosyltransferase 1	--	hypothetical protein AK830_g2692 [Neonectria ditissima]
TRINITY_DN1711_c0_g1	--	--	Biological Process: response to salt stress (GO:0009651);; Biological Process: multidimensional cell growth (GO:0009825);; Cellular Component: external side of plasma membrane (GO:0009897);; Cellular Component: anchored component of plasma membrane (GO:0046658);;	K19519|1.50823e-111|atr:105420786|(RefSeq) fasciclin-like arabinogalactan protein 4; K19519 transforming growth factor-beta-induced protein	--	--	Fasciclin domain	Fasciclin-like arabinogalactan protein 4 OS=Arabidopsis thaliana OX=3702 GN=FLA4 PE=1 SV=1	PREDICTED: fasciclin-like arabinogalactan protein 4 isoform X2 [Musa acuminata subsp. malaccensis]
TRINITY_DN492679_c0_g1	--	--	--	--	--	--	Sulphur transport	--	--
TRINITY_DN1664_c1_g1	--	--	Cellular Component: intracellular organelle (GO:0043229);; Cellular Component: cytoplasmic part (GO:0044444);;	--	[J]	Translation, ribosomal structure and biogenesis	--	60S ribosomal protein L2, mitochondrial OS=Oryza sativa subsp. japonica OX=39947 GN=RPL2 PE=2 SV=2	uncharacterized protein A4U43_C05F33990 [Asparagus officinalis]
TRINITY_DN24205_c0_g3	--	--	--	K14400|4.07931e-14|mdm:103449447|(RefSeq) uncharacterized LOC103449447; K14400 pre-mRNA cleavage complex 2 protein Pcf11	[R]	General function prediction only	--	Retrovirus-related Pol polyprotein from transposon TNT 1-94 OS=Nicotiana tabacum OX=4097 PE=2 SV=1	hypothetical protein Saspl_051223 [Salvia splendens]
TRINITY_DN428144_c0_g1	--	--	Molecular Function: GTPase activator activity (GO:0005096);; Biological Process: signal transduction (GO:0007165);; Biological Process: positive regulation of GTPase activity (GO:0043547);;	--	[V]	Defense mechanisms	--	Neurofibromin OS=Homo sapiens OX=9606 GN=NF1 PE=1 SV=2	hypothetical protein BCV71DRAFT_267425 [Rhizopus microsporus]
TRINITY_DN497648_c0_g1	[K]	Transcription	--	--	--	--	--	Ribonuclease 3 OS=Actinobacillus pleuropneumoniae serotype 5b (strain L20) OX=416269 GN=rnc PE=3 SV=1	--
TRINITY_DN412844_c0_g1	[S]	Function unknown	--	--	--	--	Uncharacterised ACR, YagE family COG1723	--	Hypothetical protein PINS_010848, partial [Pythium insidiosum]
TRINITY_DN1522_c2_g1	--	--	--	--	--	--	--	--	hypothetical protein BHE90_008261 [Fusarium euwallaceae]
TRINITY_DN56317_c0_g1	[P]	Inorganic ion transport and metabolism	Biological Process: tRNA wobble position uridine thiolation (GO:0002143);; Cellular Component: mitochondrion (GO:0005739);; Molecular Function: transferase activity (GO:0016740);;	K01011|5.84843e-61|thj:104813608|(RefSeq) thiosulfate/3-mercaptopyruvate sulfurtransferase 1, mitochondrial-like isoform X1; K01011 thiosulfate/3-mercaptopyruvate sulfurtransferase [EC:2.8.1.2]	[V]	Defense mechanisms	Rhodanese-like domain	Thiosulfate sulfurtransferase TUM1 OS=Saccharomyces cerevisiae (strain ATCC 204508 / S288c) OX=559292 GN=TUM1 PE=1 SV=1	hypothetical protein CDV36_013931 [Fusarium sp. AF-12]
TRINITY_DN388440_c0_g1	[A]	RNA processing and modification	--	K12828|6.10268e-40|sita:101780167|(RefSeq) splicing factor 3B subunit 1; K12828 splicing factor 3B subunit 1	[A]	RNA processing and modification	--	Splicing factor 3B subunit 1 OS=Xenopus laevis OX=8355 GN=sf3b1 PE=2 SV=1	hypothetical protein EST38_g3711 [Psathyrella aberdarensis]
TRINITY_DN476064_c0_g1	--	--	Molecular Function: RNA binding (GO:0003723);; Molecular Function: structural constituent of ribosome (GO:0003735);; Biological Process: translation (GO:0006412);; Biological Process: ribonucleoprotein complex assembly (GO:0022618);; Cellular Component: cytosolic large ribosomal subunit (GO:0022625);;	K02923|7.27501e-30|cre:CHLREDRAFT_194928|(RefSeq) ribosomal protein L38; K02923 large subunit ribosomal protein L38e	[J]	Translation, ribosomal structure and biogenesis	Ribosomal L38e protein family	60S ribosomal protein L38 OS=Branchiostoma belcheri OX=7741 GN=RPL38 PE=3 SV=1	60S ribosomal L38 [Chlorella sorokiniana]
TRINITY_DN8450_c1_g1	--	--	Molecular Function: calcium ion binding (GO:0005509);; Molecular Function: calcium-dependent phospholipid binding (GO:0005544);;	K17099|9.85839e-146|mus:103980442|(RefSeq) annexin-like protein RJ4; K17098 annexin D	[U]	Intracellular trafficking, secretion, and vesicular transport	Annexin	Annexin-like protein RJ4 OS=Fragaria ananassa OX=3747 PE=2 SV=2	annexin-like protein RJ4 [Asparagus officinalis]
TRINITY_DN447784_c0_g1	--	--	--	--	--	--	--	--	Protein farnesyltransferase subunit beta [Grifola frondosa]
TRINITY_DN484343_c0_g1	[J]	Translation, ribosomal structure and biogenesis	Molecular Function: structural constituent of ribosome (GO:0003735);; Cellular Component: ribosome (GO:0005840);; Biological Process: translation (GO:0006412);;	K02873|6.62342e-24|nnu:104587521|(RefSeq) 60S ribosomal protein L13-1; K02873 large subunit ribosomal protein L13e	[J]	Translation, ribosomal structure and biogenesis	Ribosomal protein L13e	60S ribosomal protein L13 OS=Rattus norvegicus OX=10116 GN=Rpl13 PE=1 SV=2	similar to Saccharomyces cerevisiae YDL082W RPL13A Protein component of the large (60S) ribosomal subunit [Geotrichum candidum]
TRINITY_DN60162_c1_g1	[P]	Inorganic ion transport and metabolism	Cellular Component: cytosol (GO:0005829);; Molecular Function: proton transmembrane transporter activity (GO:0015078);; Biological Process: proton transmembrane transport (GO:0015991);; Cellular Component: proton-transporting V-type ATPase, V1 domain (GO:0033180);;	K00860|1.18285e-77|ccp:CHC_T00009458001|(RefSeq) Adenylyl-sulfate kinase, APSK; K00860 adenylylsulfate kinase [EC:2.7.1.25]	[P]	Inorganic ion transport and metabolism	V-ATPase subunit C;; Adenylylsulphate kinase;; AAA domain	Adenylyl-sulfate kinase OS=Penicillium chrysogenum OX=5076 PE=1 SV=1	hypothetical protein CEP51_003558 [Fusarium sp. AF-3]
TRINITY_DN32401_c0_g1	--	--	--	K16271|3.4149e-43|vvi:100263653|(RefSeq) E3 ubiquitin-protein ligase RLIM; K16271 E3 ubiquitin-protein ligase RLIM [EC:2.3.2.27]	[O]	Posttranslational modification, protein turnover, chaperones	Ring finger domain;; RING-like zinc finger;; Zinc finger, C3HC4 type (RING finger);; RING-H2 zinc finger domain;; Zinc finger, C3HC4 type (RING finger)	Receptor homology region, transmembrane domain- and RING domain-containing protein 2 OS=Oryza sativa subsp. japonica OX=39947 GN=RMR1 PE=2 SV=2	PREDICTED: uncharacterized protein LOC105060831 isoform X1 [Elaeis guineensis]
TRINITY_DN446351_c0_g1	--	--	Molecular Function: squalene monooxygenase activity (GO:0004506);; Cellular Component: integral component of membrane (GO:0016021);; Molecular Function: flavin adenine dinucleotide binding (GO:0050660);; Biological Process: oxidation-reduction process (GO:0055114);;	--	--	--	--	Squalene monooxygenase OS=Candida albicans (strain SC5314 / ATCC MYA-2876) OX=237561 GN=ERG1 PE=1 SV=1	Squalene monooxygenase [Neonectria ditissima]
TRINITY_DN473379_c0_g1	--	--	--	--	--	--	Leucine Rich repeat	--	--
TRINITY_DN403699_c0_g1	[BQ]	--	Cellular Component: nucleus (GO:0005634);; Biological Process: regulation of transcription, DNA-templated (GO:0006355);; Molecular Function: NAD-dependent histone deacetylase activity (H3-K14 specific) (GO:0032041);; Biological Process: histone H3 deacetylation (GO:0070932);;	K06067|1.74152e-24|gra:105773807|(RefSeq) histone deacetylase 19; K06067 histone deacetylase 1/2 [EC:3.5.1.98]	[B]	Chromatin structure and dynamics	--	Histone deacetylase 1 OS=Caenorhabditis elegans OX=6239 GN=hda-1 PE=1 SV=1	hypothetical protein GOBAR_AA01469 [Gossypium barbadense]
TRINITY_DN473554_c0_g1	[I]	Lipid transport and metabolism	Molecular Function: phosphatidylserine decarboxylase activity (GO:0004609);; Biological Process: phospholipid biosynthetic process (GO:0008654);;	--	[I]	Lipid transport and metabolism	--	Phosphatidylserine decarboxylase proenzyme 3 OS=Schizosaccharomyces pombe (strain 972 / ATCC 24843) OX=284812 GN=psd3 PE=3 SV=2	hypothetical protein PCL_02615 [Purpureocillium lilacinum]
TRINITY_DN12057_c0_g1	--	--	Biological Process: autophagy (GO:0006914);; Biological Process: cellular response to nitrogen starvation (GO:0006995);; Molecular Function: microtubule binding (GO:0008017);; Cellular Component: membrane-bounded organelle (GO:0043227);; Cellular Component: cytoplasmic part (GO:0044444);; Cellular Component: intracellular organelle part (GO:0044446);;	K08341|3.42486e-41|egu:105043620|(RefSeq) autophagy-related protein 8f; K08341 GABA(A) receptor-associated protein	[Z]	Cytoskeleton	Autophagy protein Atg8 ubiquitin like	Autophagy-related protein 8f OS=Arabidopsis thaliana OX=3702 GN=ATG8F PE=1 SV=1	autophagy-related protein 8f-like [Asparagus officinalis]
TRINITY_DN504121_c0_g1	--	--	--	--	--	--	--	--	hypothetical protein BBJ28_00023566 [Nothophytophthora sp. Chile5]
TRINITY_DN44826_c0_g1	[O]	Posttranslational modification, protein turnover, chaperones	Molecular Function: structural constituent of ribosome (GO:0003735);; Cellular Component: ribosome (GO:0005840);; Biological Process: translation (GO:0006412);;	K02927|2.16763e-37|mdm:103417883|(RefSeq) ubiquitin; K02927 large subunit ribosomal protein L40e	[J]	Translation, ribosomal structure and biogenesis	Ubiquitin family;; Ubiquitin-2 like Rad60 SUMO-like;; Ubiquitin-like domain	Ubiquitin-60S ribosomal protein L40 OS=Cryptococcus neoformans var. neoformans serotype D (strain JEC21 / ATCC MYA-565) OX=214684 GN=UBI1 PE=1 SV=2	ubiquitin family-domain-containing protein [Dichomitus squalens]
TRINITY_DN411304_c0_g1	--	--	Molecular Function: DNA-binding transcription factor activity, RNA polymerase II-specific (GO:0000981);; Molecular Function: DNA binding (GO:0003677);; Cellular Component: nucleus (GO:0005634);; Biological Process: regulation of transcription by RNA polymerase II (GO:0006357);; Molecular Function: zinc ion binding (GO:0008270);; Cellular Component: integral component of membrane (GO:0016021);;	--	--	--	Fungal specific transcription factor domain	--	hypothetical protein CEP52_004345 [Fusarium sp. AF-4]
TRINITY_DN3229_c1_g1	--	--	--	--	[P]	Inorganic ion transport and metabolism	--	Putative boron transporter 5 OS=Arabidopsis thaliana OX=3702 GN=BOR5 PE=3 SV=1	boron transporter 4-like [Asparagus officinalis]
TRINITY_DN392047_c0_g1	--	--	--	--	[O]	Posttranslational modification, protein turnover, chaperones	DUSP domain	Ubiquitin carboxyl-terminal hydrolase 20 OS=Xenopus laevis OX=8355 GN=usp20 PE=2 SV=1	Ubiquitin carboxyl-terminal hydrolase 20 [Symbiodinium microadriaticum]
TRINITY_DN440912_c0_g1	[E]	Amino acid transport and metabolism	Molecular Function: methylenetetrahydrofolate reductase (NAD(P)H) activity (GO:0004489);; Cellular Component: cytosol (GO:0005829);; Biological Process: methionine biosynthetic process (GO:0009086);; Biological Process: tetrahydrofolate interconversion (GO:0035999);; Biological Process: oxidation-reduction process (GO:0055114);;	K00297|2.4639e-24|sot:102596086|(RefSeq) probable methylenetetrahydrofolate reductase; K00297 methylenetetrahydrofolate reductase (NADPH) [EC:1.5.1.20]	[E]	Amino acid transport and metabolism	Methylenetetrahydrofolate reductase	Probable methylenetetrahydrofolate reductase OS=Oryza sativa subsp. japonica OX=39947 GN=Os03g0815200 PE=2 SV=1	methylenetetrahydrofolate reductase [Aphanomyces invadans]
TRINITY_DN426475_c0_g1	[R]	General function prediction only	--	--	--	--	Serine hydrolase	--	hypothetical protein BHE74_00001962 [Ensete ventricosum]
TRINITY_DN15255_c0_g1	--	--	--	K14400|1.01871e-06|gra:105773176|(RefSeq) polyadenylation and cleavage factor homolog 4; K14400 pre-mRNA cleavage complex 2 protein Pcf11	--	--	--	--	--
TRINITY_DN500101_c0_g1	--	--	Molecular Function: nucleotide binding (GO:0000166);; Cellular Component: intracellular (GO:0005622);; Biological Process: calcium-mediated signaling (GO:0019722);;	--	--	--	Calcipressin	--	calcineurin binding protein [Diplodia corticola]
TRINITY_DN449016_c0_g1	--	--	Cellular Component: fungal-type vacuole membrane (GO:0000329);; Cellular Component: integral component of membrane (GO:0016021);;	--	[S]	Function unknown	Uncharacterised ACR, YagE family COG1723	Sporulation protein RMD1 OS=Saccharomyces cerevisiae (strain ATCC 204508 / S288c) OX=559292 GN=RMD1 PE=1 SV=1	Sporulation protein RMD1 [Cyberlindnera fabianii]
TRINITY_DN6517_c0_g1	--	--	Cellular Component: cell (GO:0005623);; Molecular Function: electron transfer activity (GO:0009055);; Molecular Function: protein disulfide oxidoreductase activity (GO:0015035);; Biological Process: cell redox homeostasis (GO:0045454);; Biological Process: oxidation-reduction process (GO:0055114);;	K05309|6.99049e-150|pda:103719592|(RefSeq) prostaglandin E synthase 2; K05309 microsomal prostaglandin-E synthase 2 [EC:5.3.99.3]	[R]	General function prediction only	Glutathione S-transferase, N-terminal domain;; Glutaredoxin;; Glutathione S-transferase N-terminal domain;; Glutathione S-transferase, N-terminal domain;; Glutathione S-transferase, C-terminal domain;; Glutathione S-transferase, N-terminal domain;; Glutathione S-transferase, C-terminal domain	Prostaglandin E synthase 2 OS=Danio rerio OX=7955 GN=ptges2 PE=2 SV=1	prostaglandin E synthase 2 [Phoenix dactylifera]
TRINITY_DN15309_c0_g1	--	--	--	K02985|3.25509e-09|aip:107639128|(RefSeq) uncharacterized protein LOC107639128 isoform X2; K02985 small subunit ribosomal protein S3e	--	--	--	--	hypothetical protein Ahy_A06g028305 [Arachis hypogaea]
TRINITY_DN402687_c0_g1	--	--	--	--	[E]	Amino acid transport and metabolism	Serine hydrolase (FSH1)	Rhodanese-like domain-containing protein 6 OS=Arabidopsis thaliana OX=3702 GN=STR6 PE=2 SV=1	Rhodanese-like domain [Macleaya cordata]
TRINITY_DN119276_c0_g2	--	--	--	--	--	--	--	--	UPF0518 protein [Escovopsis weberi]
TRINITY_DN90400_c0_g1	--	--	--	--	--	--	--	--	PREDICTED: zinc finger BED domain-containing protein RICESLEEPER 2-like [Ipomoea nil]
TRINITY_DN463710_c0_g1	[T]	Signal transduction mechanisms	--	--	--	--	FHA domain	--	--
TRINITY_DN376825_c0_g1	--	--	--	--	--	--	Bacterial capsule synthesis protein PGA_cap	--	--
TRINITY_DN378348_c0_g1	--	--	--	--	--	--	--	--	haloacid dehalogenase, type II [Exophiala sideris]
TRINITY_DN202548_c0_g1	--	--	--	K14850|8.76786e-10|egu:105053087|(RefSeq) ribosomal RNA-processing protein 8; K14850 ribosomal RNA-processing protein 8 [EC:2.1.1.287]	--	--	--	--	ribosomal RNA-processing protein 8 [Asparagus officinalis]
TRINITY_DN6979_c0_g1	--	--	Cellular Component: integral component of membrane (GO:0016021);;	K14207|7.64897e-108|egu:105061092|(RefSeq) sodium-coupled neutral amino acid transporter 2; K14207 solute carrier family 38 (sodium-coupled neutral amino acid transporter), member 2	[E]	Amino acid transport and metabolism	Transmembrane amino acid transporter protein	Amino acid transporter AVT6A OS=Arabidopsis thaliana OX=3702 GN=AVT6A PE=2 SV=1	probable sodium-coupled neutral amino acid transporter 6 isoform X2 [Asparagus officinalis]
TRINITY_DN166871_c0_g1	--	--	--	--	--	--	Transcription factor e(y)2	Transcription and mRNA export factor ENY2 OS=Ciona intestinalis OX=7719 GN=ENY2 PE=3 SV=1	enhancer-yellow 2 transcription factor [Pythium insidiosum]
TRINITY_DN169429_c0_g5	--	--	--	--	[R]	General function prediction only	--	--	uncharacterized protein LOC109826688 [Asparagus officinalis]
TRINITY_DN9401_c0_g1	[P]	Inorganic ion transport and metabolism	Biological Process: cation transport (GO:0006812);; Cellular Component: integral component of membrane (GO:0016021);; Molecular Function: ATPase activity (GO:0016887);;	K14950|1.31341e-98|dosa:Os05t0402800-01|(RAP-DB) Similar to p-type ATPase transporter.; K14950 manganese-transporting P-type ATPase [EC:7.2.2.-]	[P]	Inorganic ion transport and metabolism	--	Probable manganese-transporting ATPase PDR2 OS=Arabidopsis thaliana OX=3702 GN=PDR2 PE=1 SV=1	hypothetical protein BHM03_00012818 [Ensete ventricosum]
TRINITY_DN7102_c2_g1	[U]	Intracellular trafficking, secretion, and vesicular transport	Molecular Function: GTPase activity (GO:0003924);; Molecular Function: GTP binding (GO:0005525);; Biological Process: SRP-dependent cotranslational protein targeting to membrane (GO:0006614);; Molecular Function: 7S RNA binding (GO:0008312);; Cellular Component: chloroplast stroma (GO:0009570);; Cellular Component: signal recognition particle, chloroplast targeting (GO:0080085);;	K03106|0|mus:103968363|(RefSeq) signal recognition particle 54 kDa protein, chloroplastic; K03106 signal recognition particle subunit SRP54 [EC:3.6.5.4]	[U]	Intracellular trafficking, secretion, and vesicular transport	SRP54-type protein, GTPase domain;; Signal peptide binding domain;; SRP54-type protein, helical bundle domain;; AAA domain;; CobQ/CobB/MinD/ParA nucleotide binding domain;; Zeta toxin;; Adenylylsulphate kinase	Signal recognition particle 54 kDa protein, chloroplastic OS=Arabidopsis thaliana OX=3702 GN=FFC PE=1 SV=1	PREDICTED: signal recognition particle 54 kDa protein, chloroplastic [Musa acuminata subsp. malaccensis]
TRINITY_DN430885_c0_g1	--	--	Cellular Component: integral component of membrane (GO:0016021);;	--	--	--	--	--	hypothetical protein FNYG_10779 [Fusarium nygamai]
TRINITY_DN356802_c0_g1	--	--	--	K19323|2.78078e-08|mdm:103439130|(RefSeq) ataxin-10; K19323 ataxin-10	--	--	Spinocerebellar ataxia type 10 protein domain	Copper transport protein 86 OS=Candida albicans (strain SC5314 / ATCC MYA-2876) OX=237561 GN=CTR86 PE=3 SV=2	hypothetical protein RSOLAG22IIIB_07840 [Rhizoctonia solani]
TRINITY_DN143267_c0_g1	--	--	--	--	--	--	--	--	Vegetative incompatibility protein HET-E-1 [Podospora anserina] [Rhizoctonia solani]
TRINITY_DN393222_c0_g1	--	--	Molecular Function: oxidoreductase activity (GO:0016491);;	--	--	--	--	--	predicted protein [Hordeum vulgare subsp. vulgare]
TRINITY_DN512452_c0_g1	--	--	Molecular Function: structural constituent of ribosome (GO:0003735);; Biological Process: translation (GO:0006412);; Cellular Component: chloroplast (GO:0009507);; Cellular Component: membrane (GO:0016020);; Cellular Component: intracellular organelle part (GO:0044446);; Biological Process: carboxylic acid transport (GO:0046942);; Molecular Function: carboxylic acid transmembrane transporter acti…	K15104|1.92722e-24|egr:104422289|(RefSeq) mitochondrial dicarboxylate/tricarboxylate transporter DTC; K15104 solute carrier family 25 (mitochondrial oxoglutarate transporter), member 11	[C]	Energy production and conversion	Nse4 C-terminal;; Mitochondrial carrier protein	Mitochondrial dicarboxylate/tricarboxylate transporter DTC OS=Arabidopsis thaliana OX=3702 GN=DTC PE=1 SV=1	Mitochondrial substrate carrier [Klebsormidium nitens]
TRINITY_DN292677_c0_g1	--	--	--	--	--	--	--	--	hypothetical protein CEP51_014316 [Fusarium sp. AF-3]
TRINITY_DN13235_c0_g2	--	--	--	--	--	--	--	--	hypothetical protein CEP54_006835 [Fusarium sp. AF-8]
TRINITY_DN375403_c0_g1	[G]	Carbohydrate transport and metabolism	--	--	--	--	--	4-alpha-glucanotransferase OS=Chlamydia muridarum (strain MoPn / Nigg) OX=243161 GN=malQ PE=3 SV=1	--
TRINITY_DN231465_c0_g1	--	--	--	K05658|1.05146e-16|bvg:104905624|(RefSeq) ABC transporter B family member 13-like; K05658 ATP-binding cassette, subfamily B (MDR/TAP), member 1 [EC:7.6.2.2]	[R]	General function prediction only	--	Retrovirus-related Pol polyprotein from transposon TNT 1-94 OS=Nicotiana tabacum OX=4097 PE=2 SV=1	polyprotein, partial [Prunus avium]
TRINITY_DN476156_c0_g1	--	--	--	--	--	--	--	--	hypothetical protein PHLCEN_2v3957 [Phlebia centrifuga]
TRINITY_DN484846_c0_g1	--	--	Biological Process: sulfur amino acid biosynthetic process (GO:0000097);; Biological Process: sulfate assimilation (GO:0000103);; Molecular Function: sulfite reductase (NADPH) activity (GO:0004783);; Cellular Component: cytosol (GO:0005829);; Cellular Component: sulfite reductase complex (NADPH) (GO:0009337);; Molecular Function: FMN binding (GO:0010181);; Molecular Function: heme binding (GO:002…	--	--	--	--	--	Sulfite reductase [NADPH] subunit beta [Neonectria ditissima]
TRINITY_DN480779_c0_g1	[E]	Amino acid transport and metabolism	Biological Process: metabolic process (GO:0008152);; Molecular Function: oxidoreductase activity (GO:0016491);;	K12657|2.99345e-12|obr:102710124|(RefSeq) delta-1-pyrroline-5-carboxylate synthase; K12657 delta-1-pyrroline-5-carboxylate synthetase [EC:1.2.1.41]	[E]	Amino acid transport and metabolism	--	Delta-1-pyrroline-5-carboxylate synthase 1 OS=Oryza sativa subsp. japonica OX=39947 GN=P5CS1 PE=2 SV=2	delta1-pyrroline-5-carboxylate synthetase 2 [Lilium regale]
TRINITY_DN434451_c0_g1	--	--	--	--	[K]	Transcription	--	--	--
TRINITY_DN10638_c0_g1	--	--	--	K13424|2.39257e-65|pmum:103342913|(RefSeq) probable WRKY transcription factor 33; K13424 WRKY transcription factor 33	--	--	WRKY DNA -binding domain	Probable WRKY transcription factor 3 OS=Arabidopsis thaliana OX=3702 GN=WRKY3 PE=2 SV=1	probable WRKY transcription factor 4 [Phoenix dactylifera]
TRINITY_DN37342_c0_g1	[G]	Carbohydrate transport and metabolism	Molecular Function: transketolase activity (GO:0004802);; Cellular Component: nucleus (GO:0005634);; Cellular Component: cytosol (GO:0005829);; Biological Process: metabolic process (GO:0008152);; Molecular Function: metal ion binding (GO:0046872);;	K00615|0|sly:101245299|(RefSeq) transketolase, chloroplastic; K00615 transketolase [EC:2.2.1.1]	[G]	Carbohydrate transport and metabolism	Transketolase, thiamine diphosphate binding domain;; Transketolase, pyrimidine binding domain;; Transketolase, C-terminal domain	Probable transketolase OS=Schizosaccharomyces pombe (strain 972 / ATCC 24843) OX=284812 GN=SPBC2G5.05 PE=2 SV=1	Transketolase 1 [Fusarium sp. AF-8]
TRINITY_DN10898_c0_g1	--	--	Cellular Component: photosystem I reaction center (GO:0009538);; Biological Process: photosynthesis (GO:0015979);;	K02695|7.83538e-59|nnu:104592175|(RefSeq) photosystem I reaction center subunit VI-2, chloroplastic-like; K02695 photosystem I subunit VI	--	--	Photosystem I reaction centre subunit VI	Photosystem I reaction center subunit VI-2, chloroplastic OS=Arabidopsis thaliana OX=3702 GN=PSAH2 PE=2 SV=1	photosystem I subunit H [Lycoris radiata]
TRINITY_DN5041_c0_g1	--	--	Cellular Component: endosome (GO:0005768);; Cellular Component: trans-Golgi network (GO:0005802);; Cellular Component: plasma membrane (GO:0005886);; Biological Process: response to light stimulus (GO:0009416);; Cellular Component: plant-type cell wall (GO:0009505);; Biological Process: plasmodesma organization (GO:0009663);; Biological Process: response to abscisic acid (GO:0009737);; Biological…	--	--	--	Glycosyl transferase family 2	Glycosyltransferase-like KOBITO 1 OS=Arabidopsis thaliana OX=3702 GN=ELD1 PE=1 SV=1	glycosyltransferase-like At2g41451 [Asparagus officinalis]
TRINITY_DN5629_c0_g3	--	--	--	--	--	--	--	--	uncharacterized protein A4U43_C07F3560 [Asparagus officinalis]
TRINITY_DN520708_c0_g1	--	--	--	--	[S]	Function unknown	Retinoic acid induced 16-like protein	UPF0518 protein Bm1_18400 OS=Brugia malayi OX=6279 GN=Bm1_18400 PE=3 SV=1	--
TRINITY_DN522055_c0_g1	[IQ]	--	--	K14760|4.39478e-17|atr:18435904|(RefSeq) 2-succinylbenzoate--CoA ligase, chloroplastic/peroxisomal isoform X1; K14760 acyl-activating enzyme 14 [EC:6.2.1.26]	[I]	Lipid transport and metabolism	AMP-binding enzyme;; AMP-binding enzyme C-terminal domain	Acyl-CoA synthetase family member 2, mitochondrial OS=Mus musculus OX=10090 GN=Acsf2 PE=1 SV=1	hypothetical protein H310_02106 [Aphanomyces invadans]
TRINITY_DN357431_c0_g1	--	--	Molecular Function: catalytic activity (GO:0003824);; Cellular Component: cytoplasm (GO:0005737);; Cellular Component: membrane (GO:0016020);;	--	--	--	--	--	hypothetical protein CEP51_004118 [Fusarium sp. AF-3]
TRINITY_DN431983_c0_g1	[G]	Carbohydrate transport and metabolism	Molecular Function: hydrolase activity, hydrolyzing O-glycosyl compounds (GO:0004553);; Biological Process: carbohydrate metabolic process (GO:0005975);; Cellular Component: intracellular membrane-bounded organelle (GO:0043231);; Cellular Component: cytoplasmic part (GO:0044444);; Cellular Component: intracellular organelle part (GO:0044446);; Biological Process: cellular process (GO:0044763);; B…	--	--	--	--	Uncharacterized glycosyl hydrolase YBR056W OS=Saccharomyces cerevisiae (strain ATCC 204508 / S288c) OX=559292 GN=YBR056W PE=1 SV=1	putative glucanbeta-glucosidase [Diplodia seriata]
TRINITY_DN417579_c0_g1	--	--	Molecular Function: nucleotide binding (GO:0000166);; Molecular Function: ligase activity (GO:0016874);;	K03178|6.67799e-10|thj:104826795|(RefSeq) ubiquitin-activating enzyme E1 2; K03178 ubiquitin-activating enzyme E1 [EC:6.2.1.45]	[O]	Posttranslational modification, protein turnover, chaperones	ThiF family	Ubiquitin-activating enzyme E1 1 OS=Arabidopsis thaliana OX=3702 GN=UBA1 PE=1 SV=1	ubiquitin activating enzyme, E1 family [Achlya hypogyna]
TRINITY_DN443384_c0_g1	--	--	--	--	--	--	--	Protein dcd1A OS=Dictyostelium discoideum OX=44689 GN=dcd1A PE=2 SV=1	hypothetical protein MARPO_0183s0005 [Marchantia polymorpha]
TRINITY_DN406414_c0_g1	[M]	Cell wall/membrane/envelope biogenesis	Molecular Function: oxidoreductase activity (GO:0016491);;	--	--	--	UDP-glucose/GDP-mannose dehydrogenase family, central domain	UDP-N-acetyl-D-mannosamine dehydrogenase OS=Pyrococcus horikoshii (strain ATCC 700860 / DSM 12428 / JCM 9974 / NBRC 100139 / OT-3) OX=70601 GN=PH1618 PE=1 SV=1	hypothetical protein PV05_02892 [Exophiala xenobiotica]
TRINITY_DN63167_c0_g1	--	--	--	--	--	--	--	Acyl carrier protein 2, chloroplastic OS=Hordeum vulgare OX=4513 GN=ACL1.2 PE=1 SV=2	hypothetical protein GW17_00036422, partial [Ensete ventricosum]
TRINITY_DN155193_c0_g2	--	--	--	--	[TZ]	--	--	--	--
TRINITY_DN519806_c0_g1	[Q]	Secondary metabolites biosynthesis, transport and catabolism	Molecular Function: dioxygenase activity (GO:0051213);;	K00477|5.21269e-23|bdi:100833021|(RefSeq) phytanoyl-CoA dioxygenase 1; K00477 phytanoyl-CoA hydroxylase [EC:1.14.11.18]	[I]	Lipid transport and metabolism	Phytanoyl-CoA dioxygenase (PhyH)	Phytanoyl-CoA dioxygenase domain-containing protein 1 homolog OS=Caenorhabditis briggsae OX=6238 GN=CBG00325 PE=3 SV=1	hypothetical protein [Parasitella parasitica]
TRINITY_DN5327_c0_g1	--	--	Molecular Function: aspartic-type endopeptidase activity (GO:0004190);; Cellular Component: endosome (GO:0005768);; Biological Process: proteolysis (GO:0006508);; Cellular Component: integral component of membrane (GO:0016021);;	K09597|5.96617e-67|nnu:104596041|(RefSeq) signal peptide peptidase-like 4; K09597 signal peptide peptidase-like 2B [EC:3.4.23.-]	[R]	General function prediction only	Signal peptide peptidase	Signal peptide peptidase-like 5 OS=Oryza sativa subsp. japonica OX=39947 GN=SPPL5 PE=2 SV=1	PREDICTED: signal peptide peptidase-like 4 isoform X3 [Elaeis guineensis]
TRINITY_DN432_c0_g1	[R]	General function prediction only	Molecular Function: GTP binding (GO:0005525);; Cellular Component: intracellular (GO:0005622);; Biological Process: small GTPase mediated signal transduction (GO:0007264);;	K04392|3.85836e-122|nnu:104604250|(RefSeq) rac-like GTP-binding protein 5; K04392 Ras-related C3 botulinum toxin substrate 1	[R]	General function prediction only	Ras family;; Ras of Complex, Roc, domain of DAPkinase	Rac-like GTP-binding protein 5 OS=Oryza sativa subsp. japonica OX=39947 GN=RAC5 PE=2 SV=2	Rac-like GTP-binding protein RAC1 [Vitis vinifera]
TRINITY_DN217628_c0_g4	--	--	--	--	--	--	--	--	hypothetical protein BVRB_031790 [Beta vulgaris subsp. vulgaris]
TRINITY_DN511383_c0_g1	[LKJ]	--	Molecular Function: organic cyclic compound binding (GO:0097159);; Molecular Function: heterocyclic compound binding (GO:1901363);;	K14776|6.90916e-12|csl:COCSUDRAFT_1410|(RefSeq) DEAD-domain-containing protein; K14776 ATP-dependent RNA helicase DDX10/DBP4 [EC:3.6.4.13]	[A]	RNA processing and modification	DEAD/DEAH box helicase	ATP-dependent RNA helicase SrmB OS=Escherichia coli (strain K12) OX=83333 GN=srmB PE=1 SV=1	DEAD-domain-containing protein [Linderina pennispora]
TRINITY_DN240942_c0_g1	--	--	Molecular Function: transcription coregulator activity (GO:0001104);; Molecular Function: DNA-directed 5'-3' RNA polymerase activity (GO:0003899);; Biological Process: regulation of transcription by RNA polymerase II (GO:0006357);; Cellular Component: mediator complex (GO:0016592);;	--	--	--	--	Mediator of RNA polymerase II transcription subunit 12 OS=Neurospora crassa (strain ATCC 24698 / 74-OR23-1A / CBS 708.71 / DSM 1257 / FGSC 987) OX=367110 GN=srb8 PE=3 SV=1	hypothetical protein FVER53590_02030 [Fusarium verticillioides]
TRINITY_DN4280_c0_g1	[R]	General function prediction only	Molecular Function: metal ion binding (GO:0046872);;	--	--	--	von Willebrand factor type A domain;; VWA / Hh protein intein-like;; von Willebrand factor type A domain;; von Willebrand factor type A domain;; RING-like zinc finger;; VWA domain containing CoxE-like protein;; Ring finger domain;; Zinc finger, C3HC4 type (RING finger);; Anaphase-promoting complex subunit 11 RING-H2 finger	E3 ubiquitin-protein ligase WAV3 OS=Arabidopsis thaliana OX=3702 GN=WAV3 PE=1 SV=1	PREDICTED: uncharacterized protein LOC105033421 [Elaeis guineensis]
TRINITY_DN364056_c0_g1	--	--	Biological Process: protein polyubiquitination (GO:0000209);; Cellular Component: proteasome complex (GO:0000502);; Molecular Function: ATP binding (GO:0005524);; Cellular Component: cytosol (GO:0005829);; Biological Process: protein monoubiquitination (GO:0006513);; Biological Process: protein processing (GO:0016485);; Molecular Function: protein binding, bridging (GO:0030674);; Biological Proce…	K06689|1.41743e-13|vcn:VOLCADRAFT_80460|(RefSeq) hypothetical protein; K06689 ubiquitin-conjugating enzyme E2 D [EC:2.3.2.23]	[O]	Posttranslational modification, protein turnover, chaperones	--	Ubiquitin-conjugating enzyme E2 4 OS=Candida albicans OX=5476 GN=UBC4 PE=2 SV=1	Transcriptional activator SPT7 [Spathaspora sp. JA1]
TRINITY_DN508090_c0_g1	--	--	--	--	--	--	--	--	hypothetical protein CEP54_011216 [Fusarium sp. AF-8]
TRINITY_DN411374_c0_g1	--	--	--	--	--	--	SNARE domain	--	hypothetical protein BFJ68_g8064 [Fusarium oxysporum]
TRINITY_DN137915_c1_g2	--	--	--	--	[R]	General function prediction only	--	--	hypothetical protein 18.t00011 [Asparagus officinalis]
TRINITY_DN390120_c0_g1	[GEPR]	--	--	--	--	--	--	Inner membrane metabolite transport protein YhjE OS=Escherichia coli (strain K12) OX=83333 GN=yhjE PE=1 SV=1	General substrate transporter [Corchorus olitorius]
TRINITY_DN5354_c1_g1	--	--	Cellular Component: integral component of membrane (GO:0016021);;	--	[S]	Function unknown	UNC-50 family	Protein unc-50 homolog OS=Dictyostelium discoideum OX=44689 GN=DDB_G0292320 PE=3 SV=1	protein unc-50 homolog [Asparagus officinalis]
TRINITY_DN444479_c0_g1	[O]	Posttranslational modification, protein turnover, chaperones	--	--	--	--	--	--	--
TRINITY_DN77559_c0_g1	--	--	--	K14560|2.97073e-14|gra:105801393|(RefSeq) uncharacterized LOC105801393; K14560 U3 small nucleolar ribonucleoprotein protein IMP3	[R]	General function prediction only	--	Retrovirus-related Pol polyprotein from transposon TNT 1-94 OS=Nicotiana tabacum OX=4097 PE=2 SV=1	uncharacterized protein LOC109838320 [Asparagus officinalis]
TRINITY_DN5108_c1_g1	--	--	Molecular Function: oxidoreductase activity, acting on single donors with incorporation of molecular oxygen, incorporation of two atoms of oxygen (GO:0016702);; Biological Process: oxylipin biosynthetic process (GO:0031408);; Molecular Function: metal ion binding (GO:0046872);; Biological Process: oxidation-reduction process (GO:0055114);;	K15718|0|pda:103715746|(RefSeq) probable linoleate 9S-lipoxygenase 4; K15718 linoleate 9S-lipoxygenase [EC:1.13.11.58]	--	--	Lipoxygenase;; PLAT/LH2 domain	Probable linoleate 9S-lipoxygenase 5 OS=Solanum tuberosum OX=4113 GN=LOX1.5 PE=2 SV=1	probable linoleate 9S-lipoxygenase 5 [Asparagus officinalis]
TRINITY_DN8487_c0_g1	--	--	--	--	--	--	G protein-coupled glucose receptor regulating Gpa2;; G protein-coupled glucose receptor regulating Gpa2 C-term	--	hypothetical protein OBBRIDRAFT_794688 [Obba rivulosa]
TRINITY_DN503407_c0_g1	--	--	--	--	--	--	SAND domain	--	--
TRINITY_DN388530_c0_g1	--	--	--	--	--	--	SEN1 N terminal	--	DEAD-box type RNA helicase [Steccherinum ochraceum]
TRINITY_DN44_c0_g2	[E]	Amino acid transport and metabolism	Molecular Function: transporter activity (GO:0005215);; Biological Process: transport (GO:0006810);; Cellular Component: integral component of membrane (GO:0016021);;	K14638|0|egu:105044788|(RefSeq) protein NRT1/ PTR FAMILY 5.1	[E]	Amino acid transport and metabolism	POT family	Protein NRT1/ PTR FAMILY 5.1 OS=Arabidopsis thaliana OX=3702 GN=NPF5.1 PE=2 SV=2	PREDICTED: protein NRT1/ PTR FAMILY 5.1 [Elaeis guineensis]
TRINITY_DN15359_c0_g1	--	--	--	--	--	--	--	--	LOW QUALITY PROTEIN: probable protein phosphatase 2C 55 [Asparagus officinalis]
TRINITY_DN2030_c0_g3	--	--	--	--	--	--	zinc-finger of the FCS-type, C2-C2	FCS-Like Zinc finger 8 OS=Arabidopsis thaliana OX=3702 GN=FLZ8 PE=1 SV=1	protein MARD1 [Asparagus officinalis]
TRINITY_DN428674_c0_g1	--	--	--	--	--	--	--	--	hypothetical protein MNEG_5561 [Monoraphidium neglectum]
TRINITY_DN410848_c0_g1	[I]	Lipid transport and metabolism	--	--	--	--	--	--	--
TRINITY_DN130683_c0_g1	[R]	General function prediction only	Molecular Function: binding (GO:0005488);;	K03253|1.07605e-18|pda:103704674|(RefSeq) eukaryotic translation initiation factor 3 subunit B-like; K03253 translation initiation factor 3 subunit B	[J]	Translation, ribosomal structure and biogenesis	--	Eukaryotic translation initiation factor 3 subunit B OS=Nicotiana tabacum OX=4097 GN=TIF3B1 PE=2 SV=1	eukaryotic translation initiation factor 3 subunit B [Dendrobium catenatum]
TRINITY_DN482788_c0_g1	--	--	--	--	--	--	--	--	uncharacterized protein A4U43_C08F5580 [Asparagus officinalis]
TRINITY_DN34781_c0_g2	--	--	Molecular Function: hydrolase activity (GO:0016787);;	--	--	--	Lecithin retinol acyltransferase	--	uncharacterized protein LOC109836816 [Asparagus officinalis]
TRINITY_DN300675_c0_g1	[C]	Energy production and conversion	--	K01679|6.31867e-09|bna:106422439|(RefSeq) fumarate hydratase 1, mitochondrial-like; K01679 fumarate hydratase, class II [EC:4.2.1.2]	[C]	Energy production and conversion	--	Fumarate hydratase 2 OS=Arabidopsis thaliana OX=3702 GN=FUM2 PE=1 SV=1	Fumarate hydratase [Zostera marina]
TRINITY_DN154333_c0_g1	--	--	--	K17302|7.21708e-07|pda:103721627|(RefSeq) coatomer subunit beta'-1-like; K17302 coatomer subunit beta'	--	--	Zinc knuckle	--	uncharacterized protein LOC103699903, partial [Phoenix dactylifera]
TRINITY_DN537046_c0_g1	--	--	--	--	--	--	Protein of unknown function (DUF1674)	--	--
TRINITY_DN475843_c0_g1	--	--	--	--	--	--	--	--	uncharacterized protein LOC112794597 [Arachis hypogaea]
TRINITY_DN395587_c0_g1	[TDK]	--	Biological Process: protein phosphorylation (GO:0006468);; Molecular Function: kinase activity (GO:0016301);; Cellular Component: intracellular organelle (GO:0043229);;	K03115|1.4247e-20|bna:106450778|(RefSeq) putative casein kinase II subunit beta-4 isoform X1; K03115 casein kinase II subunit beta	[TDK]	--	Casein kinase II regulatory subunit	Casein kinase II subunit beta OS=Xenopus laevis OX=8355 GN=csnk2b PE=1 SV=1	Casein kinase II subunit beta-2 [Bifiguratus adelaidae]
TRINITY_DN89230_c2_g1	--	--	Molecular Function: hydrolase activity, hydrolyzing O-glycosyl compounds (GO:0004553);; Cellular Component: cell wall (GO:0005618);; Biological Process: xyloglucan metabolic process (GO:0010411);; Molecular Function: xyloglucan:xyloglucosyl transferase activity (GO:0016762);; Biological Process: cell wall biogenesis (GO:0042546);; Cellular Component: apoplast (GO:0048046);; Biological Process: ce…	K08235|2.90924e-24|nnu:104599115|(RefSeq) probable xyloglucan endotransglucosylase/hydrolase protein 23; K14504 xyloglucan:xyloglucosyl transferase TCH4 [EC:2.4.1.207]	--	--	Glycosyl hydrolases family 16	Xyloglucan endotransglucosylase/hydrolase 2 OS=Glycine max OX=3847 PE=2 SV=1	uncharacterized protein A4U43_C05F35050 [Asparagus officinalis]
TRINITY_DN207774_c0_g2	--	--	--	--	--	--	--	--	PREDICTED: uncharacterized protein LOC104877815 [Vitis vinifera]
TRINITY_DN503882_c0_g1	[GEPR]	--	Cellular Component: integral component of membrane (GO:0016021);; Molecular Function: transmembrane transporter activity (GO:0022891);; Biological Process: transmembrane transport (GO:0055085);;	K08150|1.14922e-06|aip:107632045|(RefSeq) probable inositol transporter 2; K08150 MFS transporter, SP family, solute carrier family 2 (myo-inositol transporter), member 13	[R]	General function prediction only	Sugar (and other) transporter	Solute carrier family 2, facilitated glucose transporter member 6 OS=Homo sapiens OX=9606 GN=SLC2A6 PE=1 SV=2	hypothetical protein CVT24_006003 [Panaeolus cyanescens]
TRINITY_DN98401_c0_g1	--	--	--	K08819|7.15107e-11|thj:104822348|(RefSeq) LOW QUALITY PROTEIN: cyclin-dependent kinase 12; K08819 cyclin-dependent kinase 12/13 [EC:2.7.11.23]	--	--	--	WRKY transcription factor 23 OS=Arabidopsis thaliana OX=3702 GN=WRKY23 PE=2 SV=1	uncharacterized protein A4U43_C07F12770 [Asparagus officinalis]
TRINITY_DN537752_c0_g1	--	--	Molecular Function: aminopeptidase activity (GO:0004177);; Cellular Component: cytoplasm (GO:0005737);; Biological Process: proteolysis (GO:0006508);; Molecular Function: manganese ion binding (GO:0030145);;	--	--	--	Metallopeptidase family M24	--	hypothetical protein RSOLAG22IIIB_10872 [Rhizoctonia solani]
TRINITY_DN3488_c0_g1	[J]	Translation, ribosomal structure and biogenesis	Cellular Component: exosome (RNase complex) (GO:0000178);; Cellular Component: cytosol (GO:0005829);; Biological Process: RNA processing (GO:0006396);; Biological Process: RNA catabolic process (GO:0006401);;	K12586|1.82914e-163|pda:103719877|(RefSeq) exosome complex component RRP43 isoform X1; K12586 exosome complex component RRP43	[J]	Translation, ribosomal structure and biogenesis	3' exoribonuclease family, domain 1;; 3' exoribonuclease family, domain 2	Exosome complex component RRP43 OS=Bos taurus OX=9913 GN=EXOSC8 PE=2 SV=1	exosome complex component RRP43 [Asparagus officinalis]
TRINITY_DN352005_c0_g1	[P]	Inorganic ion transport and metabolism	Molecular Function: ATP binding (GO:0005524);; Cellular Component: integral component of membrane (GO:0016021);; Molecular Function: ATPase-coupled cation transmembrane transporter activity (GO:0019829);; Molecular Function: metal ion binding (GO:0046872);; Biological Process: cation transmembrane transport (GO:0098655);;	K01537|2.3274e-13|cre:CHLREDRAFT_189266|(RefSeq) plasma membrane calcium-transporting ATPase	[P]	Inorganic ion transport and metabolism	--	Calcium-transporting ATPase 3 OS=Schizosaccharomyces pombe (strain 972 / ATCC 24843) OX=284812 GN=cta3 PE=1 SV=1	Ca2+-transporting ATPase [Fusarium fujikuroi]
TRINITY_DN471377_c0_g1	--	--	--	K17087|2.83868e-15|sita:101783406|(RefSeq) transmembrane 9 superfamily member 1; K17087 transmembrane 9 superfamily member 3	[U]	Intracellular trafficking, secretion, and vesicular transport	Endomembrane protein 70	Transmembrane 9 superfamily member 3 OS=Mus musculus OX=10090 GN=Tm9sf3 PE=1 SV=1	transmembrane 9 superfamily member 3 [Nannochloropsis gaditana]
TRINITY_DN6545_c0_g1	--	--	--	--	--	--	Ricin-type beta-trefoil lectin domain-like	--	hypothetical protein RSOLAG22IIIB_08651 [Rhizoctonia solani]
TRINITY_DN124832_c0_g1	--	--	--	--	--	--	--	--	hypothetical protein CEP52_000616 [Fusarium sp. AF-4]
TRINITY_DN1896_c1_g1	--	--	--	K13415|1.03369e-15|egu:105047907|(RefSeq) systemin receptor SR160; K13415 protein brassinosteroid insensitive 1 [EC:2.7.11.1]	--	--	Leucine rich repeat;; Leucine Rich repeats (2 copies);; Leucine Rich repeat	Leucine-rich repeat receptor-like serine/threonine-protein kinase BAM3 OS=Arabidopsis thaliana OX=3702 GN=BAM3 PE=1 SV=3	uncharacterized protein A4U43_C01F4720 [Asparagus officinalis]
TRINITY_DN511846_c0_g1	--	--	--	--	[P]	Inorganic ion transport and metabolism	Band 3 cytoplasmic domain	Anion exchange protein 2 OS=Mus musculus OX=10090 GN=Slc4a2 PE=1 SV=1	--
TRINITY_DN440212_c0_g1	[R]	General function prediction only	--	K13342|2.26604e-14|sind:105175048|(RefSeq) peroxisome biogenesis protein 5; K13342 peroxin-5	[R]	General function prediction only	--	Peroxisomal targeting signal 1 receptor OS=Dictyostelium discoideum OX=44689 GN=pex5 PE=3 SV=1	TPR-like protein, partial [Rhizoclosmatium globosum]
TRINITY_DN374904_c0_g1	--	--	Molecular Function: transporter activity (GO:0005215);; Cellular Component: integral component of membrane (GO:0016021);; Biological Process: transmembrane transport (GO:0055085);;	--	--	--	--	--	hypothetical protein CDV31_015031 [Fusarium ambrosium]
TRINITY_DN395182_c0_g1	--	--	--	--	--	--	--	--	putative WD repeat-containing protein alr3466 [Nostoc sp, PCC 7120] [Rhizoctonia solani]
TRINITY_DN3410_c0_g1	--	--	--	--	--	--	--	--	hypothetical protein ACMD2_27400 [Ananas comosus]
TRINITY_DN283130_c0_g1	--	--	Biological Process: nucleobase-containing compound metabolic process (GO:0006139);; Biological Process: phosphorylation (GO:0016310);; Molecular Function: phosphotransferase activity, phosphate group as acceptor (GO:0016776);; Molecular Function: nucleobase-containing compound kinase activity (GO:0019205);;	--	--	--	--	--	Adenylate kinase [Phytophthora megakarya]
TRINITY_DN3553_c2_g1	--	--	--	K09419|3.75315e-45|egu:105043426|(RefSeq) heat stress transcription factor B-2c-like; K09419 heat shock transcription factor, other eukaryote	[K]	Transcription	--	Heat stress transcription factor B-2b OS=Oryza sativa subsp. japonica OX=39947 GN=HSFB2B PE=2 SV=1	heat shock transcription factor B2b [Narcissus tazetta subsp. chinensis]
TRINITY_DN418518_c0_g1	[RTKL]	--	Molecular Function: protein serine/threonine kinase activity (GO:0004674);; Molecular Function: ATP binding (GO:0005524);; Biological Process: protein phosphorylation (GO:0006468);;	K13303|9.19637e-27|gsl:Gasu_13570|(RefSeq) serine/threonine protein kinase; K13303 serum/glucocorticoid-regulated kinase 2 [EC:2.7.11.1]	[RT]	--	Protein kinase domain;; Protein tyrosine kinase	Protein kinase 2 OS=Dictyostelium discoideum OX=44689 GN=pkgB PE=1 SV=2	AGC protein kinase [Blastocystis sp. subtype 4]
TRINITY_DN412343_c0_g1	--	--	--	--	--	--	--	Major vault protein OS=Trypanosoma cruzi (strain CL Brener) OX=353153 GN=Tc00.1047053510353.10 PE=3 SV=1	--
TRINITY_DN27940_c0_g2	--	--	Cellular Component: peroxisomal membrane (GO:0005778);; Biological Process: protein import into peroxisome matrix, docking (GO:0016560);; Molecular Function: protein binding, bridging (GO:0030674);; Cellular Component: peroxisomal importomer complex (GO:1990429);;	--	[MOU]	--	Peroxisomal membrane anchor protein (Pex14p) conserved region	Peroxisomal membrane protein PER10 OS=Pichia angusta OX=870730 GN=PEX14 PE=3 SV=1	Peroxisomal membrane protein PER10 [Beauveria bassiana]
TRINITY_DN431109_c0_g1	--	--	--	--	--	--	--	--	hypothetical protein AC631_02682 [Debaryomyces fabryi]
TRINITY_DN491561_c0_g1	--	--	--	K18468|5.68555e-10|gra:105769243|(RefSeq) vacuolar protein sorting-associated protein 35B-like; K18468 vacuolar protein sorting-associated protein 35	[U]	Intracellular trafficking, secretion, and vesicular transport	Vacuolar protein sorting-associated protein 35	Vacuolar protein sorting-associated protein 35 OS=Homo sapiens OX=9606 GN=VPS35 PE=1 SV=2	Vacuolar protein sorting-associated protein 35A [Symbiodinium microadriaticum]
TRINITY_DN472898_c0_g1	--	--	--	--	--	--	Bacterial Ig domain;; Bacterial cadherin-like domain	--	--
TRINITY_DN77519_c0_g1	--	--	Cellular Component: TIM23 mitochondrial import inner membrane translocase complex (GO:0005744);; Cellular Component: integral component of membrane (GO:0016021);; Biological Process: protein import into mitochondrial matrix (GO:0030150);;	K17805|6.23463e-59|bdi:100843280|(RefSeq) mitochondrial import inner membrane translocase subunit PAM16 like 2; K17805 mitochondrial import inner membrane translocase subunit TIM16	[S]	Function unknown	Pam16	Mitochondrial import inner membrane translocase subunit PAM16 like 2 OS=Arabidopsis thaliana OX=3702 GN=PAM16L2 PE=2 SV=1	mitochondrial import inner membrane translocase subunit PAM16 like 2-like isoform X1 [Asparagus officinalis]
TRINITY_DN389997_c0_g1	--	--	Molecular Function: acetylglucosaminyltransferase activity (GO:0008375);; Cellular Component: endomembrane system (GO:0012505);; Cellular Component: membrane-bounded organelle (GO:0043227);; Cellular Component: intracellular organelle (GO:0043229);; Cellular Component: cytoplasmic part (GO:0044444);;	K00726|4.94794e-12|pxb:103932883|(RefSeq) alpha-1,3-mannosyl-glycoprotein 2-beta-N-acetylglucosaminyltransferase-like; K00726 alpha-1,3-mannosyl-glycoprotein beta-1,2-N-acetylglucosaminyltransferase [EC:2.4.1.101]	[G]	Carbohydrate transport and metabolism	GNT-I family	Putative alpha-1,3-mannosyl-glycoprotein 2-beta-N-acetylglucosaminyltransferase OS=Caenorhabditis elegans OX=6239 GN=gly-13 PE=2 SV=2	hypothetical protein DM860_009074 [Cuscuta australis]
TRINITY_DN9336_c1_g1	[J]	Translation, ribosomal structure and biogenesis	--	K03678|5.37109e-119|egu:105059352|(RefSeq) exosome complex component RRP45A isoform X1; K03678 exosome complex component RRP45	[J]	Translation, ribosomal structure and biogenesis	3' exoribonuclease family, domain 2;; 3' exoribonuclease family, domain 1	Exosome complex component RRP45B OS=Arabidopsis thaliana OX=3702 GN=RRP45B PE=2 SV=1	exosome complex component RRP45A-like [Asparagus officinalis]
TRINITY_DN428743_c0_g1	--	--	--	--	--	--	--	DNA primase TraC OS=Escherichia coli OX=562 GN=traC PE=1 SV=1	--
TRINITY_DN472819_c0_g1	[O]	Posttranslational modification, protein turnover, chaperones	Molecular Function: peroxiredoxin activity (GO:0051920);; Biological Process: oxidation-reduction process (GO:0055114);; Biological Process: cellular oxidant detoxification (GO:0098869);;	K11188|1.49291e-14|bvg:104884628|(RefSeq) 1-Cys peroxiredoxin; K11188 peroxiredoxin 6, 1-Cys peroxiredoxin [EC:1.11.1.15 3.1.1.-]	[O]	Posttranslational modification, protein turnover, chaperones	C-terminal domain of 1-Cys peroxiredoxin	Peroxiredoxin PRX1, mitochondrial OS=Saccharomyces cerevisiae (strain ATCC 204508 / S288c) OX=559292 GN=PRX1 PE=1 SV=1	mitochondrial peroxiredoxin PRX1 [Colletotrichum tofieldiae]
TRINITY_DN474590_c0_g1	--	--	Biological Process: cellular aromatic compound metabolic process (GO:0006725);; Molecular Function: ferrous iron binding (GO:0008198);; Molecular Function: dioxygenase activity (GO:0051213);; Biological Process: oxidation-reduction process (GO:0055114);;	--	--	--	--	--	hypothetical protein FG05_06401 [Fusarium graminearum]
TRINITY_DN380493_c0_g1	--	--	--	K13338|6.28227e-06|cit:102615187|(RefSeq) peroxisome biogenesis protein 1 isoform X1; K13338 peroxin-1	--	--	--	--	--
TRINITY_DN359935_c0_g1	--	--	--	--	--	--	--	--	hypothetical protein PHMEG_00036491, partial [Phytophthora megakarya]
TRINITY_DN6945_c0_g1	[U]	Intracellular trafficking, secretion, and vesicular transport	Molecular Function: SNARE binding (GO:0000149);; Molecular Function: SNAP receptor activity (GO:0005484);; Biological Process: exocytosis (GO:0006887);; Biological Process: vesicle fusion (GO:0006906);; Cellular Component: integral component of membrane (GO:0016021);; Cellular Component: SNARE complex (GO:0031201);;	K08517|2.67137e-153|mus:103989444|(RefSeq) 25.3 kDa vesicle transport protein isoform X1; K08517 vesicle transport protein SEC22	[U]	Intracellular trafficking, secretion, and vesicular transport	Regulated-SNARE-like domain;; Synaptobrevin	25.3 kDa vesicle transport protein OS=Arabidopsis thaliana OX=3702 GN=SEC22 PE=2 SV=1	25.3 kDa vesicle transport protein [Asparagus officinalis]
TRINITY_DN67790_c0_g3	--	--	--	K07305|6.39202e-13|cit:102619922|(RefSeq) peptide methionine sulfoxide reductase B5-like; K07305 peptide-methionine (R)-S-oxide reductase [EC:1.8.4.12]	[R]	General function prediction only	--	Retrovirus-related Pol polyprotein from transposon RE1 OS=Arabidopsis thaliana OX=3702 GN=RE1 PE=2 SV=1	Copia protein , related [Asparagus officinalis]
TRINITY_DN483968_c0_g1	--	--	--	--	--	--	--	--	Pentatricopeptide repeat-containing protein At4g13650 [Arabidopsis thaliana] [Rhizoctonia solani]
TRINITY_DN369123_c0_g1	[C]	Energy production and conversion	Cellular Component: vacuolar proton-transporting V-type ATPase, V0 domain (GO:0000220);; Biological Process: vacuolar acidification (GO:0007035);; Biological Process: proton transmembrane transport (GO:0015991);; Cellular Component: integral component of membrane (GO:0016021);; Molecular Function: proton-transporting ATPase activity, rotational mechanism (GO:0046961);;	K03661|4.2934e-14|gmx:100527177|(RefSeq) uncharacterized protein LOC100527177; K03661 V-type H+-transporting ATPase 21kDa proteolipid subunit	[C]	Energy production and conversion	ATP synthase subunit C	V-type proton ATPase subunit c'' OS=Saccharomyces cerevisiae (strain ATCC 204508 / S288c) OX=559292 GN=VMA16 PE=1 SV=1	hypothetical protein DCAR_003045 [Daucus carota subsp. sativus]
TRINITY_DN65219_c0_g1	--	--	--	--	--	--	--	--	DUF659 domain-containing protein, partial [Cephalotus follicularis]
TRINITY_DN460561_c0_g1	[C]	Energy production and conversion	Cellular Component: fungal-type vacuole membrane (GO:0000329);; Molecular Function: ATP binding (GO:0005524);; Cellular Component: cytosol (GO:0005829);; Biological Process: vacuolar acidification (GO:0007035);; Biological Process: proton transmembrane transport (GO:0015991);; Cellular Component: proton-transporting V-type ATPase, V1 domain (GO:0033180);; Biological Process: cellular protein meta…	K02145|3.43595e-34|ccp:CHC_T00010260001|(RefSeq) Vacuolar-type H+-ATPase, V1A subunit; K02145 V-type H+-transporting ATPase subunit A [EC:7.1.2.2]	[C]	Energy production and conversion	ATP synthase alpha/beta family, nucleotide-binding domain	V-type proton ATPase catalytic subunit A OS=Dictyostelium discoideum OX=44689 GN=vatA PE=1 SV=2	V-type ATPase subunit a [Blastocystis sp. subtype 4]
TRINITY_DN451330_c0_g1	--	--	Molecular Function: copper ion binding (GO:0005507);; Cellular Component: integral component of membrane (GO:0016021);; Molecular Function: oxidoreductase activity (GO:0016491);; Cellular Component: viral capsid (GO:0019028);; Biological Process: metal ion transport (GO:0030001);; Molecular Function: metal ion transmembrane transporter activity (GO:0046873);; Biological Process: transmembrane tra…	--	--	--	--	--	hypothetical protein BBJ28_00025900 [Nothophytophthora sp. Chile5]
TRINITY_DN386131_c0_g1	[E]	Amino acid transport and metabolism	--	--	--	--	Chorismate synthase	Chorismate synthase OS=Polaromonas sp. (strain JS666 / ATCC BAA-500) OX=296591 GN=aroC PE=3 SV=1	hypothetical protein F511_02390 [Dorcoceras hygrometricum]
TRINITY_DN479805_c0_g1	--	--	Cellular Component: ribosome (GO:0005840);; Cellular Component: integral component of membrane (GO:0016021);;	--	--	--	Fusaric acid resistance protein-like	--	60S ribosomal protein L19 [Metarhizium anisopliae]
TRINITY_DN505509_c0_g1	[CR]	--	--	--	--	--	Zinc-binding dehydrogenase	Acrylyl-CoA reductase AcuI OS=Rhodobacter sphaeroides (strain ATCC 17023 / 2.4.1 / NCIB 8253 / DSM 158) OX=272943 GN=acuI PE=1 SV=1	--
TRINITY_DN408045_c0_g1	[T]	Signal transduction mechanisms	--	--	--	--	PAS fold;; PAS domain	Sensor protein FixL OS=Azorhizobium caulinodans (strain ATCC 43989 / DSM 5975 / JCM 20966 / NBRC 14845 / NCIMB 13405 / ORS 571) OX=438753 GN=fixL PE=3 SV=1	hypothetical protein BSLG_03552 [Batrachochytrium salamandrivorans]
TRINITY_DN113_c1_g2	--	--	--	--	--	--	Mitochondrial ATPase inhibitor, IATP	--	Uncharacterized protein AXF42_Ash020412 [Apostasia shenzhenica]
TRINITY_DN6361_c0_g2	--	--	Molecular Function: DNA binding (GO:0003677);;	--	--	--	Plants and Prokaryotes Conserved (PCC) domain	AT-hook motif nuclear-localized protein 9 OS=Arabidopsis thaliana OX=3702 GN=AHL9 PE=2 SV=1	LOW QUALITY PROTEIN: AT-hook motif nuclear-localized protein 9-like [Asparagus officinalis]
TRINITY_DN473236_c0_g1	[H]	Coenzyme transport and metabolism	--	--	--	--	ATP:corrinoid adenosyltransferase BtuR/CobO/CobP;; Cob(I)alamin adenosyltransferase N terminal	Corrinoid adenosyltransferase OS=Pseudomonas aeruginosa (strain ATCC 15692 / DSM 22644 / CIP 104116 / JCM 14847 / LMG 12228 / 1C / PRS 101 / PAO1) OX=208964 GN=cobO PE=3 SV=1	--
TRINITY_DN403019_c0_g1	--	--	--	K11518|1.22157e-07|gsl:Gasu_23460|(RefSeq) mitochondrial protein translocase, MPT family isoform 1; K11518 mitochondrial import receptor subunit TOM40	--	--	--	--	mitochondrial protein translocase, MPT family isoform 2 [Galdieria sulphuraria]
TRINITY_DN421923_c0_g1	--	--	--	--	--	--	--	PH domain-containing protein DDB_G0274775 OS=Dictyostelium discoideum OX=44689 GN=DDB_G0274775 PE=4 SV=1	--
TRINITY_DN22529_c0_g1	--	--	--	K00671|1.11925e-08|nnu:104586671|(RefSeq) glycylpeptide N-tetradecanoyltransferase 1-like; K00671 glycylpeptide N-tetradecanoyltransferase [EC:2.3.1.97]	--	--	--	--	glycylpeptide N-tetradecanoyltransferase 1 [Asparagus officinalis]
TRINITY_DN434330_c0_g1	[K]	Transcription	--	--	--	--	Winged helix-turn-helix DNA-binding	--	--
TRINITY_DN44804_c0_g3	--	--	Biological Process: transport (GO:0006810);; Cellular Component: integral component of membrane (GO:0016021);;	K19996|1.08247e-38|mdm:103431740|(RefSeq) patellin-3-like	[I]	Lipid transport and metabolism	--	Patellin-5 OS=Arabidopsis thaliana OX=3702 GN=PATL5 PE=1 SV=2	patellin-3 [Dendrobium catenatum]
TRINITY_DN362563_c0_g1	--	--	--	--	--	--	N-terminal domain of unknown function (DUF4140)	--	--
TRINITY_DN6259_c0_g1	--	--	Biological Process: regulation of alternative mRNA splicing, via spliceosome (GO:0000381);; Cellular Component: nucleus (GO:0005634);; Cellular Component: plasmodesma (GO:0009506);; Biological Process: mRNA methylation (GO:0080009);;	K02516|3.16659e-06|zma:103648761|(RefSeq) protein arginine N-methyltransferase 5; K02516 type II protein arginine methyltransferase [EC:2.1.1.320]	[A]	RNA processing and modification	WTAP/Mum2p family	FKBP12-interacting protein of 37 kDa OS=Arabidopsis thaliana OX=3702 GN=FIP37 PE=1 SV=1	FKBP12-interacting protein of 37 kDa [Asparagus officinalis]
TRINITY_DN28771_c0_g1	--	--	--	K09291|1.52451e-36|egu:105050294|(RefSeq) nuclear-pore anchor; K09291 nucleoprotein TPR	[S]	Function unknown	--	Nuclear-pore anchor OS=Arabidopsis thaliana OX=3702 GN=NUA PE=1 SV=1	uncharacterized protein A4U43_C03F32060 [Asparagus officinalis]
TRINITY_DN526121_c0_g1	--	--	Molecular Function: dolichyl-phosphate-mannose-protein mannosyltransferase activity (GO:0004169);; Cellular Component: endoplasmic reticulum membrane (GO:0005789);; Cellular Component: integral component of membrane (GO:0016021);; Biological Process: protein O-linked mannosylation (GO:0035269);;	--	[O]	Posttranslational modification, protein turnover, chaperones	Dolichyl-phosphate-mannose-protein mannosyltransferase	Dolichyl-phosphate-mannose--protein mannosyltransferase 2 OS=Saccharomyces cerevisiae (strain ATCC 204508 / S288c) OX=559292 GN=PMT2 PE=1 SV=2	dolichyl-phosphate-mannose-protein mannosyltransferase, partial [Geosmithia morbida]
TRINITY_DN207591_c0_g1	--	--	Molecular Function: lysophospholipase activity (GO:0004622);; Biological Process: phospholipid catabolic process (GO:0009395);;	K13333|3.33677e-19|pxb:103942407|(RefSeq) lysophospholipase 1-like; K13333 lysophospholipase [EC:3.1.1.5]	[I]	Lipid transport and metabolism	Lysophospholipase catalytic domain	Lysophospholipase 2 OS=Neosartorya fumigata (strain ATCC MYA-4609 / Af293 / CBS 101355 / FGSC A1100) OX=330879 GN=plb2 PE=3 SV=2	hypothetical protein CEP54_012227 [Fusarium sp. AF-8]
TRINITY_DN377553_c0_g1	--	--	--	--	[Z]	Cytoskeleton	--	--	--
TRINITY_DN536628_c0_g1	[C]	Energy production and conversion	--	--	--	--	Aldo/keto reductase family	Uncharacterized 11.2 kDa protein in crtE 3'region OS=Escherichia vulneris OX=566 PE=4 SV=1	aldo-keto reductase-like, partial [Dorcoceras hygrometricum]
TRINITY_DN10979_c0_g1	[RTKL]	--	Molecular Function: protein tyrosine kinase activity (GO:0004713);; Molecular Function: ATP binding (GO:0005524);; Biological Process: peptidyl-tyrosine phosphorylation (GO:0018108);;	K13436|0|pda:103707784|(RefSeq) PTI1-like tyrosine-protein kinase 3 isoform X1; K13436 pto-interacting protein 1 [EC:2.7.11.1]	[T]	Signal transduction mechanisms	Protein tyrosine kinase;; Protein kinase domain	PTI1-like tyrosine-protein kinase 3 OS=Arabidopsis thaliana OX=3702 GN=PTI13 PE=1 SV=1	PTI1-like tyrosine-protein kinase 3 [Asparagus officinalis]
TRINITY_DN11674_c0_g1	--	--	--	--	[V]	Defense mechanisms	Fungal domain of unknown function (DUF1712);; KHA, dimerisation domain of potassium ion channel	Vacuolar fusion protein CCZ1 homolog OS=Oryza sativa subsp. japonica OX=39947 GN=CCZ1 PE=2 SV=1	vacuolar fusion protein CCZ1 homolog isoform X2 [Asparagus officinalis]
TRINITY_DN390137_c0_g1	[D]	Cell cycle control, cell division, chromosome partitioning	Biological Process: tRNA wobble uridine modification (GO:0002098);; Molecular Function: ATP binding (GO:0005524);; Cellular Component: nucleus (GO:0005634);; Cellular Component: cytosol (GO:0005829);; Biological Process: iron-sulfur cluster assembly (GO:0016226);; Molecular Function: metal ion binding (GO:0046872);; Molecular Function: 4 iron, 4 sulfur cluster binding (GO:0051539);;	--	[D]	Cell cycle control, cell division, chromosome partitioning	NUBPL iron-transfer P-loop NTPase	Cytosolic Fe-S cluster assembly factor CFD1 OS=Ustilago maydis (strain 521 / FGSC 9021) OX=237631 GN=CFD1 PE=3 SV=1	Cytosolic Fe-S cluster assembly factor CFD1 [Rhizoctonia solani]
TRINITY_DN507268_c0_g1	--	--	--	--	--	--	--	--	hypothetical protein CEP54_002118 [Fusarium sp. AF-8]
TRINITY_DN516516_c0_g1	--	--	--	--	--	--	--	--	hypothetical protein RSOLAG22IIIB_10116 [Rhizoctonia solani]
TRINITY_DN83033_c0_g1	--	--	--	K09571|1.01407e-12|obr:102716521|(RefSeq) 70 kDa peptidyl-prolyl isomerase; K09571 FK506-binding protein 4/5 [EC:5.2.1.8]	[O]	Posttranslational modification, protein turnover, chaperones	--	70 kDa peptidyl-prolyl isomerase OS=Triticum aestivum OX=4565 GN=FKBP70 PE=1 SV=1	70 kDa peptidyl-prolyl isomerase-like isoform X2 [Asparagus officinalis]
TRINITY_DN104808_c0_g1	[G]	Carbohydrate transport and metabolism	Molecular Function: ATP binding (GO:0005524);; Biological Process: pyruvate metabolic process (GO:0006090);; Molecular Function: kinase activity (GO:0016301);; Biological Process: phosphorylation (GO:0016310);; Molecular Function: metal ion binding (GO:0046872);; Molecular Function: pyruvate, phosphate dikinase activity (GO:0050242);;	K01006|0|vcn:VOLCADRAFT_66258|(RefSeq) pyruvate phosphate dikinase; K01006 pyruvate, orthophosphate dikinase [EC:2.7.9.1]	--	--	PEP-utilising enzyme, TIM barrel domain;; Pyruvate phosphate dikinase, PEP/pyruvate binding domain;; PEP-utilising enzyme, mobile domain	Pyruvate, phosphate dikinase 1, chloroplastic OS=Arabidopsis thaliana OX=3702 GN=PPDK PE=1 SV=2	Pyruvate phosphate dikinase [Phytophthora megakarya]
TRINITY_DN434165_c0_g1	--	--	--	--	--	--	--	--	hypothetical protein CDV36_012796 [Fusarium sp. AF-12]
TRINITY_DN96975_c0_g1	--	--	--	K13206|7.72149e-11|nnu:104589916|(RefSeq) nuclear speckle splicing regulatory protein 1-like; K13206 coiled-coil domain-containing protein 55	[S]	Function unknown	Coiled-coil domain-containing protein 55 (DUF2040)	--	nuclear speckle splicing regulatory protein 1-like [Asparagus officinalis]
TRINITY_DN371599_c0_g1	[E]	Amino acid transport and metabolism	--	K01760|7.65258e-21|sind:105162593|(RefSeq) cystathionine beta-lyase, chloroplastic isoform X1; K01760 cysteine-S-conjugate beta-lyase [EC:4.4.1.13]	[E]	Amino acid transport and metabolism	Cys/Met metabolism PLP-dependent enzyme	Cystathionine beta-lyase, chloroplastic OS=Arabidopsis thaliana OX=3702 GN=At3g57050 PE=1 SV=1	Cystathionine beta-lyase, chloroplastic [Symbiodinium microadriaticum]
TRINITY_DN425071_c0_g1	--	--	--	--	--	--	--	--	Clustered mitochondria protein-like [Hondaea fermentalgiana]
TRINITY_DN511133_c0_g1	--	--	Cellular Component: nucleus (GO:0005634);; Molecular Function: phosphatidylcholine transporter activity (GO:0008525);; Molecular Function: phosphatidylinositol transfer activity (GO:0008526);; Biological Process: regulation of filamentous growth (GO:0010570);; Biological Process: phospholipid transport (GO:0015914);; Cellular Component: cell division site (GO:0032153);; Cellular Component: growin…	K02433|5.57462e-12|apro:F751_6020|(RefSeq) Glutamyl-tRNA(Gln) amidotransferase subunit A; K02433 aspartyl-tRNA(Asn)/glutamyl-tRNA(Gln) amidotransferase subunit A [EC:6.3.5.7]	[I]	Lipid transport and metabolism	CRAL/TRIO, N-terminal domain	Sec14 cytosolic factor OS=Schizosaccharomyces pombe (strain 972 / ATCC 24843) OX=284812 GN=sec14 PE=4 SV=1	Sec14 cytosolic factor [Leucoagaricus sp. SymC.cos]
TRINITY_DN131241_c0_g1	--	--	--	K01191|5.61006e-15|pda:103707976|(RefSeq) probable alpha-mannosidase At5g66150; K01191 alpha-mannosidase [EC:3.2.1.24]	[R]	General function prediction only	--	--	uncharacterized protein LOC109842338 [Asparagus officinalis]
TRINITY_DN93965_c1_g1	--	--	--	--	--	--	--	--	uncharacterized protein LOC109831030 [Asparagus officinalis]
TRINITY_DN207301_c0_g1	--	--	Biological Process: transcription, DNA-templated (GO:0006351);;	K14494|2.12993e-08|mdm:103400470|(RefSeq) DELLA protein GAI-like; K14494 DELLA protein	--	--	GRAS domain family	Nodulation-signaling pathway 2 protein OS=Medicago truncatula OX=3880 GN=NSP2 PE=1 SV=1	nodulation-signaling pathway 2 protein-like, partial [Ananas comosus]
TRINITY_DN407498_c0_g1	--	--	Cellular Component: cytoplasm (GO:0005737);; Biological Process: tryptophan catabolic process (GO:0006569);; Biological Process: quinolinate biosynthetic process (GO:0019805);; Molecular Function: pyridoxal phosphate binding (GO:0030170);; Molecular Function: kynureninase activity (GO:0030429);; Biological Process: 'de novo' NAD biosynthetic process from tryptophan (GO:0034354);; Biological Proce…	--	--	--	--	Kynureninase 1 OS=Neurospora crassa (strain ATCC 24698 / 74-OR23-1A / CBS 708.71 / DSM 1257 / FGSC 987) OX=367110 GN=kyn-1 PE=3 SV=1	Kynureninase 1 [Neonectria ditissima]
TRINITY_DN46806_c0_g1	[C]	Energy production and conversion	Molecular Function: oxidoreductase activity, acting on the aldehyde or oxo group of donors, NAD or NADP as acceptor (GO:0016620);; Biological Process: oxidation-reduction process (GO:0055114);;	K12355|5.97184e-49|mus:103986020|(RefSeq) aldehyde dehydrogenase family 2 member C4-like; K12355 coniferyl-aldehyde dehydrogenase [EC:1.2.1.68]	[C]	Energy production and conversion	Aldehyde dehydrogenase family	Aldehyde dehydrogenase family 2 member C4 OS=Arabidopsis thaliana OX=3702 GN=ALDH2C4 PE=1 SV=2	uncharacterized protein A4U43_C08F5740 [Asparagus officinalis]
TRINITY_DN440250_c0_g1	[HC]	--	Molecular Function: oxidoreductase activity (GO:0016491);;	--	--	--	--	5-methylphenazine-1-carboxylate 1-monooxygenase OS=Pseudomonas aeruginosa (strain ATCC 15692 / DSM 22644 / CIP 104116 / JCM 14847 / LMG 12228 / 1C / PRS 101 / PAO1) OX=208964 GN=phzS PE=1 SV=1	hypothetical protein BCR34DRAFT_594327 [Clohesyomyces aquaticus]
TRINITY_DN516330_c0_g1	--	--	Biological Process: regulation of transcription, DNA-templated (GO:0006355);; Molecular Function: metal ion binding (GO:0046872);;	--	--	--	--	--	hypothetical protein PENSOL_c038G09580 [Penicillium solitum]
TRINITY_DN1359_c1_g1	--	--	Biological Process: transport (GO:0006810);; Cellular Component: integral component of membrane (GO:0016021);;	K20352|1.04091e-11|csv:101221695|(RefSeq) transmembrane emp24 domain-containing protein p24delta9; K20352 p24 family protein delta-1	[U]	Intracellular trafficking, secretion, and vesicular transport	emp24/gp25L/p24 family/GOLD	Uncharacterized membrane protein C17A5.08 OS=Schizosaccharomyces pombe (strain 972 / ATCC 24843) OX=284812 GN=SPAC17A5.08 PE=3 SV=1	hypothetical protein CDV36_000470 [Fusarium sp. AF-12]
TRINITY_DN381405_c0_g1	[Q]	Secondary metabolites biosynthesis, transport and catabolism	Molecular Function: oxidoreductase activity (GO:0016491);; Molecular Function: ion binding (GO:0043167);;	K14999|1.11583e-16|pxb:103942693|(RefSeq) cytochrome P450 6k1-like; K14999 cytochrome P450 family 6 [EC:1.14.-.-]	[Q]	Secondary metabolites biosynthesis, transport and catabolism	Cytochrome P450	Cytochrome P450 9e2 OS=Blattella germanica OX=6973 GN=CYP9E2 PE=2 SV=1	PREDICTED: cytochrome P450 6k1-like [Pyrus x bretschneideri]
TRINITY_DN55440_c0_g3	--	--	--	K11723|7.44187e-14|rcu:8276669|(RefSeq) bromodomain-containing protein 9; K22184 bromodomain-containing protein 9	[R]	General function prediction only	--	--	unnamed protein product, partial [Vitis vinifera]
TRINITY_DN508533_c0_g1	[T]	Signal transduction mechanisms	--	--	--	--	Periplasmic domain of Sensor histidine kinase RisS	--	--
TRINITY_DN132742_c0_g3	--	--	--	--	--	--	--	--	uncharacterized protein LOC109839075 [Asparagus officinalis]
TRINITY_DN437676_c0_g1	[S]	Function unknown	--	--	--	--	TamB, inner membrane protein subunit of TAM complex	--	--
TRINITY_DN9342_c0_g1	--	--	Cellular Component: chloroplast (GO:0009507);; Biological Process: cytochrome b6f complex assembly (GO:0010190);; Cellular Component: integral component of membrane (GO:0016021);;	--	--	--	Cofactor assembly of complex C subunit B	Protein COFACTOR ASSEMBLY OF COMPLEX C SUBUNIT B CCB1, chloroplastic OS=Arabidopsis thaliana OX=3702 GN=CCB1 PE=1 SV=1	protein COFACTOR ASSEMBLY OF COMPLEX C SUBUNIT B CCB1, chloroplastic [Asparagus officinalis]
TRINITY_DN507922_c0_g1	--	--	--	--	--	--	--	--	uncharacterized protein LOC109823570 [Asparagus officinalis]
TRINITY_DN365775_c0_g1	[TD]	--	Biological Process: maturation of SSU-rRNA from tricistronic rRNA transcript (SSU-rRNA, 5.8S rRNA, LSU-rRNA) (GO:0000462);; Molecular Function: protein serine/threonine kinase activity (GO:0004674);; Molecular Function: ATP binding (GO:0005524);; Cellular Component: nucleus (GO:0005634);; Cellular Component: cytosol (GO:0005829);; Biological Process: protein phosphorylation (GO:0006468);; Biologi…	K07178|2.69516e-21|apro:F751_0529|(RefSeq) Serine/threonine-protein kinase RIO1; K07178 RIO kinase 1 [EC:2.7.11.1]	[TD]	--	RIO1 family	Serine/threonine-protein kinase RIO1 OS=Saccharomyces cerevisiae (strain ATCC 204508 / S288c) OX=559292 GN=RIO1 PE=1 SV=1	hypothetical protein AC631_05770, partial [Debaryomyces fabryi]
TRINITY_DN25015_c0_g2	--	--	Cellular Component: nucleus (GO:0005634);;	K12830|0|egu:105046455|(RefSeq) splicing factor 3B subunit 3; K12830 splicing factor 3B subunit 3	[A]	RNA processing and modification	Mono-functional DNA-alkylating methyl methanesulfonate N-term;; CPSF A subunit region	DNA damage-binding protein 1a OS=Arabidopsis thaliana OX=3702 GN=DDB1A PE=1 SV=1	splicing factor 3B subunit 3 [Asparagus officinalis]
TRINITY_DN459125_c0_g1	[RTKL]	--	Molecular Function: protein kinase activity (GO:0004672);; Molecular Function: ATP binding (GO:0005524);; Biological Process: protein phosphorylation (GO:0006468);;	K12761|6.21286e-15|gra:105800473|(RefSeq) CBL-interacting serine/threonine-protein kinase 14-like; K12761 carbon catabolite-derepressing protein kinase [EC:2.7.11.1]	[T]	Signal transduction mechanisms	Protein kinase domain;; Protein tyrosine kinase	Serine/threonine-protein kinase KSP1 OS=Saccharomyces cerevisiae (strain ATCC 204508 / S288c) OX=559292 GN=KSP1 PE=1 SV=1	hypothetical protein PMKS-000017 [Pichia membranifaciens]
TRINITY_DN511652_c0_g1	[N]	Cell motility	--	--	--	--	Flagellar protein FlaF	Protein FlaF OS=Caulobacter vibrioides (strain ATCC 19089 / CB15) OX=190650 GN=flaF PE=4 SV=1	--
TRINITY_DN372585_c0_g1	--	--	--	--	[N]	Cell motility	Leucine Rich repeat	F-actin-uncapping protein LRRC16A OS=Homo sapiens OX=9606 GN=CARMIL1 PE=1 SV=1	--
TRINITY_DN375117_c0_g1	[GEPR]	--	Cellular Component: integral component of membrane (GO:0016021);; Biological Process: transmembrane transport (GO:0055085);;	--	[G]	Carbohydrate transport and metabolism	--	MFS-type transporter cnsO OS=Penicillium expansum OX=27334 GN=cnsO PE=3 SV=1	allantoate permease [Fusarium fujikuroi]
TRINITY_DN21749_c1_g1	--	--	--	K13150|3.34075e-21|egu:105038760|(RefSeq) coilin-like; K13150 coilin	--	--	--	--	coilin-like [Asparagus officinalis]
TRINITY_DN411204_c0_g1	--	--	Molecular Function: nucleotide binding (GO:0000166);; Molecular Function: DNA-directed 5'-3' RNA polymerase activity (GO:0003899);; Biological Process: transcription, DNA-templated (GO:0006351);;	--	--	--	--	--	hypothetical protein BBJ28_00006735 [Nothophytophthora sp. Chile5]
TRINITY_DN275891_c0_g1	--	--	--	--	--	--	ADP-ribosylglycohydrolase	--	--
TRINITY_DN467958_c0_g1	--	--	--	--	[J]	Translation, ribosomal structure and biogenesis	--	Protein krasavietz OS=Drosophila melanogaster OX=7227 GN=kra PE=1 SV=1	hypothetical protein Glove_218g4 [Diversispora epigaea]
TRINITY_DN442046_c0_g1	--	--	Molecular Function: stearoyl-CoA 9-desaturase activity (GO:0004768);; Biological Process: unsaturated fatty acid biosynthetic process (GO:0006636);; Cellular Component: integral component of membrane (GO:0016021);; Molecular Function: heme binding (GO:0020037);; Molecular Function: metal ion binding (GO:0046872);; Biological Process: oxidation-reduction process (GO:0055114);;	K00507|1.31181e-11|cme:CYME_CMM045C|(RefSeq) stearoyl-CoA desaturase; K00507 stearoyl-CoA desaturase (Delta-9 desaturase) [EC:1.14.19.1]	[C]	Energy production and conversion	Cytochrome b5-like Heme/Steroid binding domain	Acyl-CoA desaturase OS=Ajellomyces capsulatus OX=5037 GN=OLE1 PE=1 SV=1	hypothetical protein OGAPODRAFT_17196 [Ogataea polymorpha]
TRINITY_DN400728_c0_g1	[E]	Amino acid transport and metabolism	--	--	--	--	Amino acid permease	Probable S-methylmethionine permease OS=Escherichia coli (strain K12) OX=83333 GN=mmuP PE=3 SV=2	amino acid permease/ SLC12A domain-containing protein, partial [Thamnocephalis sphaerospora]
TRINITY_DN533854_c0_g1	[P]	Inorganic ion transport and metabolism	Molecular Function: nucleotide binding (GO:0000166);; Biological Process: cation transport (GO:0006812);; Cellular Component: membrane (GO:0016020);; Molecular Function: hydrolase activity (GO:0016787);; Molecular Function: metal ion binding (GO:0046872);;	K17686|8.20201e-14|csl:COCSUDRAFT_59206|(RefSeq) heavy metal P-type ATPase; K17686 P-type Cu+ transporter [EC:7.2.2.8]	[P]	Inorganic ion transport and metabolism	--	Copper-transporting ATPase 1 OS=Rattus norvegicus OX=10116 GN=Atp7a PE=1 SV=1	hypothetical protein BB561_000193 [Smittium simulii]
TRINITY_DN473329_c0_g1	[R]	General function prediction only	--	--	--	--	Aldo/keto reductase family	2,5-diketo-D-gluconic acid reductase B OS=Yersinia pestis OX=632 GN=dkgB PE=3 SV=1	Aldo/keto reductase [Corchorus olitorius]
TRINITY_DN374895_c0_g1	[P]	Inorganic ion transport and metabolism	Molecular Function: magnesium ion binding (GO:0000287);; Molecular Function: ATPase-coupled intramembrane lipid transporter activity (GO:0004012);; Molecular Function: ATP binding (GO:0005524);; Cellular Component: integral component of membrane (GO:0016021);; Biological Process: phospholipid translocation (GO:0045332);;	K01530|9.9298e-06|gmx:100798329|(RefSeq) putative phospholipid-transporting ATPase 9 isoform X1; K01530 phospholipid-translocating ATPase [EC:7.6.2.1]	[R]	General function prediction only	--	Probable phospholipid-transporting ATPase DNF3 OS=Saccharomyces cerevisiae (strain ATCC 204508 / S288c) OX=559292 GN=DNF3 PE=1 SV=1	putative phospholipid-transporting ATPase DNF3 [Fusarium oxysporum]
TRINITY_DN470290_c0_g1	--	--	--	--	--	--	--	--	hypothetical protein AZE42_11851 [Rhizopogon vesiculosus]
TRINITY_DN3331_c0_g1	[R]	General function prediction only	Molecular Function: nucleotide binding (GO:0000166);; Molecular Function: nucleic acid binding (GO:0003676);; Cellular Component: nucleolus (GO:0005730);;	K12831|1.343e-169|egu:105060701|(RefSeq) splicing factor 3B subunit 4; K12831 splicing factor 3B subunit 4	[A]	RNA processing and modification	RNA recognition motif. (a.k.a. RRM, RBD, or RNP domain)	Splicing factor 3B subunit 4 OS=Rattus norvegicus OX=10116 GN=Sf3b4 PE=2 SV=1	Splicing factor 3B subunit 4 [Ananas comosus]
TRINITY_DN500935_c0_g1	--	--	--	K02959|4.95565e-08|eus:EUTSA_v10026606mg|(RefSeq) hypothetical protein; K02959 small subunit ribosomal protein S16	[J]	Translation, ribosomal structure and biogenesis	Ribosomal protein S16	37S ribosomal protein S16, mitochondrial OS=Saccharomyces cerevisiae (strain ATCC 204508 / S288c) OX=559292 GN=MRPS16 PE=1 SV=1	hypothetical protein RSOLAG22IIIB_00271 [Rhizoctonia solani]
TRINITY_DN473500_c0_g1	--	--	Molecular Function: oxidoreductase activity, acting on the CH-CH group of donors (GO:0016627);; Molecular Function: anion binding (GO:0043168);; Biological Process: cellular process (GO:0044763);; Molecular Function: coenzyme binding (GO:0050662);; Biological Process: oxidation-reduction process (GO:0055114);;	K00249|3.38032e-10|cre:CHLREDRAFT_118751|(RefSeq) acyl-CoA dehydrogenase; K00249 acyl-CoA dehydrogenase [EC:1.3.8.7]	--	--	--	Acyl-CoA dehydrogenase family member 10 OS=Homo sapiens OX=9606 GN=ACAD10 PE=1 SV=1	acyl-CoA dehydrogenase, partial [Chlamydomonas reinhardtii]
TRINITY_DN515128_c0_g1	[M]	Cell wall/membrane/envelope biogenesis	--	--	--	--	--	--	--
TRINITY_DN526652_c0_g1	--	--	Biological Process: lipid metabolic process (GO:0006629);; Cellular Component: integral component of membrane (GO:0016021);; Molecular Function: hydrolase activity (GO:0016787);; Molecular Function: histone binding (GO:0042393);;	--	--	--	--	--	hypothetical protein PC110_g11170 [Phytophthora cactorum]
TRINITY_DN9148_c0_g1	[R]	General function prediction only	--	K06694|4.374e-127|pda:103704449|(RefSeq) 26S proteasome non-ATPase regulatory subunit 10 isoform X1; K06694 26S proteasome non-ATPase regulatory subunit 10	[O]	Posttranslational modification, protein turnover, chaperones	Ankyrin repeats (many copies);; Ankyrin repeats (3 copies);; Ankyrin repeats (many copies);; Ankyrin repeat;; Ankyrin repeat	26S proteasome non-ATPase regulatory subunit 10 OS=Dictyostelium discoideum OX=44689 GN=psmD10 PE=2 SV=1	26S proteasome non-ATPase regulatory subunit 10 [Asparagus officinalis]
TRINITY_DN495978_c0_g1	[J]	Translation, ribosomal structure and biogenesis	Molecular Function: nucleotide binding (GO:0000166);; Molecular Function: hydrolase activity (GO:0016787);;	K12852|1.31201e-25|csv:101210594|(RefSeq) 116 kDa U5 small nuclear ribonucleoprotein component-like; K12852 116 kDa U5 small nuclear ribonucleoprotein component	[J]	Translation, ribosomal structure and biogenesis	--	116 kDa U5 small nuclear ribonucleoprotein component OS=Gallus gallus OX=9031 GN=EFTUD2 PE=2 SV=1	P-loop containing nucleoside triphosphate hydrolase protein [Leucosporidium creatinivorum]
TRINITY_DN61018_c0_g2	--	--	--	--	--	--	--	--	PREDICTED: probable serine/threonine-protein kinase PBL11 [Elaeis guineensis]
TRINITY_DN7483_c0_g2	[G]	Carbohydrate transport and metabolism	Molecular Function: magnesium ion binding (GO:0000287);; Molecular Function: pyruvate kinase activity (GO:0004743);; Biological Process: glycolytic process (GO:0006096);; Molecular Function: kinase activity (GO:0016301);; Molecular Function: potassium ion binding (GO:0030955);;	K00873|0|egu:105058982|(RefSeq) pyruvate kinase, cytosolic isozyme; K00873 pyruvate kinase [EC:2.7.1.40]	[G]	Carbohydrate transport and metabolism	Pyruvate kinase, barrel domain;; Pyruvate kinase, alpha/beta domain	Pyruvate kinase, cytosolic isozyme OS=Glycine max OX=3847 PE=2 SV=1	pyruvate kinase, cytosolic isozyme [Asparagus officinalis]
TRINITY_DN451716_c0_g1	--	--	--	--	[R]	General function prediction only	Lysine methyltransferase	Histidine protein methyltransferase 1 homolog OS=Dictyostelium discoideum OX=44689 GN=DDB_G0270580 PE=3 SV=1	hypothetical protein C1645_815287 [Glomus cerebriforme]
TRINITY_DN499049_c0_g1	[I]	Lipid transport and metabolism	Molecular Function: transferase activity (GO:0016740);;	--	--	--	--	--	malonyl CoA-acyl carrier protein transacylase [Pythium insidiosum]
TRINITY_DN14299_c0_g1	--	--	Molecular Function: protein serine/threonine phosphatase activity (GO:0004722);; Biological Process: protein dephosphorylation (GO:0006470);; Molecular Function: metal ion binding (GO:0046872);;	K01102|3.20115e-22|egu:105044682|(RefSeq) probable protein phosphatase 2C 38; K01102 pyruvate dehydrogenase phosphatase [EC:3.1.3.43]	[T]	Signal transduction mechanisms	--	Probable protein phosphatase 2C 60 OS=Oryza sativa subsp. japonica OX=39947 GN=Os06g0717800 PE=2 SV=1	probable protein phosphatase 2C 46 [Asparagus officinalis]
TRINITY_DN252931_c0_g2	--	--	Molecular Function: DNA-binding transcription factor activity (GO:0003700);; Biological Process: regulation of transcription, DNA-templated (GO:0006355);; Molecular Function: sequence-specific DNA binding (GO:0043565);;	K13425|8.84007e-41|nnu:104600229|(RefSeq) WRKY transcription factor 22-like; K13425 WRKY transcription factor 22	--	--	WRKY DNA -binding domain	WRKY transcription factor 22 OS=Arabidopsis thaliana OX=3702 GN=WRKY22 PE=2 SV=1	PREDICTED: WRKY transcription factor 22-like [Nelumbo nucifera]
TRINITY_DN357034_c0_g1	--	--	--	--	--	--	Protein of unknown function (DUF2370)	--	hypothetical protein BCR34DRAFT_567842 [Clohesyomyces aquaticus]
TRINITY_DN496725_c0_g1	--	--	--	--	[UY]	--	--	Importin-9 OS=Mus musculus OX=10090 GN=Ipo9 PE=1 SV=3	hypothetical protein CU097_011978, partial [Rhizopus azygosporus]
TRINITY_DN1783_c1_g1	--	--	--	--	--	--	--	--	hypothetical protein CRG98_038698 [Punica granatum]
TRINITY_DN465839_c0_g1	--	--	--	--	--	--	--	--	hypothetical protein CLAIMM_13942 [Cladophialophora immunda]
TRINITY_DN57944_c0_g3	--	--	--	--	--	--	--	--	uncharacterized protein A4U43_C08F25900 [Asparagus officinalis]
TRINITY_DN409588_c0_g1	[N]	Cell motility	--	--	--	--	Flagellar hook-associated protein 2 C-terminus	Flagellar hook-associated protein 2 OS=Escherichia coli (strain K12) OX=83333 GN=fliD PE=1 SV=5	hypothetical protein DL771_011190 [Monosporascus sp. 5C6A]
TRINITY_DN41397_c0_g1	--	--	Molecular Function: metal ion binding (GO:0046872);;	--	--	--	--	--	hypothetical protein CEP52_014427 [Fusarium sp. AF-4]
TRINITY_DN351340_c0_g1	--	--	--	K08776|7.80914e-07|egu:105040383|(RefSeq) aminopeptidase M1; K08776 puromycin-sensitive aminopeptidase [EC:3.4.11.-]	[EO]	--	ERAP1-like C-terminal domain	--	Ape2p [Malassezia vespertilionis]
TRINITY_DN43049_c0_g1	--	--	--	K10355|7.47636e-57|egr:104442305|(RefSeq) actin-7; K10355 actin, other eukaryote	[Z]	Cytoskeleton	Actin	Actin (Fragment) OS=Pinus contorta OX=3339 PE=3 SV=1	hypothetical protein DVH24_024138 [Malus domestica]
TRINITY_DN502542_c0_g1	--	--	Molecular Function: tRNA binding (GO:0000049);; Biological Process: tRNA wobble position uridine thiolation (GO:0002143);; Cellular Component: cytosolic tRNA wobble base thiouridylase complex (GO:0002144);; Biological Process: regulation of translational fidelity (GO:0006450);; Biological Process: regulation of cell shape (GO:0008360);; Molecular Function: nucleotidyltransferase activity (GO:0016…	K09829|3.49786e-10|ccp:CHC_T00001257001|(RefSeq) hypothetical protein; K09829 C-8 sterol isomerase [EC:5.-.-.-]	[T]	Signal transduction mechanisms	ERG2 and Sigma1 receptor like protein	C-8 sterol isomerase OS=Neurospora crassa (strain ATCC 24698 / 74-OR23-1A / CBS 708.71 / DSM 1257 / FGSC 987) OX=367110 GN=erg-1 PE=3 SV=2	C-8 sterol isomerase [Aspergillus arachidicola]
TRINITY_DN458768_c0_g1	--	--	--	--	--	--	--	--	hypothetical protein BBJ29_006234 [Phytophthora kernoviae]
TRINITY_DN355886_c0_g1	--	--	--	--	--	--	Alg9-like mannosyltransferase family	--	--
TRINITY_DN457220_c0_g1	--	--	Molecular Function: glutamate-cysteine ligase activity (GO:0004357);; Biological Process: glutathione biosynthetic process (GO:0006750);;	K11204|1.62872e-26|ccp:CHC_T00006446001|(RefSeq) hypothetical protein; K11204 glutamate--cysteine ligase catalytic subunit [EC:6.3.2.2]	[H]	Coenzyme transport and metabolism	Glutamate-cysteine ligase	Glutamate--cysteine ligase OS=Schizosaccharomyces pombe (strain 972 / ATCC 24843) OX=284812 GN=gcs1 PE=3 SV=1	glutamate-cysteine ligase catalytic subunit [Endogone sp. FLAS-F59071]
TRINITY_DN369719_c0_g1	[J]	Translation, ribosomal structure and biogenesis	Molecular Function: structural constituent of ribosome (GO:0003735);; Cellular Component: ribosome (GO:0005840);; Biological Process: translation (GO:0006412);;	--	[J]	Translation, ribosomal structure and biogenesis	--	60S ribosomal protein L20-B OS=Saccharomyces cerevisiae (strain ATCC 204508 / S288c) OX=559292 GN=RPL20B PE=1 SV=1	60S ribosomal protein L20-B [Grifola frondosa]
TRINITY_DN472872_c0_g1	[F]	Nucleotide transport and metabolism	Biological Process: 'de novo' IMP biosynthetic process (GO:0006189);; Molecular Function: formyltetrahydrofolate deformylase activity (GO:0008864);; Molecular Function: amino acid binding (GO:0016597);; Molecular Function: hydroxymethyl-, formyl- and related transferase activity (GO:0016742);;	K01433|2.34048e-17|sot:102590335|(RefSeq) formyltetrahydrofolate deformylase 2, mitochondrial; K01433 formyltetrahydrofolate deformylase [EC:3.5.1.10]	[G]	Carbohydrate transport and metabolism	Formyl transferase	Formyltetrahydrofolate deformylase OS=Bacillus subtilis (strain 168) OX=224308 GN=purU PE=3 SV=2	putative formyltetrahydrofolate deformylase [Colletotrichum sublineola]
TRINITY_DN356896_c0_g1	--	--	--	--	--	--	--	--	hypothetical protein CEP53_010127 [Fusarium sp. AF-6]
TRINITY_DN379193_c0_g1	--	--	--	--	--	--	--	--	Protein kinase domain-containing protein isoform 1 [Cladophialophora immunda]
TRINITY_DN387677_c0_g1	--	--	--	--	--	--	--	--	hypothetical protein BHE90_014788 [Fusarium euwallaceae]
TRINITY_DN375177_c0_g1	--	--	--	K20523|6.5834e-12|cam:101488791|(RefSeq) uncharacterized LOC101488791; K20523 SH3 domain-containing YSC84-like protein 1	[R]	General function prediction only	FYVE zinc finger	RUN and FYVE domain-containing protein 2 OS=Pongo abelii OX=9601 GN=RUFY2 PE=2 SV=1	E3 ubiquitin-protein ligase [Wickerhamomyces ciferrii]
TRINITY_DN12676_c0_g1	[K]	Transcription	--	K12625|2.19509e-26|cre:CHLREDRAFT_130885|(RefSeq) U6 small ribonucleoprotein F; K12625 U6 snRNA-associated Sm-like protein LSm6	[A]	RNA processing and modification	LSM domain	U6 snRNA-associated Sm-like protein LSm6 OS=Laccaria bicolor (strain S238N-H82 / ATCC MYA-4686) OX=486041 GN=LSM6 PE=3 SV=1	like-Sm ribonucleo protein, partial [Rickenella mellea]
TRINITY_DN70200_c0_g1	--	--	Molecular Function: methyltransferase activity (GO:0008168);; Biological Process: methylation (GO:0032259);;	--	--	--	Methyltransferase domain;; Methyltransferase domain;; Methyltransferase domain;; Methyltransferase domain;; Methyltransferase domain	Secondary metabolism regulator LAE1 OS=Cochliobolus heterostrophus (strain C5 / ATCC 48332 / race O) OX=701091 GN=LAE1 PE=3 SV=1	hypothetical protein CDV36_003314 [Fusarium sp. AF-12]
TRINITY_DN418351_c0_g1	--	--	--	--	--	--	--	--	hypothetical protein CEP53_002877 [Fusarium sp. AF-6]
TRINITY_DN523072_c0_g1	[M]	Cell wall/membrane/envelope biogenesis	Molecular Function: UDP-glucose 6-dehydrogenase activity (GO:0003979);; Cellular Component: nucleus (GO:0005634);; Cellular Component: cytosol (GO:0005829);; Biological Process: carbohydrate metabolic process (GO:0005975);; Biological Process: glycosaminoglycan biosynthetic process (GO:0006024);; Biological Process: UDP-glucuronate biosynthetic process (GO:0006065);; Molecular Function: NAD bindi…	K00012|4.31213e-22|apro:F751_4076|(RefSeq) UDP-glucose 6-dehydrogenase 1; K00012 UDPglucose 6-dehydrogenase [EC:1.1.1.22]	[GT]	--	UDP-glucose/GDP-mannose dehydrogenase family, UDP binding domain	UDP-glucose 6-dehydrogenase OS=Drosophila melanogaster OX=7227 GN=sgl PE=1 SV=1	UDP-glucose 6-dehydrogenase 1 [Auxenochlorella protothecoides]
TRINITY_DN506509_c0_g1	--	--	Cellular Component: integral component of membrane (GO:0016021);; Biological Process: transmembrane transport (GO:0055085);;	--	[C]	Energy production and conversion	Mitochondrial carrier protein	Peroxisomal adenine nucleotide transporter 1 OS=Saccharomyces cerevisiae (strain ATCC 204508 / S288c) OX=559292 GN=ANT1 PE=1 SV=1	hypothetical protein DFL_001982 [Duddingtonia flagrans]
TRINITY_DN505007_c0_g1	--	--	--	--	--	--	Necrosis inducing protein (NPP1)	NLP effector protein 1 OS=Phytophthora capsici OX=4784 GN=NLP1 PE=2 SV=1	hypothetical protein CEP53_006508 [Fusarium sp. AF-6]
TRINITY_DN477925_c0_g1	--	--	--	--	--	--	--	--	hypothetical protein L916_03429 [Phytophthora parasitica]
TRINITY_DN358884_c0_g1	[L]	Replication, recombination and repair	Molecular Function: DNA topoisomerase activity (GO:0003916);; Biological Process: DNA metabolic process (GO:0006259);; Cellular Component: intracellular organelle (GO:0043229);; Biological Process: DNA conformation change (GO:0071103);;	K03168|4.14726e-14|vcn:VOLCADRAFT_115956|(RefSeq) hypothetical protein; K03168 DNA topoisomerase I [EC:5.6.2.1]	[L]	Replication, recombination and repair	DNA topoisomerase	DNA topoisomerase 1 OS=Zymomonas mobilis subsp. mobilis (strain ATCC 31821 / ZM4 / CP4) OX=264203 GN=topA PE=3 SV=3	PREDICTED: DNA topoisomerase 1-like [Gossypium hirsutum]
TRINITY_DN391720_c0_g1	--	--	Biological Process: regulation of transcription involved in G1/S transition of mitotic cell cycle (GO:0000083);; Biological Process: negative regulation of transcription by RNA polymerase II (GO:0000122);; Biological Process: chromatin silencing at rDNA (GO:0000183);; Molecular Function: RNA polymerase II general transcription initiation factor activity (GO:0000983);; Biological Process: snoRNA t…	--	--	--	Paf1	--	related to DNA-directed RNA polymerase II regulator [Fusarium oxysporum]
TRINITY_DN670_c0_g1	--	--	Biological Process: cellular process (GO:0009987);;	K04482|6.11826e-22|bna:106441543|(RefSeq) DNA repair protein RAD51 homolog 1-like; K04482 DNA repair protein RAD51	[I]	Lipid transport and metabolism	SacI homology domain	Phosphoinositide phosphatase SAC2 OS=Arabidopsis thaliana OX=3702 GN=SAC2 PE=2 SV=1	phosphoinositide phosphatase SAC2-like [Asparagus officinalis]
TRINITY_DN78655_c0_g2	--	--	--	K12188|1.3446e-17|ath:AT4G27040|(RefSeq) EAP30/Vps36 family protein; K12188 ESCRT-II complex subunit VPS22	[K]	Transcription	EAP30/Vps36 family	Vacuolar protein sorting-associated protein 22 homolog 1 OS=Arabidopsis thaliana OX=3702 GN=VP22-1 PE=2 SV=2	hypothetical protein AK830_g11850, partial [Neonectria ditissima]
TRINITY_DN525582_c0_g1	[I]	Lipid transport and metabolism	Molecular Function: iron ion binding (GO:0005506);; Biological Process: fatty acid biosynthetic process (GO:0006633);; Cellular Component: integral component of membrane (GO:0016021);; Molecular Function: oxidoreductase activity (GO:0016491);; Biological Process: oxidation-reduction process (GO:0055114);;	K00227|3.29472e-21|ccp:CHC_T00006481001|(RefSeq) hypothetical protein; K00227 Delta7-sterol 5-desaturase [EC:1.14.19.20]	[I]	Lipid transport and metabolism	Fatty acid hydroxylase superfamily	Delta(7)-sterol 5(6)-desaturase OS=Leptosphaeria maculans OX=5022 GN=ERG3 PE=3 SV=1	hypothetical protein BZG36_03203 [Bifiguratus adelaidae]
TRINITY_DN427883_c0_g1	[J]	Translation, ribosomal structure and biogenesis	Molecular Function: structural constituent of ribosome (GO:0003735);; Cellular Component: ribosome (GO:0005840);; Biological Process: translation (GO:0006412);; Molecular Function: metal ion binding (GO:0046872);;	K02978|2.53296e-29|ccp:CHC_T00007530001|(RefSeq) hypothetical protein; K02978 small subunit ribosomal protein S27e	[J]	Translation, ribosomal structure and biogenesis	Ribosomal protein S27	40S ribosomal protein S27 OS=Neurospora crassa (strain ATCC 24698 / 74-OR23-1A / CBS 708.71 / DSM 1257 / FGSC 987) OX=367110 GN=crp-6 PE=3 SV=1	hypothetical protein D0861_03706 [Hortaea werneckii]
TRINITY_DN6130_c0_g1	[O]	Posttranslational modification, protein turnover, chaperones	--	K13113|1.09298e-41|sita:101759265|(RefSeq) ubiquitin-like protein 5; K13113 ubiquitin-like protein 5	[O]	Posttranslational modification, protein turnover, chaperones	Ubiquitin family;; Ubiquitin-like domain	Ubiquitin-like protein 5 OS=Arabidopsis thaliana OX=3702 GN=UBL5 PE=3 SV=1	hypothetical protein EUGRSUZ_J00924, partial [Eucalyptus grandis]
TRINITY_DN219666_c0_g1	--	--	--	--	[W]	Extracellular structures	Vinculin family	Vinculin OS=Drosophila melanogaster OX=7227 GN=Vinc PE=1 SV=1	--
TRINITY_DN417207_c0_g1	--	--	--	--	--	--	--	--	uncharacterized protein LOC109821524 [Asparagus officinalis]
TRINITY_DN381761_c0_g1	--	--	--	K14293|3.57309e-08|brp:103870576|(RefSeq) importin subunit beta-1; K14293 importin subunit beta-1	[YU]	--	--	Importin subunit beta-1 OS=Arabidopsis thaliana OX=3702 GN=KPNB1 PE=1 SV=1	karyopherin kap95 [Lentinula edodes]
TRINITY_DN287799_c0_g1	--	--	Cellular Component: membrane (GO:0016020);;	--	--	--	Ferric reductase NAD binding domain	--	Ferric reductase [Phytophthora megakarya]
TRINITY_DN389680_c0_g1	[D]	Cell cycle control, cell division, chromosome partitioning	--	--	--	--	Maf-like protein	7-methyl-GTP pyrophosphatase OS=Rhodoferax ferrireducens (strain ATCC BAA-621 / DSM 15236 / T118) OX=338969 GN=Rfer_1726 PE=3 SV=1	maf protein, putative [Ricinus communis]
TRINITY_DN418046_c0_g1	[E]	Amino acid transport and metabolism	Molecular Function: cystathionine beta-synthase activity (GO:0004122);; Cellular Component: mitochondrion (GO:0005739);; Biological Process: cysteine biosynthetic process from serine (GO:0006535);; Biological Process: traversing start control point of mitotic cell cycle (GO:0007089);; Biological Process: cysteine biosynthetic process via cystathionine (GO:0019343);; Biological Process: transsulfu…	K01697|2.46723e-10|cme:CYME_CMS037C|(RefSeq) cystathionine beta-synthase; K01697 cystathionine beta-synthase [EC:4.2.1.22]	[E]	Amino acid transport and metabolism	--	Cystathionine beta-synthase OS=Mus musculus OX=10090 GN=Cbs PE=1 SV=3	hypothetical protein BJF96_g3235 [Verticillium dahliae]
TRINITY_DN306170_c0_g1	[R]	General function prediction only	Cellular Component: cytoplasm (GO:0005737);; Cellular Component: membrane (GO:0016020);; Molecular Function: hydrolase activity, acting on ester bonds (GO:0016788);; Biological Process: metabolic process (GO:0044710);;	K01070|3.68706e-29|cme:CYME_CMQ397C|(RefSeq) probable S-formylglutathione hydrolase; K01070 S-formylglutathione hydrolase [EC:3.1.2.12]	[R]	General function prediction only	Putative esterase	S-formylglutathione hydrolase OS=Paracoccus denitrificans (strain Pd 1222) OX=318586 GN=fghA PE=1 SV=1	uncharacterized protein LOC112417815 [Medicago truncatula]
TRINITY_DN353358_c0_g1	--	--	--	--	--	--	Mitochondrial 28S ribosomal protein S34	--	--
TRINITY_DN447901_c0_g1	[E]	Amino acid transport and metabolism	Molecular Function: catalytic activity (GO:0003824);; Biological Process: glycine metabolic process (GO:0006544);;	K00281|7.21246e-17|cre:CHLREDRAFT_136984|(RefSeq) glycine cleavage system, P protein; K00281 glycine dehydrogenase [EC:1.4.4.2]	[E]	Amino acid transport and metabolism	Glycine cleavage system P-protein	Glycine dehydrogenase (decarboxylating), mitochondrial OS=Saccharomyces cerevisiae (strain ATCC 204508 / S288c) OX=559292 GN=GCV2 PE=1 SV=1	glycine cleavage system P-protein-domain-containing protein [Tuber borchii]
TRINITY_DN370917_c0_g1	[I]	Lipid transport and metabolism	Biological Process: metabolic process (GO:0008152);; Molecular Function: isomerase activity (GO:0016853);;	--	[I]	Lipid transport and metabolism	--	3,2-trans-enoyl-CoA isomerase OS=Saccharomyces cerevisiae (strain ATCC 204508 / S288c) OX=559292 GN=ECI1 PE=1 SV=1	putative enoyl-CoA isomerase [Aspergillus taichungensis]
TRINITY_DN378865_c0_g1	--	--	--	--	--	--	Protein of unknown function (DUF1336)	--	hypothetical protein SOVF_110590 isoform A [Spinacia oleracea]
TRINITY_DN160710_c0_g1	--	--	--	K14510|1.19292e-10|cic:CICLE_v10013782mg|(RefSeq) hypothetical protein; K14510 serine/threonine-protein kinase CTR1 [EC:2.7.11.1]	[T]	Signal transduction mechanisms	--	Serine/threonine-protein kinase CTR1 OS=Arabidopsis thaliana OX=3702 GN=CTR1 PE=1 SV=1	serine/threonine-protein kinase CTR1 [Citrus clementina]
TRINITY_DN325228_c1_g1	--	--	--	--	--	--	TPR repeat;; Tetratricopeptide repeat	--	--
TRINITY_DN83383_c2_g1	--	--	--	--	--	--	--	--	uncharacterized protein LOC109829921 [Asparagus officinalis]
TRINITY_DN382012_c0_g1	[J]	Translation, ribosomal structure and biogenesis	Molecular Function: glutamine-tRNA ligase activity (GO:0004819);; Molecular Function: ATP binding (GO:0005524);; Cellular Component: cytoplasm (GO:0005737);; Biological Process: glutaminyl-tRNA aminoacylation (GO:0006425);;	K01886|1.98967e-44|vcn:VOLCADRAFT_78635|(RefSeq) hypothetical protein; K01886 glutaminyl-tRNA synthetase [EC:6.1.1.18]	[J]	Translation, ribosomal structure and biogenesis	tRNA synthetases class I (E and Q), catalytic domain	Glutamine--tRNA ligase OS=Lupinus luteus OX=3873 PE=2 SV=2	hypothetical protein VOLCADRAFT_78635 [Volvox carteri f. nagariensis]
TRINITY_DN56028_c0_g1	--	--	--	--	--	--	--	--	hypothetical protein BFJ69_g8969 [Fusarium oxysporum]
TRINITY_DN179381_c0_g1	--	--	--	K20032|4.49267e-06|aip:107626270|(RefSeq) probable protein S-acyltransferase 23 isoform X2; K20032 palmitoyltransferase ZDHHC13/17 [EC:2.3.1.225]	[R]	General function prediction only	Ankyrin repeats (many copies);; Ankyrin repeats (3 copies);; Ankyrin repeat;; Ankyrin repeats (many copies);; Ankyrin repeat	Putative ankyrin repeat protein R911 OS=Acanthamoeba polyphaga mimivirus OX=212035 GN=MIMI_R911 PE=4 SV=1	hypothetical protein CEP54_003799 [Fusarium sp. AF-8]
TRINITY_DN390497_c0_g1	--	--	--	--	[R]	General function prediction only	Sortilin, neurotensin receptor 3, C-terminal	Sortilin-related receptor OS=Mus musculus OX=10090 GN=Sorl1 PE=1 SV=3	vacuolar protein sorting protein [Trichophyton rubrum]
TRINITY_DN655_c3_g1	--	--	Biological Process: double-strand break repair via homologous recombination (GO:0000724);; Molecular Function: DNA binding (GO:0003677);; Cellular Component: nucleus (GO:0005634);; Cellular Component: cytosol (GO:0005829);; Cellular Component: plasma membrane (GO:0005886);; Biological Process: nucleosome assembly (GO:0006334);; Biological Process: DNA mediated transformation (GO:0009294);; Biolog…	K11279|5.53164e-29|thj:104803970|(RefSeq) nucleosome assembly protein 1;2-like; K11279 nucleosome assembly protein 1-like 1	[BD]	--	Nucleosome assembly protein (NAP)	Nucleosome assembly protein 1;2 OS=Arabidopsis thaliana OX=3702 GN=NAP1;2 PE=1 SV=1	AT2G19480, partial [Arabidopsis thaliana]
TRINITY_DN358883_c0_g1	--	--	--	--	--	--	Leucine Rich repeat	--	--
TRINITY_DN464690_c0_g1	--	--	--	--	--	--	Collagen triple helix repeat (20 copies)	--	--
TRINITY_DN502210_c0_g1	[RTKL]	--	Cellular Component: mitochondrion (GO:0005739);; Cellular Component: membrane (GO:0016020);; Molecular Function: kinase activity (GO:0016301);; Biological Process: phosphorylation (GO:0016310);; Biological Process: organic substance metabolic process (GO:0071704);;	K14510|1.35373e-13|bpg:Bathy07g03530|(RefSeq) hypothetical protein; K14510 serine/threonine-protein kinase CTR1 [EC:2.7.11.1]	[T]	Signal transduction mechanisms	Protein tyrosine kinase;; Protein kinase domain	Dual specificity protein kinase shkC OS=Dictyostelium discoideum OX=44689 GN=shkC PE=3 SV=1	hypothetical protein CBR_g10925 [Chara braunii]
TRINITY_DN493279_c0_g1	[T]	Signal transduction mechanisms	Molecular Function: phosphorelay sensor kinase activity (GO:0000155);; Biological Process: phosphorelay signal transduction system (GO:0000160);; Cellular Component: intracellular (GO:0005622);; Biological Process: regulation of transcription, DNA-templated (GO:0006355);; Biological Process: detection of visible light (GO:0009584);; Molecular Function: photoreceptor activity (GO:0009881);; Cellul…	K14489|2.04707e-07|vra:106755439|(RefSeq) histidine kinase 3; K14489 arabidopsis histidine kinase 2/3/4 (cytokinin receptor) [EC:2.7.13.3]	[T]	Signal transduction mechanisms	Response regulator receiver domain	Two-component response regulator ARR22 OS=Arabidopsis thaliana OX=3702 GN=ARR22 PE=2 SV=1	hypothetical protein CDV36_014566 [Fusarium sp. AF-12]
TRINITY_DN384715_c0_g1	[S]	Function unknown	Molecular Function: binding (GO:0005488);; Cellular Component: cytoplasm (GO:0005737);;	--	[S]	Function unknown	Cytokine-induced anti-apoptosis inhibitor 1, Fe-S biogenesis	Anamorsin homolog OS=Dictyostelium discoideum OX=44689 GN=rsc43 PE=2 SV=1	anamorsin [Raphidocelis subcapitata]
TRINITY_DN361416_c0_g1	[J]	Translation, ribosomal structure and biogenesis	Cellular Component: mitochondrion (GO:0005739);; Cellular Component: intracellular non-membrane-bounded organelle (GO:0043232);; Biological Process: cellular metabolic process (GO:0044237);;	K02935|3.41171e-08|obr:102720067|(RefSeq) 50S ribosomal protein L7/L12-like; K02935 large subunit ribosomal protein L7/L12	[J]	Translation, ribosomal structure and biogenesis	Ribosomal protein L7/L12 C-terminal domain	39S ribosomal protein L12, mitochondrial OS=Homo sapiens OX=9606 GN=MRPL12 PE=1 SV=2	hypothetical protein EHS25_000284 [Saitozyma podzolica]
TRINITY_DN493529_c0_g1	[K]	Transcription	--	--	--	--	--	Uncharacterized protein in cpoL 5'region (Fragment) OS=Streptomyces lividans OX=1916 PE=3 SV=1	--
TRINITY_DN102469_c3_g1	--	--	--	--	--	--	--	--	uncharacterized protein LOC109842493 [Asparagus officinalis]
TRINITY_DN346733_c0_g1	--	--	--	--	--	--	Oxidoreductase FAD-binding domain	NADH-cytochrome b5 reductase 1 OS=Scheffersomyces stipitis (strain ATCC 58785 / CBS 6054 / NBRC 10063 / NRRL Y-11545) OX=322104 GN=CBR1 PE=3 SV=2	hypothetical protein BD311DRAFT_868466 [Dichomitus squalens]
TRINITY_DN398801_c0_g1	--	--	--	--	[R]	General function prediction only	--	--	hypothetical protein MA16_Dca016782 [Dendrobium catenatum]
TRINITY_DN422895_c0_g1	--	--	--	--	--	--	--	--	hypothetical protein BKCO1_3700092 [Diplodia corticola]
TRINITY_DN494259_c0_g1	--	--	--	--	--	--	--	--	hypothetical protein RSOLAG22IIIB_11666 [Rhizoctonia solani]
TRINITY_DN404652_c0_g1	--	--	--	--	--	--	--	--	hypothetical protein BHE90_001498 [Fusarium euwallaceae]
TRINITY_DN5263_c0_g1	[R]	General function prediction only	Cellular Component: nucleolus (GO:0005730);; Biological Process: megagametogenesis (GO:0009561);;	K14788|0|pda:103715066|(RefSeq) LOW QUALITY PROTEIN: nucleolar protein 10; K14788 ribosome biogenesis protein ENP2	[R]	General function prediction only	NUC153 domain;; Protein tyrosine kinase;; Protein kinase domain	Nucleolar protein 10 OS=Xenopus laevis OX=8355 GN=nol10 PE=2 SV=1	LOW QUALITY PROTEIN: nucleolar protein 10 [Asparagus officinalis]
TRINITY_DN438864_c0_g1	--	--	--	--	--	--	Deoxyhypusine synthase	--	--
TRINITY_DN96574_c0_g1	[H]	Coenzyme transport and metabolism	--	K03801|9.7354e-10|bpg:Bathy03g03790|(RefSeq) lipoate-protein ligase B; K03801 lipoyl(octanoyl) transferase [EC:2.3.1.181]	[CH]	--	--	Octanoyltransferase OS=Xanthomonas campestris pv. vesicatoria (strain 85-10) OX=316273 GN=lipB PE=3 SV=1	chloroplast lipoate protein ligase [Sanghuangporus baumii]
TRINITY_DN414535_c0_g1	--	--	--	--	--	--	HYR domain	--	--
TRINITY_DN483922_c0_g1	--	--	--	--	[D]	Cell cycle control, cell division, chromosome partitioning	--	Striatin homolog OS=Dictyostelium discoideum OX=44689 GN=strn PE=3 SV=1	hypothetical protein DD237_000186 [Peronospora effusa]
TRINITY_DN437083_c0_g1	[K]	Transcription	--	--	--	--	--	Uncharacterized protein YubM OS=Escherichia coli O157:H7 OX=83334 GN=yubM PE=3 SV=2	hypothetical protein BFJ72_g14842 [Fusarium proliferatum]
TRINITY_DN394631_c0_g1	--	--	--	--	--	--	--	--	hypothetical protein RSOLAG22IIIB_02094 [Rhizoctonia solani]
TRINITY_DN367281_c0_g1	--	--	Cellular Component: intracellular (GO:0005622);; Biological Process: intracellular signal transduction (GO:0035556);; Molecular Function: metal ion binding (GO:0046872);;	--	--	--	--	--	Protein kinase C-like, phorbol ester/diacylglycerol binding [Plasmopara halstedii]
TRINITY_DN387744_c0_g1	--	--	Biological Process: metabolic process (GO:0008152);;	--	--	--	--	--	hypothetical protein AA0117_g10717, partial [Alternaria alternata]
TRINITY_DN521825_c0_g1	--	--	--	--	--	--	--	--	RNA-binding protein rnc1 [Cyberlindnera fabianii]
TRINITY_DN438655_c0_g1	--	--	Biological Process: peptidyl-diphthamide biosynthetic process from peptidyl-histidine (GO:0017183);;	--	--	--	--	2-(3-amino-3-carboxypropyl)histidine synthase subunit 1 OS=Ustilago maydis (strain 521 / FGSC 9021) OX=237631 GN=DPH1 PE=3 SV=1	Diphthamide biosynthesis protein 1 [Cryptococcus neoformans var, neoformans B-3501A] [Rhizoctonia solani]
TRINITY_DN23473_c0_g1	[J]	Translation, ribosomal structure and biogenesis	Molecular Function: structural constituent of ribosome (GO:0003735);; Cellular Component: ribosome (GO:0005840);; Biological Process: translational elongation (GO:0006414);;	K02942|6.89601e-19|sind:105160280|(RefSeq) 60S acidic ribosomal protein P1-like; K02942 large subunit ribosomal protein LP1	[J]	Translation, ribosomal structure and biogenesis	60s Acidic ribosomal protein	60S acidic ribosomal protein P1 OS=Rattus norvegicus OX=10116 GN=Rplp1 PE=3 SV=1	60S acidic ribosomal protein P1-like protein [Cinnamomum micranthum f. kanehirae]
TRINITY_DN7278_c1_g1	--	--	Cellular Component: endosome (GO:0005768);; Cellular Component: trans-Golgi network (GO:0005802);; Molecular Function: S-adenosylmethionine-dependent methyltransferase activity (GO:0008757);; Cellular Component: integral component of membrane (GO:0016021);; Biological Process: methylation (GO:0032259);; Biological Process: cell wall pectin metabolic process (GO:0052546);;	K16302|3.21883e-43|gra:105766830|(RefSeq) probable methyltransferase PMT28	--	--	Putative S-adenosyl-L-methionine-dependent methyltransferase;; Methyltransferase domain;; Putative S-adenosyl-L-methionine-dependent methyltransferase;; Putative S-adenosyl-L-methionine-dependent methyltransferase	Probable methyltransferase PMT13 OS=Arabidopsis thaliana OX=3702 GN=At4g00740 PE=2 SV=1	quasimodo 3, partial [Yucca filamentosa]
TRINITY_DN293701_c0_g3	--	--	--	--	--	--	--	--	uncharacterized protein LOC109835445 [Asparagus officinalis]
TRINITY_DN323981_c0_g1	--	--	--	--	--	--	--	--	hypothetical protein RSOLAG22IIIB_03993 [Rhizoctonia solani]
TRINITY_DN513584_c0_g1	--	--	Cellular Component: integral component of membrane (GO:0016021);; Molecular Function: transferase activity, transferring glycosyl groups (GO:0016757);;	--	--	--	Cryptococcal mannosyltransferase 1	--	putative mannosyltransferase 1 cmt1 [Diplodia seriata]
TRINITY_DN1919_c0_g1	--	--	Cellular Component: mitochondrial matrix (GO:0005759);;	K15414|2.59677e-78|jcu:105640816|(RefSeq) uncharacterized protein At2g39795, mitochondrial; K15414 complement component 1 Q subcomponent-binding protein, mitochondrial	[C]	Energy production and conversion	Mitochondrial glycoprotein	Mitochondrial acidic protein mam33 OS=Schizosaccharomyces pombe (strain 972 / ATCC 24843) OX=284812 GN=SPBC776.07 PE=3 SV=1	PREDICTED: uncharacterized protein At2g39795, mitochondrial-like [Musa acuminata subsp. malaccensis]
TRINITY_DN425409_c0_g1	--	--	--	--	--	--	--	--	hypothetical protein CUMW_053720 [Citrus unshiu]
TRINITY_DN431481_c0_g1	[S]	Function unknown	Cellular Component: integral component of membrane (GO:0016021);;	--	--	--	Uncharacterized alpha/beta hydrolase domain (DUF2235)	--	hypothetical protein FNYG_13591 [Fusarium nygamai]
TRINITY_DN89374_c0_g1	--	--	--	--	--	--	GHMP kinases N terminal domain	Galactokinase OS=Streptomyces lividans OX=1916 GN=galK PE=3 SV=2	--
TRINITY_DN425308_c0_g1	--	--	Cellular Component: integral component of membrane (GO:0016021);;	--	--	--	--	Protein CWH43 OS=Saccharomyces cerevisiae (strain ATCC 204508 / S288c) OX=559292 GN=CWH43 PE=1 SV=2	FAD-containing monooxygenase [Venturia inaequalis]
TRINITY_DN589_c0_g1	--	--	Cellular Component: mitochondrial inner membrane (GO:0005743);; Biological Process: response to cold (GO:0009409);; Molecular Function: alternative oxidase activity (GO:0009916);; Cellular Component: integral component of membrane (GO:0016021);; Biological Process: mitochondria-nucleus signaling pathway (GO:0031930);; Biological Process: cellular respiration (GO:0045333);; Molecular Function: met…	K17893|1.14746e-170|egu:105033544|(RefSeq) ubiquinol oxidase 2, mitochondrial-like; K17893 ubiquinol oxidase [EC:1.10.3.11]	--	--	Alternative oxidase;; Ubiquinone biosynthesis protein COQ7	Ubiquinol oxidase 1a, mitochondrial OS=Arabidopsis thaliana OX=3702 GN=AOX1A PE=1 SV=2	ubiquinol oxidase 2, mitochondrial-like [Asparagus officinalis]
TRINITY_DN10126_c0_g1	[J]	Translation, ribosomal structure and biogenesis	Molecular Function: RNA binding (GO:0003723);; Molecular Function: structural constituent of ribosome (GO:0003735);; Biological Process: translation (GO:0006412);; Cellular Component: cytosolic ribosome (GO:0022626);;	K02926|2.55012e-100|cmo:103502034|(RefSeq) 50S ribosomal protein L4, chloroplastic; K02926 large subunit ribosomal protein L4	[J]	Translation, ribosomal structure and biogenesis	Ribosomal protein L4/L1 family	50S ribosomal protein L4, chloroplastic OS=Nicotiana tabacum OX=4097 GN=RPL4 PE=2 SV=1	PREDICTED: 50S ribosomal protein L4, chloroplastic isoform X2 [Cucumis melo]
TRINITY_DN115343_c0_g1	--	--	Biological Process: cellular glucose homeostasis (GO:0001678);; Molecular Function: glucokinase activity (GO:0004340);; Molecular Function: ATP binding (GO:0005524);; Molecular Function: glucose binding (GO:0005536);; Cellular Component: cytosol (GO:0005829);; Biological Process: glycolytic process (GO:0006096);; Molecular Function: fructokinase activity (GO:0008865);; Molecular Function: mannoki…	K00844|9.30183e-18|mus:103974858|(RefSeq) hexokinase-3; K00844 hexokinase [EC:2.7.1.1]	[G]	Carbohydrate transport and metabolism	--	Hexokinase-3 OS=Oryza sativa subsp. japonica OX=39947 GN=HXK3 PE=2 SV=1	uncharacterized protein A4U43_C05F850 [Asparagus officinalis]
TRINITY_DN438253_c0_g1	[L]	Replication, recombination and repair	Molecular Function: nucleotide binding (GO:0000166);; Molecular Function: DNA binding (GO:0003677);; Molecular Function: DNA-directed DNA polymerase activity (GO:0003887);; Biological Process: DNA replication (GO:0006260);; Molecular Function: 3'-5' exonuclease activity (GO:0008408);; Cellular Component: zeta DNA polymerase complex (GO:0016035);; Biological Process: translesion synthesis (GO:0019…	K02350|3.32359e-26|osa:4344230|(RefSeq) DNA polymerase zeta catalytic subunit isoform X1; K02350 DNA polymerase zeta [EC:2.7.7.7]	[L]	Replication, recombination and repair	DNA polymerase family B	DNA polymerase zeta catalytic subunit OS=Saccharomyces cerevisiae (strain ATCC 204508 / S288c) OX=559292 GN=REV3 PE=1 SV=1	DNA polymerase zeta catalytic subunit [Grifola frondosa]
TRINITY_DN385154_c0_g1	--	--	--	--	[GO]	--	WSC domain	WSC domain-containing protein ARB_07870 OS=Arthroderma benhamiae (strain ATCC MYA-4681 / CBS 112371) OX=663331 GN=ARB_07870 PE=1 SV=1	hypothetical protein FGRA07_08137 [Fusarium graminearum]
TRINITY_DN321027_c0_g1	--	--	Cellular Component: vacuolar membrane (GO:0005774);; Biological Process: cell communication (GO:0007154);; Molecular Function: phosphatidylinositol phosphate kinase activity (GO:0016307);; Molecular Function: anion binding (GO:0043168);; Biological Process: phosphatidylinositol metabolic process (GO:0046488);; Biological Process: cellular response to stimulus (GO:0051716);;	--	--	--	--	--	1-phosphatidylinositol-3-phosphate 5-kinase [Rhizoctonia solani]
TRINITY_DN481267_c0_g1	--	--	--	--	--	--	--	--	hypothetical protein RSOLAG22IIIB_00558 [Rhizoctonia solani]
TRINITY_DN440128_c0_g1	[C]	Energy production and conversion	Molecular Function: aldehyde dehydrogenase (NAD) activity (GO:0004029);; Biological Process: metabolic process (GO:0044710);;	K00128|1.29885e-20|bdi:100833155|(RefSeq) aldehyde dehydrogenase family 2 member B7, mitochondrial; K00128 aldehyde dehydrogenase (NAD+) [EC:1.2.1.3]	[C]	Energy production and conversion	Aldehyde dehydrogenase family	Gamma-aminobutyraldehyde dehydrogenase OS=Salmonella paratyphi C (strain RKS4594) OX=476213 GN=prr PE=3 SV=1	hypothetical protein BHQ10_005236 [Talaromyces amestolkiae]
TRINITY_DN406961_c0_g1	[J]	Translation, ribosomal structure and biogenesis	--	--	--	--	Amidase	--	--
TRINITY_DN58478_c0_g1	--	--	--	--	[O]	Posttranslational modification, protein turnover, chaperones	Hsp20/alpha crystallin family	Heat shock protein Hsp-12.2 OS=Caenorhabditis elegans OX=6239 GN=hsp-12.2 PE=3 SV=1	--
TRINITY_DN3035_c0_g1	--	--	--	K12126|7.86321e-13|smo:SELMODRAFT_114141|(RefSeq) hypothetical protein; K12126 phytochrome-interacting factor 3	--	--	Helix-loop-helix DNA-binding domain	Transcription factor bHLH66 OS=Arabidopsis thaliana OX=3702 GN=BHLH66 PE=1 SV=1	transcription factor bHLH66 [Dendrobium catenatum]
TRINITY_DN378427_c0_g1	--	--	--	--	--	--	--	--	hypothetical protein CVT24_004955 [Panaeolus cyanescens]
TRINITY_DN384856_c0_g1	[RTKL]	--	Molecular Function: protein serine/threonine kinase activity (GO:0004674);; Molecular Function: ATP binding (GO:0005524);; Biological Process: protein phosphorylation (GO:0006468);;	K08790|1.44461e-38|brp:103828753|(RefSeq) serine/threonine-protein kinase tricorner; K08790 serine/threonine kinase 38 [EC:2.7.11.1]	[R]	General function prediction only	Protein kinase domain	Serine/threonine-protein kinase LATS2 OS=Homo sapiens OX=9606 GN=LATS2 PE=1 SV=2	hypothetical protein DM860_004022 [Cuscuta australis]
TRINITY_DN465287_c0_g1	--	--	Cellular Component: integral component of membrane (GO:0016021);;	--	--	--	Vacuolar segregation subunit 7	--	Uncharacterized protein LW94_2225 [Fusarium fujikuroi]
TRINITY_DN462300_c0_g1	--	--	--	--	--	--	--	--	hypothetical protein CC84DRAFT_878537 [Paraphaeosphaeria sporulosa]
TRINITY_DN431607_c0_g1	--	--	Molecular Function: zinc ion binding (GO:0008270);; Molecular Function: ligase activity (GO:0016874);; Biological Process: protein catabolic process (GO:0030163);;	--	--	--	--	--	hypothetical protein CEP52_000281 [Fusarium sp. AF-4]
TRINITY_DN395897_c0_g1	[G]	Carbohydrate transport and metabolism	--	K05909|2.4922e-06|nnu:104601843|(RefSeq) laccase-11-like; K05909 laccase [EC:1.10.3.2]	--	--	Pectinesterase	Pectinesterase A OS=Dickeya dadantii (strain 3937) OX=198628 GN=pemA PE=1 SV=1	--
TRINITY_DN454923_c0_g1	--	--	Molecular Function: lipid transporter activity (GO:0005319);; Biological Process: lipid transport (GO:0006869);; Cellular Component: integral component of membrane (GO:0016021);;	K06316|7.24072e-07|csl:COCSUDRAFT_48002|(RefSeq) Rft-1-domain-containing protein; K06316 oligosaccharide translocation protein RFT1	--	--	Rft protein	Oligosaccharide translocation protein RFT1 OS=Yarrowia lipolytica (strain CLIB 122 / E 150) OX=284591 GN=RFT1 PE=3 SV=1	hypothetical protein CEP53_008784 [Fusarium sp. AF-6]
TRINITY_DN382554_c0_g1	--	--	--	--	--	--	TrfA protein	--	uncharacterized protein LOC8270184 [Ricinus communis]
TRINITY_DN2042_c0_g1	[S]	Function unknown	Biological Process: cobalamin biosynthetic process (GO:0009236);; Molecular Function: sirohydrochlorin cobaltochelatase activity (GO:0016852);;	--	--	--	CbiX	Sirohydrochlorin ferrochelatase, chloroplastic OS=Arabidopsis thaliana OX=3702 GN=SIRB PE=1 SV=1	uncharacterized protein A4U43_C05F3410 [Asparagus officinalis]
TRINITY_DN415296_c0_g1	--	--	--	--	[Z]	Cytoskeleton	--	--	--
TRINITY_DN472387_c0_g1	[L]	Replication, recombination and repair	--	--	--	--	Uncharacterised protein family UPF0102	UPF0102 protein KPK_0567 OS=Klebsiella pneumoniae (strain 342) OX=507522 GN=KPK_0567 PE=3 SV=1	--
TRINITY_DN405256_c0_g1	--	--	--	--	--	--	--	--	hypothetical protein CEP53_008748 [Fusarium sp. AF-6]
TRINITY_DN24116_c0_g1	[S]	Function unknown	Cellular Component: extracellular region (GO:0005576);;	K20412|7.88369e-76|nnu:104599099|(RefSeq) pathogenesis-related protein PR-1-like; K20412 peptidase inhibitor 16	[S]	Function unknown	Cysteine-rich secretory protein family	Pathogenesis-related protein PR-1 OS=Medicago truncatula OX=3880 GN=PR-1 PE=2 SV=1	PREDICTED: pathogenesis-related protein PR-1 [Elaeis guineensis]
TRINITY_DN8876_c0_g1	--	--	Biological Process: cytoplasmic translation (GO:0002181);; Molecular Function: structural constituent of ribosome (GO:0003735);; Cellular Component: cytosolic large ribosomal subunit (GO:0022625);;	K02905|3.29241e-14|smo:SELMODRAFT_229028|(RefSeq) hypothetical protein; K02905 large subunit ribosomal protein L29e	[J]	Translation, ribosomal structure and biogenesis	Ribosomal L29e protein family	60S ribosomal protein L29 OS=Saccharomyces cerevisiae (strain ATCC 204508 / S288c) OX=559292 GN=RPL29 PE=1 SV=3	60S ribosomal protein L29 [Fusarium sp. AF-12]
TRINITY_DN353737_c0_g1	--	--	--	--	--	--	--	--	hypothetical protein CVT25_010349 [Psilocybe cyanescens]
TRINITY_DN533770_c0_g1	--	--	--	--	--	--	KTSC domain	--	--
TRINITY_DN194870_c0_g1	--	--	--	--	--	--	Helix-turn-helix domain	--	--
TRINITY_DN358971_c0_g1	[H]	Coenzyme transport and metabolism	Molecular Function: adenosylhomocysteinase activity (GO:0004013);; Biological Process: one-carbon metabolic process (GO:0006730);;	K01251|1.39705e-28|gra:105796484|(RefSeq) adenosylhomocysteinase 1-like; K01251 adenosylhomocysteinase [EC:3.3.1.1]	[H]	Coenzyme transport and metabolism	S-adenosyl-L-homocysteine hydrolase, NAD binding domain	Adenosylhomocysteinase OS=Triticum aestivum OX=4565 GN=SAHH PE=2 SV=1	PREDICTED: adenosylhomocysteinase 1-like isoform X1 [Gossypium arboreum]
TRINITY_DN396825_c0_g1	[E]	Amino acid transport and metabolism	--	K00108|1.03375e-10|jcu:105648528|(RefSeq) protein HOTHEAD	[R]	General function prediction only	GMC oxidoreductase	Choline dehydrogenase, mitochondrial OS=Mus musculus OX=10090 GN=Chdh PE=1 SV=1	alcohol oxidase [Pyrenochaeta sp. DS3sAY3a]
TRINITY_DN54511_c0_g1	[RTKL]	--	Molecular Function: protein serine/threonine kinase activity (GO:0004674);; Molecular Function: ATP binding (GO:0005524);; Biological Process: protein phosphorylation (GO:0006468);;	K04730|0|pmum:103323707|(RefSeq) serine/threonine-protein kinase At5g01020 isoform X1	[T]	Signal transduction mechanisms	Protein kinase domain;; Protein tyrosine kinase	Probable serine/threonine-protein kinase PBL17 OS=Arabidopsis thaliana OX=3702 GN=PBL17 PE=1 SV=1	PREDICTED: probable serine/threonine-protein kinase PBL17 [Elaeis guineensis]
TRINITY_DN5662_c0_g1	[C]	Energy production and conversion	Molecular Function: D-lactate dehydrogenase (cytochrome) activity (GO:0004458);; Molecular Function: ATP binding (GO:0005524);; Cellular Component: mitochondrion (GO:0005739);; Molecular Function: D-lactate dehydrogenase activity (GO:0008720);; Molecular Function: glycolate oxidase activity (GO:0008891);; Molecular Function: glycolate dehydrogenase activity (GO:0019154);; Molecular Function: iden…	K00102|0|egu:105033532|(RefSeq) D-lactate dehydrogenase [cytochrome], mitochondrial isoform X1; K00102 D-lactate dehydrogenase (cytochrome) [EC:1.1.2.4]	[C]	Energy production and conversion	FAD linked oxidases, C-terminal domain;; FAD binding domain	D-lactate dehydrogenase [cytochrome], mitochondrial OS=Arabidopsis thaliana OX=3702 GN=DLD PE=1 SV=1	PREDICTED: D-lactate dehydrogenase [cytochrome], mitochondrial isoform X1 [Elaeis guineensis]
TRINITY_DN375362_c0_g1	--	--	Cellular Component: integral component of membrane (GO:0016021);;	--	--	--	--	--	hypothetical protein BBI17_003681 [Phytophthora kernoviae]
TRINITY_DN489774_c0_g1	--	--	--	--	--	--	--	Tetratricopeptide repeat protein 28 OS=Homo sapiens OX=9606 GN=TTC28 PE=1 SV=4	--
TRINITY_DN29932_c0_g1	--	--	--	--	--	--	Rubisco accumulation factor 1 alpha helical domain;; Rubisco Assembly chaperone C-terminal domain;; Rubisco accumulation factor 1 helix turn helix domain	Rubisco accumulation factor 1, chloroplastic OS=Zea mays OX=4577 GN=RAF1 PE=1 SV=1	LOW QUALITY PROTEIN: rubisco accumulation factor 1, chloroplastic-like [Phalaenopsis equestris]
TRINITY_DN407372_c0_g1	[J]	Translation, ribosomal structure and biogenesis	Molecular Function: structural constituent of ribosome (GO:0003735);; Biological Process: translation (GO:0006412);; Cellular Component: cytosolic small ribosomal subunit (GO:0022627);;	K02984|7.06994e-29|bna:106371268|(RefSeq) 40S ribosomal protein S3a-2-like; K02984 small subunit ribosomal protein S3Ae	[J]	Translation, ribosomal structure and biogenesis	Ribosomal S3Ae family	40S ribosomal protein S1 OS=Coprinopsis cinerea (strain Okayama-7 / 130 / ATCC MYA-4618 / FGSC 9003) OX=240176 GN=RPS1 PE=3 SV=1	putative S-phase-specific ribosomal protein cyc07 [Piptocephalis cylindrospora]
TRINITY_DN342361_c0_g1	--	--	--	--	--	--	--	--	Hypothetical protein PHPALM_13507 [Phytophthora palmivora var. palmivora]
TRINITY_DN422666_c0_g1	[F]	Nucleotide transport and metabolism	Molecular Function: nucleoside diphosphate kinase activity (GO:0004550);; Molecular Function: ATP binding (GO:0005524);; Biological Process: nucleoside diphosphate phosphorylation (GO:0006165);; Biological Process: GTP biosynthetic process (GO:0006183);; Biological Process: UTP biosynthetic process (GO:0006228);; Biological Process: CTP biosynthetic process (GO:0006241);; Cellular Component: intr…	K00940|3.37361e-13|gsl:Gasu_16250|(RefSeq) nucleoside-diphosphate kinase; K00940 nucleoside-diphosphate kinase [EC:2.7.4.6]	[F]	Nucleotide transport and metabolism	Nucleoside diphosphate kinase	Nucleoside diphosphate kinase OS=Dechloromonas aromatica (strain RCB) OX=159087 GN=ndk PE=3 SV=1	hypothetical protein BVRB_025180 [Beta vulgaris subsp. vulgaris]
TRINITY_DN445047_c0_g1	[I]	Lipid transport and metabolism	Biological Process: metabolic process (GO:0008152);; Molecular Function: CoA-transferase activity (GO:0008410);;	--	[C]	Energy production and conversion	Coenzyme A transferase	Probable succinyl-CoA:3-ketoacid coenzyme A transferase subunit A OS=Bacillus subtilis (strain 168) OX=224308 GN=scoA PE=1 SV=1	unnamed protein product [Tuber aestivum]
TRINITY_DN442876_c0_g1	[O]	Posttranslational modification, protein turnover, chaperones	Biological Process: protein peptidyl-prolyl isomerization (GO:0000413);; Molecular Function: peptidyl-prolyl cis-trans isomerase activity (GO:0003755);; Biological Process: protein folding (GO:0006457);; Cellular Component: integral component of membrane (GO:0016021);;	K09567|3.69674e-35|vcn:VOLCADRAFT_81250|(RefSeq) hypothetical protein; K09567 peptidyl-prolyl isomerase H (cyclophilin H) [EC:5.2.1.8]	[O]	Posttranslational modification, protein turnover, chaperones	Cyclophilin type peptidyl-prolyl cis-trans isomerase/CLD	Peptidyl-prolyl cis-trans isomerase CYP22 OS=Arabidopsis thaliana OX=3702 GN=CYP22 PE=2 SV=1	hypothetical protein PC110_g7259 [Phytophthora cactorum]
TRINITY_DN492337_c0_g1	--	--	--	--	--	--	--	--	hypothetical protein BFJ72_g15262, partial [Fusarium proliferatum]
TRINITY_DN379687_c0_g1	--	--	--	--	--	--	Thioredoxin	--	--
TRINITY_DN25476_c0_g2	--	--	--	--	--	--	--	--	p53 and DNA damage-regulated protein 1 [Asparagus officinalis]
TRINITY_DN21966_c0_g1	--	--	--	K15305|9.63558e-15|pda:103697667|(RefSeq) protein VAC14 homolog; K15305 vacuole morphology and inheritance protein 14	[S]	Function unknown	Vacuolar protein 14 C-terminal Fig4p binding	Protein VAC14 homolog OS=Arabidopsis thaliana OX=3702 GN=VAC14 PE=1 SV=2	protein VAC14 homolog isoform X1 [Asparagus officinalis]
TRINITY_DN429794_c0_g1	--	--	--	--	--	--	Ras family	--	--
TRINITY_DN386881_c0_g1	[S]	Function unknown	--	--	--	--	Uncharacterized conserved protein (DUF2203)	--	--
TRINITY_DN492895_c0_g1	[C]	Energy production and conversion	Molecular Function: oxidoreductase activity (GO:0016491);; Biological Process: metabolic process (GO:0044710);;	--	[R]	General function prediction only	FAD binding domain	Alkyldihydroxyacetonephosphate synthase, peroxisomal OS=Mus musculus OX=10090 GN=Agps PE=1 SV=1	Alkyldihydroxyacetonephosphate synthase, peroxisomal [Hondaea fermentalgiana]
TRINITY_DN466700_c0_g1	--	--	Cellular Component: Golgi cis cisterna (GO:0000137);; Cellular Component: Golgi membrane (GO:0000139);; Cellular Component: endoplasmic reticulum (GO:0005783);; Cellular Component: cytosol (GO:0005829);; Biological Process: endoplasmic reticulum to Golgi vesicle-mediated transport (GO:0006888);; Biological Process: Golgi to endosome transport (GO:0006895);; Cellular Component: integral component …	--	[P]	Inorganic ion transport and metabolism	Got1/Sft2-like family	Protein transport protein GOT1 OS=Saccharomyces cerevisiae (strain ATCC 204508 / S288c) OX=559292 GN=GOT1 PE=1 SV=1	Protein transport protein GOT1 [Cyberlindnera fabianii]
TRINITY_DN45562_c2_g1	[J]	Translation, ribosomal structure and biogenesis	Molecular Function: translation elongation factor activity (GO:0003746);; Molecular Function: GTPase activity (GO:0003924);; Molecular Function: GTP binding (GO:0005525);; Biological Process: translational elongation (GO:0006414);;	K03231|1.01724e-50|cme:CYME_CMH226C|(RefSeq) eukaryotic translation elongation factor 1 alpha; K03231 elongation factor 1-alpha	[J]	Translation, ribosomal structure and biogenesis	Elongation factor Tu GTP binding domain	Elongation factor 1-alpha OS=Onchocerca volvulus OX=6282 PE=2 SV=1	hypothetical protein V499_09660 [Pseudogymnoascus sp. VKM F-103]
TRINITY_DN50770_c0_g1	--	--	--	--	--	--	Dienelactone hydrolase family	Uncharacterized protein K02A2.1 OS=Caenorhabditis elegans OX=6239 GN=K02A2.1 PE=4 SV=2	hypothetical protein KFL_006210020 [Klebsormidium nitens]
TRINITY_DN108534_c0_g1	--	--	--	K01191|2.69981e-09|pda:103707976|(RefSeq) probable alpha-mannosidase At5g66150; K01191 alpha-mannosidase [EC:3.2.1.24]	[R]	General function prediction only	--	Retrovirus-related Pol polyprotein from transposon 412 OS=Drosophila melanogaster OX=7227 GN=POL PE=4 SV=1	hypothetical protein CRG98_018946, partial [Punica granatum]
TRINITY_DN487995_c0_g1	[C]	Energy production and conversion	--	--	--	--	Luciferase-like monooxygenase	Alkanesulfonate monooxygenase OS=Bradyrhizobium diazoefficiens (strain JCM 10833 / IAM 13628 / NBRC 14792 / USDA 110) OX=224911 GN=ssuD PE=3 SV=1	hypothetical protein BHE74_00025669 [Ensete ventricosum]
TRINITY_DN55839_c0_g1	--	--	--	K01410|2.09911e-17|cic:CICLE_v10004402mg|(RefSeq) hypothetical protein; K01410 mitochondrial intermediate peptidase [EC:3.4.24.59]	[O]	Posttranslational modification, protein turnover, chaperones	--	Mitochondrial intermediate peptidase, mitochondrial OS=Arabidopsis thaliana OX=3702 GN=OCT1 PE=3 SV=1	probable mitochondrial intermediate peptidase, mitochondrial isoform X1 [Asparagus officinalis]
TRINITY_DN512809_c0_g1	[RTKL]	--	Molecular Function: transferase activity (GO:0016740);;	K17545|2.31558e-06|olu:OSTLU_27494|(RefSeq) predicted protein; K17545 serine/threonine-protein kinase ULK4 [EC:2.7.11.1]	[T]	Signal transduction mechanisms	Protein tyrosine kinase;; Protein kinase domain	Probable serine/threonine-protein kinase mkcC OS=Dictyostelium discoideum OX=44689 GN=mkcC PE=3 SV=1	Pkinase-domain-containing protein [Rhizoclosmatium globosum]
TRINITY_DN6801_c0_g1	--	--	--	--	--	--	F-box-like;; F-box domain	--	uncharacterized protein LOC109850120 [Asparagus officinalis]
TRINITY_DN510746_c0_g1	[V]	Defense mechanisms	--	--	--	--	AcrB/AcrD/AcrF family	Multidrug resistance protein MdtC OS=Serratia proteamaculans (strain 568) OX=399741 GN=mdtC PE=3 SV=1	uncharacterized protein LOC107434485 [Ziziphus jujuba]
TRINITY_DN515078_c0_g1	[P]	Inorganic ion transport and metabolism	Molecular Function: superoxide dismutase activity (GO:0004784);; Biological Process: removal of superoxide radicals (GO:0019430);; Molecular Function: metal ion binding (GO:0046872);; Biological Process: oxidation-reduction process (GO:0055114);;	K04564|3.85108e-15|cvr:CHLNCDRAFT_48517|(RefSeq) hypothetical protein; K04564 superoxide dismutase, Fe-Mn family [EC:1.15.1.1]	[P]	Inorganic ion transport and metabolism	--	Superoxide dismutase [Fe] OS=Plasmodium falciparum (isolate HB3) OX=137071 GN=SODB PE=1 SV=1	Destroys the superoxide radical which is normally produced within the cells and which are toxic to b [Ectocarpus siliculosus]
TRINITY_DN375862_c0_g1	--	--	--	--	[A]	RNA processing and modification	--	Cleavage and polyadenylation specificity factor subunit CG7185 OS=Drosophila melanogaster OX=7227 GN=CG7185 PE=1 SV=2	--
TRINITY_DN436579_c0_g1	--	--	--	--	--	--	--	--	hypothetical protein RSOLAG22IIIB_01484 [Rhizoctonia solani]
TRINITY_DN61426_c1_g2	--	--	Molecular Function: DNA binding (GO:0003677);; Cellular Component: mitochondrion (GO:0005739);; Biological Process: DNA recombination (GO:0006310);;	--	[R]	General function prediction only	--	--	integrase, partial [Coccinia grandis]
TRINITY_DN770_c0_g3	[I]	Lipid transport and metabolism	Molecular Function: 3-hydroxyacyl-CoA dehydrogenase activity (GO:0003857);; Cellular Component: peroxisome (GO:0005777);; Biological Process: fatty acid metabolic process (GO:0006631);; Molecular Function: 3-hydroxybutyryl-CoA dehydrogenase activity (GO:0008691);; Biological Process: oxidation-reduction process (GO:0055114);; Molecular Function: NAD+ binding (GO:0070403);;	K00074|4.75033e-153|pda:103721940|(RefSeq) uncharacterized protein LOC103721940; K00074 3-hydroxybutyryl-CoA dehydrogenase [EC:1.1.1.157]	[I]	Lipid transport and metabolism	3-hydroxyacyl-CoA dehydrogenase, NAD binding domain;; 3-hydroxyacyl-CoA dehydrogenase, C-terminal domain;; NAD binding domain of 6-phosphogluconate dehydrogenase	3-hydroxybutyryl-CoA dehydrogenase OS=Bradyrhizobium diazoefficiens (strain JCM 10833 / IAM 13628 / NBRC 14792 / USDA 110) OX=224911 GN=hbdA PE=3 SV=1	uncharacterized protein LOC109833472 [Asparagus officinalis]
TRINITY_DN441323_c0_g1	--	--	--	--	[T]	Signal transduction mechanisms	--	Serine/threonine-protein kinase VRK1 OS=Bos taurus OX=9913 GN=VRK1 PE=2 SV=1	--
TRINITY_DN486110_c0_g1	--	--	--	--	[TZR]	--	--	--	--
TRINITY_DN374590_c0_g1	--	--	--	--	[PT]	--	Ion transport protein	Calcium-activated potassium channel slowpoke OS=Drosophila melanogaster OX=7227 GN=slo PE=1 SV=3	--
TRINITY_DN374121_c0_g1	[G]	Carbohydrate transport and metabolism	Molecular Function: magnesium ion binding (GO:0000287);; Molecular Function: pyruvate kinase activity (GO:0004743);; Biological Process: glycolytic process (GO:0006096);; Molecular Function: kinase activity (GO:0016301);; Molecular Function: potassium ion binding (GO:0030955);;	--	[G]	Carbohydrate transport and metabolism	Pyruvate kinase, alpha/beta domain	Pyruvate kinase OS=Agaricus bisporus OX=5341 GN=pkiA PE=2 SV=1	hypothetical protein CVT26_014270 [Gymnopilus dilepis]
TRINITY_DN235287_c0_g1	--	--	Cellular Component: integral component of membrane (GO:0016021);;	--	--	--	Sulfite exporter TauE/SafE	--	hypothetical protein AM587_10005742 [Phytophthora nicotianae]
TRINITY_DN39341_c0_g1	--	--	Biological Process: protein polyubiquitination (GO:0000209);; Cellular Component: nucleus (GO:0005634);; Cellular Component: cytosol (GO:0005829);; Biological Process: negative regulation of abscisic acid-activated signaling pathway (GO:0009788);; Biological Process: ubiquitin-dependent protein catabolic process (GO:0042787);; Biological Process: proteasome-mediated ubiquitin-dependent protein ca…	K16274|1.40864e-159|pda:103712582|(RefSeq) E3 ubiquitin-protein ligase AIP2; K16274 E3 ubiquitin-protein ligase AIP2 [EC:2.3.2.27]	[O]	Posttranslational modification, protein turnover, chaperones	Ring finger domain;; Zinc finger, C3HC4 type (RING finger);; RING-like zinc finger;; Zinc finger, C3HC4 type (RING finger)	E3 ubiquitin-protein ligase AIP2 OS=Arabidopsis thaliana OX=3702 GN=AIP2 PE=1 SV=1	E3 ubiquitin-protein ligase AIP2 [Asparagus officinalis]
TRINITY_DN495289_c0_g1	[E]	Amino acid transport and metabolism	--	K01755|3.62314e-06|ccp:CHC_T00004007001|(RefSeq) hypothetical protein; K01755 argininosuccinate lyase [EC:4.3.2.1]	[E]	Amino acid transport and metabolism	Lyase	Argininosuccinate lyase OS=Rhodococcus fascians OX=1828 GN=argH PE=3 SV=1	argininosuccinate lyase ARG4 [Sugiyamaella lignohabitans]
TRINITY_DN216196_c0_g2	--	--	--	--	--	--	--	--	hypothetical protein BD309DRAFT_1079636 [Dichomitus squalens]
TRINITY_DN124861_c0_g1	--	--	--	K15188|1.91999e-19|nnu:104600388|(RefSeq) cyclin-T1-5-like; K15188 cyclin T	[D]	Cell cycle control, cell division, chromosome partitioning	--	Cyclin-T1-5 OS=Arabidopsis thaliana OX=3702 GN=CYCT1-5 PE=1 SV=2	hypothetical protein B456_006G091600 [Gossypium raimondii]
TRINITY_DN90765_c0_g1	[J]	Translation, ribosomal structure and biogenesis	--	K11130|9.20671e-11|mus:103988989|(RefSeq) H/ACA ribonucleoprotein complex subunit 3-like protein; K11130 H/ACA ribonucleoprotein complex subunit 3	[A]	RNA processing and modification	--	H/ACA ribonucleoprotein complex subunit 3-like protein OS=Arabidopsis thaliana OX=3702 GN=At2g20490 PE=3 SV=2	hypothetical protein C5167_044709, partial [Papaver somniferum]
TRINITY_DN435160_c0_g1	--	--	Cellular Component: integral component of membrane (GO:0016021);; Molecular Function: transmembrane transporter activity (GO:0022891);; Biological Process: transmembrane transport (GO:0055085);;	--	--	--	Sugar (and other) transporter	MFS glucose transporter mfs1 OS=Aspergillus flavus (strain ATCC 200026 / FGSC A1120 / NRRL 3357 / JCM 12722 / SRRC 167) OX=332952 GN=mfs1 PE=2 SV=1	hypothetical protein FNYG_00031 [Fusarium nygamai]
TRINITY_DN1253_c2_g1	[GEPR]	--	Cellular Component: membrane (GO:0016020);;	K14794|1.68297e-141|aly:ARALYDRAFT_321151|(RefSeq) hypothetical protein; K14794 ribosomal RNA-processing protein 12	--	--	Nodulin-like;; Major Facilitator Superfamily	Protein NUCLEAR FUSION DEFECTIVE 4 OS=Arabidopsis thaliana OX=3702 GN=NFD4 PE=3 SV=1	PREDICTED: protein NUCLEAR FUSION DEFECTIVE 4 isoform X1 [Musa acuminata subsp. malaccensis]
TRINITY_DN445876_c0_g1	--	--	--	--	[I]	Lipid transport and metabolism	--	NPC intracellular cholesterol transporter 1 homolog 1 OS=Caenorhabditis elegans OX=6239 GN=ncr-1 PE=1 SV=2	--
TRINITY_DN397552_c0_g1	--	--	Molecular Function: magnesium ion binding (GO:0000287);; Molecular Function: carboxy-lyase activity (GO:0016831);; Molecular Function: thiamine pyrophosphate binding (GO:0030976);;	--	--	--	--	--	hypothetical protein CEP54_002920 [Fusarium sp. AF-8]
TRINITY_DN430580_c0_g1	--	--	Molecular Function: Rho GDP-dissociation inhibitor activity (GO:0005094);; Cellular Component: cytoplasm (GO:0005737);; Biological Process: regulation of catalytic activity (GO:0050790);;	K12462|1.31846e-14|nnu:104594169|(RefSeq) rho GDP-dissociation inhibitor 1-like; K12462 Rho GDP-dissociation inhibitor	[T]	Signal transduction mechanisms	RHO protein GDP dissociation inhibitor	Rho GDP-dissociation inhibitor OS=Schizosaccharomyces pombe (strain 972 / ATCC 24843) OX=284812 GN=SPAC6F12.06 PE=1 SV=1	rho-gdp dissociation inhibitor [Diplodia corticola]
TRINITY_DN455942_c0_g1	--	--	--	--	--	--	AefR-like transcriptional repressor, C-terminal domain	--	--
TRINITY_DN454257_c0_g1	--	--	--	--	--	--	--	--	hypothetical protein KFL_000070560 [Klebsormidium nitens]
TRINITY_DN506101_c0_g1	--	--	--	--	--	--	--	--	uncharacterized protein A4U43_C08F36000, partial [Asparagus officinalis]
TRINITY_DN368729_c0_g1	--	--	Molecular Function: oxidoreductase activity (GO:0016491);; Molecular Function: transferase activity (GO:0016740);; Molecular Function: phosphopantetheine binding (GO:0031177);; Biological Process: oxidation-reduction process (GO:0055114);;	--	--	--	--	Highly reducing polyketide synthase alt5 OS=Alternaria solani OX=48100 GN=alt5 PE=1 SV=1	Polyketide synthase [Tolypocladium paradoxum]
TRINITY_DN429324_c0_g1	--	--	--	--	--	--	--	Long chronological lifespan protein 2 OS=Meyerozyma guilliermondii (strain ATCC 6260 / CBS 566 / DSM 6381 / JCM 1539 / NBRC 10279 / NRRL Y-324) OX=294746 GN=LCL2 PE=3 SV=1	Long chronological lifespan protein 2 [Meyerozyma sp. JA9]
TRINITY_DN518276_c0_g1	[LKJ]	--	Biological Process: maturation of SSU-rRNA from tricistronic rRNA transcript (SSU-rRNA, 5.8S rRNA, LSU-rRNA) (GO:0000462);; Molecular Function: nucleic acid binding (GO:0003676);; Molecular Function: RNA helicase activity (GO:0004004);; Molecular Function: ATP binding (GO:0005524);; Cellular Component: nucleus (GO:0005634);; Cellular Component: cytosol (GO:0005829);;	K13181|2.039e-17|smo:SELMODRAFT_107914|(RefSeq) hypothetical protein; K13181 ATP-dependent RNA helicase DDX27 [EC:3.6.4.13]	[A]	RNA processing and modification	DEAD/DEAH box helicase	Probable ATP-dependent RNA helicase DDX27 OS=Bos taurus OX=9913 GN=DDX27 PE=2 SV=1	hypothetical protein V491_03241, partial [Pseudogymnoascus sp. VKM F-3775]
TRINITY_DN447100_c0_g1	--	--	--	K10420|2.31041e-07|mis:MICPUN_64859|(RefSeq) dynein light chain Tctex1; K10420 dynein light chain Tctex-type 1	[N]	Cell motility	--	Dynein light chain Tctex-type 1 OS=Homo sapiens OX=9606 GN=DYNLT1 PE=1 SV=1	dynein light chain Tctex1 [Micromonas commoda]
TRINITY_DN400747_c0_g1	[IQR]	--	Cellular Component: intracellular membrane-bounded organelle (GO:0043231);; Cellular Component: cytoplasmic part (GO:0044444);;	--	[I]	Lipid transport and metabolism	--	3-keto-steroid reductase OS=Ashbya gossypii (strain ATCC 10895 / CBS 109.51 / FGSC 9923 / NRRL Y-1056) OX=284811 GN=ERG27 PE=3 SV=1	3-keto steroid reductase [Rhizoctonia solani]
TRINITY_DN140834_c0_g1	--	--	--	--	[S]	Function unknown	Uncharacterised protein family (UPF0183)	UPF0183 protein At3g51130 OS=Arabidopsis thaliana OX=3702 GN=At3g51130 PE=2 SV=2	UPF0183 protein At3g51130-like isoform X1 [Asparagus officinalis]
TRINITY_DN422301_c0_g1	--	--	--	--	--	--	--	--	Dynein heavy chain 1, axonemal [Rhizoctonia solani]
TRINITY_DN373301_c0_g1	[R]	General function prediction only	--	K14556|7.76501e-06|csl:COCSUDRAFT_43469|(RefSeq) transducin family protein; K14556 U3 small nucleolar RNA-associated protein 12	[A]	RNA processing and modification	--	U3 small nucleolar RNA-associated protein 12 OS=Saccharomyces cerevisiae (strain ATCC 204508 / S288c) OX=559292 GN=DIP2 PE=1 SV=1	WD40 repeat-like protein [Lobosporangium transversale]
TRINITY_DN296474_c0_g1	--	--	--	K02218|1.3264e-08|vvi:104877804|(RefSeq) casein kinase 1-like protein HD16; K02218 casein kinase 1 [EC:2.7.11.1]	[T]	Signal transduction mechanisms	--	Casein kinase 1-like protein HD16 OS=Oryza sativa subsp. japonica OX=39947 GN=HD16 PE=1 SV=1	PREDICTED: casein kinase 1-like protein HD16 [Musa acuminata subsp. malaccensis]
TRINITY_DN9633_c0_g1	--	--	--	--	[DT]	--	--	Extra-large guanine nucleotide-binding protein 3 OS=Arabidopsis thaliana OX=3702 GN=XLG3 PE=1 SV=1	extra-large guanine nucleotide-binding protein 3 isoform X3 [Asparagus officinalis]
TRINITY_DN368598_c0_g1	[PH]	--	--	--	--	--	ABC transporter	Uncharacterized ABC transporter ATP-binding protein HI_1272 OS=Haemophilus influenzae (strain ATCC 51907 / DSM 11121 / KW20 / Rd) OX=71421 GN=HI_1272 PE=3 SV=1	unnamed protein product [Tuber aestivum]
TRINITY_DN33358_c0_g1	--	--	Biological Process: sucrose metabolic process (GO:0005985);; Molecular Function: sucrose synthase activity (GO:0016157);; Molecular Function: sucrose-phosphate synthase activity (GO:0046524);;	K00696|4.58844e-22|cit:102618138|(RefSeq) probable sucrose-phosphate synthase 1; K00696 sucrose-phosphate synthase [EC:2.4.1.14]	[M]	Cell wall/membrane/envelope biogenesis	--	Probable sucrose-phosphate synthase 1 OS=Citrus unshiu OX=55188 GN=SPS1 PE=2 SV=1	uncharacterized protein A4U43_C05F32900 [Asparagus officinalis]
TRINITY_DN24227_c0_g1	--	--	--	--	--	--	--	--	uncharacterized protein LOC109851190 isoform X1 [Asparagus officinalis]
TRINITY_DN1124_c1_g2	--	--	Molecular Function: metal ion binding (GO:0046872);;	K11968|1.59475e-21|pda:103719750|(RefSeq) probable E3 ubiquitin-protein ligase ARI7; K11968 ariadne-1 [EC:2.3.2.31]	[O]	Posttranslational modification, protein turnover, chaperones	--	Probable E3 ubiquitin-protein ligase ARI8 OS=Arabidopsis thaliana OX=3702 GN=ARI8 PE=2 SV=1	probable E3 ubiquitin-protein ligase ARI8 [Asparagus officinalis]
TRINITY_DN437382_c0_g1	--	--	--	--	--	--	Cysteine-rich secretory protein family	--	--
TRINITY_DN365645_c0_g1	--	--	Molecular Function: acid phosphatase activity (GO:0003993);; Molecular Function: ATP binding (GO:0005524);; Molecular Function: kinase activity (GO:0016301);; Biological Process: phosphorylation (GO:0016310);; Biological Process: dephosphorylation (GO:0016311);;	K13024|4.59337e-07|dosa:Os01t0777700-00|(RAP-DB) Similar to acid phosphatase/ oxidoreductase/ transition metal ion binding.; K13024 inositol-hexakisphosphate/diphosphoinositol-pentakisphosphate 1-kinase [EC:2.7.4.24]	[Z]	Cytoskeleton	--	Inositol hexakisphosphate and diphosphoinositol-pentakisphosphate kinase OS=Schizosaccharomyces pombe (strain 972 / ATCC 24843) OX=284812 GN=asp1 PE=1 SV=1	Inositol hexakisphosphate and diphosphoinositol-pentakisphosphate kinase [Neonectria ditissima]
TRINITY_DN421702_c0_g1	--	--	--	K00889|4.24305e-09|adu:107463175|(RefSeq) phosphatidylinositol 4-phosphate 5-kinase 1; K00889 1-phosphatidylinositol-4-phosphate 5-kinase [EC:2.7.1.68]	[R]	General function prediction only	MORN repeat	Protein ACCUMULATION AND REPLICATION OF CHLOROPLASTS 3 OS=Arabidopsis thaliana OX=3702 GN=ARC3 PE=1 SV=2	hypothetical protein CBR_g38612 [Chara braunii]
TRINITY_DN500398_c0_g1	--	--	Molecular Function: DNA-directed 5'-3' RNA polymerase activity (GO:0003899);; Biological Process: RNA biosynthetic process (GO:0032774);;	--	--	--	--	--	hypothetical protein BBJ28_00021187 [Nothophytophthora sp. Chile5]
TRINITY_DN473663_c0_g1	[TK]	--	Biological Process: transcription, DNA-templated (GO:0006351);; Cellular Component: plastid (GO:0009536);; Biological Process: regulation of cellular process (GO:0050794);;	--	--	--	Response regulator receiver domain	Aerobic respiration control protein ArcA OS=Shigella flexneri OX=623 GN=arcA PE=3 SV=1	hypothetical protein DL763_010952 [Monosporascus cannonballus]
TRINITY_DN1369_c0_g1	[YU]	--	Cellular Component: intracellular (GO:0005622);; Biological Process: intracellular protein transport (GO:0006886);; Molecular Function: Ran GTPase binding (GO:0008536);;	K14290|3.15621e-73|atr:18448035|(RefSeq) protein EXPORTIN 1A; K14290 exportin-1	[YU]	--	Importin-beta N-terminal domain	Protein EXPORTIN 1A OS=Arabidopsis thaliana OX=3702 GN=XPO1 PE=1 SV=1	protein EXPORTIN 1A [Asparagus officinalis]
TRINITY_DN24261_c0_g1	--	--	--	--	--	--	--	WRKY transcription factor WRKY28 OS=Oryza sativa subsp. japonica OX=39947 GN=WRKY28 PE=2 SV=2	WRKY14 [Lilium regale]
TRINITY_DN469690_c0_g1	--	--	--	--	--	--	DprA winged helix domain	--	--
TRINITY_DN16741_c0_g1	--	--	--	--	--	--	BSD domain	--	uncharacterized protein LOC109837634 [Asparagus officinalis]
TRINITY_DN14600_c0_g1	--	--	--	--	--	--	--	--	uncharacterized protein LOC109840637 [Asparagus officinalis]
TRINITY_DN453102_c0_g1	[Q]	Secondary metabolites biosynthesis, transport and catabolism	--	--	--	--	--	Phthiocerol synthesis polyketide synthase type I PpsE OS=Mycobacterium tuberculosis (strain ATCC 25618 / H37Rv) OX=83332 GN=ppsE PE=1 SV=1	polyketide synthase [Nannochloropsis gaditana]
TRINITY_DN2175_c0_g1	--	--	--	K14411|5.09335e-10|csv:101220676|(RefSeq) protein gar2; K14411 RNA-binding protein Musashi	--	--	IQ calmodulin-binding motif;; Protein of unknown function (DUF4005)	Protein IQ-DOMAIN 32 OS=Arabidopsis thaliana OX=3702 GN=IQD32 PE=1 SV=3	PREDICTED: protein IQ-DOMAIN 32 [Elaeis guineensis]
TRINITY_DN492094_c0_g1	--	--	--	K12819|7.01397e-08|mdm:103427975|(RefSeq) pre-mRNA-splicing factor SLU7-A-like; K12819 pre-mRNA-processing factor SLU7	[R]	General function prediction only	--	--	Retrotransposon gag protein [Asparagus officinalis]
TRINITY_DN26521_c0_g1	--	--	--	--	--	--	Peptidase inhibitor I66	Serine protease inhibitor OS=Lentinula edodes OX=5353 PE=1 SV=1	hypothetical protein DFL_005789 [Duddingtonia flagrans]
TRINITY_DN15362_c0_g1	--	--	--	K17600|2.14985e-79|egu:105053564|(RefSeq) vacuolar protein sorting-associated protein 54, chloroplastic isoform X1; K17600 vacuolar protein sorting-associated protein 54	--	--	--	Vacuolar protein sorting-associated protein 54, chloroplastic OS=Arabidopsis thaliana OX=3702 GN=VPS54 PE=1 SV=1	vacuolar protein sorting-associated protein 54, chloroplastic [Asparagus officinalis]
TRINITY_DN499824_c0_g1	--	--	Molecular Function: ion binding (GO:0043167);;	K14802|7.644e-07|csv:101206692|(RefSeq) phospholipid-transporting ATPase 1-like; K14802 phospholipid-transporting ATPase [EC:7.6.2.1]	--	--	--	--	hypothetical protein DD238_008150 [Peronospora effusa]
TRINITY_DN488196_c0_g1	--	--	Molecular Function: recombinase activity (GO:0000150);; Molecular Function: single-stranded DNA binding (GO:0003697);; Cellular Component: nucleus (GO:0005634);; Cellular Component: mitochondrion (GO:0005739);; Biological Process: DNA recombination (GO:0006310);; Biological Process: regulation of transcription, DNA-templated (GO:0006355);; Biological Process: cellular response to oxidative stress…	--	--	--	Transcriptional regulation of mitochondrial recombination	Mitochondrial homologous recombination protein 1 OS=Debaryomyces hansenii (strain ATCC 36239 / CBS 767 / JCM 1990 / NBRC 0083 / IGC 2968) OX=284592 GN=MHR1 PE=3 SV=1	hypothetical protein PMKS-004159 [Pichia membranifaciens]
TRINITY_DN408124_c0_g1	--	--	Biological Process: regulation of cell shape (GO:0008360);; Biological Process: regulation of exocytosis (GO:0017157);; Cellular Component: medial cortex (GO:0031097);; Cellular Component: cell cortex of cell tip (GO:0051285);;	--	--	--	SAM domain (Sterile alpha motif)	--	hypothetical protein TARUN_6777 [Trichoderma arundinaceum]
TRINITY_DN409348_c0_g1	[J]	Translation, ribosomal structure and biogenesis	Cellular Component: ribonucleoprotein complex (GO:0030529);;	K02901|3.39699e-18|smo:SELMODRAFT_166700|(RefSeq) hypothetical protein; K02901 large subunit ribosomal protein L27e	[J]	Translation, ribosomal structure and biogenesis	Ribosomal L27e protein family	60S ribosomal protein L27-A OS=Schizosaccharomyces pombe (strain 972 / ATCC 24843) OX=284812 GN=rpl2701 PE=2 SV=2	hypothetical protein BSLG_03207 [Batrachochytrium salamandrivorans]
TRINITY_DN422560_c0_g1	[RTKL]	--	Molecular Function: ribonuclease activity (GO:0004540);; Molecular Function: protein kinase activity (GO:0004672);; Molecular Function: ATP binding (GO:0005524);; Biological Process: mRNA processing (GO:0006397);; Biological Process: protein phosphorylation (GO:0006468);; Cellular Component: integral component of membrane (GO:0016021);; Biological Process: RNA phosphodiester bond hydrolysis (GO:0…	K08852|8.7966e-13|bdi:100833665|(RefSeq) serine/threonine-protein kinase/endoribonuclease IRE1; K08852 serine/threonine-protein kinase/endoribonuclease IRE1 [EC:2.7.11.1 3.1.26.-]	[T]	Signal transduction mechanisms	Protein kinase domain;; Protein tyrosine kinase	Serine/threonine-protein kinase ppk4 OS=Schizosaccharomyces pombe (strain 972 / ATCC 24843) OX=284812 GN=ppk4 PE=3 SV=1	hypothetical protein EVJ58_g10551 [Fomitopsis rosea]
TRINITY_DN394654_c0_g1	[A]	RNA processing and modification	--	K12603|5.45236e-06|mpp:MICPUCDRAFT_32992|(RefSeq) hypothetical protein; K12603 CCR4-NOT transcription complex subunit 6 [EC:3.1.13.4]	[K]	Transcription	Endonuclease/Exonuclease/phosphatase family	2',5'-phosphodiesterase 12 OS=Mus musculus OX=10090 GN=Pde12 PE=1 SV=2	hypothetical protein RHOSPDRAFT_28527 [Rhodotorula sp. JG-1b]
TRINITY_DN377512_c0_g1	--	--	Cellular Component: integral component of membrane (GO:0016021);; Biological Process: transmembrane transport (GO:0055085);;	K15084|1.39494e-07|aip:107606307|(RefSeq) graves disease carrier protein; K15084 solute carrier family 25 (mitochondrial carrier protein), member 16	[C]	Energy production and conversion	--	Mitochondrial glycine transporter OS=Neosartorya fischeri (strain ATCC 1020 / DSM 3700 / CBS 544.65 / FGSC A1164 / JCM 1740 / NRRL 181 / WB 181) OX=331117 GN=NFIA_103940 PE=3 SV=1	Obg-like ATPase 1 [Symbiodinium microadriaticum]
TRINITY_DN536582_c0_g1	--	--	--	--	[G]	Carbohydrate transport and metabolism	Trehalase	Trehalase OS=Pimpla hypochondriaca OX=135724 GN=tre1 PE=1 SV=1	--
TRINITY_DN35993_c1_g1	--	--	--	--	--	--	--	--	uncharacterized protein LOC109834580 [Asparagus officinalis]
TRINITY_DN384707_c0_g1	[GEPR]	--	Cellular Component: integral component of membrane (GO:0016021);; Biological Process: transmembrane transport (GO:0055085);;	--	[G]	Carbohydrate transport and metabolism	--	Probable transporter SEO1 OS=Saccharomyces cerevisiae (strain ATCC 204508 / S288c) OX=559292 GN=SEO1 PE=1 SV=1	putative transporter SEO1 [Wickerhamomyces ciferrii]
TRINITY_DN503972_c0_g1	--	--	Molecular Function: binding (GO:0005488);;	--	--	--	--	--	kinesin-like protein [Achlya hypogyna]
TRINITY_DN96581_c0_g1	--	--	Molecular Function: DNA binding (GO:0003677);; Molecular Function: zinc ion binding (GO:0008270);;	--	[R]	General function prediction only	AN1-like Zinc finger	Zinc finger A20 and AN1 domain-containing stress-associated protein 3 OS=Arabidopsis thaliana OX=3702 GN=SAP3 PE=2 SV=1	Zinc finger A20 and AN1 domain-containing stress-associated protein [Zostera marina]
TRINITY_DN361476_c0_g1	--	--	--	--	--	--	UAA transporter family	--	Hypothetical protein PINS_007511, partial [Pythium insidiosum]
TRINITY_DN171114_c0_g1	[O]	Posttranslational modification, protein turnover, chaperones	Molecular Function: ATP binding (GO:0005524);;	K03283|1.1243e-36|nnu:104603244|(RefSeq) heat shock 70 kDa protein-like; K03283 heat shock 70kDa protein 1/2/6/8	[O]	Posttranslational modification, protein turnover, chaperones	Hsp70 protein	Probable heat shock protein ssa1 OS=Schizosaccharomyces pombe (strain 972 / ATCC 24843) OX=284812 GN=ssa1 PE=1 SV=2	heat shock 70 [Micractinium conductrix]
TRINITY_DN13713_c0_g1	--	--	--	K13628|3.98549e-06|pxb:103956413|(RefSeq) iron-sulfur assembly protein IscA-like 1, mitochondrial isoform X1; K22063 iron-sulfur cluster assembly 1	--	--	--	--	--
TRINITY_DN375548_c0_g1	[T]	Signal transduction mechanisms	Molecular Function: transporter activity (GO:0005215);; Biological Process: sodium ion transport (GO:0006814);; Cellular Component: integral component of membrane (GO:0016021);; Biological Process: transmembrane transport (GO:0055085);;	--	[P]	Inorganic ion transport and metabolism	--	Uncharacterized transporter C3B8.04c OS=Schizosaccharomyces pombe (strain 972 / ATCC 24843) OX=284812 GN=SPBC3B8.04c PE=3 SV=1	hypothetical protein V496_08244 [Pseudogymnoascus sp. VKM F-4515 (FW-2607)]
TRINITY_DN403893_c0_g1	--	--	--	--	--	--	Calcipressin	--	hypothetical protein jhhlp_007529, partial [Lomentospora prolificans]
TRINITY_DN361560_c0_g1	--	--	--	--	--	--	--	--	Regulator of drug sensitivity 1 [Saccharomyces cerevisiae S288c] [Rhizoctonia solani]
TRINITY_DN187039_c0_g1	--	--	Molecular Function: GTP binding (GO:0005525);; Biological Process: cell division (GO:0051301);;	K16944|2.27745e-44|pxb:103942743|(RefSeq) cell division control protein 3-like; K16944 septin 7	[DZU]	--	Septin	Cell division control protein 3 OS=Candida albicans OX=5476 GN=CDC3 PE=3 SV=1	hypothetical protein CVT25_014006 [Psilocybe cyanescens]
TRINITY_DN427724_c0_g1	[M]	Cell wall/membrane/envelope biogenesis	--	--	--	--	--	--	--
TRINITY_DN478713_c0_g1	--	--	--	K11838|4.86908e-17|smo:SELMODRAFT_113245|(RefSeq) hypothetical protein; K11838 ubiquitin carboxyl-terminal hydrolase 7 [EC:3.4.19.12]	[O]	Posttranslational modification, protein turnover, chaperones	MATH domain	Ubiquitin carboxyl-terminal hydrolase 12 OS=Arabidopsis thaliana OX=3702 GN=UBP12 PE=1 SV=2	hypothetical protein DCAR_020675 [Daucus carota subsp. sativus]
TRINITY_DN355008_c0_g1	--	--	Molecular Function: O-methyltransferase activity (GO:0008171);; Biological Process: methylation (GO:0032259);; Molecular Function: protein dimerization activity (GO:0046983);;	K05279|6.39146e-10|smo:SELMODRAFT_450945|(RefSeq) caffeic acid O-methyltransferase; K13066 caffeic acid 3-O-methyltransferase [EC:2.1.1.68]	[R]	General function prediction only	--	--	hypothetical protein CICLE_v10013655mg [Citrus clementina]
TRINITY_DN4502_c1_g2	[H]	Coenzyme transport and metabolism	Molecular Function: ferrochelatase activity (GO:0004325);; Cellular Component: mitochondrion (GO:0005739);; Biological Process: heme biosynthetic process (GO:0006783);; Cellular Component: chloroplast (GO:0009507);; Cellular Component: integral component of membrane (GO:0016021);;	K01772|0|pda:103712934|(RefSeq) LOW QUALITY PROTEIN: ferrochelatase-1, chloroplastic-like; K01772 protoporphyrin/coproporphyrin ferrochelatase [EC:4.99.1.9]	[H]	Coenzyme transport and metabolism	Ferrochelatase	Ferrochelatase-1, chloroplastic OS=Oryza sativa subsp. japonica OX=39947 GN=Os09g0297000 PE=2 SV=1	ferrochelatase-1, chloroplastic-like [Asparagus officinalis]
TRINITY_DN132884_c1_g1	[J]	Translation, ribosomal structure and biogenesis	--	K02955|1.83998e-08|cic:CICLE_v10026940mg|(RefSeq) hypothetical protein; K02955 small subunit ribosomal protein S14e	[J]	Translation, ribosomal structure and biogenesis	--	40S ribosomal protein S14 OS=Zea mays OX=4577 PE=3 SV=1	unnamed protein product [Albugo candida]
TRINITY_DN463168_c0_g1	--	--	Molecular Function: DNA binding (GO:0003677);; Cellular Component: nucleus (GO:0005634);; Biological Process: regulation of transcription by RNA polymerase II (GO:0006357);; Cellular Component: membrane (GO:0016020);; Biological Process: histone acetylation (GO:0016573);;	K11314|4.26743e-06|aly:ARALYDRAFT_478110|(RefSeq) hypothetical protein; K11314 transcriptional adapter 2-alpha	[B]	Chromatin structure and dynamics	--	--	hypothetical protein BBI17_001736 [Phytophthora kernoviae]
TRINITY_DN301003_c0_g1	--	--	--	--	--	--	--	--	AP-4 complex subunit epsilon-1 [Rhizoctonia solani]
TRINITY_DN394796_c0_g1	--	--	--	--	--	--	Prokaryotic Cytochrome C oxidase subunit IV	--	--
TRINITY_DN391923_c0_g1	--	--	--	K11968|6.75755e-09|smo:SELMODRAFT_179550|(RefSeq) hypothetical protein; K11968 ariadne-1 [EC:2.3.2.31]	[O]	Posttranslational modification, protein turnover, chaperones	IBR domain, a half RING-finger domain	Potential E3 ubiquitin-protein ligase ariadne-1 OS=Drosophila melanogaster OX=7227 GN=ari-1 PE=1 SV=2	hypothetical protein H257_05046 [Aphanomyces astaci]
TRINITY_DN520913_c0_g1	--	--	--	--	--	--	--	Syndetin OS=Gallus gallus OX=9031 GN=VPS50 PE=2 SV=1	--
TRINITY_DN436680_c0_g1	--	--	--	--	[R]	General function prediction only	--	--	conserved unknown protein [Ectocarpus siliculosus]
TRINITY_DN44203_c0_g1	[O]	Posttranslational modification, protein turnover, chaperones	Molecular Function: structural constituent of ribosome (GO:0003735);; Cellular Component: ribosome (GO:0005840);; Biological Process: translation (GO:0006412);;	K02927|3.60499e-07|gmx:100306626|(RefSeq) uncharacterized protein LOC100306626; K02927 large subunit ribosomal protein L40e	[J]	Translation, ribosomal structure and biogenesis	Ubiquitin family;; Ribosomal protein L41	Ubiquitin-60S ribosomal protein L40 OS=Acanthamoeba castellanii OX=5755 PE=2 SV=2	hypothetical protein PHMEG_00031100 [Phytophthora megakarya]
TRINITY_DN24545_c0_g1	--	--	Cellular Component: equatorial microtubule organizing center (GO:0000923);; Cellular Component: gamma-tubulin complex (GO:0000930);; Molecular Function: structural constituent of cytoskeleton (GO:0005200);; Cellular Component: centrosome (GO:0005813);; Cellular Component: spindle pole body (GO:0005816);; Biological Process: meiotic cell cycle (GO:0007126);; Biological Process: cytoplasmic microtu…	K16571|4.65406e-24|pda:103723206|(RefSeq) gamma-tubulin complex component 4; K16571 gamma-tubulin complex component 4	[Z]	Cytoskeleton	--	Gamma-tubulin complex component 4 OS=Arabidopsis thaliana OX=3702 GN=GCP4 PE=2 SV=2	gamma-tubulin complex component 4 [Asparagus officinalis]
TRINITY_DN388111_c0_g1	[T]	Signal transduction mechanisms	--	--	--	--	--	--	--
TRINITY_DN366_c0_g1	--	--	Cellular Component: spindle pole (GO:0000922);; Cellular Component: cytoplasm (GO:0005737);; Cellular Component: microtubule organizing center (GO:0005815);; Cellular Component: microtubule (GO:0005874);; Biological Process: microtubule nucleation (GO:0007020);; Molecular Function: gamma-tubulin binding (GO:0043015);;	K16569|0|egu:105050715|(RefSeq) gamma-tubulin complex component 2; K16569 gamma-tubulin complex component 2	[Z]	Cytoskeleton	Gamma tubulin complex component N-terminal;; Gamma tubulin complex component C-terminal	Gamma-tubulin complex component 2 OS=Arabidopsis thaliana OX=3702 GN=GCP2 PE=1 SV=1	gamma-tubulin complex component 2 [Asparagus officinalis]
TRINITY_DN453912_c0_g1	--	--	--	--	--	--	--	Aqualysin-1 OS=Thermus aquaticus OX=271 GN=pstI PE=1 SV=2	subtilisin-like protein [Rhizophagus irregularis]
TRINITY_DN354555_c0_g1	[RTKL]	--	Molecular Function: nucleotide binding (GO:0000166);; Molecular Function: protein kinase activity (GO:0004672);; Biological Process: phosphorylation (GO:0016310);; Molecular Function: ion binding (GO:0043167);;	K13412|3.86732e-21|smo:SELMODRAFT_450052|(RefSeq) calcium-dependent protein kinase 17; K13412 calcium-dependent protein kinase [EC:2.7.11.1]	[T]	Signal transduction mechanisms	Protein kinase domain;; Protein tyrosine kinase	Probable myosin light chain kinase DDB_G0275057 OS=Dictyostelium discoideum OX=44689 GN=DDB_G0275057 PE=3 SV=1	calcium-dependent protein kinase [Thraustotheca clavata]
TRINITY_DN192_c0_g1	--	--	--	K10580|1.0296e-08|mus:103982287|(RefSeq) ubiquitin-conjugating enzyme E2 36-like; K10580 ubiquitin-conjugating enzyme E2 N [EC:2.3.2.23]	[O]	Posttranslational modification, protein turnover, chaperones	--	Ubiquitin-conjugating enzyme E2 36 OS=Arabidopsis thaliana OX=3702 GN=UBC36 PE=1 SV=1	hypothetical protein GW17_00032047 [Ensete ventricosum]
TRINITY_DN526184_c0_g1	[R]	General function prediction only	Molecular Function: GTPase activity (GO:0003924);; Molecular Function: protein binding (GO:0005515);; Cellular Component: nucleus (GO:0005634);; Cellular Component: cytosol (GO:0005829);; Cellular Component: site of polarized growth (GO:0030427);; Biological Process: establishment or maintenance of actin cytoskeleton polarity (GO:0030950);; Cellular Component: cell division site (GO:0032153);; Bi…	K04392|4.98769e-07|sind:105173458|(RefSeq) rac-like GTP-binding protein 5; K04392 Ras-related C3 botulinum toxin substrate 1	[R]	General function prediction only	Ras family	Rho-related GTP-binding protein RhoU OS=Bos taurus OX=9913 GN=RHOU PE=2 SV=1	Rac [Cyberlindnera jadinii]
TRINITY_DN1625_c0_g1	[M]	Cell wall/membrane/envelope biogenesis	Cellular Component: integral component of membrane (GO:0016021);; Biological Process: transmembrane transport (GO:0055085);;	--	[M]	Cell wall/membrane/envelope biogenesis	Mechanosensitive ion channel	Mechanosensitive ion channel protein 10 OS=Arabidopsis thaliana OX=3702 GN=MSL10 PE=1 SV=1	mechanosensitive ion channel protein 10-like [Phoenix dactylifera]
TRINITY_DN14831_c0_g1	--	--	Molecular Function: DNA-binding transcription factor activity (GO:0003700);; Biological Process: regulation of transcription, DNA-templated (GO:0006355);; Molecular Function: sequence-specific DNA binding (GO:0043565);;	K10268|8.14225e-37|pda:103714411|(RefSeq) F-box/LRR-repeat protein 3; K10268 F-box and leucine-rich repeat protein 2/20	--	--	WRKY DNA -binding domain	WRKY transcription factor WRKY24 OS=Oryza sativa subsp. indica OX=39946 GN=WRKY24 PE=2 SV=1	WRKY transcription factor 7, partial [Syagrus romanzoffiana]
TRINITY_DN2570_c0_g3	[C]	Energy production and conversion	Molecular Function: phosphoric diester hydrolase activity (GO:0008081);; Cellular Component: membrane (GO:0016020);;	K01126|6.85602e-152|mdm:103428020|(RefSeq) glycerophosphodiester phosphodiesterase GDPDL3-like; K01126 glycerophosphoryl diester phosphodiesterase [EC:3.1.4.46]	[C]	Energy production and conversion	Glycerophosphoryl diester phosphodiesterase family	Glycerophosphodiester phosphodiesterase GDPDL7 OS=Arabidopsis thaliana OX=3702 GN=GDPDL7 PE=2 SV=1	glycerophosphodiester phosphodiesterase GDPDL6-like [Asparagus officinalis]
TRINITY_DN452564_c0_g1	--	--	--	--	--	--	Outer membrane lipoprotein-sorting protein	--	--
TRINITY_DN5631_c0_g1	--	--	--	K03248|4.15931e-07|sot:107058216|(RefSeq) bZIP transcription factor 17-like; K03248 translation initiation factor 3 subunit G	--	--	bZIP transcription factor;; Basic region leucine zipper	bZIP transcription factor 39 OS=Oryza sativa subsp. japonica OX=39947 GN=BZIP39 PE=2 SV=1	bZIP transcription factor 39-like [Asparagus officinalis]
TRINITY_DN521647_c0_g1	[T]	Signal transduction mechanisms	--	--	--	--	Response regulator receiver domain	--	two-component system sensor histidine kinase/response regulator, putative [Ricinus communis]
TRINITY_DN1845_c1_g4	--	--	Cellular Component: integral component of membrane (GO:0016021);;	K04730|3.69506e-07|bvg:104897319|(RefSeq) proline-rich receptor-like protein kinase PERK15	--	--	Salt stress response/antifungal	Plasmodesmata-located protein 3 OS=Arabidopsis thaliana OX=3702 GN=PDLP3 PE=1 SV=2	LOW QUALITY PROTEIN: cysteine-rich repeat secretory protein 11-like [Asparagus officinalis]
TRINITY_DN217076_c0_g1	--	--	--	K13431|3.48793e-15|mus:103972028|(RefSeq) signal recognition particle receptor subunit alpha homolog; K13431 signal recognition particle receptor subunit alpha	[U]	Intracellular trafficking, secretion, and vesicular transport	--	--	signal recognition particle receptor subunit alpha-like [Asparagus officinalis]
TRINITY_DN407366_c0_g1	--	--	--	--	--	--	--	--	hypothetical protein FVER53590_11726 [Fusarium verticillioides]
TRINITY_DN156682_c0_g1	[J]	Translation, ribosomal structure and biogenesis	Cellular Component: cytosol (GO:0005829);; Cellular Component: ribosome (GO:0005840);; Biological Process: cellular process (GO:0009987);; Biological Process: ribosome biogenesis (GO:0042254);;	K02941|6.63717e-17|gsl:Gasu_17870|(RefSeq) 60S acidic ribosomal protein P0; K02941 large subunit ribosomal protein LP0	[J]	Translation, ribosomal structure and biogenesis	Ribosomal protein L10	60S acidic ribosomal protein P0 OS=Caenorhabditis elegans OX=6239 GN=rla-0 PE=1 SV=3	60S acidic ribosomal protein P0 [Gigaspora rosea]
TRINITY_DN437755_c0_g1	[J]	Translation, ribosomal structure and biogenesis	--	K01876|3.11055e-17|csl:COCSUDRAFT_53188|(RefSeq) aspartyl-tRNA synthetase; K22503 aspartyl-tRNA synthetase [EC:6.1.1.12]	[J]	Translation, ribosomal structure and biogenesis	OB-fold nucleic acid binding domain	Aspartate--tRNA ligase, cytoplasmic OS=Caenorhabditis elegans OX=6239 GN=dars-1 PE=3 SV=1	Aspartate--tRNA ligase, cytoplasmic [Tetrabaena socialis]
TRINITY_DN530422_c0_g1	--	--	--	K16296|1.82557e-15|egr:104416611|(RefSeq) serine carboxypeptidase-like 20; K16296 serine carboxypeptidase-like clade I [EC:3.4.16.-]	[R]	General function prediction only	--	--	uncharacterized protein LOC109827551 [Asparagus officinalis]
TRINITY_DN45843_c0_g3	--	--	Biological Process: anion transport (GO:0006820);; Cellular Component: membrane (GO:0016020);;	--	[P]	Inorganic ion transport and metabolism	--	Putative boron transporter 5 OS=Arabidopsis thaliana OX=3702 GN=BOR5 PE=3 SV=1	uncharacterized protein A4U43_C06F9160 [Asparagus officinalis]
TRINITY_DN450644_c0_g1	--	--	--	--	--	--	Reverse transcriptase-like	--	--
TRINITY_DN383180_c0_g1	[S]	Function unknown	Cellular Component: fungal-type vacuole membrane (GO:0000329);; Molecular Function: manganese ion transmembrane transporter activity (GO:0005384);; Cellular Component: Golgi apparatus (GO:0005794);; Biological Process: cellular calcium ion homeostasis (GO:0006874);; Biological Process: cellular iron ion homeostasis (GO:0006879);; Molecular Function: ferrous iron transmembrane transporter activity…	--	[S]	Function unknown	VIT family	Vacuolar iron transporter cccA OS=Arthroderma benhamiae (strain ATCC MYA-4681 / CBS 112371) OX=663331 GN=cccA PE=2 SV=1	hypothetical protein EWM64_g1129 [Hericium alpestre]
TRINITY_DN855_c0_g1	[J]	Translation, ribosomal structure and biogenesis	Biological Process: ribosomal large subunit assembly (GO:0000027);; Molecular Function: nucleotide binding (GO:0000166);; Molecular Function: structural constituent of ribosome (GO:0003735);; Biological Process: translation (GO:0006412);; Molecular Function: rRNA binding (GO:0019843);; Cellular Component: cytosolic large ribosomal subunit (GO:0022625);;	K02893|1.07536e-59|gmx:100785534|(RefSeq) 60S ribosomal protein L23A isoform X1; K02893 large subunit ribosomal protein L23Ae	[J]	Translation, ribosomal structure and biogenesis	Ribosomal protein L23, N-terminal domain;; Ribosomal protein L23	60S ribosomal protein L23A OS=Fritillaria agrestis OX=64177 GN=RPL23A PE=2 SV=1	60S ribosomal protein L23A isoform C [Glycine soja]
TRINITY_DN499585_c0_g1	[P]	Inorganic ion transport and metabolism	--	--	--	--	TonB dependent receptor	--	--
TRINITY_DN387131_c0_g1	[R]	General function prediction only	Molecular Function: GTPase activity (GO:0003924);; Molecular Function: GTP binding (GO:0005525);; Cellular Component: nucleus (GO:0005634);; Biological Process: intracellular protein transport (GO:0006886);; Biological Process: nucleocytoplasmic transport (GO:0006913);; Biological Process: small GTPase mediated signal transduction (GO:0007264);;	K07936|1.21597e-25|mis:MICPUN_82870|(RefSeq) predicted protein; K07936 GTP-binding nuclear protein Ran	[U]	Intracellular trafficking, secretion, and vesicular transport	--	GTP-binding nuclear protein Ran OS=Salmo salar OX=8030 GN=ran PE=2 SV=1	small GTPase [Talaromyces marneffei]
TRINITY_DN140489_c1_g1	[B]	Chromatin structure and dynamics	Cellular Component: nucleosome (GO:0000786);; Molecular Function: DNA binding (GO:0003677);; Cellular Component: nucleus (GO:0005634);; Molecular Function: protein heterodimerization activity (GO:0046982);;	K11253|2.08649e-42|pxb:103936931|(RefSeq) histone H3.2-like; K11253 histone H3	[B]	Chromatin structure and dynamics	Core histone H2A/H2B/H3/H4	Histone H3 OS=Phaeosphaeria nodorum (strain SN15 / ATCC MYA-4574 / FGSC 10173) OX=321614 GN=HHT1 PE=3 SV=1	histone H3 [Aspergillus nidulans]
TRINITY_DN380309_c0_g1	[O]	Posttranslational modification, protein turnover, chaperones	--	--	--	--	Aspartyl/Asparaginyl beta-hydroxylase	--	hypothetical protein BHE74_00001071 [Ensete ventricosum]
TRINITY_DN395044_c0_g1	[T]	Signal transduction mechanisms	Molecular Function: phosphoprotein phosphatase activity (GO:0004721);; Biological Process: protein dephosphorylation (GO:0006470);; Cellular Component: cell part (GO:0044464);;	K18032|7.45695e-12|spen:107023136|(RefSeq) protein-tyrosine-phosphatase PTP1-like; K18032 receptor-type tyrosine-protein phosphatase A [EC:3.1.3.48]	[T]	Signal transduction mechanisms	Protein-tyrosine phosphatase;; Dual specificity phosphatase, catalytic domain	Tyrosine-protein phosphatase 3 OS=Dictyostelium discoideum OX=44689 GN=ptpC PE=2 SV=2	tyrosine phosphatase [Klebsormidium nitens]
TRINITY_DN528971_c0_g1	--	--	--	K04460|5.16533e-06|ccp:CHC_T00004777001|(RefSeq) hypothetical protein; K04460 serine/threonine-protein phosphatase 5 [EC:3.1.3.16]	[R]	General function prediction only	--	Serine/threonine-protein phosphatase 5 OS=Rattus norvegicus OX=10116 GN=Ppp5c PE=1 SV=1	hypothetical protein FIBSPDRAFT_837712 [Fibularhizoctonia sp. CBS 109695]
TRINITY_DN451235_c0_g1	[I]	Lipid transport and metabolism	Biological Process: metabolic process (GO:0008152);; Molecular Function: transferase activity, transferring acyl groups other than amino-acyl groups (GO:0016747);;	--	--	--	--	--	hypothetical protein BSLG_03981 [Batrachochytrium salamandrivorans]
TRINITY_DN476850_c0_g1	--	--	--	--	--	--	--	--	hypothetical protein CAS74_004250 [Pichia kudriavzevii]
TRINITY_DN4538_c1_g2	--	--	Molecular Function: serine-type endopeptidase activity (GO:0004252);; Cellular Component: cell wall (GO:0005618);;	--	--	--	Fibronectin type-III domain	Subtilisin-like protease SBT1.6 OS=Arabidopsis thaliana OX=3702 GN=SBT1.6 PE=2 SV=1	Subtilisin-like protease [Apostasia shenzhenica]
TRINITY_DN471926_c0_g1	--	--	Molecular Function: transferase activity (GO:0016740);;	--	--	--	Protein of unknown function (DUF3419)	--	hypothetical protein AK830_g9159 [Neonectria ditissima]
TRINITY_DN11502_c0_g1	--	--	Biological Process: metabolic process (GO:0008152);; Molecular Function: transferase activity (GO:0016740);;	--	--	--	--	--	uncharacterized protein LOC109834734 [Asparagus officinalis]
TRINITY_DN485807_c0_g1	--	--	Biological Process: lipid metabolic process (GO:0006629);; Molecular Function: oxidoreductase activity (GO:0016491);;	K00507|1.27765e-14|cme:CYME_CMM045C|(RefSeq) stearoyl-CoA desaturase; K00507 stearoyl-CoA desaturase (Delta-9 desaturase) [EC:1.14.19.1]	[C]	Energy production and conversion	Cytochrome b5-like Heme/Steroid binding domain	Acyl-CoA desaturase OS=Ajellomyces capsulatus OX=5037 GN=OLE1 PE=1 SV=1	hypothetical protein PV04_06233 [Phialophora americana]
TRINITY_DN23432_c0_g1	[R]	General function prediction only	--	K13698|3.78382e-06|csl:COCSUDRAFT_54313|(RefSeq) alpha/beta-hydrolase; K13699 abhydrolase domain-containing protein 5 [EC:2.3.1.51]	[R]	General function prediction only	Alpha/beta hydrolase family;; alpha/beta hydrolase fold;; Serine aminopeptidase, S33	Pheophytinase, chloroplastic OS=Arabidopsis thaliana OX=3702 GN=PPH PE=1 SV=1	pheophytinase, chloroplastic isoform X1 [Asparagus officinalis]
TRINITY_DN463605_c0_g1	--	--	Cellular Component: 1,3-beta-D-glucan synthase complex (GO:0000148);; Molecular Function: 1,3-beta-D-glucan synthase activity (GO:0003843);; Biological Process: (1->3)-beta-D-glucan biosynthetic process (GO:0006075);; Cellular Component: integral component of membrane (GO:0016021);;	--	[M]	Cell wall/membrane/envelope biogenesis	--	1,3-beta-glucan synthase component FKS3 OS=Saccharomyces cerevisiae (strain ATCC 204508 / S288c) OX=559292 GN=FKS3 PE=1 SV=1	hypothetical protein CEP54_012402 [Fusarium sp. AF-8]
TRINITY_DN473077_c0_g1	--	--	--	K04460|3.80457e-12|pmum:103338600|(RefSeq) serine/threonine-protein phosphatase 7-like; K04460 serine/threonine-protein phosphatase 5 [EC:3.1.3.16]	--	--	--	--	PREDICTED: serine/threonine-protein phosphatase 7-like [Prunus mume]
TRINITY_DN16573_c1_g1	--	--	--	--	--	--	--	--	uncharacterized protein LOC109829957 isoform X3 [Asparagus officinalis]
TRINITY_DN427137_c0_g1	--	--	Biological Process: protein transport (GO:0015031);;	K11826|4.65669e-21|smo:SELMODRAFT_271210|(RefSeq) hypothetical protein; K11826 AP-2 complex subunit mu-1	[U]	Intracellular trafficking, secretion, and vesicular transport	Adaptor complexes medium subunit family	AP-2 complex subunit mu OS=Dictyostelium discoideum OX=44689 GN=apm2 PE=2 SV=2	putative clathrin-associated adaptor complex medium chain [Dimargaris cristalligena]
TRINITY_DN15387_c3_g1	--	--	--	K15015|7.84073e-13|atr:18422418|(RefSeq) uncharacterized protein LOC18422418 isoform X1; K15015 solute carrier family 32 (vesicular inhibitory amino acid transporter)	[R]	General function prediction only	--	Retrovirus-related Pol polyprotein from transposon TNT 1-94 OS=Nicotiana tabacum OX=4097 PE=2 SV=1	pol polyprotein [Citrus x paradisi]
TRINITY_DN475246_c0_g1	--	--	--	--	--	--	--	--	hypothetical protein CDV31_006223 [Fusarium ambrosium]
TRINITY_DN394868_c0_g1	--	--	--	--	[O]	Posttranslational modification, protein turnover, chaperones	--	2-oxoglutarate and iron-dependent oxygenase domain-containing protein 2 OS=Mus musculus OX=10090 GN=Ogfod2 PE=2 SV=1	2-oxoglutarate and iron-dependent oxygenase domain-containing protein 2 [Symbiodinium microadriaticum]
TRINITY_DN384083_c0_g1	[E]	Amino acid transport and metabolism	Molecular Function: ornithine-oxo-acid transaminase activity (GO:0004587);; Cellular Component: cytoplasm (GO:0005737);; Biological Process: response to salt stress (GO:0009651);; Biological Process: arginine catabolic process to proline via ornithine (GO:0010121);; Biological Process: arginine catabolic process to glutamate (GO:0019544);; Molecular Function: pyridoxal phosphate binding (GO:00301…	K00819|1.84369e-25|pvu:PHAVU_002G180400g|(RefSeq) hypothetical protein; K00819 ornithine--oxo-acid transaminase [EC:2.6.1.13]	[E]	Amino acid transport and metabolism	Aminotransferase class-III	Ornithine aminotransferase, mitochondrial OS=Oryza sativa subsp. japonica OX=39947 GN=OAT PE=2 SV=1	hypothetical protein DD238_005645 [Peronospora effusa]
TRINITY_DN56084_c0_g1	--	--	--	K14791|1.68844e-30|jcu:105638551|(RefSeq) uncharacterized WD repeat-containing protein C17D11.16; K14791 periodic tryptophan protein 1	[S]	Function unknown	--	--	periodic tryptophan protein 1 homolog isoform X1 [Asparagus officinalis]
TRINITY_DN350968_c0_g1	--	--	Cellular Component: nucleus (GO:0005634);; Cellular Component: cytosol (GO:0005829);;	K13174|1.09472e-06|mpp:MICPUCDRAFT_67823|(RefSeq) hypothetical protein; K13174 THO complex subunit 5	[S]	Function unknown	Fms-interacting protein/Thoc5	THO complex subunit 5 homolog A OS=Xenopus laevis OX=8355 GN=thoc5-a PE=1 SV=1	related to conserved coiled/coiled coil protein [Fusarium mangiferae]
TRINITY_DN10266_c0_g2	--	--	--	--	--	--	--	--	uncharacterized protein A4U43_C05F10400 [Asparagus officinalis]
TRINITY_DN7622_c0_g1	[J]	Translation, ribosomal structure and biogenesis	Cellular Component: nuclear exosome (RNase complex) (GO:0000176);; Cellular Component: cytoplasmic exosome (RNase complex) (GO:0000177);; Biological Process: exonucleolytic trimming to generate mature 3'-end of 5.8S rRNA from tricistronic rRNA transcript (SSU-rRNA, 5.8S rRNA, LSU-rRNA) (GO:0000467);; Molecular Function: RNA binding (GO:0003723);; Molecular Function: exonuclease activity (GO:00045…	K03681|8.07662e-105|pda:103719434|(RefSeq) putative exosome complex component rrp40 isoform X1; K03681 exosome complex component RRP40	[J]	Translation, ribosomal structure and biogenesis	KH domain	Putative exosome complex component rrp40 OS=Dictyostelium discoideum OX=44689 GN=exosc3 PE=3 SV=1	putative exosome complex component rrp40 isoform X2 [Asparagus officinalis]
TRINITY_DN319258_c0_g1	--	--	Molecular Function: nucleic acid binding (GO:0003676);; Molecular Function: zinc ion binding (GO:0008270);; Biological Process: DNA integration (GO:0015074);;	K16279|5.06033e-18|gmx:102661557|(RefSeq) E3 ubiquitin-protein ligase KEG; K16279 E3 ubiquitin-protein ligase KEG [EC:2.3.2.27]	--	--	--	--	gag-pol polymerase, partial [Arabidopsis lyrata subsp. lyrata]
TRINITY_DN519795_c0_g1	--	--	Molecular Function: iron ion binding (GO:0005506);; Biological Process: aromatic amino acid family metabolic process (GO:0009072);; Molecular Function: amino acid binding (GO:0016597);; Molecular Function: oxidoreductase activity, acting on paired donors, with incorporation or reduction of molecular oxygen, reduced pteridine as one donor, and incorporation of one atom of oxygen (GO:0016714);; Bio…	K00500|1.59449e-26|gsl:Gasu_36410|(RefSeq) phenylalanine-4-hydroxylase; K00500 phenylalanine-4-hydroxylase [EC:1.14.16.1]	[E]	Amino acid transport and metabolism	Biopterin-dependent aromatic amino acid hydroxylase	Phenylalanine-4-hydroxylase OS=Caenorhabditis elegans OX=6239 GN=pah-1 PE=1 SV=2	phenylalanine-4-hydroxylase, henna-like protein [Achlya hypogyna]
TRINITY_DN510734_c0_g1	--	--	--	--	--	--	Domain of unknown function (DUF4185)	--	hypothetical protein V492_05868 [Pseudogymnoascus sp. VKM F-4246]
TRINITY_DN152510_c0_g1	--	--	--	--	--	--	--	--	hypothetical protein TorRG33x02_222760 [Trema orientale]
TRINITY_DN111057_c0_g1	--	--	--	K06689|2.09445e-07|rcu:8267121|(RefSeq) SUMO-conjugating enzyme UBC9; K06689 ubiquitin-conjugating enzyme E2 D [EC:2.3.2.23]	[O]	Posttranslational modification, protein turnover, chaperones	--	Ubiquitin-conjugating enzyme E2 8 OS=Arabidopsis thaliana OX=3702 GN=UBC8 PE=1 SV=1	hypothetical protein DCAR_005022 [Daucus carota subsp. sativus]
TRINITY_DN38190_c0_g1	--	--	--	K01188|2.17738e-22|zma:103648573|(RefSeq) beta-glucosidase 12; K01188 beta-glucosidase [EC:3.2.1.21]	--	--	Leucine Rich repeats (2 copies);; Leucine Rich repeat;; Leucine Rich Repeat	Polygalacturonase inhibitor OS=Pyrus communis OX=23211 GN=PGIP PE=1 SV=1	polygalacturonase inhibitor-like [Asparagus officinalis]
TRINITY_DN411023_c0_g1	[S]	Function unknown	Molecular Function: RNA ligase (ATP) activity (GO:0003972);; Molecular Function: 2',3'-cyclic-nucleotide 3'-phosphodiesterase activity (GO:0004113);; Molecular Function: ATP binding (GO:0005524);; Cellular Component: nuclear inner membrane (GO:0005637);; Cellular Component: cytosol (GO:0005829);; Biological Process: tRNA splicing, via endonucleolytic cleavage and ligation (GO:0006388);; Cellular …	--	--	--	--	tRNA ligase 1 OS=Schizosaccharomyces pombe (strain 972 / ATCC 24843) OX=284812 GN=trl1 PE=3 SV=2	hypothetical protein Vi05172_g11021 [Venturia inaequalis]
TRINITY_DN189819_c0_g1	[P]	Inorganic ion transport and metabolism	Molecular Function: magnesium ion binding (GO:0000287);; Molecular Function: ATPase-coupled intramembrane lipid transporter activity (GO:0004012);; Molecular Function: ATP binding (GO:0005524);; Cellular Component: integral component of membrane (GO:0016021);; Biological Process: phospholipid translocation (GO:0045332);;	K14802|2.73643e-30|smo:SELMODRAFT_164122|(RefSeq) hypothetical protein; K14802 phospholipid-transporting ATPase [EC:7.6.2.1]	[R]	General function prediction only	Phospholipid-translocating P-type ATPase C-terminal;; haloacid dehalogenase-like hydrolase	Phospholipid-transporting ATPase IA OS=Mus musculus OX=10090 GN=Atp8a1 PE=1 SV=2	P-type ATPase (P-ATPase) Superfamily, partial [Phytophthora palmivora var. palmivora]
TRINITY_DN516753_c0_g1	--	--	--	--	[EH]	--	--	2-hydroxyacyl-CoA lyase 1 OS=Rattus norvegicus OX=10116 GN=Hacl1 PE=1 SV=1	2-hydroxyacyl-CoA lyase 1 [Golovinomyces cichoracearum]
TRINITY_DN499784_c0_g1	[F]	Nucleotide transport and metabolism	Molecular Function: phosphoribosylformylglycinamidine synthase activity (GO:0004642);; Cellular Component: Golgi apparatus (GO:0005794);; Biological Process: 'de novo' IMP biosynthetic process (GO:0006189);;	K01952|3.25182e-13|mis:MICPUN_97720|(RefSeq) predicted protein; K01952 phosphoribosylformylglycinamidine synthase [EC:6.3.5.3]	[F]	Nucleotide transport and metabolism	--	Phosphoribosylformylglycinamidine synthase OS=Saccharomyces cerevisiae (strain ATCC 204508 / S288c) OX=559292 GN=ADE6 PE=1 SV=2	purL [Cyberlindnera jadinii]
TRINITY_DN4623_c1_g1	[K]	Transcription	Molecular Function: transcription coactivator activity (GO:0003713);; Molecular Function: translation initiation factor activity (GO:0003743);; Cellular Component: transcription factor TFIID complex (GO:0005669);; Biological Process: translational initiation (GO:0006413);; Molecular Function: transcription factor binding (GO:0008134);; Molecular Function: protein heterodimerization activity (GO:0…	K03135|5.7658e-67|mus:103997073|(RefSeq) transcription initiation factor TFIID subunit 11; K03135 transcription initiation factor TFIID subunit 11	[K]	Transcription	hTAFII28-like protein conserved region	Transcription initiation factor TFIID subunit 11 OS=Arabidopsis thaliana OX=3702 GN=TAF11 PE=1 SV=1	PREDICTED: transcription initiation factor TFIID subunit 11 [Musa acuminata subsp. malaccensis]
TRINITY_DN456806_c0_g1	[G]	Carbohydrate transport and metabolism	--	--	--	--	Lactonase, 7-bladed beta-propeller	Probable 6-phosphogluconolactonase ARB_02015 OS=Arthroderma benhamiae (strain ATCC MYA-4681 / CBS 112371) OX=663331 GN=ARB_02015 PE=1 SV=1	putative isomerase YbhE [Trichoderma citrinoviride]
TRINITY_DN17664_c0_g1	[RTKL]	--	Molecular Function: protein serine/threonine kinase activity (GO:0004674);; Molecular Function: ATP binding (GO:0005524);; Biological Process: protein phosphorylation (GO:0006468);;	K13436|3.31517e-55|zma:100273920|(RefSeq) putative protein kinase superfamily protein; K13436 pto-interacting protein 1 [EC:2.7.11.1]	[T]	Signal transduction mechanisms	Protein kinase domain;; Protein tyrosine kinase	Pto-interacting protein 1 OS=Solanum lycopersicum OX=4081 GN=PTI1 PE=1 SV=2	probable receptor-like protein kinase At2g47060 isoform X4 [Panicum hallii]
TRINITY_DN457453_c0_g1	--	--	--	K12604|1.78172e-13|mtr:MTR_8g005820|(RefSeq) CCR4-NOT transcription complex protein, putative; K12604 CCR4-NOT transcription complex subunit 1	[K]	Transcription	--	CCR4-NOT transcription complex subunit 1 OS=Homo sapiens OX=9606 GN=CNOT1 PE=1 SV=2	putative CCR4-Not complex component, Not1, CCR4-NOT transcription complex subunit 1, HEAT [Medicago truncatula]
TRINITY_DN389603_c0_g1	[T]	Signal transduction mechanisms	--	--	--	--	EAL domain	Uncharacterized signaling protein PA1727 OS=Pseudomonas aeruginosa (strain ATCC 15692 / DSM 22644 / CIP 104116 / JCM 14847 / LMG 12228 / 1C / PRS 101 / PAO1) OX=208964 GN=PA1727 PE=1 SV=1	hypothetical protein DL763_009853 [Monosporascus cannonballus]
TRINITY_DN458046_c0_g1	--	--	--	--	--	--	LysR substrate binding domain	--	--
TRINITY_DN321845_c0_g1	--	--	--	--	--	--	Caspase domain	--	--
TRINITY_DN3107_c0_g1	--	--	--	--	--	--	--	--	uncharacterized protein LOC109836884 [Asparagus officinalis]
TRINITY_DN461205_c0_g1	--	--	--	--	--	--	--	--	hypothetical protein, variant 1 [Batrachochytrium salamandrivorans]
TRINITY_DN454913_c0_g1	--	--	--	--	[JIT]	--	Amidase	Fatty-acid amide hydrolase 2 OS=Homo sapiens OX=9606 GN=FAAH2 PE=2 SV=1	amidase signature enzyme [Linderina pennispora]
TRINITY_DN370431_c0_g1	[CR]	--	--	--	[CR]	--	--	Dehydrogenase azaJ OS=Aspergillus niger (strain ATCC 1015 / CBS 113.46 / FGSC A1144 / LSHB Ac4 / NCTC 3858a / NRRL 328 / USDA 3528.7) OX=380704 GN=azaJ PE=2 SV=1	hypothetical protein BFJ69_g17850 [Fusarium oxysporum]
TRINITY_DN406749_c0_g1	--	--	--	--	--	--	--	--	hypothetical protein RSOLAG22IIIB_02903 [Rhizoctonia solani]
TRINITY_DN2483_c0_g2	[KAD]	--	--	K09422|9.41435e-118|pda:103717349|(RefSeq) transcription factor MYB20-like; K09422 transcription factor MYB, plant	[K]	Transcription	Myb-like DNA-binding domain;; Myb-like DNA-binding domain	Transcription factor MYB20 OS=Arabidopsis thaliana OX=3702 GN=MYB20 PE=2 SV=1	protein ODORANT1-like [Asparagus officinalis]
TRINITY_DN463747_c0_g1	[K]	Transcription	Molecular Function: RNA polymerase I activity (GO:0001054);; Molecular Function: nucleic acid binding (GO:0003676);; Cellular Component: RNA polymerase I complex (GO:0005736);; Cellular Component: cytosol (GO:0005829);; Biological Process: termination of RNA polymerase I transcription (GO:0006363);; Molecular Function: zinc ion binding (GO:0008270);; Biological Process: nucleolar large rRNA trans…	K03000|6.29196e-17|gsl:Gasu_34100|(RefSeq) DNA-directed RNA polymerase I subunit A12; K03000 DNA-directed RNA polymerase I subunit RPA12	[K]	Transcription	Transcription factor S-II (TFIIS);; Baculoviridae late expression factor 5 C-terminal domain	DNA-directed RNA polymerase I subunit RPA12 OS=Saccharomyces cerevisiae (strain ATCC 204508 / S288c) OX=559292 GN=RPA12 PE=1 SV=1	similar to Saccharomyces cerevisiae YJR063W RPA12 RNA polymerase I subunit A12.2 [Geotrichum candidum]
TRINITY_DN492225_c0_g1	--	--	Molecular Function: transferase activity (GO:0016740);;	--	--	--	--	--	Hypothetical protein PHPALM_12892 [Phytophthora palmivora var. palmivora]
TRINITY_DN118964_c1_g1	--	--	--	--	--	--	Antibiotic biosynthesis monooxygenase	--	hypothetical protein RSOLAG22IIIB_10797 [Rhizoctonia solani]
TRINITY_DN385749_c0_g1	[D]	Cell cycle control, cell division, chromosome partitioning	--	--	--	--	AAA domain	Plasmid partition protein A OS=Escherichia coli OX=562 GN=parA PE=1 SV=1	--
TRINITY_DN198714_c0_g1	--	--	--	K01188|1.84199e-10|obr:102713742|(RefSeq) beta-glucosidase 20-like; K01188 beta-glucosidase [EC:3.2.1.21]	--	--	--	--	uncharacterized protein LOC109842128 [Asparagus officinalis]
TRINITY_DN276107_c0_g2	--	--	Molecular Function: nucleic acid binding (GO:0003676);; Biological Process: DNA-templated transcription, initiation (GO:0006352);; Biological Process: regulation of transcription, DNA-templated (GO:0006355);; Molecular Function: zinc ion binding (GO:0008270);;	--	--	--	--	Transcription initiation factor IIB OS=Dictyostelium discoideum OX=44689 GN=gtf2b PE=3 SV=1	Hypothetical protein PHPALM_5053 [Phytophthora palmivora var. palmivora]
TRINITY_DN522916_c0_g1	--	--	--	--	--	--	--	--	uncharacterized protein LOC109835064 [Asparagus officinalis]
TRINITY_DN245137_c0_g1	--	--	--	K00558|2.92629e-06|pxb:103966689|(RefSeq) DNA (cytosine-5)-methyltransferase CMT2-like; K00558 DNA (cytosine-5)-methyltransferase 1 [EC:2.1.1.37]	[R]	General function prediction only	--	Retrovirus-related Pol polyprotein from transposon TNT 1-94 OS=Nicotiana tabacum OX=4097 PE=2 SV=1	uncharacterized protein A4U43_C05F8640 [Asparagus officinalis]
TRINITY_DN365411_c0_g1	[O]	Posttranslational modification, protein turnover, chaperones	Molecular Function: ATP binding (GO:0005524);; Cellular Component: chaperonin-containing T-complex (GO:0005832);; Biological Process: protein folding (GO:0006457);; Molecular Function: unfolded protein binding (GO:0051082);;	K09500|4.91276e-16|bpg:Bathy09g03770|(RefSeq) T-complex protein 1 subunit theta; K09500 T-complex protein 1 subunit theta	[O]	Posttranslational modification, protein turnover, chaperones	TCP-1/cpn60 chaperonin family	Probable T-complex protein 1 subunit theta OS=Schizosaccharomyces pombe (strain 972 / ATCC 24843) OX=284812 GN=cct8 PE=2 SV=3	putative T-complex protein 1 subunit theta [Neonectria ditissima]
TRINITY_DN204708_c3_g1	[J]	Translation, ribosomal structure and biogenesis	Molecular Function: nucleotide binding (GO:0000166);;	K03231|3.92571e-23|ccp:CHC_T00009511001|(RefSeq) Translation elongation factor eEF1, subunit alpha; K03231 elongation factor 1-alpha	[J]	Translation, ribosomal structure and biogenesis	--	Elongation factor 1-alpha 2 OS=Drosophila melanogaster OX=7227 GN=eEF1alpha2 PE=2 SV=2	eukaryotic translation elongation factor 1 alpha 2 [Micractinium conductrix]
TRINITY_DN498005_c0_g1	--	--	Cellular Component: integral component of membrane (GO:0016021);;	--	--	--	--	--	hypothetical protein AK830_g366 [Neonectria ditissima]
TRINITY_DN470472_c0_g1	[E]	Amino acid transport and metabolism	Biological Process: cellular amino acid biosynthetic process (GO:0008652);; Molecular Function: oxidoreductase activity (GO:0016491);; Molecular Function: transferase activity (GO:0016740);;	K12657|6.30593e-15|pxb:103935868|(RefSeq) delta-1-pyrroline-5-carboxylate synthase-like; K12657 delta-1-pyrroline-5-carboxylate synthetase [EC:1.2.1.41]	[E]	Amino acid transport and metabolism	--	Delta-1-pyrroline-5-carboxylate synthase OS=Actinidia deliciosa OX=3627 PE=2 SV=1	delta-1-pyrroline-5-carboxylate synthetase [Nannochloropsis gaditana]
TRINITY_DN375752_c0_g1	--	--	--	--	[O]	Posttranslational modification, protein turnover, chaperones	Dipeptidyl peptidase IV (DPP IV) N-terminal region	Dipeptidyl peptidase 9 OS=Homo sapiens OX=9606 GN=DPP9 PE=1 SV=3	hypothetical protein BCR42DRAFT_420374 [Absidia repens]
TRINITY_DN373072_c0_g1	--	--	--	--	[L]	Replication, recombination and repair	Eukaryotic and archaeal DNA primase, large subunit	DNA primase large subunit OS=Caenorhabditis elegans OX=6239 GN=pri-2 PE=3 SV=2	hypothetical protein BBJ28_00019678, partial [Nothophytophthora sp. Chile5]
TRINITY_DN56677_c0_g2	[R]	General function prediction only	--	K17497|4.61943e-21|vvi:100260186|(RefSeq) phosphomannomutase; K17497 phosphomannomutase [EC:5.4.2.8]	[I]	Lipid transport and metabolism	--	Phosphomannomutase OS=Oryza sativa subsp. japonica OX=39947 GN=PMM PE=2 SV=2	uncharacterized protein A4U43_C07F21660 [Asparagus officinalis]
TRINITY_DN21633_c0_g1	--	--	--	--	--	--	--	--	uncharacterized protein LOC109833717 [Asparagus officinalis]
TRINITY_DN142067_c0_g1	--	--	--	--	--	--	--	--	hypothetical protein RSOLAG22IIIB_08596 [Rhizoctonia solani]
TRINITY_DN94229_c2_g1	--	--	--	K09422|2.44301e-23|aip:107627525|(RefSeq) transcription factor MYB3R-5-like; K09422 transcription factor MYB, plant	[R]	General function prediction only	--	Retrovirus-related Pol polyprotein from transposon TNT 1-94 OS=Nicotiana tabacum OX=4097 PE=2 SV=1	Retrovirus-related Pol polyprotein from transposon TNT 1-94 [Vitis vinifera]
TRINITY_DN402180_c0_g1	[R]	General function prediction only	--	K06883|1.26683e-14|csl:COCSUDRAFT_28525|(RefSeq) hypothetical protein; K06883 uncharacterized protein	[R]	General function prediction only	Conserved hypothetical ATP binding protein	GPN-loop GTPase 2 OS=Saccharomyces cerevisiae (strain ATCC 204508 / S288c) OX=559292 GN=GPN2 PE=1 SV=1	GPN-loop GTPase 2 [Neonectria ditissima]
TRINITY_DN460908_c0_g1	[E]	Amino acid transport and metabolism	--	--	--	--	--	--	--
TRINITY_DN185110_c0_g2	--	--	--	--	--	--	--	--	protein SIEVE ELEMENT OCCLUSION B [Asparagus officinalis]
TRINITY_DN419933_c0_g1	--	--	--	--	--	--	--	--	hypothetical protein RSOLAG22IIIB_03827 [Rhizoctonia solani]
TRINITY_DN391443_c0_g1	[J]	Translation, ribosomal structure and biogenesis	Molecular Function: binding (GO:0005488);; Cellular Component: cytoplasm (GO:0005737);; Biological Process: translation (GO:0006412);; Biological Process: regulation of gene expression (GO:0010468);; Biological Process: RNA metabolic process (GO:0016070);; Molecular Function: ligase activity (GO:0016874);; Biological Process: cellular process (GO:0044763);; Biological Process: regulation of nitro…	K01870|5.49626e-15|cre:CHLREDRAFT_106327|(RefSeq) isoleucyl-tRNA synthetase	[J]	Translation, ribosomal structure and biogenesis	tRNA synthetases class I (I, L, M and V)	Isoleucine--tRNA ligase, mitochondrial OS=Homo sapiens OX=9606 GN=IARS2 PE=1 SV=2	unnamed protein product [Chondrus crispus]
TRINITY_DN57351_c0_g1	--	--	Cellular Component: nuclear envelope (GO:0005635);; Cellular Component: cytosol (GO:0005829);; Biological Process: protein import into nucleus (GO:0006606);; Molecular Function: Ran GTPase binding (GO:0008536);;	K12669|5.90306e-22|aly:ARALYDRAFT_334448|(RefSeq) T23J18.22; K12669 oligosaccharyltransferase complex subunit gamma	[U]	Intracellular trafficking, secretion, and vesicular transport	Nuclear transport factor 2 (NTF2) domain	Nuclear transport factor 2 OS=Debaryomyces hansenii (strain ATCC 36239 / CBS 767 / JCM 1990 / NBRC 0083 / IGC 2968) OX=284592 GN=NTF2 PE=3 SV=1	putative nuclear transport factor [Clavispora lusitaniae]
TRINITY_DN166024_c0_g2	--	--	--	--	--	--	Gti1/Pac2 family	--	Transcriptional regulator MIT1 [Saccharomyces cerevisiae S288c] [Rhizoctonia solani]
TRINITY_DN50262_c0_g1	--	--	--	--	--	--	--	--	hypothetical protein MA16_Dca025369 [Dendrobium catenatum]
TRINITY_DN525417_c0_g1	--	--	Biological Process: regulation of arginine metabolic process (GO:0000821);; Molecular Function: transcription coregulator activity (GO:0003712);; Molecular Function: catalytic activity (GO:0003824);; Biological Process: regulation of transcription, DNA-templated (GO:0006355);; Cellular Component: integral component of membrane (GO:0016021);; Molecular Function: ion binding (GO:0043167);; Biologic…	--	--	--	Fungal specific transcription factor domain	--	hypothetical protein BHE90_013402 [Fusarium euwallaceae]
TRINITY_DN371235_c0_g1	[IQR]	--	--	--	[QR]	--	short chain dehydrogenase	--	related to ketoreductases [Fusarium oxysporum]
TRINITY_DN486820_c0_g1	[J]	Translation, ribosomal structure and biogenesis	Cellular Component: ribonucleoprotein complex (GO:0030529);;	K02937|1.19517e-11|jcu:105631942|(RefSeq) 60S ribosomal protein L7-2; K02937 large subunit ribosomal protein L7e	[J]	Translation, ribosomal structure and biogenesis	Ribosomal L30 N-terminal domain	60S ribosomal protein L7 OS=Neurospora crassa (strain ATCC 24698 / 74-OR23-1A / CBS 708.71 / DSM 1257 / FGSC 987) OX=367110 GN=rpl-7 PE=3 SV=2	Putative 50S ribosomal protein L7e [Rhizopus microsporus]
TRINITY_DN30448_c0_g2	--	--	--	K08504|1.42606e-14|egu:105053580|(RefSeq) bet1-like SNARE 1-1; K08504 blocked early in transport 1	[U]	Intracellular trafficking, secretion, and vesicular transport	--	Bet1-like SNARE 1-1 OS=Arabidopsis thaliana OX=3702 GN=BET11 PE=1 SV=1	bet1-like SNARE 1-1 isoform X1 [Asparagus officinalis]
TRINITY_DN443714_c0_g1	[I]	Lipid transport and metabolism	--	--	--	--	Phosphatidylglycerophosphatase A	Phosphatidylglycerophosphatase A OS=Haemophilus influenzae (strain ATCC 51907 / DSM 11121 / KW20 / Rd) OX=71421 GN=pgpA PE=3 SV=1	--
TRINITY_DN353424_c0_g1	--	--	--	K14303|1.79149e-09|egu:105050885|(RefSeq) nuclear pore complex protein NUP160; K14303 nuclear pore complex protein Nup160	[YU]	--	--	--	PREDICTED: nuclear pore complex protein NUP160 [Elaeis guineensis]
TRINITY_DN421784_c0_g1	--	--	--	K12385|2.94992e-09|csl:COCSUDRAFT_27169|(RefSeq) multidrug efflux transporter AcrB transmembrane domain-containing protein; K12385 Niemann-Pick C1 protein	[R]	General function prediction only	Patched family;; Sterol-sensing domain of SREBP cleavage-activation	Patched domain-containing protein 3 OS=Homo sapiens OX=9606 GN=PTCHD3 PE=1 SV=3	conserved unknown protein [Ectocarpus siliculosus]
TRINITY_DN3264_c0_g2	--	--	--	--	--	--	--	--	uncharacterized protein LOC109849438 [Asparagus officinalis]
TRINITY_DN338059_c0_g1	--	--	--	K01114|1.85525e-07|cic:CICLE_v10031213mg|(RefSeq) hypothetical protein; K01114 phospholipase C [EC:3.1.4.3]	--	--	--	--	non-specific phospholipase C2-like [Phalaenopsis equestris]
TRINITY_DN397839_c0_g1	--	--	--	--	--	--	--	--	hypothetical protein CEP53_014023 [Fusarium sp. AF-6]
TRINITY_DN365656_c0_g1	[F]	Nucleotide transport and metabolism	Molecular Function: uracil phosphoribosyltransferase activity (GO:0004845);; Biological Process: pyrimidine-containing compound salvage (GO:0008655);;	K00761|1.2469e-25|ccp:CHC_T00000924001|(RefSeq) hypothetical protein; K00761 uracil phosphoribosyltransferase [EC:2.4.2.9]	[TZ]	--	Uracil phosphoribosyltransferase	Uracil phosphoribosyltransferase OS=Lachancea kluyveri OX=4934 GN=FUR1 PE=3 SV=1	PRTase-like protein [Polyporus umbellatus]
TRINITY_DN470403_c0_g1	--	--	--	--	--	--	--	--	hypothetical protein FIBSPDRAFT_2784 [Fibularhizoctonia sp. CBS 109695]
TRINITY_DN494081_c0_g1	[T]	Signal transduction mechanisms	--	--	--	--	--	Sensory histidine kinase/phosphatase NtrB OS=Vibrio alginolyticus OX=663 GN=ntrB PE=3 SV=1	--
TRINITY_DN105757_c1_g1	--	--	--	--	[R]	General function prediction only	--	--	uncharacterized protein LOC109845204 [Asparagus officinalis]
TRINITY_DN17256_c0_g1	--	--	--	K14514|7.8423e-56|egu:105061364|(RefSeq) ETHYLENE INSENSITIVE 3-like 1 protein; K14514 ethylene-insensitive protein 3	--	--	Ethylene insensitive 3	Protein ETHYLENE-INSENSITIVE 3-like 1b OS=Oryza sativa subsp. japonica OX=39947 GN=EIL1B PE=2 SV=2	uncharacterized protein A4U43_C07F16750 [Asparagus officinalis]
TRINITY_DN11971_c0_g1	[J]	Translation, ribosomal structure and biogenesis	Molecular Function: structural constituent of ribosome (GO:0003735);; Cellular Component: ribosome (GO:0005840);; Biological Process: translation (GO:0006412);;	K02960|8.46836e-47|smo:SELMODRAFT_138369|(RefSeq) hypothetical protein; K02960 small subunit ribosomal protein S16e	[J]	Translation, ribosomal structure and biogenesis	Ribosomal protein S9/S16	40S ribosomal protein S16-B OS=Schizosaccharomyces pombe (strain 972 / ATCC 24843) OX=284812 GN=rps1602 PE=3 SV=1	hypothetical protein PHLCEN_2v561 [Phlebia centrifuga]
TRINITY_DN60265_c1_g1	--	--	--	K18857|9.72044e-22|cic:CICLE_v10001500mg|(RefSeq) hypothetical protein; K18857 alcohol dehydrogenase class-P [EC:1.1.1.1]	[Q]	Secondary metabolites biosynthesis, transport and catabolism	--	Alcohol dehydrogenase 1 OS=Solanum tuberosum OX=4113 GN=ADH1 PE=1 SV=1	Alcohol dehydrogenase 1 isoform 1 [Theobroma cacao]
TRINITY_DN367168_c0_g1	--	--	--	K03627|5.95104e-09|fve:105349828|(RefSeq) multiprotein-bridging factor 1c; K03627 putative transcription factor	--	--	--	--	multiprotein-bridging factor 1c [Rosa chinensis]
TRINITY_DN355762_c0_g1	[E]	Amino acid transport and metabolism	--	--	--	--	--	--	--
TRINITY_DN511011_c0_g1	--	--	--	--	--	--	Eukaryotic translation initiation factor 3 subunit 8 N-terminus	Eukaryotic translation initiation factor 3 subunit C OS=Aedes aegypti OX=7159 GN=eIF3-S8 PE=3 SV=1	--
TRINITY_DN336580_c0_g1	--	--	--	--	--	--	--	--	hypothetical protein RSOLAG22IIIB_05830 [Rhizoctonia solani]
TRINITY_DN450447_c0_g1	--	--	--	--	--	--	--	--	Collagen alpha-1(XVII) chain [Rhizoctonia solani]
TRINITY_DN432466_c0_g1	--	--	--	K12896|2.10239e-06|mus:104000931|(RefSeq) serine/arginine-rich splicing factor RS2Z32-like isoform X1; K12896 splicing factor, arginine/serine-rich 7	[AR]	--	--	RNA-binding protein lark OS=Drosophila melanogaster OX=7227 GN=lark PE=1 SV=1	Serine/arginine-rich splicing factor [Zancudomyces culisetae]
TRINITY_DN107909_c0_g1	--	--	--	K17087|2.22974e-09|mus:103988159|(RefSeq) transmembrane 9 superfamily member 1 isoform X1; K17087 transmembrane 9 superfamily member 3	[U]	Intracellular trafficking, secretion, and vesicular transport	--	Transmembrane 9 superfamily member 1 OS=Arabidopsis thaliana OX=3702 GN=TMN1 PE=1 SV=1	hypothetical protein AQUCO_01400066v1 [Aquilegia coerulea]
TRINITY_DN396294_c0_g1	--	--	--	--	--	--	--	--	hypothetical protein BC936DRAFT_136607 [Jimgerdemannia flammicorona]
TRINITY_DN423179_c0_g1	--	--	--	--	[TR]	--	BTB And C-terminal Kelch	Kelch-like protein 3 OS=Danio rerio OX=7955 GN=klhl3 PE=3 SV=1	--
TRINITY_DN402100_c0_g1	--	--	--	--	--	--	Outer membrane efflux protein	--	--
TRINITY_DN14061_c0_g1	--	--	Molecular Function: hydrolase activity, hydrolyzing O-glycosyl compounds (GO:0004553);; Molecular Function: transporter activity (GO:0005215);; Biological Process: carbohydrate metabolic process (GO:0005975);; Cellular Component: integral component of membrane (GO:0016021);; Biological Process: carbohydrate transmembrane transport (GO:0034219);;	K05350|5.08155e-18|gmx:100790658|(RefSeq) beta-glucosidase 46; K05350 beta-glucosidase [EC:3.2.1.21]	[GE]	--	Triose-phosphate Transporter family	Glucose-6-phosphate/phosphate translocator 2, chloroplastic OS=Arabidopsis thaliana OX=3702 GN=GPT2 PE=2 SV=2	beta-glucosidase 46 [Glycine max]
TRINITY_DN17400_c0_g1	[Q]	Secondary metabolites biosynthesis, transport and catabolism	Molecular Function: binding (GO:0005488);; Cellular Component: membrane (GO:0016020);; Molecular Function: oxidoreductase activity, acting on paired donors, with incorporation or reduction of molecular oxygen, NAD(P)H as one donor, and incorporation of one atom of oxygen (GO:0016709);; Biological Process: secondary metabolite biosynthetic process (GO:0044550);;	K20562|3.15849e-171|fve:101293618|(RefSeq) cytochrome P450 CYP736A12-like; K20562 biphenyl-4-hydroxylase	[Q]	Secondary metabolites biosynthesis, transport and catabolism	Cytochrome P450	Cytochrome P450 CYP736A12 OS=Panax ginseng OX=4054 PE=2 SV=1	cytochrome P450 CYP736A12 [Populus trichocarpa]
TRINITY_DN511417_c0_g1	--	--	--	--	--	--	Methyltransferase domain;; Methyltransferase domain;; Putative S-adenosyl-L-methionine-dependent methyltransferase	--	PREDICTED: uncharacterized protein LOC105051545 [Elaeis guineensis]
TRINITY_DN416631_c0_g1	--	--	--	--	--	--	--	--	hypothetical protein C2G38_2043903 [Gigaspora rosea]
TRINITY_DN533162_c0_g1	--	--	Molecular Function: cytochrome-c oxidase activity (GO:0004129);; Cellular Component: nucleus (GO:0005634);; Cellular Component: mitochondrial respiratory chain complex IV (GO:0005751);; Cellular Component: mitochondrial intermembrane space (GO:0005758);; Cellular Component: cytosol (GO:0005829);; Biological Process: mitochondrial respiratory chain complex IV assembly (GO:0033617);; Biological Pro…	K02267|4.38208e-25|cit:102620251|(RefSeq) cytochrome c oxidase subunit 6b-1; K02267 cytochrome c oxidase subunit 6b	[C]	Energy production and conversion	Cytochrome oxidase c subunit VIb	Cytochrome c oxidase subunit 6B OS=Saccharomyces cerevisiae (strain ATCC 204508 / S288c) OX=559292 GN=COX12 PE=1 SV=2	CYFA0S09e02410g1_1 [Cyberlindnera fabianii]
TRINITY_DN30880_c5_g1	--	--	--	K05658|3.1132e-09|bvg:104905624|(RefSeq) ABC transporter B family member 13-like; K05658 ATP-binding cassette, subfamily B (MDR/TAP), member 1 [EC:7.6.2.2]	[R]	General function prediction only	--	Retrovirus-related Pol polyprotein from transposon TNT 1-94 OS=Nicotiana tabacum OX=4097 PE=2 SV=1	uncharacterized protein LOC109841906 [Asparagus officinalis]
TRINITY_DN355487_c0_g1	--	--	--	--	--	--	--	--	hypothetical protein BFJ69_g4646 [Fusarium oxysporum]
TRINITY_DN46215_c0_g1	[O]	Posttranslational modification, protein turnover, chaperones	--	K10592|8.45848e-18|egu:105032451|(RefSeq) E3 ubiquitin-protein ligase UPL2-like; K10592 E3 ubiquitin-protein ligase HUWE1 [EC:2.3.2.26]	[OK]	--	--	E3 ubiquitin-protein ligase UPL1 OS=Arabidopsis thaliana OX=3702 GN=UPL1 PE=1 SV=3	PREDICTED: E3 ubiquitin-protein ligase UPL2-like [Elaeis guineensis]
TRINITY_DN119100_c1_g2	[J]	Translation, ribosomal structure and biogenesis	Biological Process: cytoplasmic translational elongation (GO:0002182);; Molecular Function: structural constituent of ribosome (GO:0003735);; Cellular Component: cytosolic small ribosomal subunit (GO:0022627);; Biological Process: ribosome biogenesis (GO:0042254);;	K02995|6.30666e-17|gsl:Gasu_12930|(RefSeq) 40S ribosomal protein S8; K02995 small subunit ribosomal protein S8e	[J]	Translation, ribosomal structure and biogenesis	Ribosomal protein S8e	40S ribosomal protein S8 OS=Leishmania major OX=5664 GN=RPS8A PE=3 SV=1	40S ribosomal protein S8 [Galdieria sulphuraria]
TRINITY_DN1706_c0_g1	[U]	Intracellular trafficking, secretion, and vesicular transport	Cellular Component: endoplasmic reticulum membrane (GO:0005789);; Cellular Component: integral component of membrane (GO:0016021);;	K17302|1.39756e-21|sita:101779298|(RefSeq) uncharacterized protein LOC101779298 isoform X2	[U]	Intracellular trafficking, secretion, and vesicular transport	MSP (Major sperm protein) domain	Vesicle-associated protein 1-1 OS=Arabidopsis thaliana OX=3702 GN=PVA11 PE=1 SV=1	vesicle-associated protein 1-1-like [Asparagus officinalis]
TRINITY_DN359446_c0_g1	[J]	Translation, ribosomal structure and biogenesis	Biological Process: ribosomal large subunit assembly (GO:0000027);; Biological Process: cytoplasmic translation (GO:0002181);; Molecular Function: structural constituent of ribosome (GO:0003735);; Cellular Component: nucleolus (GO:0005730);; Cellular Component: cytosolic large ribosomal subunit (GO:0022625);;	K02870|3.31984e-27|cme:CYME_CMS284C|(RefSeq) 60S ribosomal protein L12; K02870 large subunit ribosomal protein L12e	[J]	Translation, ribosomal structure and biogenesis	Ribosomal protein L11, N-terminal domain	60S ribosomal protein L12-B OS=Schizosaccharomyces pombe (strain 972 / ATCC 24843) OX=284812 GN=rpl1202 PE=3 SV=1	60S ribosomal protein L12 [Thamnocephalis sphaerospora]
TRINITY_DN345166_c0_g1	--	--	--	--	--	--	--	--	hypothetical protein CEP51_001828 [Fusarium sp. AF-3]
TRINITY_DN440997_c0_g1	--	--	--	K17609|2.20925e-10|mis:MICPUN_60331|(RefSeq) thioredoxin; K17609 nucleoredoxin [EC:1.8.1.8]	[R]	General function prediction only	Thioredoxin-like	Probable nucleoredoxin 1 OS=Arabidopsis thaliana OX=3702 GN=At1g60420 PE=1 SV=1	hypothetical protein H310_11635 [Aphanomyces invadans]
TRINITY_DN535286_c0_g1	--	--	--	--	[W]	Extracellular structures	Nematode cuticle collagen N-terminal domain	--	--
TRINITY_DN374102_c0_g1	[J]	Translation, ribosomal structure and biogenesis	Biological Process: translation (GO:0006412);; Molecular Function: ligase activity (GO:0016874);; Molecular Function: organic cyclic compound binding (GO:0097159);; Molecular Function: heterocyclic compound binding (GO:1901363);;	K04567|1.36555e-19|smo:SELMODRAFT_272117|(RefSeq) hypothetical protein; K04567 lysyl-tRNA synthetase, class II [EC:6.1.1.6]	[J]	Translation, ribosomal structure and biogenesis	--	Lysine--tRNA ligase OS=Oryza sativa subsp. japonica OX=39947 GN=Os03g0586800 PE=2 SV=1	hypothetical protein AXG93_1862s1350 [Marchantia polymorpha subsp. ruderalis]
TRINITY_DN399065_c0_g1	--	--	--	--	--	--	--	--	Putative retroelement pol polyprotein, related [Asparagus officinalis]
TRINITY_DN23121_c0_g1	--	--	--	K13459|4.49227e-20|egu:105053324|(RefSeq) probable disease resistance protein At1g12280; K13459 disease resistance protein RPS2	[T]	Signal transduction mechanisms	--	Probable disease resistance protein At5g47260 OS=Arabidopsis thaliana OX=3702 GN=At5g47260 PE=3 SV=2	disease resistance protein RPS2-like [Phalaenopsis equestris]
TRINITY_DN430316_c0_g1	--	--	Molecular Function: transferase activity, transferring glycosyl groups (GO:0016757);;	K03714|1.55805e-06|smo:SELMODRAFT_168165|(RefSeq) glycoprotein beta-1,2-xylosyltransferase; K03714 glycoprotein 2-beta-D-xylosyltransferase [EC:2.4.2.38]	--	--	Protein of unknown function (DUF563)	--	hypothetical protein BDQ12DRAFT_448647 [Crucibulum laeve]
TRINITY_DN407260_c0_g1	--	--	Biological Process: protein peptidyl-prolyl isomerization (GO:0000413);; Molecular Function: peptidyl-prolyl cis-trans isomerase activity (GO:0003755);; Biological Process: protein folding (GO:0006457);; Cellular Component: integral component of membrane (GO:0016021);;	K09569|1.13128e-10|cre:CHLREDRAFT_196676|(RefSeq) peptidyl-prolyl cis-trans isomerase, FKBP-type; K09569 FK506-binding protein 2 [EC:5.2.1.8]	[O]	Posttranslational modification, protein turnover, chaperones	FKBP-type peptidyl-prolyl cis-trans isomerase	FK506-binding protein 2 OS=Neosartorya fumigata (strain ATCC MYA-4609 / Af293 / CBS 101355 / FGSC A1100) OX=330879 GN=fpr2 PE=3 SV=1	hypothetical protein JA9_004719 [Meyerozyma sp. JA9]
TRINITY_DN104234_c0_g1	--	--	Molecular Function: organic cyclic compound binding (GO:0097159);; Molecular Function: heterocyclic compound binding (GO:1901363);;	K18195|1.71803e-07|thj:104807150|(RefSeq) uncharacterized protein LOC104807150 isoform X1; K18195 rhamnogalacturonan endolyase [EC:4.2.2.23]	[R]	General function prediction only	Reverse transcriptase (RNA-dependent DNA polymerase)	--	uncharacterized protein LOC109827119 [Asparagus officinalis]
TRINITY_DN462794_c0_g1	[R]	General function prediction only	Molecular Function: nucleotide binding (GO:0000166);; Cellular Component: cytosol (GO:0005829);; Biological Process: mRNA export from nucleus (GO:0006406);; Molecular Function: poly(A) binding (GO:0008143);; Cellular Component: cytoplasmic stress granule (GO:0010494);; Cellular Component: post-mRNA release spliceosomal complex (GO:0071014);;	K13126|8.91121e-16|gsl:Gasu_47930|(RefSeq) poly(A) binding / translation initiation factor; K13126 polyadenylate-binding protein	[AJ]	--	--	Polyadenylate-binding protein 4 OS=Homo sapiens OX=9606 GN=PABPC4 PE=1 SV=1	polyadenylate binding protein [Hesseltinella vesiculosa]
TRINITY_DN4110_c1_g2	--	--	--	K18810|2.50927e-10|egu:105048662|(RefSeq) cyclin-D4-1 isoform X1; K18810 cyclin D1/2/4, plant	--	--	--	--	uncharacterized protein A4U43_C03F18890 [Asparagus officinalis]
TRINITY_DN380100_c0_g1	[E]	Amino acid transport and metabolism	--	--	[E]	Amino acid transport and metabolism	Glutaminase	Putative glutaminase 3 OS=Caenorhabditis elegans OX=6239 GN=glna-3 PE=3 SV=2	Ankyrin repeat domain-containing protein 1 [Hondaea fermentalgiana]
TRINITY_DN419785_c0_g1	--	--	--	--	--	--	PH domain	Sesquipedalian-1 OS=Homo sapiens OX=9606 GN=PHETA1 PE=1 SV=1	--
TRINITY_DN409337_c0_g1	--	--	--	--	--	--	--	--	hypothetical protein BFJ69_g16607 [Fusarium oxysporum]
TRINITY_DN464588_c0_g1	--	--	--	--	--	--	--	Regulator of microtubule dynamics protein 1 OS=Caenorhabditis elegans OX=6239 GN=rmd-1 PE=1 SV=2	regulator of microtubule dynamics protein [Achlya hypogyna]
TRINITY_DN507665_c0_g1	--	--	--	--	[O]	Posttranslational modification, protein turnover, chaperones	--	Alpha-(1,6)-fucosyltransferase OS=Drosophila melanogaster OX=7227 GN=FucT6 PE=1 SV=1	--
TRINITY_DN432961_c0_g1	--	--	--	--	--	--	--	--	hypothetical protein AK830_g1792 [Neonectria ditissima]
TRINITY_DN10430_c0_g1	--	--	--	K14966|4.2376e-41|cvr:CHLNCDRAFT_136977|(RefSeq) hypothetical protein; K14966 host cell factor	[R]	General function prediction only	Galactose oxidase, central domain;; Galactose oxidase, central domain;; Kelch motif;; Kelch motif;; Kelch motif;; Kelch motif	Protein GLUTELIN PRECURSOR ACCUMULATION 3 OS=Oryza sativa subsp. japonica OX=39947 GN=GPA3 PE=1 SV=1	rho GTPase-activating protein gacHH [Asparagus officinalis]
TRINITY_DN420339_c0_g1	[L]	Replication, recombination and repair	Cellular Component: nucleus (GO:0005634);; Biological Process: leading strand elongation (GO:0006272);; Biological Process: mismatch repair (GO:0006298);; Biological Process: translesion synthesis (GO:0019985);; Molecular Function: DNA polymerase processivity factor activity (GO:0030337);; Cellular Component: PCNA complex (GO:0043626);;	K04802|2.67149e-20|zma:542357|(RefSeq) proliferating cell nuclear antigen 2; K04802 proliferating cell nuclear antigen	[L]	Replication, recombination and repair	Proliferating cell nuclear antigen, C-terminal domain	Proliferating cell nuclear antigen OS=Caenorhabditis elegans OX=6239 GN=pcn-1 PE=1 SV=3	Proliferating cell nuclear antigen [Zea mays]
TRINITY_DN472058_c0_g1	--	--	--	--	[R]	General function prediction only	FERM C-terminal PH-like domain	Moesin/ezrin/radixin homolog 1 OS=Drosophila melanogaster OX=7227 GN=Moe PE=1 SV=2	--
TRINITY_DN508210_c0_g1	--	--	--	--	--	--	--	--	hypothetical protein L914_13200 [Phytophthora parasitica]
TRINITY_DN392732_c0_g1	[R]	General function prediction only	Biological Process: nitrogen compound metabolic process (GO:0006807);; Molecular Function: hydrolase activity, acting on carbon-nitrogen (but not peptide) bonds (GO:0016810);;	K13035|5.08155e-06|egr:104421328|(RefSeq) bifunctional nitrilase/nitrile hydratase NIT4B; K13035 beta-cyano-L-alanine hydratase/nitrilase [EC:4.2.1.65]	[E]	Amino acid transport and metabolism	Carbon-nitrogen hydrolase	Nitrilase OS=Gibberella moniliformis OX=117187 PE=1 SV=1	Nitrilase [Fusarium sp. AF-8]
TRINITY_DN5941_c0_g1	--	--	Molecular Function: nucleic acid binding (GO:0003676);;	--	--	--	--	Zinc finger CCCH domain-containing protein 53 OS=Oryza sativa subsp. japonica OX=39947 GN=Os07g0682400 PE=2 SV=1	zinc finger CCCH domain-containing protein 53-like [Asparagus officinalis]
TRINITY_DN448089_c0_g1	--	--	Biological Process: cellular process (GO:0009987);; Cellular Component: intracellular membrane-bounded organelle (GO:0043231);; Cellular Component: cytoplasmic part (GO:0044444);;	--	[DZ]	--	Translationally controlled tumour protein	Translationally-controlled tumor protein homolog 1 OS=Dictyostelium discoideum OX=44689 GN=DDB_G0282853 PE=3 SV=1	hypothetical protein BB559_004681 [Furculomyces boomerangus]
TRINITY_DN516049_c0_g1	[E]	Amino acid transport and metabolism	Molecular Function: glycine dehydrogenase (decarboxylating) activity (GO:0004375);; Biological Process: glycine catabolic process (GO:0006546);; Biological Process: oxidation-reduction process (GO:0055114);;	K00281|2.54004e-22|dosa:Os01t0711400-01|(RAP-DB) Similar to Victorin binding protein.; K00281 glycine dehydrogenase [EC:1.4.4.2]	[E]	Amino acid transport and metabolism	--	Glycine dehydrogenase (decarboxylating) OS=Psychrobacter arcticus (strain DSM 17307 / 273-4) OX=259536 GN=gcvP PE=3 SV=1	Glycine dehydrogenase [Golovinomyces cichoracearum]
TRINITY_DN148139_c0_g2	--	--	Biological Process: double-strand break repair via homologous recombination (GO:0000724);; Cellular Component: Smc5-Smc6 complex (GO:0030915);; Biological Process: resolution of recombination intermediates (GO:0071139);;	--	--	--	--	--	hypothetical protein CEP52_002268 [Fusarium sp. AF-4]
TRINITY_DN465672_c0_g1	--	--	--	--	--	--	Sugar (and other) transporter	--	--
TRINITY_DN265025_c0_g1	--	--	Cellular Component: integral component of membrane (GO:0016021);;	--	--	--	--	Sphingolipid C9-methyltransferase 2 OS=Gibberella zeae (strain PH-1 / ATCC MYA-4620 / FGSC 9075 / NRRL 31084) OX=229533 GN=MT2 PE=3 SV=1	uncharacterized protein FVRRES_06983 [Fusarium venenatum]
TRINITY_DN525203_c0_g1	[J]	Translation, ribosomal structure and biogenesis	Molecular Function: nucleotide binding (GO:0000166);; Molecular Function: structural constituent of ribosome (GO:0003735);; Cellular Component: ribosome (GO:0005840);; Biological Process: translation (GO:0006412);;	K02974|1.23907e-35|csl:COCSUDRAFT_66737|(RefSeq) hypothetical protein; K02974 small subunit ribosomal protein S24e	[J]	Translation, ribosomal structure and biogenesis	Ribosomal protein S24e	40S ribosomal protein S24 OS=Chaetomium thermophilum (strain DSM 1495 / CBS 144.50 / IMI 039719) OX=759272 GN=CTHT_0041970.2 PE=1 SV=1	hypothetical protein AXG93_1040s1250 [Marchantia polymorpha subsp. ruderalis]
TRINITY_DN489548_c0_g1	--	--	Biological Process: resolution of meiotic recombination intermediates (GO:0000712);; Molecular Function: DNA binding (GO:0003677);; Molecular Function: DNA topoisomerase type I activity (GO:0003917);; Cellular Component: nucleus (GO:0005634);; Cellular Component: chromosome (GO:0005694);; Biological Process: DNA topological change (GO:0006265);; Biological Process: DNA unwinding involved in DNA r…	K03165|1.72618e-09|brp:103849481|(RefSeq) DNA topoisomerase 3-alpha-like; K03165 DNA topoisomerase III [EC:5.6.2.1]	[L]	Replication, recombination and repair	--	DNA topoisomerase 3-alpha OS=Drosophila melanogaster OX=7227 GN=Top3alpha PE=2 SV=2	DNA topoisomerase III [Klebsormidium nitens]
TRINITY_DN235957_c0_g1	--	--	--	--	--	--	DB module	--	--
TRINITY_DN431964_c0_g1	[J]	Translation, ribosomal structure and biogenesis	Biological Process: mRNA splicing, via spliceosome (GO:0000398);; Biological Process: maturation of SSU-rRNA from tricistronic rRNA transcript (SSU-rRNA, 5.8S rRNA, LSU-rRNA) (GO:0000462);; Cellular Component: spliceosomal complex (GO:0005681);; Cellular Component: viral nucleocapsid (GO:0019013);; Molecular Function: U4 snRNA binding (GO:0030621);; Cellular Component: box C/D snoRNP complex (GO:…	K12845|4.50078e-24|apro:F751_2002|(RefSeq) 13 kDa ribonucleoprotein-associated protein; K12845 U4/U6 small nuclear ribonucleoprotein SNU13	[AJ]	--	--	NHP2-like protein 1 OS=Xenopus tropicalis OX=8364 GN=snu13 PE=2 SV=1	similar to Saccharomyces cerevisiae YEL026W SNU13 RNA binding protein, part of U3 snoRNP involved in rRNA processing, part of U4/U6-U5 tri-snRNP involved in mRNA splicing [Geotrichum candidum]
TRINITY_DN495937_c0_g1	--	--	--	K11838|2.85906e-15|obr:102704860|(RefSeq) ubiquitin carboxyl-terminal hydrolase 13-like; K11838 ubiquitin carboxyl-terminal hydrolase 7 [EC:3.4.19.12]	[O]	Posttranslational modification, protein turnover, chaperones	Ubiquitin carboxyl-terminal hydrolase	Ubiquitin carboxyl-terminal hydrolase 47 OS=Homo sapiens OX=9606 GN=USP47 PE=1 SV=3	hypothetical protein CBR_g17785 [Chara braunii]
TRINITY_DN460152_c0_g1	[S]	Function unknown	--	--	--	--	--	--	--
TRINITY_DN437770_c0_g1	--	--	Cellular Component: proteasome complex (GO:0000502);; Cellular Component: nucleus (GO:0005634);; Molecular Function: thiol-dependent ubiquitinyl hydrolase activity (GO:0036459);; Biological Process: proteolysis involved in cellular protein catabolic process (GO:0051603);;	--	--	--	--	--	cysteine-type peptidase [Ascochyta rabiei]
TRINITY_DN471925_c0_g1	--	--	--	--	--	--	--	--	hypothetical protein, no similarity [Geotrichum candidum]
TRINITY_DN113145_c0_g1	--	--	--	K20538|1.22933e-09|vra:106770577|(RefSeq) mitogen-activated protein kinase 9; K20538 mitogen-activated protein kinase 8 [EC:2.7.11.24]	[T]	Signal transduction mechanisms	--	Mitogen-activated protein kinase 9 OS=Arabidopsis thaliana OX=3702 GN=MPK9 PE=2 SV=2	mitogen-activated protein kinase 9 isoform X2 [Arachis duranensis]
TRINITY_DN334960_c0_g1	--	--	--	--	--	--	--	--	reverse transcriptase zinc-binding domain-containing protein [Artemisia annua]
TRINITY_DN259431_c0_g1	--	--	Molecular Function: 3-dehydroquinate dehydratase activity (GO:0003855);;	--	--	--	--	--	hypothetical protein CDV36_004015 [Fusarium sp. AF-12]
TRINITY_DN5332_c1_g1	--	--	--	K02993|4.16224e-06|osa:4338485|(RefSeq) 40S ribosomal protein S7; K02993 small subunit ribosomal protein S7e	--	--	--	40S ribosomal protein S7 OS=Neurospora crassa (strain ATCC 24698 / 74-OR23-1A / CBS 708.71 / DSM 1257 / FGSC 987) OX=367110 GN=crp-15 PE=3 SV=2	40S ribosomal protein S7 [Schizosaccharomyces pombe 972h-] [Rhizoctonia solani]
TRINITY_DN421067_c0_g1	--	--	Molecular Function: hydrolase activity (GO:0016787);;	--	--	--	--	Tripeptidyl-peptidase 1 OS=Dictyostelium discoideum OX=44689 GN=tpp1 PE=3 SV=1	hypothetical protein B0A51_11092 [Rachicladosporium sp. CCFEE 5018]
TRINITY_DN4116_c0_g1	[O]	Posttranslational modification, protein turnover, chaperones	Molecular Function: protein binding (GO:0005515);; Cellular Component: mitochondrion (GO:0005739);;	K03687|3.79582e-103|mus:103986279|(RefSeq) uncharacterized protein LOC103986279; K03687 molecular chaperone GrpE	[O]	Posttranslational modification, protein turnover, chaperones	GrpE	GrpE protein homolog 2, mitochondrial OS=Arabidopsis thaliana OX=3702 GN=Mge2 PE=1 SV=1	uncharacterized protein LOC109841763 [Asparagus officinalis]
TRINITY_DN8617_c0_g2	--	--	--	--	[D]	Cell cycle control, cell division, chromosome partitioning	Morc6 ribosomal protein S5 domain 2-like;; Histidine kinase-, DNA gyrase B-, and HSP90-like ATPase	Protein MICRORCHIDIA 7 OS=Arabidopsis thaliana OX=3702 GN=MORC7 PE=1 SV=1	uncharacterized protein A4U43_C02F11620 [Asparagus officinalis]
TRINITY_DN383806_c0_g1	[MG]	--	--	--	--	--	--	--	--
TRINITY_DN7278_c0_g2	--	--	Molecular Function: binding (GO:0005488);;	K01723|0|pda:103698112|(RefSeq) allene oxide synthase 2-like; K01723 hydroperoxide dehydratase [EC:4.2.1.92]	--	--	Cytochrome P450	Allene oxide synthase 2, chloroplastic OS=Solanum lycopersicum OX=4081 GN=AOS2 PE=1 SV=1	allene oxide synthase 2-like [Phoenix dactylifera]
TRINITY_DN494679_c0_g1	--	--	--	--	--	--	--	--	hypothetical protein CDV36_007811 [Fusarium sp. AF-12]
TRINITY_DN105480_c0_g1	[C]	Energy production and conversion	Biological Process: carbohydrate metabolic process (GO:0005975);; Biological Process: tricarboxylic acid cycle (GO:0006099);; Biological Process: malate metabolic process (GO:0006108);; Molecular Function: L-malate dehydrogenase activity (GO:0030060);;	K00026|3.05299e-07|smo:SELMODRAFT_131967|(RefSeq) hypothetical protein; K00026 malate dehydrogenase [EC:1.1.1.37]	[C]	Energy production and conversion	lactate/malate dehydrogenase, alpha/beta C-terminal domain	Malate dehydrogenase, cytoplasmic OS=Candida albicans (strain SC5314 / ATCC MYA-2876) OX=237561 GN=MDH1 PE=1 SV=2	hypothetical protein CPAR2_803750 [Candida parapsilosis]
TRINITY_DN4401_c0_g1	[G]	Carbohydrate transport and metabolism	Molecular Function: magnesium ion binding (GO:0000287);; Molecular Function: pyruvate kinase activity (GO:0004743);; Biological Process: glycolytic process (GO:0006096);; Molecular Function: kinase activity (GO:0016301);; Molecular Function: potassium ion binding (GO:0030955);;	K00873|0|egu:105046576|(RefSeq) pyruvate kinase isozyme A, chloroplastic-like; K00873 pyruvate kinase [EC:2.7.1.40]	[G]	Carbohydrate transport and metabolism	Pyruvate kinase, barrel domain;; Pyruvate kinase, alpha/beta domain	Pyruvate kinase isozyme A, chloroplastic OS=Ricinus communis OX=3988 PE=1 SV=1	PREDICTED: pyruvate kinase isozyme A, chloroplastic-like [Elaeis guineensis]
TRINITY_DN404_c0_g1	--	--	--	K01051|5.56503e-13|mdm:103431870|(RefSeq) pectinesterase 3-like; K01051 pectinesterase [EC:3.1.1.11]	--	--	Plant invertase/pectin methylesterase inhibitor	Pectinesterase inhibitor 9 OS=Arabidopsis thaliana OX=3702 GN=PMEI9 PE=2 SV=1	pectinesterase inhibitor 9-like [Phalaenopsis equestris]
TRINITY_DN464404_c0_g1	--	--	--	--	--	--	--	MFS-type transporter 1 OS=Magnaporthe oryzae (strain 70-15 / ATCC MYA-4617 / FGSC 8958) OX=242507 GN=MFS1 PE=3 SV=1	hypothetical protein CEP54_010390 [Fusarium sp. AF-8]
TRINITY_DN217288_c0_g1	--	--	--	--	--	--	Zinc-finger domain of monoamine-oxidase A repressor R1	--	uncharacterized protein A4U43_C08F14460 [Asparagus officinalis]
TRINITY_DN519518_c0_g1	--	--	--	--	[Z]	Cytoskeleton	--	Myosin-4 OS=Caenorhabditis elegans OX=6239 GN=unc-54 PE=1 SV=2	--
TRINITY_DN521112_c0_g1	[J]	Translation, ribosomal structure and biogenesis	Molecular Function: nucleotide binding (GO:0000166);;	K03234|4.56094e-24|bna:106391434|(RefSeq) elongation factor 2-like; K03234 elongation factor 2	[J]	Translation, ribosomal structure and biogenesis	--	Elongation factor 2 OS=Cryptosporidium parvum OX=5807 PE=3 SV=1	elongation factor 2 [Pythium insidiosum]
TRINITY_DN397401_c0_g1	[G]	Carbohydrate transport and metabolism	--	--	[G]	Carbohydrate transport and metabolism	Alpha amylase, catalytic domain	Probable oligo-1,6-glucosidase 3 OS=Bacillus subtilis (strain 168) OX=224308 GN=yugT PE=3 SV=2	hypothetical protein BHE74_00006014 [Ensete ventricosum]
TRINITY_DN447223_c0_g1	--	--	--	--	--	--	--	--	Kinesin-like protein KIF21B [Rhizoctonia solani]
TRINITY_DN532563_c0_g1	--	--	--	--	--	--	--	Oxidoreductase lepF OS=Aspergillus flavus (strain ATCC 200026 / FGSC A1120 / NRRL 3357 / JCM 12722 / SRRC 167) OX=332952 GN=lepF PE=3 SV=1	hypothetical protein V492_01679 [Pseudogymnoascus sp. VKM F-4246]
TRINITY_DN760_c2_g1	[O]	Posttranslational modification, protein turnover, chaperones	Molecular Function: ATP binding (GO:0005524);; Cellular Component: integral component of membrane (GO:0016021);;	K09490|3.47716e-60|pda:103712101|(RefSeq) luminal-binding protein 5; K09490 heat shock 70kDa protein 5	[O]	Posttranslational modification, protein turnover, chaperones	Hsp70 protein;; NAD-specific glutamate dehydrogenase	Luminal-binding protein 4 OS=Nicotiana tabacum OX=4097 GN=BIP4 PE=2 SV=1	luminal-binding protein 2 [Asparagus officinalis]
TRINITY_DN14216_c0_g2	--	--	--	K09422|1.71233e-30|nnu:104604243|(RefSeq) myb-related protein 308-like; K09422 transcription factor MYB, plant	[K]	Transcription	--	Myb-related protein Hv1 OS=Hordeum vulgare OX=4513 GN=MYB1 PE=2 SV=1	myb domain protein 4a [Camellia sinensis]
TRINITY_DN525622_c0_g1	--	--	--	--	--	--	--	--	uncharacterized protein LOC109821593 [Asparagus officinalis]
TRINITY_DN482000_c0_g1	--	--	--	--	--	--	--	--	cytochrome c oxidase subunit iv [Diplodia corticola]
TRINITY_DN426588_c0_g1	--	--	--	--	--	--	--	--	hypothetical protein DL771_010870 [Monosporascus sp. 5C6A]
TRINITY_DN448052_c0_g1	--	--	Cellular Component: nucleus (GO:0005634);; Cellular Component: cytosol (GO:0005829);; Biological Process: intracellular protein transport (GO:0006886);; Molecular Function: obsolete protein transporter activity (GO:0008565);; Biological Process: vesicle-mediated transport (GO:0016192);; Cellular Component: AP-2 adaptor complex (GO:0030122);; Cellular Component: mitotic spindle pole body (GO:00447…	--	[U]	Intracellular trafficking, secretion, and vesicular transport	--	AP-2 complex subunit beta OS=Saccharomyces cerevisiae (strain ATCC 204508 / S288c) OX=559292 GN=APL1 PE=1 SV=2	AP-1 complex subunit beta-1 [Wickerhamomyces ciferrii]
TRINITY_DN3285_c0_g1	[K]	Transcription	Molecular Function: DNA-directed 5'-3' RNA polymerase activity (GO:0003899);; Biological Process: transcription, DNA-templated (GO:0006351);; Cellular Component: nucleoplasm part (GO:0044451);; Cellular Component: nuclear DNA-directed RNA polymerase complex (GO:0055029);;	K03013|6.80489e-75|pda:103715863|(RefSeq) DNA-directed RNA polymerases II and IV subunit 5A-like; K03013 DNA-directed RNA polymerases I, II, and III subunit RPABC1	[K]	Transcription	RNA polymerase Rpb5, C-terminal domain;; RNA polymerase Rpb5, N-terminal domain	DNA-directed RNA polymerases II and IV subunit 5A OS=Arabidopsis thaliana OX=3702 GN=NRPB5A PE=1 SV=1	DNA-directed RNA polymerases II and IV subunit 5A-like [Asparagus officinalis]
TRINITY_DN4373_c1_g1	[Q]	Secondary metabolites biosynthesis, transport and catabolism	Molecular Function: copper ion binding (GO:0005507);; Cellular Component: extracellular region (GO:0005576);; Molecular Function: oxidoreductase activity (GO:0016491);; Biological Process: oxidation-reduction process (GO:0055114);;	K00423|0|mus:103969432|(RefSeq) L-ascorbate oxidase; K00423 L-ascorbate oxidase [EC:1.10.3.3]	[Q]	Secondary metabolites biosynthesis, transport and catabolism	Multicopper oxidase;; Multicopper oxidase;; Multicopper oxidase	L-ascorbate oxidase OS=Cucumis sativus OX=3659 PE=1 SV=1	PREDICTED: L-ascorbate oxidase-like [Elaeis guineensis]
TRINITY_DN517668_c0_g1	--	--	--	--	--	--	CBS domain	--	--
TRINITY_DN526988_c0_g1	--	--	--	--	--	--	--	--	hypothetical protein OH76DRAFT_1451721 [Polyporus brumalis]
TRINITY_DN205868_c0_g1	--	--	--	--	--	--	Diguanylate cyclase, GGDEF domain	--	conserved hypothetical protein [Ricinus communis]
TRINITY_DN462227_c0_g1	[L]	Replication, recombination and repair	Molecular Function: NAD+ diphosphatase activity (GO:0000210);; Molecular Function: GTP binding (GO:0005525);; Cellular Component: nucleus (GO:0005634);; Cellular Component: peroxisome (GO:0005777);; Cellular Component: cytosol (GO:0005829);; Biological Process: NADH metabolic process (GO:0006734);; Biological Process: small GTPase mediated signal transduction (GO:0007264);; Molecular Function: me…	K03426|2.4533e-10|gra:105792869|(RefSeq) nudix hydrolase 19, chloroplastic-like; K03426 NAD+ diphosphatase [EC:3.6.1.22]	[L]	Replication, recombination and repair	NUDIX domain	Peroxisomal NADH pyrophosphatase NUDT12 OS=Macaca fascicularis OX=9541 GN=NUDT12 PE=2 SV=1	hypothetical protein AK830_g545 [Neonectria ditissima]
TRINITY_DN429862_c0_g1	--	--	--	--	--	--	MaoC like domain	Probable dehydratase NIT22 OS=Ajellomyces capsulatus OX=5037 GN=NIT22 PE=2 SV=1	hypothetical protein CEP52_001627 [Fusarium sp. AF-4]
TRINITY_DN11665_c0_g1	--	--	--	K13993|1.0214e-29|jcu:105646885|(RefSeq) 17.8 kDa class I heat shock protein; K13993 HSP20 family protein	[O]	Posttranslational modification, protein turnover, chaperones	Hsp20/alpha crystallin family	17.3 kDa class I heat shock protein OS=Glycine max OX=3847 GN=HSP17.3-B PE=3 SV=1	chaperone [Agave tequilana]
TRINITY_DN222487_c0_g1	[J]	Translation, ribosomal structure and biogenesis	Cellular Component: exosome (RNase complex) (GO:0000178);; Biological Process: nuclear-transcribed mRNA catabolic process (GO:0000956);; Molecular Function: RNA binding (GO:0003723);; Biological Process: rRNA metabolic process (GO:0016072);; Biological Process: ncRNA 3'-end processing (GO:0043628);; Biological Process: nuclear polyadenylation-dependent ncRNA catabolic process (GO:0071046);;	--	[A]	RNA processing and modification	--	Exosome complex component RRP4 OS=Saccharomyces cerevisiae (strain ATCC 204508 / S288c) OX=559292 GN=RRP4 PE=1 SV=1	hypothetical protein AC631_03831 [Debaryomyces fabryi]
TRINITY_DN297767_c0_g1	[V]	Defense mechanisms	Molecular Function: ATP binding (GO:0005524);; Cellular Component: integral component of membrane (GO:0016021);; Molecular Function: ATPase-coupled transmembrane transporter activity (GO:0042626);; Biological Process: drug export (GO:0046618);; Biological Process: transmembrane transport (GO:0055085);;	K05681|1.2332e-13|vcn:VOLCADRAFT_73319|(RefSeq) hypothetical protein; K05681 ATP-binding cassette, subfamily G (WHITE), member 2	[Q]	Secondary metabolites biosynthesis, transport and catabolism	--	ABC multidrug transporter A-1 OS=Neosartorya fumigata (strain ATCC MYA-4609 / Af293 / CBS 101355 / FGSC A1100) OX=330879 GN=abcA PE=3 SV=1	ABC transporter CDR4 [Diplodia seriata]
TRINITY_DN521877_c0_g1	--	--	--	--	--	--	--	--	hypothetical protein CEP54_015576 [Fusarium sp. AF-8]
TRINITY_DN184335_c0_g2	--	--	--	K10573|5.81122e-10|bdi:100842938|(RefSeq) ubiquitin-conjugating enzyme E2 2; K10573 ubiquitin-conjugating enzyme E2 A [EC:2.3.2.23]	[O]	Posttranslational modification, protein turnover, chaperones	--	Ubiquitin-conjugating enzyme E2 2 OS=Medicago sativa OX=3879 GN=UBC2 PE=2 SV=1	hypothetical protein AQUCO_00200522v1 [Aquilegia coerulea]
TRINITY_DN6444_c0_g1	--	--	Biological Process: intra-Golgi vesicle-mediated transport (GO:0006891);; Biological Process: Golgi organization (GO:0007030);; Molecular Function: obsolete protein transporter activity (GO:0008565);; Biological Process: protein transport (GO:0015031);; Cellular Component: membrane (GO:0016020);; Cellular Component: Golgi transport complex (GO:0017119);;	K20289|4.52174e-41|pxb:103950023|(RefSeq) conserved oligomeric Golgi complex subunit 2-like; K20289 conserved oligomeric Golgi complex subunit 2	[U]	Intracellular trafficking, secretion, and vesicular transport	--	--	LOW QUALITY PROTEIN: conserved oligomeric Golgi complex subunit 2 [Asparagus officinalis]
TRINITY_DN500204_c0_g1	[M]	Cell wall/membrane/envelope biogenesis	--	--	--	--	BCCT, betaine/carnitine/choline family transporter	Osmo-independent choline transporter BetT1 OS=Acinetobacter baylyi (strain ATCC 33305 / BD413 / ADP1) OX=62977 GN=betT1 PE=1 SV=1	hypothetical protein BHE74_00041826 [Ensete ventricosum]
TRINITY_DN29279_c0_g1	--	--	Cellular Component: membrane (GO:0016020);;	--	--	--	Glucanosyltransferase;; X8 domain	1,3-beta-glucanosyltransferase gel4 OS=Neosartorya fumigata (strain ATCC MYA-4609 / Af293 / CBS 101355 / FGSC A1100) OX=330879 GN=gel4 PE=3 SV=1	1,3-beta-glucanosyltransferase gel4 [Rhizoctonia solani]
TRINITY_DN42860_c0_g1	--	--	--	K00721|3.21787e-08|pda:103704951|(RefSeq) dolichol-phosphate mannosyltransferase subunit 1; K00721 dolichol-phosphate mannosyltransferase [EC:2.4.1.83]	[R]	General function prediction only	--	Dolichol-phosphate mannosyltransferase subunit 1 OS=Arabidopsis thaliana OX=3702 GN=DPMS1 PE=1 SV=1	dolichol-phosphate mannosyltransferase subunit 1 [Asparagus officinalis]
TRINITY_DN362845_c0_g1	[P]	Inorganic ion transport and metabolism	--	--	--	--	--	FAD-containing monooxygenase EthA OS=Mycobacterium tuberculosis (strain ATCC 25618 / H37Rv) OX=83332 GN=ethA PE=1 SV=1	FAD/NAD(P)-binding domain-containing protein [Pseudomicrostroma glucosiphilum]
TRINITY_DN444060_c0_g1	[Q]	Secondary metabolites biosynthesis, transport and catabolism	Molecular Function: binding (GO:0005488);; Molecular Function: oxidoreductase activity (GO:0016491);;	K00517|1.74707e-12|osa:4333118|(RefSeq) cytochrome P450 78A5	[QI]	--	Cytochrome P450	Cytochrome P450 4c3 OS=Drosophila melanogaster OX=7227 GN=Cyp4c3 PE=2 SV=1	cytochrome P450 71A1-like isoform X3 [Abrus precatorius]
TRINITY_DN255531_c0_g1	[C]	Energy production and conversion	Cellular Component: vacuolar membrane (GO:0005774);; Molecular Function: proton transmembrane transporter activity (GO:0015078);; Biological Process: proton transmembrane transport (GO:0015991);; Cellular Component: integral component of membrane (GO:0016021);; Molecular Function: hydrolase activity (GO:0016787);; Cellular Component: proton-transporting V-type ATPase, V0 domain (GO:0033179);;	K02155|1.71284e-26|gsl:Gasu_54550|(RefSeq) V-type H+-transporting ATPase subunit c; K02155 V-type H+-transporting ATPase 16kDa proteolipid subunit	[C]	Energy production and conversion	ATP synthase subunit C	V-type proton ATPase 16 kDa proteolipid subunit OS=Chrysotila carterae OX=13221 GN=VAP PE=2 SV=1	unnamed protein product [Pseudo-nitzschia multistriata]
TRINITY_DN429258_c0_g1	--	--	--	--	--	--	Glycosyl hydrolase family 61	--	putative endo-beta-1,4-glucanase D [Rhizoctonia solani]
TRINITY_DN48589_c0_g1	--	--	--	K05609|5.33254e-29|thj:104813337|(RefSeq) ubiquitin carboxyl-terminal hydrolase 3; K05609 ubiquitin carboxyl-terminal hydrolase L3 [EC:3.4.19.12]	--	--	Neprosin;; Neprosin activation peptide	--	uncharacterized protein BNAC04G03440D [Brassica napus]
TRINITY_DN1764_c0_g1	[O]	Posttranslational modification, protein turnover, chaperones	Molecular Function: threonine-type endopeptidase activity (GO:0004298);; Cellular Component: nucleus (GO:0005634);; Cellular Component: cytoplasm (GO:0005737);; Cellular Component: proteasome core complex (GO:0005839);; Biological Process: proteolysis involved in cellular protein catabolic process (GO:0051603);;	K02735|4.02134e-144|mus:103997837|(RefSeq) proteasome subunit beta type-3; K02735 20S proteasome subunit beta 3 [EC:3.4.25.1]	[O]	Posttranslational modification, protein turnover, chaperones	Proteasome subunit	Proteasome subunit beta type-3 OS=Oryza sativa subsp. japonica OX=39947 GN=PBC1 PE=2 SV=1	proteasome subunit beta type-3 [Asparagus officinalis]
TRINITY_DN511493_c0_g1	[J]	Translation, ribosomal structure and biogenesis	--	--	[J]	Translation, ribosomal structure and biogenesis	Endoribonuclease L-PSP	2-iminobutanoate/2-iminopropanoate deaminase OS=Pyrococcus furiosus (strain ATCC 43587 / DSM 3638 / JCM 8422 / Vc1) OX=186497 GN=yjgF PE=1 SV=1	hypothetical protein WG66_2447 [Moniliophthora roreri]
TRINITY_DN288034_c0_g1	[Q]	Secondary metabolites biosynthesis, transport and catabolism	--	--	--	--	Cytochrome P450	Multifunctional cytochrome P450 monooxygenase af510 OS=Neosartorya fumigata (strain ATCC MYA-4609 / Af293 / CBS 101355 / FGSC A1100) OX=330879 GN=af510 PE=1 SV=1	O-methylsterigmatocystin oxidoreductase [Rhizoctonia solani]
TRINITY_DN371801_c0_g1	--	--	Cellular Component: integral component of peroxisomal membrane (GO:0005779);; Biological Process: peroxisome organization (GO:0007031);;	--	--	--	--	--	Hypothetical protein PINS_009713 [Pythium insidiosum]
TRINITY_DN402256_c0_g1	[C]	Energy production and conversion	--	--	--	--	Molybdopterin-binding domain of aldehyde dehydrogenase	Aldehyde oxidoreductase molybdenum-binding subunit PaoC OS=Escherichia coli (strain K12) OX=83333 GN=paoC PE=1 SV=1	--
TRINITY_DN387656_c0_g1	[O]	Posttranslational modification, protein turnover, chaperones	Molecular Function: ATP binding (GO:0005524);;	K13525|8.47347e-09|ccp:CHC_T00009108001|(RefSeq) transitional endoplasmic reticulum ATPase (valosin-containing protein); K13525 transitional endoplasmic reticulum ATPase	[O]	Posttranslational modification, protein turnover, chaperones	ATPase family associated with various cellular activities (AAA)	Protein mac-1 OS=Caenorhabditis elegans OX=6239 GN=mac-1 PE=1 SV=2	proteasome-activating nucleotidase [Clohesyomyces aquaticus]
TRINITY_DN9407_c0_g1	--	--	--	K10960|4.83165e-40|atr:18422248|(RefSeq) GDSL esterase/lipase At1g74460 isoform X1	--	--	GDSL-like Lipase/Acylhydrolase	GDSL esterase/lipase At4g16230 OS=Arabidopsis thaliana OX=3702 GN=At4g16230 PE=3 SV=2	GDSL esterase/lipase At5g55050-like [Asparagus officinalis]
TRINITY_DN484288_c0_g1	[J]	Translation, ribosomal structure and biogenesis	Molecular Function: structural constituent of ribosome (GO:0003735);; Cellular Component: ribosome (GO:0005840);; Biological Process: translation (GO:0006412);;	K02866|6.12337e-46|vvi:100241995|(RefSeq) 60S ribosomal protein L10; K02866 large subunit ribosomal protein L10e	[J]	Translation, ribosomal structure and biogenesis	Ribosomal protein L16p/L10e	60S ribosomal protein L10 OS=Vitis riparia OX=96939 GN=RPL10 PE=2 SV=1	60S ribosomal protein L10-like isoform X1 [Physcomitrella patens]
TRINITY_DN476736_c0_g1	--	--	--	--	--	--	--	--	putative WD repeat-containing protein all2124 [Nostoc sp, PCC 7120] [Rhizoctonia solani]
TRINITY_DN13357_c0_g1	--	--	--	--	--	--	--	--	uncharacterized protein LOC109827163 [Asparagus officinalis]
TRINITY_DN354749_c0_g1	--	--	--	--	--	--	EGF-like domain	--	--
TRINITY_DN2136_c1_g1	--	--	Biological Process: very long-chain fatty acid metabolic process (GO:0000038);; Cellular Component: endoplasmic reticulum membrane (GO:0005789);; Biological Process: fatty acid biosynthetic process (GO:0006633);; Biological Process: response to cold (GO:0009409);; Biological Process: response to light stimulus (GO:0009416);; Biological Process: unidimensional cell growth (GO:0009826);; Biological…	K15397|9.85664e-115|osa:4332090|(RefSeq) 3-ketoacyl-CoA synthase 6; K15397 3-ketoacyl-CoA synthase [EC:2.3.1.199]	--	--	FAE1/Type III polyketide synthase-like protein	3-ketoacyl-CoA synthase 6 OS=Arabidopsis thaliana OX=3702 GN=CUT1 PE=1 SV=1	3-ketoacyl-CoA synthase 6-like [Panicum miliaceum]
TRINITY_DN642_c1_g1	[O]	Posttranslational modification, protein turnover, chaperones	Molecular Function: threonine-type endopeptidase activity (GO:0004298);; Cellular Component: nuclear envelope (GO:0005635);; Cellular Component: endoplasmic reticulum membrane (GO:0005789);; Cellular Component: cytosol (GO:0005829);; Biological Process: proteasomal ubiquitin-independent protein catabolic process (GO:0010499);; Biological Process: positive regulation of endopeptidase activity (GO:…	K02734|1.96979e-51|sita:101765248|(RefSeq) proteasome subunit beta type-2; K02734 20S proteasome subunit beta 4 [EC:3.4.25.1]	[O]	Posttranslational modification, protein turnover, chaperones	Proteasome subunit	Probable proteasome subunit beta type-4 OS=Neurospora crassa (strain ATCC 24698 / 74-OR23-1A / CBS 708.71 / DSM 1257 / FGSC 987) OX=367110 GN=pcb-4 PE=3 SV=2	proteasome subunit beta type-2 [Fusarium proliferatum]
TRINITY_DN88920_c0_g1	[J]	Translation, ribosomal structure and biogenesis	Molecular Function: structural constituent of ribosome (GO:0003735);; Biological Process: translation (GO:0006412);; Cellular Component: large ribosomal subunit (GO:0015934);;	K02872|3.19117e-72|smo:SELMODRAFT_166650|(RefSeq) hypothetical protein; K02872 large subunit ribosomal protein L13Ae	[J]	Translation, ribosomal structure and biogenesis	Ribosomal protein L13	60S ribosomal protein L16 OS=Neurospora crassa (strain ATCC 24698 / 74-OR23-1A / CBS 708.71 / DSM 1257 / FGSC 987) OX=367110 GN=crp-46 PE=3 SV=1	60S ribosomal protein L16 [Rhizoctonia solani]
TRINITY_DN10486_c0_g1	--	--	Biological Process: transcription elongation from RNA polymerase II promoter (GO:0006368);; Biological Process: histone modification (GO:0016570);; Cellular Component: Cdc73/Paf1 complex (GO:0016593);;	K15177|5.87503e-13|mus:103990090|(RefSeq) protein LEO1 homolog; K15177 RNA polymerase-associated protein LEO1	[S]	Function unknown	--	Protein LEO1 homolog OS=Arabidopsis thaliana OX=3702 GN=VIP4 PE=1 SV=1	PREDICTED: protein LEO1 homolog [Musa acuminata subsp. malaccensis]
TRINITY_DN494812_c0_g1	--	--	--	--	--	--	--	--	hypothetical protein FA15DRAFT_610541 [Coprinopsis marcescibilis]
TRINITY_DN37002_c0_g2	[J]	Translation, ribosomal structure and biogenesis	Biological Process: maturation of SSU-rRNA from tricistronic rRNA transcript (SSU-rRNA, 5.8S rRNA, LSU-rRNA) (GO:0000462);; Molecular Function: structural constituent of ribosome (GO:0003735);; Cellular Component: cytosol (GO:0005829);; Cellular Component: ribosome (GO:0005840);; Biological Process: DNA recombination (GO:0006310);; Biological Process: translation (GO:0006412);;	K02960|3.62893e-73|fve:101306223|(RefSeq) 40S ribosomal protein S16; K02960 small subunit ribosomal protein S16e	[J]	Translation, ribosomal structure and biogenesis	Ribosomal protein S9/S16	40S ribosomal protein S16 OS=Ashbya gossypii (strain ATCC 10895 / CBS 109.51 / FGSC 9923 / NRRL Y-1056) OX=284811 GN=RPS16 PE=3 SV=1	CYFA0S18e00892g1_1 [Cyberlindnera fabianii]
TRINITY_DN420762_c0_g1	--	--	--	--	--	--	Heterokaryon incompatibility protein Het-C	--	hypothetical protein RSOLAG22IIIB_02375 [Rhizoctonia solani]
TRINITY_DN476897_c0_g1	--	--	--	--	--	--	Necrosis inducing protein (NPP1)	NLP effector protein 10 OS=Phytophthora capsici OX=4784 GN=NLP10 PE=2 SV=1	hypothetical protein CEP53_006508 [Fusarium sp. AF-6]
TRINITY_DN466775_c0_g1	--	--	Biological Process: metabolic process (GO:0008152);; Molecular Function: oxidoreductase activity, acting on CH-OH group of donors (GO:0016614);;	--	--	--	GMC oxidoreductase	Pyranose dehydrogenase 3 OS=Leucoagaricus meleagris OX=201219 GN=pdh3 PE=2 SV=1	hypothetical protein CVT25_005556 [Psilocybe cyanescens]
TRINITY_DN496773_c0_g1	--	--	--	--	--	--	Cyclic nucleotide-binding domain	--	--
TRINITY_DN20119_c0_g1	--	--	--	K00921|4.65491e-76|pda:103702635|(RefSeq) 1-phosphatidylinositol-3-phosphate 5-kinase FAB1A isoform X1; K00921 1-phosphatidylinositol-3-phosphate 5-kinase [EC:2.7.1.150]	[T]	Signal transduction mechanisms	--	1-phosphatidylinositol-3-phosphate 5-kinase FAB1B OS=Arabidopsis thaliana OX=3702 GN=FAB1B PE=2 SV=1	putative 1-phosphatidylinositol-3-phosphate 5-kinase FAB1D [Asparagus officinalis]
TRINITY_DN377728_c0_g1	--	--	--	--	[MO]	--	Alg9-like mannosyltransferase family	GPI mannosyltransferase 3 OS=Yarrowia lipolytica (strain CLIB 122 / E 150) OX=284591 GN=GPI10 PE=3 SV=1	Alg9-like mannosyltransferase family-domain-containing protein [Clohesyomyces aquaticus]
TRINITY_DN491923_c0_g1	[C]	Energy production and conversion	Molecular Function: FMN binding (GO:0010181);; Molecular Function: oxidoreductase activity (GO:0016491);; Biological Process: oxidation-reduction process (GO:0055114);;	K05894|5.44681e-11|osa:4340484|(RefSeq) putative 12-oxophytodienoate reductase 6; K05894 12-oxophytodienoic acid reductase [EC:1.3.1.42]	[CR]	--	NADH:flavin oxidoreductase / NADH oxidase family	NADPH dehydrogenase OS=Bacillus pumilus (strain SAFR-032) OX=315750 GN=namA PE=3 SV=1	hypothetical protein BHE90_015745 [Fusarium euwallaceae]
TRINITY_DN2402_c0_g1	--	--	Molecular Function: guanylate kinase activity (GO:0004385);; Biological Process: phosphorylation (GO:0016310);; Biological Process: GMP metabolic process (GO:0046037);; Biological Process: GDP metabolic process (GO:0046710);;	K00942|4.0263e-180|egu:105035252|(RefSeq) guanylate kinase 1; K00942 guanylate kinase [EC:2.7.4.8]	[F]	Nucleotide transport and metabolism	Guanylate kinase	Guanylate kinase 1 OS=Oryza sativa subsp. japonica OX=39947 GN=GK1 PE=2 SV=2	uncharacterized protein A4U43_C08F9820 [Asparagus officinalis]
TRINITY_DN11517_c0_g1	--	--	Molecular Function: RNA binding (GO:0003723);; Molecular Function: polynucleotide adenylyltransferase activity (GO:0004652);; Cellular Component: nucleus (GO:0005634);; Biological Process: mRNA polyadenylation (GO:0006378);;	K14376|2.37892e-18|spen:107007104|(RefSeq) nuclear poly(A) polymerase 4; K14376 poly(A) polymerase [EC:2.7.7.19]	[A]	RNA processing and modification	--	Nuclear poly(A) polymerase 1 OS=Arabidopsis thaliana OX=3702 GN=PAPS1 PE=1 SV=1	uncharacterized protein A4U43_C05F26770 [Asparagus officinalis]
TRINITY_DN212059_c0_g1	[I]	Lipid transport and metabolism	--	--	[I]	Lipid transport and metabolism	--	Non-specific lipid-transfer protein OS=Rattus norvegicus OX=10116 GN=Scp2 PE=1 SV=3	hypothetical protein DM02DRAFT_672547 [Periconia macrospinosa]
TRINITY_DN513881_c0_g1	--	--	--	--	--	--	--	Uncharacterized secreted protein ARB_06907 OS=Arthroderma benhamiae (strain ATCC MYA-4681 / CBS 112371) OX=663331 GN=ARB_06907 PE=1 SV=2	Guanine nucleotide exchange factor LTE1 [Kluyveromyces lactis NRRL Y-1140] [Rhizoctonia solani]
TRINITY_DN2072_c0_g1	[RTKL]	--	--	K04730|4.32733e-71|egr:104426282|(RefSeq) LOW QUALITY PROTEIN: probable inactive receptor kinase At2g26730	--	--	Protein kinase domain;; Protein tyrosine kinase;; Leucine rich repeat	Probable inactive receptor kinase At5g67200 OS=Arabidopsis thaliana OX=3702 GN=At5g67200 PE=1 SV=1	LOW QUALITY PROTEIN: probable inactive receptor kinase At5g67200 [Asparagus officinalis]
TRINITY_DN14687_c0_g1	--	--	--	--	--	--	--	--	uncharacterized protein LOC109829869 [Asparagus officinalis]
TRINITY_DN119051_c0_g1	[L]	Replication, recombination and repair	Molecular Function: lyase activity (GO:0016829);;	K12119|1.67719e-53|rcu:8258350|(RefSeq) cryptochrome-1 isoform X3; K12119 cryptochrome 2	[LT]	--	FAD binding domain of DNA photolyase;; DNA photolyase	Deoxyribodipyrimidine photo-lyase OS=Neurospora crassa (strain ATCC 24698 / 74-OR23-1A / CBS 708.71 / DSM 1257 / FGSC 987) OX=367110 GN=phr PE=3 SV=2	Deoxyribodipyrimidine photo-lyase [Fusarium euwallaceae]
TRINITY_DN460336_c0_g1	[S]	Function unknown	--	--	--	--	Predicted SPOUT methyltransferase	Ribosomal RNA large subunit methyltransferase H OS=Rhodopseudomonas palustris (strain HaA2) OX=316058 GN=rlmH PE=3 SV=1	--
TRINITY_DN367911_c0_g1	--	--	--	K12666|2.45427e-06|atr:18445453|(RefSeq) dolichyl-diphosphooligosaccharide--protein glycosyltransferase subunit 1A; K12666 oligosaccharyltransferase complex subunit alpha (ribophorin I)	[O]	Posttranslational modification, protein turnover, chaperones	Ribophorin I	Dolichyl-diphosphooligosaccharide--protein glycosyltransferase subunit 1 OS=Dictyostelium discoideum OX=44689 GN=ost1 PE=2 SV=1	dolichyl-diphosphooligosaccharide-protein glycosyltransferase subunit [Achlya hypogyna]
TRINITY_DN366489_c0_g1	--	--	--	--	--	--	--	--	WPP domain-associated protein [Asparagus officinalis]
TRINITY_DN369895_c0_g1	[J]	Translation, ribosomal structure and biogenesis	Molecular Function: structural constituent of ribosome (GO:0003735);; Cellular Component: ribosome (GO:0005840);; Biological Process: translation (GO:0006412);;	K02882|7.36784e-31|pxb:103951267|(RefSeq) 60S ribosomal protein L18a-2 isoform X1; K02882 large subunit ribosomal protein L18Ae	[J]	Translation, ribosomal structure and biogenesis	Ribosomal proteins 50S-L18Ae/60S-L20/60S-L18A	60S ribosomal protein L18a OS=Castanea sativa OX=21020 GN=RPL18A PE=2 SV=1	60S ribosomal protein L18a-2 isoform X1 [Malus domestica]
TRINITY_DN492974_c0_g1	--	--	Biological Process: regulation of transcription, DNA-templated (GO:0006355);;	--	--	--	--	--	hypothetical protein AK830_g3753 [Neonectria ditissima]
TRINITY_DN315384_c0_g1	--	--	--	K04733|8.53611e-08|mdm:103412373|(RefSeq) wall-associated receptor kinase 5-like	[R]	General function prediction only	--	--	uncharacterized protein LOC109843420, partial [Asparagus officinalis]
TRINITY_DN399525_c0_g1	--	--	--	K11279|1.08367e-12|olu:OSTLU_41877|(RefSeq) predicted protein; K11279 nucleosome assembly protein 1-like 1	[BD]	--	Nucleosome assembly protein (NAP)	Putative nucleosome assembly protein C364.06 OS=Schizosaccharomyces pombe (strain 972 / ATCC 24843) OX=284812 GN=SPCC364.06 PE=1 SV=1	hypothetical protein CVT25_005009 [Psilocybe cyanescens]
TRINITY_DN5044_c0_g1	[RTKL]	--	--	K08829|0|egu:105033185|(RefSeq) cyclin-dependent kinase F-3; K08829 male germ cell-associated kinase [EC:2.7.11.22]	[T]	Signal transduction mechanisms	Protein kinase domain;; Protein tyrosine kinase	Cyclin-dependent kinase F-3 OS=Oryza sativa subsp. japonica OX=39947 GN=CDKF-3 PE=2 SV=1	cyclin-dependent kinase F-3 isoform X1 [Asparagus officinalis]
TRINITY_DN512081_c0_g1	--	--	--	K08059|4.40685e-06|egr:104432619|(RefSeq) gamma-interferon-inducible lysosomal thiol reductase isoform X1; K08059 interferon, gamma-inducible protein 30	[O]	Posttranslational modification, protein turnover, chaperones	Gamma interferon inducible lysosomal thiol reductase (GILT)	--	Gamma interferon inducible lysosomal thiol reductase GILT [Trema orientale]
TRINITY_DN3190_c1_g2	[H]	Coenzyme transport and metabolism	Biological Process: isoprenoid biosynthetic process (GO:0008299);; Molecular Function: transferase activity (GO:0016740);;	K14066|0|egu:105059274|(RefSeq) solanesyl-diphosphate synthase 1, mitochondrial isoform X1; K14066 geranyl diphosphate synthase [EC:2.5.1.1]	[H]	Coenzyme transport and metabolism	Polyprenyl synthetase	Solanesyl-diphosphate synthase 1, mitochondrial OS=Oryza sativa subsp. japonica OX=39947 GN=SPS1 PE=1 SV=1	solanesyl-diphosphate synthase 1, mitochondrial-like isoform X3 [Asparagus officinalis]
TRINITY_DN498179_c0_g1	--	--	--	--	--	--	Phosphoenolpyruvate phosphomutase	--	pep phosphonomutase [Stemphylium lycopersici]
TRINITY_DN3808_c0_g1	[DO]	--	Cellular Component: anaphase-promoting complex (GO:0005680);; Biological Process: cell population proliferation (GO:0008283);; Biological Process: phloem or xylem histogenesis (GO:0010087);; Cellular Component: nuclear body (GO:0016604);; Biological Process: regulation of mitotic metaphase/anaphase transition (GO:0030071);; Biological Process: anaphase-promoting complex-dependent catabolic proces…	K03357|3.50314e-106|egu:105047177|(RefSeq) anaphase-promoting complex subunit 10; K03357 anaphase-promoting complex subunit 10	[DO]	--	Anaphase-promoting complex, subunit 10 (APC10)	Anaphase-promoting complex subunit 10 OS=Arabidopsis thaliana OX=3702 GN=APC10 PE=1 SV=2	anaphase-promoting complex subunit 10 isoform X2 [Asparagus officinalis]
TRINITY_DN370495_c0_g1	[MP]	--	--	--	--	--	NlpE N-terminal domain	Lipoprotein NlpE OS=Escherichia coli (strain K12) OX=83333 GN=nlpE PE=1 SV=1	--
TRINITY_DN5772_c0_g1	--	--	--	--	--	--	--	--	protein POLYCHOME-like [Asparagus officinalis]
TRINITY_DN456356_c0_g1	--	--	Biological Process: root epidermal cell differentiation (GO:0010053);; Biological Process: cellulose microfibril organization (GO:0010215);; Biological Process: cell growth (GO:0016049);; Cellular Component: anchored component of membrane (GO:0031225);;	--	--	--	--	COBRA-like protein 8 OS=Arabidopsis thaliana OX=3702 GN=COBL8 PE=2 SV=1	COBRA-like protein 10 [Asparagus officinalis]
TRINITY_DN98835_c0_g1	--	--	--	--	[G]	Carbohydrate transport and metabolism	--	--	--
TRINITY_DN32019_c1_g2	--	--	--	--	--	--	--	Transmembrane protein 78 OS=Homo sapiens OX=9606 GN=TMEM78 PE=2 SV=1	--
TRINITY_DN17092_c0_g2	--	--	--	--	[S]	Function unknown	C-terminal region of Mon2 protein	Protein MON2 homolog OS=Drosophila pseudoobscura pseudoobscura OX=46245 GN=mon2 PE=3 SV=2	protein MON2 homolog isoform X5 [Asparagus officinalis]
TRINITY_DN359700_c0_g1	[C]	Energy production and conversion	Molecular Function: oxidoreductase activity, acting on the aldehyde or oxo group of donors, disulfide as acceptor (GO:0016624);; Biological Process: metabolic process (GO:0044710);;	K00161|7.71539e-20|smo:SELMODRAFT_404383|(RefSeq) hypothetical protein; K00161 pyruvate dehydrogenase E1 component alpha subunit [EC:1.2.4.1]	[C]	Energy production and conversion	Dehydrogenase E1 component	Probable pyruvate dehydrogenase E1 component subunit alpha, mitochondrial OS=Caenorhabditis elegans OX=6239 GN=T05H10.6 PE=3 SV=1	mitochondrial pyruvate dehydrogenase E1 component beta subunit [Rhizophagus diaphanus]
TRINITY_DN503313_c0_g1	--	--	--	--	--	--	--	--	zinc finger protein [Macleaya cordata]
TRINITY_DN405734_c0_g1	--	--	--	--	--	--	Pheromone A receptor	--	Pheromone B beta 1 receptor [Schizophyllum commune] [Rhizoctonia solani]
TRINITY_DN394621_c0_g1	[R]	General function prediction only	--	--	--	--	Platelet-activating factor acetylhydrolase, isoform II	--	--
TRINITY_DN507908_c0_g1	--	--	--	--	--	--	--	--	hypothetical protein PHMEG_0001193 [Phytophthora megakarya]
TRINITY_DN422962_c0_g1	[I]	Lipid transport and metabolism	Biological Process: metabolic process (GO:0008152);; Molecular Function: transferase activity, transferring acyl groups other than amino-acyl groups (GO:0016747);;	K07513|2.12082e-19|olu:OSTLU_40909|(RefSeq) predicted protein; K07513 acetyl-CoA acyltransferase 1 [EC:2.3.1.16]	[I]	Lipid transport and metabolism	Thiolase, C-terminal domain	3-ketoacyl-CoA thiolase A, peroxisomal OS=Rattus norvegicus OX=10116 GN=Acaa1a PE=1 SV=2	hypothetical protein CEP53_013096 [Fusarium sp. AF-6]
TRINITY_DN63135_c0_g2	[E]	Amino acid transport and metabolism	Biological Process: amino acid transmembrane transport (GO:0003333);; Molecular Function: amino acid transmembrane transporter activity (GO:0015171);; Cellular Component: integral component of membrane (GO:0016021);;	K13863|8.22173e-07|mus:103975685|(RefSeq) cationic amino acid transporter 2, vacuolar-like; K13863 solute carrier family 7 (cationic amino acid transporter), member 1	[E]	Amino acid transport and metabolism	Amino acid permease;; Amino acid permease	Choline transport protein OS=Saccharomyces cerevisiae (strain ATCC 204508 / S288c) OX=559292 GN=HNM1 PE=1 SV=1	hypothetical protein CEP51_003238 [Fusarium sp. AF-3]
TRINITY_DN129477_c1_g1	--	--	--	--	--	--	--	LINE-1 retrotransposable element ORF2 protein OS=Homo sapiens OX=9606 PE=1 SV=1	--
TRINITY_DN188901_c0_g1	--	--	--	--	[R]	General function prediction only	--	Mannose-P-dolichol utilization defect 1 protein homolog OS=Caenorhabditis elegans OX=6239 GN=F38E1.9 PE=3 SV=2	--
TRINITY_DN511044_c0_g1	--	--	Cellular Component: membrane (GO:0016020);;	--	--	--	--	--	hypothetical protein CEP54_007485 [Fusarium sp. AF-8]
TRINITY_DN4173_c0_g1	--	--	Molecular Function: catalytic activity (GO:0003824);;	--	--	--	--	Diacylglycerol O-acyltransferase 3 OS=Arabidopsis thaliana OX=3702 GN=DGAT3 PE=1 SV=2	LOW QUALITY PROTEIN: diacylglycerol O-acyltransferase 3, cytosolic [Asparagus officinalis]
TRINITY_DN97342_c0_g3	--	--	Biological Process: nucleobase-containing compound metabolic process (GO:0006139);; Cellular Component: membrane (GO:0016020);; Biological Process: cellular biosynthetic process (GO:0044249);; Biological Process: small molecule metabolic process (GO:0044281);; Biological Process: biosynthetic process (GO:0044711);; Biological Process: cellular process (GO:0044763);; Molecular Function: metal ion …	--	[R]	General function prediction only	--	Retrovirus-related Pol polyprotein from transposon TNT 1-94 OS=Nicotiana tabacum OX=4097 PE=2 SV=1	copia LTR rider, partial [Trifolium pratense]
TRINITY_DN379407_c0_g1	--	--	--	--	--	--	S1 RNA binding domain	--	--
TRINITY_DN58958_c1_g1	--	--	Biological Process: biosynthetic process (GO:0009058);; Molecular Function: transferase activity, transferring acyl groups other than amino-acyl groups (GO:0016747);;	K00660|3.313e-50|bna:106431192|(RefSeq) chalcone synthase 3; K00660 chalcone synthase [EC:2.3.1.74]	--	--	Chalcone and stilbene synthases, C-terminal domain;; 3-Oxoacyl-[acyl-carrier-protein (ACP)] synthase III C terminal	Chalcone synthase OS=Arabis alpina OX=50452 GN=CHS PE=3 SV=1	chalcone synthase, partial [Rorippa islandica]
TRINITY_DN238565_c0_g2	--	--	--	--	--	--	--	--	hypothetical protein L917_15603, partial [Phytophthora parasitica]
TRINITY_DN403137_c0_g1	[O]	Posttranslational modification, protein turnover, chaperones	Molecular Function: ATP binding (GO:0005524);; Cellular Component: nucleus (GO:0005634);; Cellular Component: chaperonin-containing T-complex (GO:0005832);; Biological Process: protein folding (GO:0006457);; Molecular Function: unfolded protein binding (GO:0051082);;	K09496|9.89622e-29|mpp:MICPUCDRAFT_47517|(RefSeq) hypothetical protein; K09496 T-complex protein 1 subunit delta	[O]	Posttranslational modification, protein turnover, chaperones	TCP-1/cpn60 chaperonin family	T-complex protein 1 subunit delta OS=Ochlerotatus triseriatus OX=7162 PE=2 SV=1	T-complex protein 1 subunit delta [Verruconis gallopava]
TRINITY_DN12627_c0_g3	[J]	Translation, ribosomal structure and biogenesis	Biological Process: tRNA modification (GO:0006400);; Molecular Function: queuine tRNA-ribosyltransferase activity (GO:0008479);; Biological Process: queuosine biosynthetic process (GO:0008616);;	K15407|0|pda:103701626|(RefSeq) queuine tRNA-ribosyltransferase accessory subunit 2-like isoform X1; K15407 queuine tRNA-ribosyltransferase subunit QTRTD1 [EC:2.4.2.29]	[A]	RNA processing and modification	Queuine tRNA-ribosyltransferase	Queuine tRNA-ribosyltransferase accessory subunit 2 OS=Xenopus laevis OX=8355 GN=qtrt2 PE=2 SV=1	queuine tRNA-ribosyltransferase accessory subunit 2-like isoform X1 [Asparagus officinalis]
TRINITY_DN63393_c1_g4	--	--	--	--	--	--	--	--	PREDICTED: uncharacterized protein LOC105058515 isoform X2 [Elaeis guineensis]
TRINITY_DN474233_c0_g1	--	--	--	--	[G]	Carbohydrate transport and metabolism	--	--	--
TRINITY_DN334416_c0_g1	--	--	Molecular Function: binding (GO:0005488);; Biological Process: cellular process (GO:0009987);;	K09487|7.94826e-09|gra:105772200|(RefSeq) endoplasmin homolog; K09487 heat shock protein 90kDa beta	[O]	Posttranslational modification, protein turnover, chaperones	Hsp90 protein	Endoplasmin homolog OS=Arabidopsis thaliana OX=3702 GN=HSP90-7 PE=1 SV=1	heat shock protein 90 [Plasmopara halstedii]
TRINITY_DN12360_c2_g1	--	--	Molecular Function: protein serine/threonine kinase activity (GO:0004674);; Molecular Function: ATP binding (GO:0005524);; Biological Process: protein phosphorylation (GO:0006468);; Biological Process: defense response (GO:0006952);; Cellular Component: chloroplast (GO:0009507);;	K04733|2.48045e-09|rcu:8260797|(RefSeq) probable serine/threonine-protein kinase PBL23 isoform X1	[T]	Signal transduction mechanisms	--	Probable serine/threonine-protein kinase PBL23 OS=Arabidopsis thaliana OX=3702 GN=PBL23 PE=2 SV=1	putative serine/threonine-protein kinase PBL23 [Vitis vinifera]
TRINITY_DN527250_c0_g1	--	--	Molecular Function: catalytic activity (GO:0003824);; Biological Process: cellular macromolecule metabolic process (GO:0044260);; Biological Process: nucleic acid metabolic process (GO:0090304);;	--	--	--	--	--	uncharacterized protein LOC109847707 [Asparagus officinalis]
TRINITY_DN274065_c0_g2	[J]	Translation, ribosomal structure and biogenesis	Molecular Function: structural constituent of ribosome (GO:0003735);; Cellular Component: ribosome (GO:0005840);; Biological Process: translation (GO:0006412);;	K02901|1.36642e-18|gsl:Gasu_38060|(RefSeq) 60S ribosomal protein L27e; K02901 large subunit ribosomal protein L27e	[J]	Translation, ribosomal structure and biogenesis	KOW motif	60S ribosomal protein L27 OS=Danio rerio OX=7955 GN=rpl27 PE=2 SV=3	ribosomal protein L27 [Endogone sp. FLAS-F59071]
TRINITY_DN3678_c0_g1	--	--	--	K09284|6.21763e-118|vvi:100268051|(RefSeq) transcription factor APETALA2; K09284 AP2-like factor, euAP2 lineage	--	--	AP2 domain	APETALA2-like protein 5 OS=Oryza sativa subsp. indica OX=39946 GN=AP2-5 PE=2 SV=1	floral homeotic protein APETALA 2 [Asparagus officinalis]
TRINITY_DN815_c2_g4	--	--	--	K01640|3.56021e-33|thj:104800457|(RefSeq) LOW QUALITY PROTEIN: hydroxymethylglutaryl-CoA lyase, mitochondrial; K01640 hydroxymethylglutaryl-CoA lyase [EC:4.1.3.4]	--	--	--	F-box protein At2g26850 OS=Arabidopsis thaliana OX=3702 GN=At2g26850 PE=2 SV=1	F-box protein At2g32560-like isoform X2 [Asparagus officinalis]
TRINITY_DN99631_c0_g1	--	--	--	--	--	--	--	--	uncharacterized protein LOC109832716 [Asparagus officinalis]
TRINITY_DN389285_c0_g1	[L]	Replication, recombination and repair	--	--	--	--	Exonuclease	--	--
TRINITY_DN466162_c0_g1	[E]	Amino acid transport and metabolism	Molecular Function: L-aspartate:2-oxoglutarate aminotransferase activity (GO:0004069);; Biological Process: cellular amino acid metabolic process (GO:0006520);; Biological Process: biosynthetic process (GO:0009058);; Molecular Function: pyridoxal phosphate binding (GO:0030170);; Molecular Function: L-phenylalanine:2-oxoglutarate aminotransferase activity (GO:0080130);;	K14454|1.14648e-09|bna:106394369|(RefSeq) aspartate aminotransferase, cytoplasmic isozyme 2-like; K14454 aspartate aminotransferase, cytoplasmic [EC:2.6.1.1]	[E]	Amino acid transport and metabolism	Aminotransferase class I and II	Aspartate aminotransferase OS=Pseudomonas aeruginosa (strain ATCC 15692 / DSM 22644 / CIP 104116 / JCM 14847 / LMG 12228 / 1C / PRS 101 / PAO1) OX=208964 GN=aspC PE=3 SV=2	aspartate aminotransferase, cytoplasmic-like [Dorcoceras hygrometricum]
TRINITY_DN528158_c0_g1	--	--	--	--	--	--	Proteasome non-ATPase 26S subunit	--	26S proteasome non-ATPase regulatory subunit 5 [Glomus cerebriforme]
TRINITY_DN15902_c0_g1	--	--	--	--	[K]	Transcription	--	Trihelix transcription factor PTL OS=Arabidopsis thaliana OX=3702 GN=PTL PE=1 SV=1	PREDICTED: trihelix transcription factor GTL1 isoform X2 [Nelumbo nucifera]
TRINITY_DN526781_c0_g1	--	--	--	K15283|3.01019e-32|sind:105174838|(RefSeq) glucose-6-phosphate/phosphate translocator 1, chloroplastic; K15283 solute carrier family 35, member E1	[GE]	--	Triose-phosphate Transporter family	Glucose-6-phosphate/phosphate translocator 1, chloroplastic OS=Arabidopsis thaliana OX=3702 GN=GPT1 PE=2 SV=1	glucose-6-phosphate/phosphate translocator 1, chloroplastic-like [Physcomitrella patens]
TRINITY_DN118383_c0_g1	--	--	Cellular Component: transcription factor TFIIA complex (GO:0005672);; Biological Process: transcription initiation from RNA polymerase II promoter (GO:0006367);;	K03122|2.58347e-11|mus:103974266|(RefSeq) transcription initiation factor IIA subunit 1-like isoform X1; K03122 transcription initiation factor TFIIA large subunit	--	--	--	--	transcription initiation factor IIA subunit 1-like [Asparagus officinalis]
TRINITY_DN501653_c0_g1	[J]	Translation, ribosomal structure and biogenesis	--	--	[J]	Translation, ribosomal structure and biogenesis	tRNA synthetases class I (E and Q), catalytic domain	Glutamate--tRNA ligase OS=Cytophaga hutchinsonii (strain ATCC 33406 / NCIMB 9469) OX=269798 GN=gltX PE=3 SV=1	Glutamate--tRNA ligase [Choanephora cucurbitarum]
TRINITY_DN464829_c0_g1	--	--	Molecular Function: zinc ion binding (GO:0008270);;	--	[R]	General function prediction only	CHY zinc finger	Uncharacterized protein C3B9.05 OS=Schizosaccharomyces pombe (strain 972 / ATCC 24843) OX=284812 GN=SPBC3B9.05 PE=4 SV=2	putative protein C3B9,05 [Schizosaccharomyces pombe 972h-] [Rhizoctonia solani]
TRINITY_DN92393_c0_g1	[O]	Posttranslational modification, protein turnover, chaperones	--	K12160|5.83396e-22|vcn:VOLCADRAFT_105703|(RefSeq) hypothetical protein; K12160 small ubiquitin-related modifier	[O]	Posttranslational modification, protein turnover, chaperones	Ubiquitin-2 like Rad60 SUMO-like;; Ubiquitin family	Small ubiquitin-related modifier 1 OS=Oryza sativa subsp. japonica OX=39947 GN=SUMO1 PE=1 SV=1	hypothetical protein BBJ28_00004492 [Nothophytophthora sp. Chile5]
TRINITY_DN177335_c0_g1	[O]	Posttranslational modification, protein turnover, chaperones	Molecular Function: ATP binding (GO:0005524);; Cellular Component: cytoplasm (GO:0005737);;	K06027|1.11643e-34|ccp:CHC_T00006591001|(RefSeq) hypothetical protein; K06027 vesicle-fusing ATPase [EC:3.6.4.6]	[O]	Posttranslational modification, protein turnover, chaperones	ATPase family associated with various cellular activities (AAA);; RNA helicase	Vesicle-fusing ATPase OS=Dictyostelium discoideum OX=44689 GN=nsfA PE=1 SV=1	Putative Vesicle-fusing ATPase [Penicillium brasilianum]
TRINITY_DN416893_c0_g1	--	--	--	--	[S]	Function unknown	Tumour-associated protein	Membralin OS=Homo sapiens OX=9606 GN=TMEM259 PE=1 SV=1	--
TRINITY_DN11924_c0_g1	[E]	Amino acid transport and metabolism	Molecular Function: obsolete gamma-glutamyltransferase activity (GO:0003840);; Biological Process: glutathione metabolic process (GO:0006749);; Cellular Component: integral component of membrane (GO:0016021);;	K18592|0|egu:105033021|(RefSeq) gamma-glutamyltranspeptidase 1; K18592 gamma-glutamyltranspeptidase / glutathione hydrolase / leukotriene-C4 hydrolase [EC:3.4.19.14]	[E]	Amino acid transport and metabolism	Gamma-glutamyltranspeptidase	Glutathione hydrolase 1 OS=Arabidopsis thaliana OX=3702 GN=GGT1 PE=2 SV=1	gamma-glutamyltranspeptidase 1-like [Asparagus officinalis]
TRINITY_DN3312_c0_g1	[M]	Cell wall/membrane/envelope biogenesis	Biological Process: sucrose biosynthetic process (GO:0005986);; Molecular Function: sucrose synthase activity (GO:0016157);; Molecular Function: sucrose-phosphate synthase activity (GO:0046524);;	K00696|0|pda:103706486|(RefSeq) probable sucrose-phosphate synthase 1; K00696 sucrose-phosphate synthase [EC:2.4.1.14]	[M]	Cell wall/membrane/envelope biogenesis	Glycosyl transferases group 1;; Glycosyl transferases group 1;; Sucrose-6F-phosphate phosphohydrolase;; Sucrose synthase	Probable sucrose-phosphate synthase 1 OS=Citrus unshiu OX=55188 GN=SPS1 PE=2 SV=1	LOW QUALITY PROTEIN: probable sucrose-phosphate synthase 1 [Asparagus officinalis]
TRINITY_DN127094_c0_g1	--	--	--	--	--	--	--	--	uncharacterized protein A4U43_C05F5960 [Asparagus officinalis]
TRINITY_DN376352_c0_g1	--	--	Molecular Function: aminoacyl-tRNA editing activity (GO:0002161);; Molecular Function: isoleucine-tRNA ligase activity (GO:0004822);; Molecular Function: ATP binding (GO:0005524);; Cellular Component: nucleus (GO:0005634);; Cellular Component: cytosol (GO:0005829);; Biological Process: isoleucyl-tRNA aminoacylation (GO:0006428);; Biological Process: regulation of translational fidelity (GO:000645…	--	--	--	--	--	hypothetical protein CDV36_009240 [Fusarium sp. AF-12]
TRINITY_DN445481_c0_g1	--	--	Cellular Component: exocyst (GO:0000145);; Biological Process: intra-Golgi vesicle-mediated transport (GO:0006891);; Biological Process: vesicle docking involved in exocytosis (GO:0006904);; Cellular Component: Golgi transport complex (GO:0017119);;	K19985|9.98934e-06|gra:105764104|(RefSeq) exocyst complex component SEC15B-like; K19985 exocyst complex component 6	--	--	--	--	rsec15 [Coprinopsis marcescibilis]
TRINITY_DN109239_c0_g1	--	--	--	K16040|4.69569e-06|vvi:100233030|(RefSeq) O-methyltransferase; K16040 trans-resveratrol di-O-methyltransferase [EC:2.1.1.240]	[R]	General function prediction only	--	8-hydroxyquercetin 8-O-methyltransferase OS=Mentha piperita OX=34256 GN=OMT2 PE=1 SV=1	trans-resveratrol di-O-methyltransferase-like [Asparagus officinalis]
TRINITY_DN534657_c0_g1	--	--	Cellular Component: nucleus (GO:0005634);; Biological Process: nucleotide-excision repair (GO:0006289);; Biological Process: mitotic G2 DNA damage checkpoint (GO:0007095);; Biological Process: reciprocal meiotic recombination (GO:0007131);; Biological Process: intra-S DNA damage checkpoint (GO:0031573);; Biological Process: mitotic DNA replication checkpoint (GO:0033314);;	--	--	--	--	--	hypothetical protein AK830_g2712 [Neonectria ditissima]
TRINITY_DN361038_c0_g1	--	--	--	--	--	--	--	--	uncharacterized protein LOC113294768 [Papaver somniferum]
TRINITY_DN535623_c0_g1	[R]	General function prediction only	--	--	--	--	--	Metalloprotease TldD homolog OS=Haemophilus influenzae (strain ATCC 51907 / DSM 11121 / KW20 / Rd) OX=71421 GN=tldD PE=3 SV=1	--
TRINITY_DN2868_c0_g1	--	--	--	K05658|7.60079e-20|mdm:103423936|(RefSeq) ABC transporter B family member 11-like; K05658 ATP-binding cassette, subfamily B (MDR/TAP), member 1 [EC:7.6.2.2]	--	--	Protein of unknown function (DUF 659);; hAT family C-terminal dimerisation region	Nucleobase-ascorbate transporter 1 OS=Arabidopsis thaliana OX=3702 GN=NAT1 PE=2 SV=1	uncharacterized protein LOC109842128 [Asparagus officinalis]
TRINITY_DN472341_c0_g1	--	--	--	--	--	--	--	Protein unc-80 homolog OS=Drosophila melanogaster OX=7227 GN=unc80 PE=1 SV=5	--
TRINITY_DN495977_c0_g1	--	--	Cellular Component: integral component of membrane (GO:0016021);;	--	--	--	--	--	hypothetical protein FSPOR_9598 [Fusarium sporotrichioides]
TRINITY_DN453529_c0_g1	--	--	--	--	--	--	--	--	Multidrug resistance-associated protein 6 [Rhizoctonia solani]
TRINITY_DN45224_c1_g2	[B]	Chromatin structure and dynamics	Cellular Component: nucleosome (GO:0000786);; Molecular Function: DNA binding (GO:0003677);; Biological Process: nucleosome assembly (GO:0006334);; Biological Process: DNA-templated transcription, initiation (GO:0006352);; Cellular Component: replication fork protection complex (GO:0031298);; Biological Process: histone H3-K79 methylation (GO:0034729);; Biological Process: sexual sporulation resu…	K11254|1.96114e-14|sind:105155357|(RefSeq) histone H4-like; K11254 histone H4	[B]	Chromatin structure and dynamics	--	Histone H4 OS=Blastobotrys adeninivorans OX=409370 GN=ahsb4 PE=3 SV=3	histone H4.1 [Colletotrichum simmondsii]
TRINITY_DN474981_c0_g1	[F]	Nucleotide transport and metabolism	Molecular Function: phosphorylase activity (GO:0004645);; Biological Process: pyrimidine nucleobase metabolic process (GO:0006206);; Biological Process: pyrimidine nucleoside metabolic process (GO:0006213);; Molecular Function: thymidine phosphorylase activity (GO:0009032);; Molecular Function: pyrimidine-nucleoside phosphorylase activity (GO:0016154);;	--	--	--	Glycosyl transferase family, a/b domain	Thymidine phosphorylase OS=Sinorhizobium medicae (strain WSM419) OX=366394 GN=deoA PE=3 SV=1	putative pyrimidine-nucleoside phosphorylase [Diplodia seriata]
TRINITY_DN529594_c0_g1	--	--	Cellular Component: membrane (GO:0016020);; Molecular Function: hydrolase activity, acting on glycosyl bonds (GO:0016798);; Molecular Function: ion binding (GO:0043167);; Molecular Function: organic cyclic compound binding (GO:0097159);; Molecular Function: heterocyclic compound binding (GO:1901363);;	K01230|3.73858e-20|vvi:100242790|(RefSeq) mannosyl-oligosaccharide 1,2-alpha-mannosidase MNS1; K01230 mannosyl-oligosaccharide alpha-1,2-mannosidase [EC:3.2.1.113]	[G]	Carbohydrate transport and metabolism	Glycosyl hydrolase family 47	Mannosyl-oligosaccharide 1,2-alpha-mannosidase MNS2 OS=Arabidopsis thaliana OX=3702 GN=MNS2 PE=1 SV=1	hypothetical protein AURANDRAFT_71340 [Aureococcus anophagefferens]
TRINITY_DN474048_c0_g1	[J]	Translation, ribosomal structure and biogenesis	Molecular Function: RNA binding (GO:0003723);; Molecular Function: aspartate-tRNA ligase activity (GO:0004815);; Molecular Function: ATP binding (GO:0005524);; Cellular Component: nucleus (GO:0005634);; Cellular Component: cytosol (GO:0005829);; Biological Process: aspartyl-tRNA aminoacylation (GO:0006422);;	K01876|1.43484e-29|ccp:CHC_T00010226001|(RefSeq) Aspartate--tRNA ligase; K22503 aspartyl-tRNA synthetase [EC:6.1.1.12]	[J]	Translation, ribosomal structure and biogenesis	tRNA synthetases class II (D, K and N)	Aspartate--tRNA ligase, cytoplasmic 1 OS=Dictyostelium discoideum OX=44689 GN=aspS1 PE=3 SV=1	class II aaRS and biotin synthetase [Cutaneotrichosporon oleaginosum]
TRINITY_DN141189_c0_g1	--	--	Biological Process: response to pheromone triggering conjugation with cellular fusion (GO:0000749);; Molecular Function: G protein-coupled receptor binding (GO:0001664);; Molecular Function: GTPase activity (GO:0003924);; Molecular Function: obsolete signal transducer activity (GO:0004871);; Molecular Function: GTP binding (GO:0005525);; Cellular Component: heterotrimeric G-protein complex (GO:00…	K04630|4.97332e-27|bvg:104885887|(RefSeq) guanine nucleotide-binding protein alpha-1 subunit-like; K04630 guanine nucleotide-binding protein G(i) subunit alpha	[T]	Signal transduction mechanisms	G-protein alpha subunit;; ADP-ribosylation factor family	Guanine nucleotide-binding protein alpha-1 subunit OS=Dictyostelium discoideum OX=44689 GN=gpaA PE=2 SV=1	hypothetical protein BB559_002197 [Furculomyces boomerangus]
TRINITY_DN503193_c0_g1	--	--	--	--	--	--	Cysteine-rich secretory protein family	Probable pathogenesis-related protein ARB_02861 OS=Arthroderma benhamiae (strain ATCC MYA-4681 / CBS 112371) OX=663331 GN=ARB_02861 PE=3 SV=2	PR-1-like protein [Paraphaeosphaeria sporulosa]
TRINITY_DN265570_c1_g1	--	--	Molecular Function: binding (GO:0005488);; Cellular Component: mitochondrion (GO:0005739);;	K05658|2.78491e-09|bvg:104905624|(RefSeq) ABC transporter B family member 13-like; K05658 ATP-binding cassette, subfamily B (MDR/TAP), member 1 [EC:7.6.2.2]	[R]	General function prediction only	--	Retrovirus-related Pol polyprotein from transposon TNT 1-94 OS=Nicotiana tabacum OX=4097 PE=2 SV=1	Retrovirus-related Pol polyprotein from transposon TNT 1-94 [Capsicum baccatum]
TRINITY_DN335700_c0_g1	[C]	Energy production and conversion	Cellular Component: mitochondrial inner membrane (GO:0005743);; Biological Process: tricarboxylic acid cycle (GO:0006099);; Molecular Function: succinate dehydrogenase (ubiquinone) activity (GO:0008177);; Biological Process: electron transport chain (GO:0022900);; Molecular Function: flavin adenine dinucleotide binding (GO:0050660);;	K00234|3.77609e-45|bna:106393544|(RefSeq) succinate dehydrogenase [ubiquinone] flavoprotein subunit 1, mitochondrial-like; K00234 succinate dehydrogenase (ubiquinone) flavoprotein subunit [EC:1.3.5.1]	[C]	Energy production and conversion	FAD binding domain	Succinate dehydrogenase [ubiquinone] flavoprotein subunit A, mitochondrial OS=Xenopus laevis OX=8355 GN=sdha-a PE=2 SV=1	hypothetical protein V491_06755, partial [Pseudogymnoascus sp. VKM F-3775]
TRINITY_DN446817_c0_g1	--	--	--	--	--	--	Shwachman-Bodian-Diamond syndrome (SBDS) protein	SDO1-like protein C21C3.19 OS=Schizosaccharomyces pombe (strain 972 / ATCC 24843) OX=284812 GN=SPBC21C3.19 PE=3 SV=1	hypothetical protein DFL_005035 [Duddingtonia flagrans]
TRINITY_DN498330_c0_g1	--	--	--	--	[R]	General function prediction only	Protein tyrosine kinase	--	Atrial natriuretic peptide receptor 2 [Rhizoctonia solani]
TRINITY_DN458840_c0_g1	--	--	--	--	--	--	EGF-like domain	--	--
TRINITY_DN139757_c0_g2	[M]	Cell wall/membrane/envelope biogenesis	Molecular Function: GDP-mannose 4,6-dehydratase activity (GO:0008446);; Biological Process: GDP-mannose metabolic process (GO:0019673);;	K01711|1.86843e-35|olu:OSTLU_43847|(RefSeq) predicted protein; K01711 GDPmannose 4,6-dehydratase [EC:4.2.1.47]	[G]	Carbohydrate transport and metabolism	GDP-mannose 4,6 dehydratase;; NAD dependent epimerase/dehydratase family	GDP-mannose 4,6-dehydratase OS=Shigella flexneri OX=623 GN=gmd PE=3 SV=1	GDP-mannose 4,6-dehydratase [Symbiodinium microadriaticum]
TRINITY_DN28131_c0_g3	--	--	Molecular Function: phosphogluconate dehydrogenase (decarboxylating) activity (GO:0004616);; Biological Process: pentose-phosphate shunt (GO:0006098);; Biological Process: oxidation-reduction process (GO:0055114);;	K00033|1.05272e-10|cic:CICLE_v10031373mg|(RefSeq) hypothetical protein; K00033 6-phosphogluconate dehydrogenase [EC:1.1.1.343]	[G]	Carbohydrate transport and metabolism	--	6-phosphogluconate dehydrogenase, decarboxylating 1 OS=Oryza sativa subsp. japonica OX=39947 GN=G6PGH1 PE=2 SV=1	6-phosphogluconate dehydrogenase, decarboxylating [Triticum urartu]
TRINITY_DN456999_c0_g1	--	--	Cellular Component: fungal-type vacuole membrane (GO:0000329);; Cellular Component: phagophore assembly site (GO:0000407);; Biological Process: autophagy of mitochondrion (GO:0000422);; Cellular Component: nucleus (GO:0005634);; Cellular Component: extrinsic component of membrane (GO:0019898);; Biological Process: autophagy of peroxisome (GO:0030242);; Biological Process: induction of conjugation…	--	--	--	--	Autophagy-related protein 11 OS=Gibberella zeae (strain PH-1 / ATCC MYA-4620 / FGSC 9075 / NRRL 31084) OX=229533 GN=ATG11 PE=3 SV=1	hypothetical protein FLONG3_9290 [Fusarium longipes]
TRINITY_DN450575_c0_g1	--	--	Molecular Function: hydrolase activity (GO:0016787);;	--	--	--	--	Phosphoenolpyruvate phosphomutase OS=Tetrahymena pyriformis OX=5908 GN=PEPM PE=1 SV=1	Phosphonopyruvate hydrolase [Fusarium sp. AF-6]
TRINITY_DN148879_c0_g1	--	--	--	--	--	--	--	--	Endonuclease/exonuclease/phosphatase [Macleaya cordata]
TRINITY_DN377226_c0_g1	[EM]	--	--	--	--	--	Dihydrodipicolinate synthetase family	4-hydroxy-tetrahydrodipicolinate synthase OS=Azoarcus sp. (strain BH72) OX=62928 GN=dapA PE=3 SV=1	hypothetical protein PC110_g12946 [Phytophthora cactorum]
TRINITY_DN47457_c1_g1	--	--	Cellular Component: chloroplast stroma (GO:0009570);;	--	--	--	Protein of unknown function (DUF760)	--	PREDICTED: uncharacterized protein LOC104603731 [Nelumbo nucifera]
TRINITY_DN493623_c0_g1	--	--	--	K03107|5.0453e-10|ccp:CHC_T00000200001|(RefSeq) hypothetical protein; K03107 signal recognition particle subunit SRP68	--	--	RNA-binding signal recognition particle 68	--	unnamed protein product [Chondrus crispus]
TRINITY_DN447840_c0_g1	--	--	--	--	--	--	--	--	hypothetical protein CC85DRAFT_259073 [Cutaneotrichosporon oleaginosum]
TRINITY_DN1154_c0_g1	[I]	Lipid transport and metabolism	Cellular Component: integral component of membrane (GO:0016021);; Molecular Function: hydrolase activity (GO:0016787);;	K01054|9.63567e-173|pda:103719255|(RefSeq) uncharacterized protein LOC103719255; K01054 acylglycerol lipase [EC:3.1.1.23]	[I]	Lipid transport and metabolism	Serine aminopeptidase, S33;; alpha/beta hydrolase fold;; Alpha/beta hydrolase family	Caffeoylshikimate esterase OS=Arabidopsis thaliana OX=3702 GN=CSE PE=1 SV=1	uncharacterized protein LOC109820554 [Asparagus officinalis]
TRINITY_DN498379_c0_g1	--	--	Biological Process: intracellular protein transport (GO:0006886);; Biological Process: endoplasmic reticulum to Golgi vesicle-mediated transport (GO:0006888);; Molecular Function: zinc ion binding (GO:0008270);; Cellular Component: COPII vesicle coat (GO:0030127);;	--	[U]	Intracellular trafficking, secretion, and vesicular transport	Sec23/Sec24 helical domain	Protein transport protein SEC24 OS=Cryptococcus neoformans var. neoformans serotype D (strain JEC21 / ATCC MYA-565) OX=214684 GN=SEC24 PE=3 SV=1	COPII subunit [Apiotrichum porosum]
TRINITY_DN500400_c0_g1	[EH]	--	--	K01652|3.8098e-10|mis:MICPUN_88562|(RefSeq) predicted protein; K01652 acetolactate synthase I/II/III large subunit [EC:2.2.1.6]	[EH]	--	--	Acetolactate synthase catalytic subunit, mitochondrial OS=Saccharomyces cerevisiae (strain ATCC 204508 / S288c) OX=559292 GN=ILV2 PE=1 SV=1	hypothetical protein DFL_004616 [Duddingtonia flagrans]
TRINITY_DN8710_c0_g1	--	--	--	K20296|0|pda:103720626|(RefSeq) vacuolar protein sorting-associated protein 51 homolog; K20296 vacuolar protein sorting-associated protein 51	[S]	Function unknown	Vps51/Vps67;; Exocyst complex component Sec5;; Dor1-like family;; COG (conserved oligomeric Golgi) complex component, COG2	Vacuolar protein sorting-associated protein 51 homolog OS=Arabidopsis thaliana OX=3702 GN=VPS51 PE=1 SV=1	uncharacterized protein A4U43_C02F21880 [Asparagus officinalis]
TRINITY_DN507729_c0_g1	--	--	--	--	--	--	NUDIX domain	--	--
TRINITY_DN453420_c0_g1	[J]	Translation, ribosomal structure and biogenesis	Biological Process: maturation of SSU-rRNA from tricistronic rRNA transcript (SSU-rRNA, 5.8S rRNA, LSU-rRNA) (GO:0000462);; Biological Process: maturation of LSU-rRNA from tricistronic rRNA transcript (SSU-rRNA, 5.8S rRNA, LSU-rRNA) (GO:0000463);; Biological Process: maturation of 5.8S rRNA from tricistronic rRNA transcript (SSU-rRNA, 5.8S rRNA, LSU-rRNA) (GO:0000466);; Cellular Component: nucleo…	K14843|1.78087e-31|atr:18426478|(RefSeq) pescadillo homolog isoform X1; K14843 pescadillo	[A]	RNA processing and modification	Pescadillo N-terminus	Pescadillo homolog OS=Laccaria bicolor (strain S238N-H82 / ATCC MYA-4686) OX=486041 GN=NOP7 PE=3 SV=1	Pescadillo homolog [Rhizoctonia solani]
TRINITY_DN100670_c1_g1	--	--	--	--	--	--	--	--	uncharacterized protein A4U43_C10F16190 [Asparagus officinalis]
TRINITY_DN30857_c0_g1	--	--	--	K09422|1.17315e-10|pda:103716487|(RefSeq) transcription factor MYB3R-3; K09422 transcription factor MYB, plant	[S]	Function unknown	--	--	transcription factor MYB3R-3 [Phoenix dactylifera]
TRINITY_DN441260_c0_g1	[J]	Translation, ribosomal structure and biogenesis	--	--	--	--	Ribosomal protein L7/L12 dimerisation domain	50S ribosomal protein L7/L12 OS=Helicobacter hepaticus (strain ATCC 51449 / 3B1) OX=235279 GN=rplL PE=3 SV=1	--
TRINITY_DN528751_c0_g1	[Q]	Secondary metabolites biosynthesis, transport and catabolism	--	--	--	--	--	--	--
TRINITY_DN462276_c0_g1	--	--	--	K20221|3.86487e-06|bpg:Bathy04g01800|(RefSeq) PREDICTED: similar to Zinc finger protein 271 (Zinc finger protein 7) (HZF7) (Zinc finger protein ZNFphex133) (Epstein-Barr virus-induced zinc finger protein) (ZNF-EB) (CT-ZFP48) (Zinc finger protein; K20221 importin-4	[R]	General function prediction only	--	Krueppel-like factor 1 OS=Homo sapiens OX=9606 GN=KLF1 PE=1 SV=1	hypothetical protein BD324DRAFT_649642 [Kockovaella imperatae]
TRINITY_DN428757_c0_g1	--	--	--	--	--	--	Ubiquinol-cytochrome-c reductase complex subunit (QCR10)	--	hypothetical protein FA13DRAFT_1787414 [Coprinellus micaceus]
TRINITY_DN484685_c0_g1	--	--	Molecular Function: RNA binding (GO:0003723);; Cellular Component: cytosol (GO:0005829);; Cellular Component: cytoplasmic stress granule (GO:0010494);;	K03260|1.00691e-09|pxb:103949736|(RefSeq) eukaryotic translation initiation factor-like; K03260 translation initiation factor 4G	[J]	Translation, ribosomal structure and biogenesis	--	Eukaryotic translation initiation factor 4 gamma 1 OS=Oryctolagus cuniculus OX=9986 GN=EIF4G1 PE=1 SV=1	conserved hypothetical protein [Moesziomyces antarcticus]
TRINITY_DN288505_c0_g2	--	--	--	--	--	--	--	--	zinc transporter, putative [Asparagus officinalis]
TRINITY_DN381435_c0_g1	--	--	--	--	--	--	Cofilin/tropomyosin-type actin-binding protein	--	Coactosin [Golovinomyces cichoracearum]
TRINITY_DN462252_c0_g1	[I]	Lipid transport and metabolism	--	--	--	--	--	--	--
TRINITY_DN461932_c0_g1	--	--	--	--	[S]	Function unknown	NDT80 / PhoG like DNA-binding family	Myelin regulatory factor homolog 2 OS=Caenorhabditis elegans OX=6239 GN=myrf-2 PE=1 SV=1	--
TRINITY_DN331204_c0_g1	[L]	Replication, recombination and repair	Molecular Function: nucleic acid binding (GO:0003676);;	K13116|7.93758e-10|pda:103723897|(RefSeq) DEAD-box ATP-dependent RNA helicase 35-like; K13116 ATP-dependent RNA helicase DDX41 [EC:3.6.4.13]	[R]	General function prediction only	--	--	uncharacterized protein LOC109832031 [Asparagus officinalis]
TRINITY_DN285538_c0_g1	--	--	--	--	--	--	--	--	hypothetical protein CDV31_008482 [Fusarium ambrosium]
TRINITY_DN361748_c0_g1	--	--	Biological Process: endonucleolytic cleavage in ITS1 to separate SSU-rRNA from 5.8S rRNA and LSU-rRNA from tricistronic rRNA transcript (SSU-rRNA, 5.8S rRNA, LSU-rRNA) (GO:0000447);; Biological Process: endonucleolytic cleavage to generate mature 5'-end of SSU-rRNA from (SSU-rRNA, 5.8S rRNA, LSU-rRNA) (GO:0000472);; Biological Process: endonucleolytic cleavage in 5'-ETS of tricistronic rRNA trans…	K14559|1.17822e-11|bdi:100838045|(RefSeq) U3 small nucleolar ribonucleoprotein protein MPP10; K14559 U3 small nucleolar RNA-associated protein MPP10	[A]	RNA processing and modification	Mpp10 protein	U3 small nucleolar RNA-associated protein MPP10 OS=Saccharomyces cerevisiae (strain ATCC 204508 / S288c) OX=559292 GN=MPP10 PE=1 SV=1	hypothetical protein AC631_05721 [Debaryomyces fabryi]
TRINITY_DN7278_c2_g1	[RTKL]	--	Molecular Function: protein kinase activity (GO:0004672);; Cellular Component: membrane (GO:0016020);;	K13429|0|vvi:100255092|(RefSeq) lysM domain receptor-like kinase 3; K13429 chitin elicitor receptor kinase 1	--	--	Protein tyrosine kinase;; Protein kinase domain;; LysM domain	LysM domain receptor-like kinase 3 OS=Medicago truncatula OX=3880 GN=LYK3 PE=1 SV=1	LOW QUALITY PROTEIN: lysM domain receptor-like kinase 3 [Asparagus officinalis]
TRINITY_DN3119_c0_g1	--	--	Biological Process: cytoplasmic translation (GO:0002181);; Molecular Function: structural constituent of ribosome (GO:0003735);; Cellular Component: cytosolic large ribosomal subunit (GO:0022625);;	K02905|7.71533e-16|sot:102581332|(RefSeq) 60S ribosomal protein L29-2-like; K02905 large subunit ribosomal protein L29e	[J]	Translation, ribosomal structure and biogenesis	Ribosomal L29e protein family	60S ribosomal protein L29 OS=Schizosaccharomyces pombe (strain 972 / ATCC 24843) OX=284812 GN=rpl29 PE=3 SV=3	hypothetical protein OH76DRAFT_1480108 [Polyporus brumalis]
TRINITY_DN353874_c0_g1	--	--	Molecular Function: nucleotide binding (GO:0000166);; Molecular Function: motor activity (GO:0003774);; Molecular Function: actin binding (GO:0003779);; Cellular Component: actin cytoskeleton (GO:0015629);; Cellular Component: membrane (GO:0016020);; Cellular Component: site of polarized growth (GO:0030427);; Cellular Component: membrane-bounded organelle (GO:0043227);; Cellular Component: protei…	K10357|7.82595e-21|vcn:VOLCADRAFT_107085|(RefSeq) type VIII myosin heavy chain MyoC; K10357 myosin V	[Z]	Cytoskeleton	Myosin head (motor domain)	Myosin-2 heavy chain, non muscle OS=Acanthamoeba castellanii OX=5755 PE=3 SV=1	type VIII myosin heavy chain MyoC [Volvox carteri f. nagariensis]
TRINITY_DN534447_c0_g1	--	--	--	--	--	--	--	--	hypothetical protein CEP53_009623 [Fusarium sp. AF-6]
TRINITY_DN471539_c0_g1	--	--	--	--	[R]	General function prediction only	RNase H-like domain found in reverse transcriptase;; RNase H-like domain found in reverse transcriptase	--	PREDICTED: uncharacterized protein LOC108218012 [Daucus carota subsp. sativus]
TRINITY_DN95120_c0_g1	--	--	--	--	--	--	--	SWR1-complex protein 5 OS=Gibberella zeae (strain PH-1 / ATCC MYA-4620 / FGSC 9075 / NRRL 31084) OX=229533 GN=SWC5 PE=3 SV=1	SWR1-complex protein 5 [Fusarium euwallaceae]
TRINITY_DN136631_c0_g1	--	--	Cellular Component: TIM23 mitochondrial import inner membrane translocase complex (GO:0005744);; Cellular Component: integral component of membrane (GO:0016021);; Biological Process: protein import into mitochondrial matrix (GO:0030150);;	K17796|1.51761e-09|apro:F751_5116|(RefSeq) Mitochondrial import inner membrane translocase subunit tim21; K17796 mitochondrial import inner membrane translocase subunit TIM21	[S]	Function unknown	TIM21;; Cytochrome oxidase complex assembly protein 1	Mitochondrial import inner membrane translocase subunit TIM21 OS=Gibberella zeae (strain PH-1 / ATCC MYA-4620 / FGSC 9075 / NRRL 31084) OX=229533 GN=TIM21 PE=3 SV=1	Mitochondrial import inner membrane translocase subunit TIM21 [Fusarium sp. AF-3]
TRINITY_DN507694_c0_g1	--	--	--	K14319|1.82915e-10|pda:103716294|(RefSeq) RAN GTPase-activating protein 2-like; K14319 Ran GTPase-activating protein 1	--	--	--	--	hypothetical protein L917_08281, partial [Phytophthora parasitica]
TRINITY_DN8701_c0_g1	[DZ]	--	--	K11493|7.25425e-35|csl:COCSUDRAFT_40365|(RefSeq) RCC1/BLIP-II; K11493 regulator of chromosome condensation	[S]	Function unknown	Regulator of chromosome condensation (RCC1) repeat;; Regulator of chromosome condensation (RCC1) repeat	Protein pim1 OS=Schizosaccharomyces pombe (strain 972 / ATCC 24843) OX=284812 GN=pim1 PE=1 SV=2	hypothetical protein PHLCEN_2v4621 [Phlebia centrifuga]
TRINITY_DN492456_c0_g1	[J]	Translation, ribosomal structure and biogenesis	Biological Process: translation (GO:0006412);; Molecular Function: ligase activity (GO:0016874);; Molecular Function: organic cyclic compound binding (GO:0097159);; Molecular Function: heterocyclic compound binding (GO:1901363);;	K04567|3.04564e-21|cam:101492075|(RefSeq) lysine--tRNA ligase-like; K04567 lysyl-tRNA synthetase, class II [EC:6.1.1.6]	[J]	Translation, ribosomal structure and biogenesis	tRNA synthetases class II (D, K and N)	Lysine--tRNA ligase OS=Variovorax paradoxus (strain S110) OX=543728 GN=lysS PE=3 SV=1	lysyl-tRNA synthetase [Chrysochromulina sp. CCMP291]
TRINITY_DN434642_c0_g1	--	--	--	--	--	--	--	--	Kelch repeat-containing protein 2 [Candida viswanathii]
TRINITY_DN522848_c0_g1	--	--	--	--	[T]	Signal transduction mechanisms	GGL domain	Guanine nucleotide-binding protein G(I)/G(S)/G(O) subunit gamma-5 OS=Rattus norvegicus OX=10116 GN=Gng5 PE=3 SV=1	--
TRINITY_DN512966_c0_g1	--	--	--	--	[R]	General function prediction only	--	Tetratricopeptide repeat-containing protein trd-1 OS=Caenorhabditis elegans OX=6239 GN=trd-1 PE=2 SV=2	hypothetical protein FLAG1_08531 [Fusarium langsethiae]
TRINITY_DN2631_c0_g1	[R]	General function prediction only	--	K13190|3.66076e-27|sind:105158996|(RefSeq) flowering time control protein FPA-like; K13190 RNA-binding protein 15	[R]	General function prediction only	RNA recognition motif. (a.k.a. RRM, RBD, or RNP domain);; SPOC domain	Flowering time control protein FPA OS=Arabidopsis thaliana OX=3702 GN=FPA PE=1 SV=2	flowering time control protein FPA [Asparagus officinalis]
TRINITY_DN359542_c0_g1	[P]	Inorganic ion transport and metabolism	--	--	--	--	--	Probable K(+)/H(+) antiporter subunit A/B OS=Rhizobium meliloti (strain 1021) OX=266834 GN=phaAB PE=3 SV=2	--
TRINITY_DN413260_c0_g1	[R]	General function prediction only	Molecular Function: oxidoreductase activity (GO:0016491);; Biological Process: oxidation-reduction process (GO:0055114);;	K00002|3.13873e-60|gsl:Gasu_23120|(RefSeq) aldo/keto reductase; K00002 alcohol dehydrogenase (NADP+) [EC:1.1.1.2]	[R]	General function prediction only	Aldo/keto reductase family	D/L-glyceraldehyde reductase OS=Hypocrea jecorina OX=51453 GN=gld1 PE=1 SV=1	D/L-glyceraldehyde reductase [Fusarium sp. AF-8]
TRINITY_DN14735_c1_g2	[L]	Replication, recombination and repair	--	K03469|9.82735e-14|jcu:105632400|(RefSeq) uncharacterized protein LOC105632400	[R]	General function prediction only	Reverse transcriptase-like	--	uncharacterized protein LOC112083337 [Eutrema salsugineum]
TRINITY_DN512659_c0_g1	[K]	Transcription	--	--	--	--	--	Regulatory protein NosR OS=Pseudomonas aeruginosa (strain ATCC 15692 / DSM 22644 / CIP 104116 / JCM 14847 / LMG 12228 / 1C / PRS 101 / PAO1) OX=208964 GN=nosR PE=4 SV=1	--
TRINITY_DN465499_c0_g1	[R]	General function prediction only	Molecular Function: catalytic activity (GO:0003824);; Biological Process: proteolysis (GO:0006508);;	K17732|1.85433e-13|vcn:VOLCADRAFT_109656|(RefSeq) hypothetical protein; K17732 mitochondrial-processing peptidase subunit beta [EC:3.4.24.64]	[O]	Posttranslational modification, protein turnover, chaperones	Insulinase (Peptidase family M16)	Mitochondrial-processing peptidase subunit beta OS=Blastocladiella emersonii OX=4808 GN=MPP1 PE=3 SV=1	mitochondrial-processing peptidase subunit beta-like [Raphidocelis subcapitata]
TRINITY_DN419256_c0_g1	[R]	General function prediction only	--	--	--	--	--	--	--
TRINITY_DN384598_c0_g1	[O]	Posttranslational modification, protein turnover, chaperones	Biological Process: protein peptidyl-prolyl isomerization (GO:0000413);; Molecular Function: peptidyl-prolyl cis-trans isomerase activity (GO:0003755);; Biological Process: protein folding (GO:0006457);;	K03768|4.07257e-27|bpg:Bathy11g03680|(RefSeq) peptidyl-prolyl cis-trans isomerase B; K03768 peptidyl-prolyl cis-trans isomerase B (cyclophilin B) [EC:5.2.1.8]	[O]	Posttranslational modification, protein turnover, chaperones	Cyclophilin type peptidyl-prolyl cis-trans isomerase/CLD	Peptidyl-prolyl cis-trans isomerase 5 OS=Caenorhabditis elegans OX=6239 GN=cyn-5 PE=1 SV=2	peptidyl-prolyl cis-trans isomerase B [Bathycoccus prasinos]
TRINITY_DN436603_c0_g1	--	--	--	--	--	--	CHRD domain	--	--
TRINITY_DN316907_c0_g1	--	--	Molecular Function: DNA binding (GO:0003677);; Cellular Component: nucleus (GO:0005634);; Biological Process: regulation of transcription, DNA-templated (GO:0006355);;	K08869|3.82576e-07|cre:CHLREDRAFT_165812|(RefSeq) predicted protein; K08869 aarF domain-containing kinase	--	--	--	Transcription factor MYBS3 OS=Oryza sativa subsp. japonica OX=39947 GN=MYBS3 PE=2 SV=1	hypothetical protein BHE74_00012901 [Ensete ventricosum]
TRINITY_DN14018_c0_g2	--	--	--	--	--	--	Chlorophyll A-B binding protein	Early light-induced protein 1, chloroplastic OS=Arabidopsis thaliana OX=3702 GN=ELIP1 PE=1 SV=1	LOW QUALITY PROTEIN: early light-induced protein 1, chloroplastic-like [Asparagus officinalis]
TRINITY_DN474_c0_g2	--	--	--	--	[R]	General function prediction only	--	--	uncharacterized protein LOC109849974 isoform X2 [Asparagus officinalis]
TRINITY_DN6520_c0_g1	[R]	General function prediction only	Molecular Function: zinc ion binding (GO:0008270);;	K19044|0|egu:105039574|(RefSeq) probable E3 ubiquitin-protein ligase XBOS32; K19044 E3 ubiquitin-protein ligase XBAT32/33 [EC:2.3.2.27]	--	--	Ankyrin repeats (3 copies);; Ankyrin repeat;; Ankyrin repeats (many copies);; Ankyrin repeats (many copies);; Ankyrin repeat	Probable E3 ubiquitin-protein ligase XBOS32 OS=Oryza sativa subsp. japonica OX=39947 GN=XBOS32 PE=2 SV=2	probable E3 ubiquitin-protein ligase XBOS32 isoform X1 [Asparagus officinalis]
TRINITY_DN213948_c0_g3	--	--	--	--	--	--	--	--	hypothetical protein CEP54_001496 [Fusarium sp. AF-8]
TRINITY_DN18974_c0_g2	[J]	Translation, ribosomal structure and biogenesis	Molecular Function: structural constituent of ribosome (GO:0003735);; Cellular Component: ribosome (GO:0005840);; Biological Process: translation (GO:0006412);;	K02866|9.1244e-105|cme:CYME_CMJ109C|(RefSeq) 60S ribosomal protein L10; K02866 large subunit ribosomal protein L10e	[J]	Translation, ribosomal structure and biogenesis	Ribosomal protein L16p/L10e	60S ribosomal protein L10-A OS=Schizosaccharomyces pombe (strain 972 / ATCC 24843) OX=284812 GN=rpl1001 PE=2 SV=2	60s ribosomal protein l10-a [Fusarium langsethiae]
TRINITY_DN481865_c0_g1	[L]	Replication, recombination and repair	Biological Process: double-strand break repair via break-induced replication (GO:0000727);; Cellular Component: nuclear chromosome, telomeric region (GO:0000784);; Molecular Function: DNA helicase activity (GO:0003678);; Molecular Function: chromatin binding (GO:0003682);; Molecular Function: DNA replication origin binding (GO:0003688);; Molecular Function: single-stranded DNA binding (GO:0003697…	--	[L]	Replication, recombination and repair	--	Minichromosome maintenance protein 5 OS=Saccharomyces cerevisiae (strain ATCC 204508 / S288c) OX=559292 GN=MCM5 PE=1 SV=1	DNA replication licensing factor mcm5 [Rhizoctonia solani]
TRINITY_DN534127_c0_g1	--	--	--	--	--	--	--	--	PREDICTED: uncharacterized protein LOC109193505 [Ipomoea nil]
TRINITY_DN208954_c0_g1	--	--	--	--	--	--	--	Remorin 4.1 OS=Oryza sativa subsp. japonica OX=39947 GN=REM4.1 PE=1 SV=1	hypothetical protein GW17_00029885 [Ensete ventricosum]
TRINITY_DN448856_c0_g1	--	--	--	--	--	--	--	4-hydroxy-3-methylbut-2-en-1-yl diphosphate synthase (flavodoxin) OS=Zymomonas mobilis subsp. mobilis (strain ATCC 31821 / ZM4 / CP4) OX=264203 GN=ispG PE=3 SV=1	--
TRINITY_DN431202_c0_g1	[E]	Amino acid transport and metabolism	--	--	[E]	Amino acid transport and metabolism	--	Threonine synthase OS=Escherichia coli (strain K12) OX=83333 GN=thrC PE=1 SV=1	hypothetical protein F511_04286 [Dorcoceras hygrometricum]
TRINITY_DN4913_c2_g1	[J]	Translation, ribosomal structure and biogenesis	Molecular Function: translation elongation factor activity (GO:0003746);; Molecular Function: GTP binding (GO:0005525);; Biological Process: translational elongation (GO:0006414);;	K03231|8.09007e-55|jcu:105642183|(RefSeq) elongation factor 1-alpha; K03231 elongation factor 1-alpha	[J]	Translation, ribosomal structure and biogenesis	Elongation factor Tu C-terminal domain	Elongation factor 1-alpha 4 OS=Oscheius tipulae OX=141969 GN=eft-4 PE=3 SV=1	hypothetical protein BN1723_020433, partial [Verticillium longisporum]
TRINITY_DN450149_c0_g1	[S]	Function unknown	--	--	--	--	Domain of unknown function (DUF892)	--	uncharacterized protein LOC107408648, partial [Ziziphus jujuba]
TRINITY_DN513344_c0_g1	[T]	Signal transduction mechanisms	Molecular Function: phosphoprotein phosphatase activity (GO:0004721);; Biological Process: protein dephosphorylation (GO:0006470);;	K15423|4.45696e-53|mdm:103407935|(RefSeq) serine/threonine-protein phosphatase PP-X isozyme 2; K15423 serine/threonine-protein phosphatase 4 catalytic subunit [EC:3.1.3.16]	[GT]	--	Calcineurin-like phosphoesterase	Serine/threonine-protein phosphatase PP-X homolog 4 OS=Paramecium tetraurelia OX=5888 GN=Ppx4 PE=3 SV=1	serine/threonine-protein phosphatase 4 catalytic subunit [Achlya hypogyna]
TRINITY_DN176485_c0_g2	--	--	Biological Process: mitochondrion inheritance (GO:0000001);; Biological Process: mitochondrial genome maintenance (GO:0000002);; Cellular Component: fungal-type vacuole membrane (GO:0000329);; Molecular Function: GTPase activity (GO:0003924);; Molecular Function: GTP binding (GO:0005525);; Cellular Component: mitochondrial intermembrane space (GO:0005758);; Biological Process: mitochondrial membr…	--	[UR]	--	--	Dynamin-like GTPase MGM1, mitochondrial OS=Saccharomyces cerevisiae (strain ATCC 204508 / S288c) OX=559292 GN=MGM1 PE=1 SV=3	putative mitochondrial dynamin GTPase (Msp1) [Ustilaginoidea virens]
TRINITY_DN405514_c0_g1	--	--	--	--	--	--	C2 domain	--	--
TRINITY_DN12329_c0_g1	--	--	--	K16743|9.14289e-06|bpg:Bathy17g01040|(RefSeq) abnormal spindle-like microcephaly-associated protein; K16743 abnormal spindle-like microcephaly-associated protein	[TO]	--	--	--	PREDICTED: OTU domain-containing protein DDB_G0284757 [Elaeis guineensis]
[truncated: 63,868 more rows]

## Sheet: Integrated_Function.anno.2
Table S1. The annotation of assembled unigenes.
[truncated: 22,729 more rows]

## Sheet: Function_anno.stat
Table S1. The annotation of assembled unigenes.
[truncated: 9 more rows]

[truncated: 4 more sheets: GO.list, GO_tree.stat, Kegg.pathway, Kegg.ko]
