# Supplementary material for: Dynamic proteomics reveals that endosperm weakening plays a critical role during seed germination in Polygonatum cyrtonema Hua
Source: Front Plant Sci. 2025 Nov 18;16:1662175. doi: 10.3389/fpls.2025.1662175 (PMC12670176; doi:10.3389/fpls.2025.1662175)
Supplement: Supplementary file 5 [file Table2.xlsx]

## Sheet: All_gene_fpkm
Table S1. Differentially expressed unigenes during three different stages of seed germination.
Gene	S1-1	S1-2	S1-3	S2-1	S2-2	S2-3	S3-1	S3-2	S3-3
TRINITY_DN0_c0_g1	66.95	72.87	65.8	78.63	78.64	71.27	58.46	48.98	48.42
TRINITY_DN0_c1_g1	7.31	7.83	6.82	12.89	10.8	9.57	8.52	7.04	7.98
TRINITY_DN100000_c0_g1	0	0	0	0	0	0	0	0	0
TRINITY_DN100001_c0_g1	0	0	0	0	0	0	0	36.25	0
TRINITY_DN100003_c0_g1	0	0	38.25	0	0	0	0	0	0
TRINITY_DN100006_c0_g1	0	0	0	0	0	0	0	0	0
TRINITY_DN10001_c0_g1	69.78	69.21	73.24	62.76	61.46	67.51	88.32	89.72	78.36
TRINITY_DN100025_c1_g1	0	0	0	0	0	0	0	0	0
TRINITY_DN100031_c0_g1	0	0	0	0	19.3	0	0	0	0
TRINITY_DN100032_c0_g2	0	0	26.24	0	0	0	0	0	0
TRINITY_DN100032_c2_g1	14.03	0	0	0	0	0	0	0	0
TRINITY_DN100038_c0_g1	0	0	0	0	0	0	0	0	0
TRINITY_DN10003_c0_g3	0	0	0	0	0	0	0	0	0
TRINITY_DN100056_c0_g1	0	0	0	0	0	0	10.12	0	0
TRINITY_DN100058_c0_g1	0	0	0	41.82	0	0	0	0	0
TRINITY_DN100061_c0_g1	0	0	0	0	0	0	0	0	9.77
TRINITY_DN100067_c0_g1	2.41	1.96	0.9	2.53	0	3.77	8.11	1.01	0
TRINITY_DN100069_c0_g1	0	0	0	6.13	8.11	0	0	0	0
TRINITY_DN100079_c0_g1	0	0	0	0	0	21.55	0	0	0
TRINITY_DN10007_c0_g1	4.65	9.17	11.55	37.88	18.48	23.65	15.52	12.89	15.83
TRINITY_DN10007_c1_g1	0	0	0	0	0	0	0	0	0
TRINITY_DN100080_c0_g1	0	0	0	0	0	0	0	0	0
TRINITY_DN100082_c0_g1	0	0	0	0	0	0	11.29	0	6.55
TRINITY_DN100084_c0_g1	0	30.15	0	0	0	0	0	0	0
TRINITY_DN100084_c0_g2	0	0	0	0	0	0	0	0	9.96
TRINITY_DN10008_c0_g1	2.37	2.64	0.31	14.54	16.57	12	8.22	1.47	6.54
TRINITY_DN100092_c0_g1	73.26	96.75	68.71	2.57	2.88	2.1	0.17	0.73	0.55
TRINITY_DN1000_c0_g1	27.02	25.67	26.92	37.69	39.9	37.81	44.44	45.78	48.77
TRINITY_DN100100_c1_g1	0	0	0	11.66	0	0	0	0	0
TRINITY_DN100101_c0_g1	0	0	0	0	0	0	0	0	130.63
TRINITY_DN10010_c0_g1	10.25	8.83	9.23	18.04	18.38	18.01	14.33	14.23	13.6
TRINITY_DN100111_c0_g1	0	7.69	0	0	0	0	0	0	0
TRINITY_DN10011_c1_g1	5.79	3.77	3.38	77.82	84.17	78.67	188.7	217.61	209.52
TRINITY_DN10011_c2_g1	303.44	300.04	308.56	144.87	145.64	153.8	2.34	1.52	2.08
TRINITY_DN100122_c0_g1	0	0	35.5	0	0	0	0	0	0
TRINITY_DN100130_c0_g1	0	0	0	17.67	0	0	64.26	0	0
TRINITY_DN100134_c0_g1	0	0	8.6	0	0	0	0	0	0
TRINITY_DN100139_c0_g1	0	2.17	1.01	0	0	0	0	0	0
TRINITY_DN10013_c0_g1	86.75	97.19	102.02	74.78	81.42	86.73	50.09	60.43	57.82
TRINITY_DN100142_c2_g1	27.64	0	0	0	0	0	0	0	0
TRINITY_DN10014_c0_g1	47.53	44.46	47.56	27.08	34.54	33.68	34.73	41.4	44.42
TRINITY_DN100154_c0_g1	0	0	0	0	0	0	0	0	0
TRINITY_DN10015_c0_g1	0	0	0	11.16	12.17	13.63	0	0	0
TRINITY_DN10016_c0_g1	9.14	11.27	8.8	4.5	3.6	5.26	1.06	0.71	0.6
TRINITY_DN10016_c0_g2	0	0	0	0	0	0	0	0	0
TRINITY_DN100173_c2_g1	0	0	0	0	0	0	0	0	0
TRINITY_DN100175_c4_g1	0	0	0	0	0	0	0	0	0
TRINITY_DN100175_c5_g1	0	0	41.01	0	0	0	0	0	0
TRINITY_DN10017_c0_g1	0	0	0	4.24	18.98	22.4	0	0	0
TRINITY_DN100188_c0_g1	0	0	0	0	0	0	0	0	0
TRINITY_DN10018_c0_g1	0	12.1	2.22	0	3.89	0	0	0	0
TRINITY_DN10018_c1_g1	0	0	0	0	0	0	0	0	16.46
TRINITY_DN100190_c0_g1	0	0	0	0	0	0	0	0	0
TRINITY_DN10019_c0_g1	18.2	16.97	19.72	24.79	27.41	30.21	23.74	21.62	25.88
TRINITY_DN1001_c0_g1	8.02	7.83	7.56	12.08	12.09	11.01	3.89	3.06	2.52
TRINITY_DN100202_c0_g1	0	0	0	6.89	9	7.61	5.55	0	0
TRINITY_DN100206_c1_g1	0	0	0	0	0	0	0	0	0
TRINITY_DN100206_c1_g2	0	0	0	0	0	0	0	0	0
TRINITY_DN100206_c2_g1	0	0	9.05	0	0	0	0	0	0
TRINITY_DN100207_c0_g1	1.76	8.49	3.87	1.17	0	0	7.05	0	0
TRINITY_DN100212_c0_g4	0	0	0	0	0	0	0	0	9.96
TRINITY_DN100216_c1_g2	0	0	0	0	0	0	0	0	0
TRINITY_DN10021_c0_g1	48.2	50.77	51.31	60.77	62.77	64.64	71.66	70.74	71.46
TRINITY_DN10021_c2_g1	0	174.99	0	0	0	0	0	0	0
TRINITY_DN100229_c0_g1	0	0	0	0	0	0	0	12.74	0
TRINITY_DN10022_c0_g1	16.73	18.69	17.72	25.23	27.85	27.29	35.11	34.48	32.58
TRINITY_DN100230_c0_g1	9.91	11.12	9.97	0.27	0.34	0.42	0.06	0	0.22
TRINITY_DN100234_c0_g1	0	0	78.11	0	0	0	0	0	0
TRINITY_DN100237_c0_g1	0	0	0	0	0	0	11.91	0	0
TRINITY_DN10023_c1_g1	2.39	5.13	6.8	0.22	36.82	0.34	1.58	2.49	4.11
TRINITY_DN100247_c0_g1	1.17	1.07	0.71	1.51	1.2	1.87	1.16	2.27	8.72
TRINITY_DN10024_c0_g1	0	12.57	0	0	0	0	0	0	18.78
TRINITY_DN10025_c0_g1	28.21	30.41	36.4	25.27	26.23	28.85	49.45	60.22	54.83
TRINITY_DN100262_c0_g2	1.54	1.42	10.47	0	0	0	0	0	0
TRINITY_DN100262_c2_g1	0	0	0	9.77	0	0	0	0	0
TRINITY_DN100262_c2_g2	0	0	0	0.74	0.78	0	0.38	0.37	0.38
TRINITY_DN100262_c3_g1	32.11	0	0	0	0	0	0	0	0
TRINITY_DN100264_c1_g1	0	0	8.46	0	0	0	0	0	0
TRINITY_DN100269_c0_g1	0	0	0	0	0	0	28.08	0	0
TRINITY_DN10026_c0_g1	1.17	1.05	0.75	11.66	11.52	10.79	5.51	4.6	4.77
TRINITY_DN100270_c1_g1	0	0	8.25	0	0	3.77	0	0	0
TRINITY_DN10027_c0_g1	6.23	10.79	7.71	4.37	8.89	8.11	6.79	4.33	5.96
TRINITY_DN100282_c0_g1	0	0	0	0	0	0	11.58	0	4.98
TRINITY_DN100288_c1_g1	0	0	0	0	0	11.97	0	0	0
TRINITY_DN10029_c0_g1	6.47	4.61	14.49	18.71	22.64	17.59	6.51	8.51	6.97
TRINITY_DN1002_c0_g1	26.12	26.35	25.68	17.83	17.09	16.13	23.61	20.86	21.17
TRINITY_DN100302_c0_g1	0	0	0	0	0	14.6	0	0	0
TRINITY_DN100305_c0_g1	0	0	0	0	0	0	0	0	0
TRINITY_DN100310_c0_g1	0	0	0	0	0	0	0	0	8.96
TRINITY_DN100310_c0_g2	0	0	0	0	0	0	0	0	0
TRINITY_DN10031_c0_g1	0	0	0	8.27	7.89	8.14	0	0	0
TRINITY_DN100328_c0_g1	0	0	0	4.22	9.05	4.68	0	0	0
TRINITY_DN100329_c0_g1	0	0	12.37	0	0	0	0	0	0
TRINITY_DN10032_c0_g1	0	0	0	14.6	11.81	8.28	0	0	0
TRINITY_DN100330_c0_g1	0	21.95	0	0	14.24	0	0	0	0
TRINITY_DN100333_c0_g1	0	0	0	0	0	15.01	0	0	0
TRINITY_DN100336_c0_g1	0	11.75	0	0	0	0.91	0	0	0
TRINITY_DN10033_c0_g1	3.73	2.64	4.39	154.18	146.55	152.47	223.62	188.53	192.5
TRINITY_DN10033_c0_g2	1.34	1.76	1.9	156.66	156.67	137.86	231.44	181.78	209.8
TRINITY_DN100341_c0_g2	0	0	0	0	0	0	0	0	0
TRINITY_DN100341_c4_g1	0	0	0	0	0	0	0	0	0
TRINITY_DN100346_c0_g1	0	0	0	0	0	0	0	0	0
TRINITY_DN10034_c0_g1	21.48	22.59	20.77	34.21	36.02	33.68	35.55	30.64	31.76
TRINITY_DN10035_c0_g1	2.28	2.04	5.54	2.18	15.46	11.57	10.47	12.55	15.47
TRINITY_DN100384_c0_g2	131.02	0	0	0	0	0	0	0	0
TRINITY_DN1003_c0_g1	23.79	20.01	20.72	30.01	25.45	27.1	25.98	27.22	27.97
TRINITY_DN100403_c0_g1	0	12.66	0	0	0	0	0	11.62	8.92
TRINITY_DN100407_c0_g1	6.3	7.13	6.5	9.82	10.18	8.6	6.52	5.21	6.08
TRINITY_DN100412_c0_g1	0	0	35.75	0	0	0	0	0	0
TRINITY_DN100417_c0_g1	0	0	0	0	0	0	0	9.42	0
TRINITY_DN10041_c0_g1	48.37	49.15	53.36	21.3	21.07	21.04	22.67	28.27	26.05
TRINITY_DN100420_c1_g2	0	0	0	0	0	25.74	0	0	0
TRINITY_DN100420_c3_g1	0	0	0	0	0	0	7.7	0	3.35
TRINITY_DN100428_c0_g1	0	0	0	0	0	0	0.52	0.76	3.32
TRINITY_DN100432_c0_g1	0	0	9.66	0	0	0	0	0	0
TRINITY_DN100437_c0_g1	0	0	0	0	0	0	20.57	0	0
TRINITY_DN100441_c2_g3	0	0	0	0	0	0	0	0	0
TRINITY_DN10044_c0_g1	0	0	0	15.66	12.63	12.66	0	0	0
TRINITY_DN100454_c0_g1	0	22.72	0	0	0	0	0	0	0
TRINITY_DN100458_c3_g1	60.38	0	0	0	0	0	0	0	0
TRINITY_DN10045_c0_g1	48.79	41.5	41.11	67.86	65.61	65.71	47.55	39.73	43.93
TRINITY_DN100466_c1_g3	0	0	0	0	0	0	66.07	0	0
TRINITY_DN100466_c3_g1	0	0	68.37	0	0	0	0	0	0
TRINITY_DN100475_c0_g1	0	0	0	0	0	44.7	0	0	0
TRINITY_DN100478_c0_g1	0	0	0	8.48	0	0	10.28	0	0
TRINITY_DN10047_c0_g1	0	0	0	8.18	7.12	6.9	0	0	0
TRINITY_DN100489_c0_g3	0	0	0	17.67	0	0	0	0	0
TRINITY_DN100489_c0_g6	0	0	0	0	0	0	26.14	0	0
TRINITY_DN10048_c0_g1	10.97	10.67	10.34	52.15	56.45	56.77	102.94	85.76	95.18
TRINITY_DN100498_c0_g2	0	0	0	0	0	0	11.91	0	0
TRINITY_DN100503_c0_g1	0	0	59.37	0	0	0	0	0	0
TRINITY_DN100509_c0_g1	0	0	0	0	0	0	0	0	0
TRINITY_DN100509_c0_g2	14.83	0	0	3.5	4.63	3.87	0	10.66	0
TRINITY_DN10050_c0_g1	1.22	1.29	0.49	3.09	2.38	2.02	64.7	61.37	62.77
TRINITY_DN100513_c0_g1	0	0	0	0	0	0	0	0	0
TRINITY_DN100513_c1_g1	0	0	0	0	0	0	0	0	0
TRINITY_DN100517_c0_g2	0	0	18.7	0	0	0	0	0	0
TRINITY_DN100517_c2_g1	0	18.3	0	0	0	0	0	0	0
TRINITY_DN100527_c0_g1	0	1.6	15.19	0	0	0	0	3.16	0
TRINITY_DN10052_c0_g1	22.1	19.9	25.71	30.29	31.49	29.76	13.65	13.41	8.28
TRINITY_DN100539_c0_g1	7.72	0	2.82	0	0	0	0	0	0
TRINITY_DN100539_c2_g1	0	41.96	38.7	0	0	0	0	0	0
TRINITY_DN10053_c0_g1	31.46	36.15	30.87	11.25	11.82	11.34	16.07	15.11	15.88
TRINITY_DN100545_c1_g2	0	14.84	0	0	0	0	0	0	0
TRINITY_DN100545_c2_g2	0	0	0	0	0	0	13.34	0	0
TRINITY_DN100545_c4_g1	0	0	0	0	0	0	15	0	0
TRINITY_DN100547_c2_g1	0	0	0	0	18.12	0	0	0	0
TRINITY_DN100548_c0_g1	0	0	0	0	0	0	0	33.82	0
TRINITY_DN10054_c0_g1	25.34	35.64	33.65	49.12	40.42	44.79	54.21	40.9	48.25
TRINITY_DN100551_c0_g1	0	0	0	6.22	12.29	0	0	0	0
TRINITY_DN100554_c0_g2	0	0	0	0	0	0	0	0	0
TRINITY_DN100556_c0_g1	0	0	17.31	0	0	0	0	0	0
TRINITY_DN100574_c0_g1	5.53	0	0	0	8.26	0	0	0	0
TRINITY_DN100578_c0_g1	0	0	0	0	0	0	0	7.89	0
TRINITY_DN10057_c0_g1	22.88	13.15	38.45	17.55	26.57	17.08	22.45	23.77	35.01
TRINITY_DN100592_c0_g1	0	0	0	0	0	0	12.59	0	0
TRINITY_DN100596_c0_g1	0	28.95	0	0	0	0	0	0	0
TRINITY_DN100599_c0_g1	0	0	4.46	0	0	0	9.33	0	0
TRINITY_DN10059_c5_g1	31.6	0	0	0	0	0	0	0	6.24
TRINITY_DN1005_c0_g1	14.35	14.47	17.11	83.63	89.09	88.8	35.94	36.73	35.82
TRINITY_DN1005_c1_g1	0.15	0.39	0.29	35.24	21.01	34.94	10.51	19.84	10.65
TRINITY_DN1005_c1_g2	7.32	6.83	4.41	9.42	11	10.34	27.52	23.68	26.39
TRINITY_DN100600_c0_g1	0	0	0	21.4	25.4	18.38	0	0	0
TRINITY_DN100600_c1_g2	5.84	8.25	15.11	0	0	0	0	0	0
TRINITY_DN100605_c0_g1	0	0	0	0	17.04	0	0	0	0
TRINITY_DN100610_c1_g1	0	0	0	11.66	0	0	0	0	0
TRINITY_DN100612_c0_g1	0	0	0	0	0	0	0	0	0
TRINITY_DN10061_c0_g1	1.31	1.34	0.98	23.27	25.46	22.72	7.52	7.12	7.65
TRINITY_DN100622_c1_g2	0	0	0	0	31.98	0	0	0	0
TRINITY_DN100627_c0_g1	0	0	0	28.12	0	0	0	0	0
TRINITY_DN100629_c0_g1	0	0	0	16.3	43.8	0	0	0	0
TRINITY_DN10062_c0_g1	3106.81	2672.67	3167.77	65.23	71.68	69.9	3.36	1.23	2.49
TRINITY_DN100637_c1_g1	0	0	0	0	0	0	21.55	0	0
TRINITY_DN10064_c0_g2	0	0	0	81.79	0	0	0	0	0
TRINITY_DN100651_c0_g2	12.93	0	0	0	0	0	0	0	0
TRINITY_DN100651_c0_g3	17.92	0	0	0	0	0	0	0	0
TRINITY_DN100658_c0_g1	0	0	0	13.94	0	0	0	0	0
TRINITY_DN100670_c1_g1	11.64	0	0	0	0	0	0	0	0
TRINITY_DN100673_c0_g1	7.55	0	0	0	0	5.07	0	0	0
TRINITY_DN100675_c0_g2	0	0	0	0	0	0	19.9	0	0
TRINITY_DN100675_c1_g1	0	0	0	0	0	0	0	0	0
TRINITY_DN100678_c0_g1	0	0	0	5.68	0	9.4	0	0	0
TRINITY_DN100678_c0_g2	0	0	0	0	0	0	0	0	33.76
TRINITY_DN10067_c0_g2	0	0	0	9.06	8.64	8.23	0	0	0
TRINITY_DN100689_c0_g1	0	0	0	0	0	0	0	0	0
TRINITY_DN100692_c0_g1	0	0	0	0	0	0	0	0	0
TRINITY_DN1006_c0_g1	8.14	9.44	8.01	14.03	13.73	13.74	12.23	11.69	11.76
TRINITY_DN1006_c1_g1	12.7	0	0	0	0	0	0	0	2.36
TRINITY_DN100701_c0_g1	0	21.74	0	0	0	0	0	0	0
TRINITY_DN100702_c1_g1	0	0	0	0	0	0	0	0	0
TRINITY_DN100709_c0_g1	0	0	0	1.27	3.26	2.82	4.59	7.68	4.16
TRINITY_DN100712_c1_g1	0	0	0	74.66	0	0	0	0	0
TRINITY_DN100712_c4_g1	0	0	0	0	14.66	0	0	0	0
TRINITY_DN100718_c0_g2	92.58	0	0	0	0	0	0	0	0
TRINITY_DN100721_c0_g4	0	14.21	0	0	0	0	0	0	0
TRINITY_DN100721_c1_g3	0	12.47	0	0	0	0	0	0	0
TRINITY_DN100723_c0_g1	0	0	0	0	0	0	126.22	0	0
TRINITY_DN10072_c0_g1	199.28	183.23	185.53	143.86	145.67	141.97	206.59	223.16	227.49
TRINITY_DN100746_c0_g2	0	0	0	0	0	70.44	0	0	0
TRINITY_DN10074_c0_g1	0.68	0.57	0.36	0.87	0.91	1.26	5.34	11.99	12.43
TRINITY_DN100751_c3_g1	0	0	0	0	0	0	0	0	0
TRINITY_DN100753_c0_g2	0	36.29	169.39	0	0	0	0	0	0
TRINITY_DN10076_c0_g1	62.22	57.09	55.52	61.57	56.24	55.61	80.92	76.2	77.21
TRINITY_DN10076_c0_g2	22.39	25.37	24.95	10.95	12.02	12.36	20.12	19.97	18.76
TRINITY_DN10077_c0_g1	42.97	54.41	63.57	39.55	45.56	57.19	38.01	47.87	47.88
TRINITY_DN100780_c0_g1	0	0	14.11	0	0	0	0	0	0
TRINITY_DN10078_c0_g1	56.51	55.8	56.33	95.74	92.16	98.69	67.63	68.17	71.95
TRINITY_DN10078_c1_g1	5.92	0	7.65	1.01	1.28	0	0	3.63	1.11
TRINITY_DN100795_c0_g2	0	0	0	0	0	0	0	0	0
TRINITY_DN100795_c0_g4	2.55	5.57	10.31	0	0	0	0	0	0
TRINITY_DN10079_c0_g1	16.88	17.88	15.58	13.95	13.82	15.11	51.16	48.43	48.99
TRINITY_DN1007_c0_g1	0	0	0	0	0	0	0	0	0
TRINITY_DN100803_c0_g1	0	0	0	0	0	0	0	0	0
TRINITY_DN100805_c0_g1	36.06	0	10.21	0	0	0	0	0	0
TRINITY_DN100816_c1_g1	0	0	0	0	0	0	0	8.25	6.82
TRINITY_DN100820_c0_g1	0	0	0	0	17.82	0	0	0	0
TRINITY_DN100824_c0_g1	216.49	253.26	207.92	2.01	1.06	2.93	1.87	0.84	0.85
TRINITY_DN100824_c2_g1	0	0	0	0	0	0	0	0	0
TRINITY_DN100826_c0_g1	0	10.95	0	0	0	0	0	0	0
TRINITY_DN10082_c0_g1	17.34	11.26	17.3	27.54	31.07	30.2	2.69	1.89	2.03
TRINITY_DN10082_c0_g2	6.85	7.32	6.15	15.96	17.52	16.55	0.73	0.14	1.42
TRINITY_DN100830_c0_g1	3.91	6.1	3.8	11.67	14.1	6.85	9.54	18.32	12.73
TRINITY_DN100834_c0_g2	0	0	0	0	0	0	0	20.63	0
TRINITY_DN10083_c0_g1	52.75	16.28	16.83	21.97	21.36	24.29	70.7	117.17	103.38
TRINITY_DN100848_c5_g1	0	0	0	17.52	0	0	0	0	0
TRINITY_DN100848_c6_g1	0	8.88	0	0	0	0	1.47	0	0
TRINITY_DN10084_c0_g1	397.8	407.75	397.42	236.33	238.18	227.71	213.39	228.07	222.65
TRINITY_DN10084_c2_g1	72.78	75.07	60.1	39.78	42.53	40.88	42.03	37.02	34.19
TRINITY_DN10084_c3_g1	17.22	22.08	24	8.8	6.99	7.91	13.15	14.48	14.99
TRINITY_DN100852_c0_g1	0	0	0	0	0	0	0	0	0
TRINITY_DN100857_c0_g1	0	0	0	0	0	0	36.53	0	7.18
TRINITY_DN100860_c1_g1	0	0	0	0	0	0	0	0	15.78
TRINITY_DN100862_c3_g1	0	0	40.29	0	0	0	0	0	0
TRINITY_DN100862_c4_g1	0	0	0	24.01	0	0	0	0	0
TRINITY_DN100864_c0_g1	0	0	0	0	0	0	0	0	0
TRINITY_DN100865_c0_g1	9.51	9.8	7.86	0.2	0.19	0.35	0.06	0	0
TRINITY_DN10086_c0_g1	10.42	9.47	8.66	12.46	18.07	18.23	14.79	11.21	8.2
TRINITY_DN100871_c0_g1	2.64	2.42	1.9	13.17	12.83	12.82	13.08	10.54	11.49
TRINITY_DN10087_c0_g1	58.41	58.03	59.95	45.88	43.54	48.76	34.57	37.72	40.49
TRINITY_DN10087_c1_g1	0	0	0	4.88	6.24	5.42	1.47	0	1.33
TRINITY_DN10089_c0_g1	0	5.89	0	3.98	5.06	3.32	10.77	13.14	16.51
TRINITY_DN1008_c0_g1	29.81	24.72	28.41	263.2	283.03	277.81	489.15	499.74	490.69
TRINITY_DN1008_c0_g2	9.05	7.64	2.13	185.69	192.03	188.41	249.32	225.14	247.73
TRINITY_DN100904_c3_g1	19.23	0	0	0	7.33	0	0	0	0
TRINITY_DN10090_c0_g1	2.05	1.52	2.2	12.48	12.6	13.64	43.11	38.94	41.3
TRINITY_DN100916_c3_g1	0	0	0	0	0	0	0	14.04	0
TRINITY_DN100922_c0_g1	0	0	0	0	0	0	0	25.53	0
TRINITY_DN100926_c2_g1	0	0	0	50.89	0	0	0	0	0
TRINITY_DN100926_c3_g1	0	0	0	0	0	11.17	0	0	0
TRINITY_DN100929_c0_g1	0	0	0	0	0	0	16.28	0	0
TRINITY_DN10092_c0_g1	39.34	37.64	40.33	107.67	120.41	108.65	103.17	102.17	106.54
TRINITY_DN10092_c0_g2	0	0	0	0	4.84	10.3	0	2.28	2
TRINITY_DN100931_c0_g1	0	0	0	0	5.54	18.46	0	0	0
TRINITY_DN100931_c0_g2	0	0	0	10.38	12.44	11.29	0	0	0
TRINITY_DN100931_c0_g3	0	0	0	0	0	0	0	0	0
TRINITY_DN100931_c1_g1	0	0	0	0	0	0	0	0	0
TRINITY_DN100933_c0_g1	0	0	0	0	0	17.04	0	0	0
TRINITY_DN100936_c0_g2	13.29	0	0	0	0	0	0	0	0
TRINITY_DN100939_c0_g1	0	0	14.11	0	0	0	0	0	0
TRINITY_DN100939_c1_g1	0	0	0	0	0	0	0	48.36	19.89
TRINITY_DN10093_c0_g1	1.78	2.88	2.85	2.6	3.13	2.35	21.38	25.26	22.49
TRINITY_DN100941_c0_g1	0	12.72	0	0	0	0	0	0	0
TRINITY_DN100950_c0_g1	30.66	0	0	0	0	0	0	0	0
TRINITY_DN100954_c0_g1	0	0	0	0	0	0	0	0	0
TRINITY_DN100955_c0_g1	0	0	0	9.05	0	0	0	0	0
TRINITY_DN100957_c0_g1	0	0	33.07	0	0	0	0	0	0
TRINITY_DN10095_c0_g1	0.15	0.06	0	8.77	9.08	8.39	16.83	13.28	13.54
TRINITY_DN10095_c3_g1	0	0	0	32.59	0	0	0	0	0
TRINITY_DN100970_c0_g1	0	0	0	0	0	0	0	0	0
TRINITY_DN100978_c0_g3	0	0	0	0	10.24	0	0	0	0
TRINITY_DN100979_c0_g1	0	0	0	0	0	20.82	0	0	0
TRINITY_DN100979_c0_g2	37.07	0	0	0	0	0	0	0	0
TRINITY_DN100979_c1_g2	0	8.76	0	0	0	0	0	0	0
TRINITY_DN10097_c0_g1	3.1	4.04	2.29	16.87	14.29	16.71	16.14	14.42	13.97
TRINITY_DN10098_c0_g1	32.18	8.71	23.74	11.36	17.54	13.91	45.12	45.87	43.91
TRINITY_DN10098_c0_g2	12.32	0	0	0	9.35	0	50.88	8.78	14.51
TRINITY_DN1009_c0_g1	36.21	38.1	30.77	224.71	227.45	211.27	168.64	153.51	154.02
TRINITY_DN100_c0_g1	0	0	0	1.92	2.38	1.95	3.04	2.75	2.42
TRINITY_DN101006_c0_g1	0	0	0	0	0	0	0	0	0
TRINITY_DN101011_c0_g1	0	0.16	19.2	0.24	0	0.28	0.53	0.73	0.73
TRINITY_DN101013_c0_g1	0	0	6.23	10.1	0	5.58	0	6.32	0.29
TRINITY_DN101015_c0_g1	0	0	0	0	0	0	0	0	0
TRINITY_DN10101_c0_g2	0.66	1.64	0.64	1.9	2.12	1.83	6.32	6.72	6.37
TRINITY_DN101026_c0_g1	0	0.57	0.36	0	0	0.42	60.92	0	0
TRINITY_DN101027_c0_g2	0	0	0	0	40.43	0	0	0	0
TRINITY_DN101029_c0_g1	2.06	0.92	1.55	8.15	7.26	9.84	4.06	4.22	6.98
TRINITY_DN101035_c0_g1	0	0	0	0	0	0	0	0	0
TRINITY_DN101038_c0_g1	0	0	17.51	0	0	0	0	0	0
TRINITY_DN10103_c0_g1	0	0	0	13.22	12.41	12.41	0	0	0
TRINITY_DN101044_c0_g1	0	0	0	0	0	0	0	0	0
TRINITY_DN101044_c1_g1	0	0	0	0	0	0	0	0	0
TRINITY_DN10104_c0_g3	0	0	0	0	10.63	0	0	0	8.23
TRINITY_DN101051_c0_g1	0	0	0	0	0	15.01	0	0	0
TRINITY_DN10105_c0_g1	0	0	0	0	0	0	16.28	0	0
TRINITY_DN101064_c0_g1	0	0	0	0	0	0	0	0	0
TRINITY_DN101076_c5_g1	0	0	0	0	0	0	0	0	0
TRINITY_DN101076_c6_g1	12.69	0	0	17.16	0	0	0	0	0
TRINITY_DN101076_c6_g2	0	0	0	0	0	0	43.69	0	0
TRINITY_DN101082_c0_g1	0	0	0	0	0	0	79.9	83.08	0
TRINITY_DN101086_c0_g1	0	0	97.04	0	0	0	0	0	0
TRINITY_DN10108_c0_g1	3.73	2.29	4.93	4.03	8.46	3.02	3.24	1.6	0
TRINITY_DN101090_c1_g1	0	0	0	25.43	0	0	1.25	0	0
TRINITY_DN101090_c2_g1	0	0	0	0	0	0	0	0	0
TRINITY_DN101090_c3_g1	0	0	0	13.57	0	0	0	0	0
TRINITY_DN101092_c0_g1	4.33	0	53.49	5.2	0	0	0	0	0
TRINITY_DN1010_c0_g1	14.8	16.82	16.82	32.28	35.33	30.71	21.68	23.41	20.13
TRINITY_DN1010_c0_g2	1.99	9.84	4.07	9.92	4.35	6.73	7.17	10.02	6.28
TRINITY_DN101104_c0_g1	0.8	0.33	0.31	12.74	12.27	10.53	0.53	0.23	1.01
TRINITY_DN101108_c0_g1	0	21.95	0	0	0	0	0	0	0
TRINITY_DN101115_c0_g1	0	0	0	0	13.84	0	0	0	0
TRINITY_DN101115_c0_g2	0	0	0	0	0	0	0	0	0
TRINITY_DN101115_c0_g3	0	0	0	27.18	0	0	0	0	0
TRINITY_DN101116_c0_g1	0.29	42.22	0.23	0	0	0.68	0.14	0	0.43
TRINITY_DN10111_c0_g1	9.58	8.15	7.45	8.83	9.61	8.53	19.99	16.85	19.83
TRINITY_DN101120_c0_g1	36.92	0	0	0	0	0	0	0	0
TRINITY_DN101125_c0_g1	0	0	0	3.6	0	0	0	0	0
TRINITY_DN101128_c1_g1	0	0	0	0	0	0	0	29.16	0
TRINITY_DN101129_c0_g3	0	2.8	10.1	0	0	0	0	0	0
TRINITY_DN10112_c0_g1	3.14	3.59	3.5	18.3	17.94	18.07	20.33	19.76	19.32
TRINITY_DN101132_c1_g1	0	0	0	0	0	0	0	0	0
TRINITY_DN101138_c0_g1	0	0	0	0	0	0	11.39	0	0
TRINITY_DN101139_c0_g1	0	0	0	0	0	0	0	0	0
TRINITY_DN10113_c0_g1	1	0.84	1.04	0.19	0.39	0.81	2.69	5.18	2.45
TRINITY_DN101146_c0_g1	0	0	0	0	0	0	0	0	0
TRINITY_DN101146_c0_g2	0	0	0	0	0	0	0	0	0
TRINITY_DN101150_c0_g1	0	0	0	0	0	0	0	0	0
TRINITY_DN101153_c0_g1	0	0	0	0	0	0	0	0	0
TRINITY_DN101158_c0_g2	0	0	0	0	0	8.8	0	0	0
TRINITY_DN101159_c2_g1	8.27	0	0	0	0	0	0	0	0
TRINITY_DN10115_c0_g1	0	0	0	10.93	3.51	25.76	6.59	9.93	5.95
TRINITY_DN101168_c0_g2	0	0	0	0	0	0	0	78.93	0
TRINITY_DN10116_c0_g1	0	0.4	0	0.78	1.92	2.23	3.76	4.59	4.96
TRINITY_DN101176_c0_g1	33	2.81	1.17	1.86	3.22	2.84	0	0	0
TRINITY_DN101177_c0_g1	0	0	0	0	0	13.7	0	0	0
TRINITY_DN101178_c0_g1	0	0	0	0	0	0	0	0	25.7
TRINITY_DN10117_c0_g1	938.74	1005.76	899.63	152.14	184.87	183.24	1036.38	943.79	1011.59
TRINITY_DN101184_c0_g2	11.85	6.24	0	0	0	0	0	0	4.4
TRINITY_DN101185_c0_g1	0	0	111.68	0	0	0	0	0	0
TRINITY_DN101185_c1_g1	0	0	0	0	0	0	0	10.71	0
TRINITY_DN101187_c0_g2	0	0	0	0	0	23.11	0	0	0
TRINITY_DN101188_c0_g2	0	4.31	0	0	0	0	13.34	0	0
TRINITY_DN10118_c0_g1	0	0.63	1.17	4.52	8.51	5.1	13.61	19.5	12.92
TRINITY_DN101194_c0_g2	0	0	0	0	0	0	0	8.3	0
TRINITY_DN101198_c0_g2	0	0	0	0	14.99	0	0	0	0
TRINITY_DN1011_c0_g1	4.11	5.79	5.61	13.22	11.06	11.52	20.32	18.6	26.49
TRINITY_DN10120_c0_g2	36.21	39.84	35.6	1.44	2.23	2.54	0.3	0.34	0.58
TRINITY_DN101214_c0_g1	0	0	17.14	0	0	0	0	0	0
TRINITY_DN10121_c0_g1	445.73	435.13	464.9	117.98	117.39	118.66	57.33	63.38	57.22
TRINITY_DN101225_c0_g1	10.33	13.28	8.2	0	0	0	0	0	0
TRINITY_DN101225_c0_g3	0	52.01	0	0	0	0	0	0	0
TRINITY_DN101228_c0_g1	0	0	0	0	0	0	0	9.22	0
TRINITY_DN101229_c0_g6	0	0	0	0	0	0	0	0	0
TRINITY_DN10122_c0_g1	1.53	2.03	1.82	5.14	3.05	1.3	17.29	16.3	15.89
TRINITY_DN101232_c0_g1	0	0	0	0	0	0	0	0	7.53
TRINITY_DN101236_c0_g2	21.63	0	0	0	0	0	0	0	0
TRINITY_DN10123_c0_g1	0	0	0	15.65	14.03	16.65	0	0	0
TRINITY_DN101246_c0_g1	0	0	0	0	0	0	0	0	0
TRINITY_DN101248_c0_g2	0	10.16	0	0	0	0	0	0	0
TRINITY_DN101254_c1_g1	0	0	0	0	0	18.81	0	0	0
TRINITY_DN101259_c0_g1	0	0	0	0	0	0	0	0	0
TRINITY_DN10125_c0_g2	0	0	0	0	0	0	0	0	0
TRINITY_DN101266_c0_g1	22.78	15.78	26.3	1.79	1.28	1.41	0.68	0	0.11
TRINITY_DN101266_c1_g1	0	0	0	12.01	0	0	0	0	0
TRINITY_DN101269_c0_g1	0	0	0	0	12.89	0	0	0	0
TRINITY_DN10126_c0_g1	27.04	26.15	27.09	14.8	17.25	17.82	15.15	21.76	18.18
TRINITY_DN101273_c0_g2	0	0	0	0	0	0	0	0	0
TRINITY_DN10127_c0_g1	13.92	13.96	13.19	4.54	6.16	5.67	1.28	2.63	1.28
TRINITY_DN101282_c0_g1	0.3	0	0.23	9.16	9.93	11.3	25.78	20.6	19.69
TRINITY_DN10128_c0_g2	0.67	1.12	1.84	0	0	0	2.55	7.82	10.31
TRINITY_DN10128_c1_g1	5.7	4.72	7.52	18.41	14.66	17.66	8.18	8.73	10.09
TRINITY_DN101295_c0_g1	0	0	0	0	0	0	0	0	0
TRINITY_DN101296_c0_g1	0	0	0	0	0	0	0	0	0
TRINITY_DN10129_c0_g1	7.2	6.34	7.52	8.76	10.6	8.85	10.85	11.77	12.65
TRINITY_DN1012_c0_g1	7.44	9.67	9.59	13.85	16.38	15.73	29.24	27.29	25.82
TRINITY_DN1012_c5_g1	0	0	0	22.33	0	0	0	0	0
TRINITY_DN101304_c0_g4	222.86	0	0	0	0	0	0	0	0
TRINITY_DN101304_c1_g1	0	15.53	0	0	0	0	0	0	0
TRINITY_DN101310_c0_g1	0	0	0	0	0	20.12	0	0	0
TRINITY_DN101316_c0_g1	0	0	0	0	18.73	0	0	0	0
TRINITY_DN10131_c0_g1	2.67	2.65	1.27	8.39	7.16	4.33	4.38	6	7.13
TRINITY_DN101321_c0_g1	0	0	0	0	0	0	0	0	20.74
TRINITY_DN101325_c0_g1	0	0	0	0	0	0	8.48	0	0
TRINITY_DN10132_c0_g1	19.77	15.46	16.87	15.43	12.56	23.04	49.2	45.32	41.57
TRINITY_DN10133_c0_g2	94.74	95.4	99.81	77.55	89.04	79.3	83.93	75.95	81.5
TRINITY_DN101352_c0_g1	0	15.37	0	0	0	0	0	0	0
TRINITY_DN101360_c0_g1	0	30.88	0	0	0	0	0	0	0
TRINITY_DN101364_c4_g1	0	0	0	0	0	0	0	0	0
TRINITY_DN10136_c0_g1	3.08	4.53	3.39	6.45	2.81	5.9	7.22	6.09	8.32
TRINITY_DN10136_c0_g2	49.38	41.55	32.45	33.39	26.81	25.26	47.31	41.51	31.64
TRINITY_DN101376_c0_g2	0	0	10.14	0	0	0	0	0	0
TRINITY_DN101378_c0_g2	0	119.38	0	0	0	0	0	0	0
TRINITY_DN10137_c0_g1	5.62	8.59	5.83	7.08	4.54	5.98	12.16	11.09	14.05
TRINITY_DN101381_c1_g1	0	0	0	0	0	0	0	0	0
TRINITY_DN101385_c0_g1	0	0	21.71	0	0	0	0	0	0
TRINITY_DN10138_c0_g1	1.94	1.37	0.98	28.03	24.44	28.93	16.57	21.02	17.95
TRINITY_DN101390_c0_g1	0	0	0	11.66	0	0	0	0	0
TRINITY_DN101393_c0_g1	55.38	0	0	0	0	0	0	0	0
TRINITY_DN101398_c0_g1	0	0	0	8.14	0	0	0	0	0
TRINITY_DN10139_c0_g1	1.55	1.85	1.9	76.76	79.82	76.16	78.72	78.2	82.48
TRINITY_DN1013_c0_g1	231.62	228.67	219.22	327.27	334.92	348.33	112.92	130.95	115.85
TRINITY_DN1013_c1_g1	72.97	65.42	66.67	56.92	58.28	60.08	24.12	22.08	21.79
TRINITY_DN1013_c1_g2	0	0	0	8.31	10.42	11.15	0	0	0
TRINITY_DN1013_c3_g1	0	0	0	0.19	0.24	0	11	13.54	13.65
TRINITY_DN101408_c0_g1	0	0	0	0	0	0	0	0	49.39
TRINITY_DN10140_c0_g1	0	11.01	0	0	0	0	4.93	5.08	0
TRINITY_DN10140_c0_g2	11.34	10.72	11.91	16.48	17.54	17.83	21.38	20.4	15.85
TRINITY_DN101411_c0_g1	0	0	0	0	0	0	0	0	21.29
TRINITY_DN101415_c0_g2	0	0	0	0	0	12.87	0	0	0
TRINITY_DN101419_c0_g1	0	0	0	0	0	0	0	0	0
TRINITY_DN10141_c0_g1	13.08	14.88	13.38	20.32	17.23	19.35	14.82	15.61	16.23
TRINITY_DN101422_c0_g1	0	0	0.59	0	0	0	0	11.03	0.66
TRINITY_DN10142_c0_g1	2.03	0.93	1.7	10.77	15.37	10.04	30.88	29.67	32.78
TRINITY_DN10142_c2_g1	3.14	13.34	4.09	0	0	0	0	0	0
TRINITY_DN10142_c3_g1	0	0	0	7.44	0	8.25	0	0	0
TRINITY_DN101431_c0_g1	0	0	0	17.48	0	0	0	0	0
TRINITY_DN101437_c0_g1	0	0	0	0	0	0	4.38	7.41	8.35
TRINITY_DN101439_c0_g2	0	9.89	0	0	0	0	0	0	0
TRINITY_DN10143_c1_g1	0	0	0	0	0	25.74	0	0	0
TRINITY_DN10143_c2_g2	0	25.66	23.77	0	0	0	0	0	0
TRINITY_DN10143_c2_g3	0	0	0	0	0	0	0	0	0
TRINITY_DN101448_c0_g1	0	0	0	0	0	0	0	0	0
TRINITY_DN101449_c0_g1	0	0	0	0	0	0	0.8	7.95	0.75
TRINITY_DN101454_c0_g2	0	0	0	0	0	0	0	0	49.72
TRINITY_DN10145_c0_g1	8.03	9.2	9.11	19.6	20.82	20.2	13.65	11.97	13.63
TRINITY_DN101461_c0_g1	0	0	37.18	0	0	0	0	0	0
TRINITY_DN101466_c1_g1	0	0	0	0	0	0	27.09	0	0
TRINITY_DN101471_c0_g1	0.79	0.98	0.23	0.6	0.52	0.89	0.14	0.42	0.58
TRINITY_DN101476_c0_g1	0	0	0	0	0	4.87	10.68	0	13.8
TRINITY_DN10147_c0_g1	6.18	5.3	4.58	6.7	7.98	6.86	18	17.64	17.95
TRINITY_DN101486_c0_g1	0	0	0	0	0	0	0	0	11.73
TRINITY_DN101488_c0_g1	0	0	0	0	0	0	0	0	0
TRINITY_DN10148_c0_g1	3.07	2.54	3.01	5.49	7.19	7.53	1.57	1.32	2.47
TRINITY_DN101492_c0_g1	0	0	0	0	0	0	0	0	0
TRINITY_DN10149_c0_g1	0	0	0	0	0	0	0	0	0
TRINITY_DN1014_c1_g1	0	0	0	80.04	0	0	0	0	0
TRINITY_DN101501_c0_g1	0	0	0	0	0	0	0	0	0
TRINITY_DN101504_c2_g1	0	0	37.36	0	0	0	0	0	0
TRINITY_DN10150_c0_g1	22.05	23.12	21.05	12.84	13.21	12.42	10.65	10.17	12.12
TRINITY_DN101518_c0_g1	0	0	0	0	0	0	0	0	0
TRINITY_DN10151_c0_g1	0.68	1.98	1.59	9.08	6.65	9.16	10.01	7.91	7.57
TRINITY_DN101523_c0_g3	0	10.16	0	0	0	0	0	0	0
TRINITY_DN101527_c0_g1	0	0	23.51	0	0	0	0	0	0
TRINITY_DN101528_c0_g1	0	0	0	0	0	0	0	0	0
TRINITY_DN101536_c0_g3	0	9.56	2.88	0	0	0	0	0	5.18
TRINITY_DN10153_c0_g1	0	2.83	6.45	12.88	25.43	14.31	2.82	5.65	11.56
TRINITY_DN101541_c0_g1	0	0	0	0	0	0	0	44.1	0
TRINITY_DN101557_c0_g1	0	0	0	0	0	0	0	0	0
TRINITY_DN10155_c0_g1	19.89	18.82	17.01	23.51	22.97	23.89	20.38	19.01	20.53
TRINITY_DN10155_c0_g2	22.14	19.84	19.16	29.53	28.81	28.63	43.17	39.75	37.82
TRINITY_DN10155_c1_g1	0	0	0	24.01	0	0	14.56	0	0
TRINITY_DN10156_c0_g1	0	0	74.39	0	0	0	0	0	0
TRINITY_DN101574_c0_g1	95.53	95.11	100.36	100.14	95.53	97.66	18.21	17.9	22.18
TRINITY_DN10157_c0_g1	31.1	30.26	31.57	58.07	56.19	56.78	69.04	65.71	66.39
TRINITY_DN101580_c0_g2	0	0	0	0	0	0	0	0	0
TRINITY_DN101592_c0_g1	0	0	0	0	0	0	0	13	0
TRINITY_DN101595_c0_g1	0	0	0	0	0	0	0	20.07	0
TRINITY_DN10159_c0_g1	3.87	3.8	4.28	8.41	10.24	10.74	4.23	6.78	4.72
TRINITY_DN1015_c0_g1	113	97.52	135.51	176.39	187.72	195.96	113.24	110.07	118.76
TRINITY_DN10160_c0_g3	6.63	4.38	6.87	0	3.61	0	3.17	4.01	6.74
TRINITY_DN10160_c1_g1	16.36	9.56	4.7	2.75	2	2.02	1.18	0.69	0.31
TRINITY_DN10160_c1_g2	10.83	5.81	6.56	8.56	9.18	8.37	0	0	0
TRINITY_DN10160_c7_g1	8.87	0	0	0	6.97	8.8	0	0	0
TRINITY_DN101612_c0_g1	0	0	0	0	0	0	25.23	0	0
TRINITY_DN101615_c0_g1	7.27	8.51	5.75	7.38	6.66	5.28	4.94	4.74	5.24
TRINITY_DN10161_c0_g1	5.51	6.48	5.88	29.82	27.32	27.1	0.74	0.89	0.66
TRINITY_DN101621_c0_g1	0	0	0	0	0	0	0	0	0
TRINITY_DN101622_c0_g2	0	0	0	0	0	0	0	0	0
TRINITY_DN101625_c0_g1	0	0	0	0	0	0	0	0	0
TRINITY_DN101628_c1_g1	0	0	8.76	0	0	0	0	0	0
TRINITY_DN101632_c0_g1	0	0	0	0	0	0	0	7.82	0
TRINITY_DN101632_c0_g3	0	10.52	0	1.24	0	0	0	0	0
TRINITY_DN10163_c0_g1	0	0	0	5.72	7.23	5.48	15.73	4.89	3.66
TRINITY_DN10164_c1_g1	18.78	21.51	14.91	12.71	16.17	15.09	2.39	0	3.65
TRINITY_DN101656_c0_g1	0	0	0	0	0	0	0	0	0
TRINITY_DN101664_c1_g1	0	0	0	62.82	0	0	0	0	0
TRINITY_DN101666_c0_g1	0	145.16	0	0	0	0	31.56	0	0
TRINITY_DN10166_c0_g1	13.59	2.12	13.61	12.3	9.47	15.45	0.44	0.87	0.66
TRINITY_DN101677_c0_g2	13.21	14.79	11.23	0.24	0.06	0.56	0	0.17	0.06
TRINITY_DN10167_c0_g1	1.6	2.21	1.49	14.16	11.44	13.74	1.73	2.17	1.53
TRINITY_DN101680_c0_g1	28.27	23.36	21.25	14.86	19.53	12.18	8.35	12.53	21.67
TRINITY_DN101689_c0_g1	7.96	10.82	9.38	13.11	13.17	14.18	14.16	15.95	13.54
TRINITY_DN101691_c0_g1	0	0	0	0	0	0	0	9.64	0
TRINITY_DN10169_c0_g1	0.4	1.34	0.94	6.26	8.19	4.64	9.08	3.34	4.41
TRINITY_DN10169_c0_g2	13.67	16.48	12.54	22.15	20.99	13.94	9.61	1.95	7.25
TRINITY_DN1016_c0_g1	17.12	24.7	18.73	0.7	0.9	1.01	0.19	0.13	0.14
TRINITY_DN10170_c0_g1	4.82	5.35	3.78	20.91	17.4	18.8	16.52	14.31	15.12
TRINITY_DN101716_c0_g2	0	0	0	2.66	0	0	0	0	0
TRINITY_DN101718_c0_g1	0	0	19.33	0	0	0	0	0	0
TRINITY_DN101718_c0_g3	0	0	0	0	0	0	0	0	0
TRINITY_DN101719_c0_g1	46.29	0	0	0	0	0	0	0	0
TRINITY_DN101723_c0_g1	0	0	0	0	0	0	0	0	9.44
TRINITY_DN101729_c2_g1	11.95	0	0	0	0	0	0	0	0
TRINITY_DN10172_c0_g1	0	0	0	49.92	47.26	48.33	0	0	0
TRINITY_DN101735_c0_g3	2.28	1.85	8.52	0	0	0	0	0	0
TRINITY_DN101739_c1_g1	0	0	40.29	0	0	0	0	0	0
TRINITY_DN10173_c0_g1	0	0	0	0	0	0	0	0	0
TRINITY_DN101740_c0_g2	11.34	0	0	0	0	0	0	0	0
TRINITY_DN101743_c1_g1	0	0	0	0	26.35	0	0	0	0
TRINITY_DN101748_c0_g1	16.93	2.09	0	0	0	0	0	0	0
TRINITY_DN101748_c0_g2	0	11.96	0	0	0	0	0	0	0
TRINITY_DN10174_c0_g1	24.76	31.52	21.16	0	0.47	0	33.66	33.15	49.09
TRINITY_DN101759_c0_g1	122.92	0	0	0	0	0	0	0	0
TRINITY_DN10175_c0_g1	7.41	6.69	7.98	4.87	3.38	3.3	0	0	0
TRINITY_DN101765_c0_g1	45.57	1.08	0	1.27	1.58	2.33	1.54	1.51	0.3
TRINITY_DN101766_c0_g1	0	0	0	0	0	0	0	0	0
TRINITY_DN101767_c0_g1	15.77	0	7.45	0	0	0	0	0	0
TRINITY_DN101768_c1_g1	0	0	0	0	58.39	0	0	0	0
TRINITY_DN10176_c0_g1	20.2	15.94	17.25	46.41	22.36	43.14	17.71	27.08	18.14
TRINITY_DN101770_c0_g1	0	0	0	0	0	0	0	0	0
TRINITY_DN101777_c0_g1	0	0	0	0	0	0	0	109.87	0
TRINITY_DN10177_c0_g1	3.39	8.19	4.67	12.97	9.98	13.24	5.74	4.67	5.23
TRINITY_DN101780_c0_g1	0	57.82	0	0	0	0	0	3.46	0
TRINITY_DN101782_c1_g1	0	0	0	0	0	0	0	0	17.57
TRINITY_DN101791_c0_g1	0	0	78.11	0	0	0	0	0	0
TRINITY_DN101792_c0_g1	0	0	0	0	8	0	0	0	0
TRINITY_DN10179_c0_g1	20.36	21.4	19.84	11.47	10.28	10.86	7.38	7.56	6.6
TRINITY_DN1017_c0_g1	8.2	8.12	7.16	12.21	11.34	12.01	14.75	14.09	14.05
TRINITY_DN101802_c0_g1	0	0	0	0	0	0	19.9	0	0
TRINITY_DN10180_c0_g1	0	0	0	19.46	22.03	19.3	0	0	0
TRINITY_DN101811_c1_g2	0	0	0	0	0	0	0	0	0
TRINITY_DN101811_c2_g1	0	40.36	0	0	0	0	0	0	0
TRINITY_DN10182_c0_g1	37.97	42.14	29.41	31.16	30.17	28.87	291.4	261.89	283.47
TRINITY_DN10182_c2_g1	0	0	0	8.51	9.94	10.66	0	0	0
TRINITY_DN101840_c0_g1	0	0	15.74	0	0	0	0	0	0
TRINITY_DN101849_c0_g1	0	0	0	0	73.25	0	10.97	0	0
TRINITY_DN101857_c0_g2	0	0	0	0	0	24.76	0	0	0
TRINITY_DN101859_c0_g1	0.17	1.03	1.12	0	0	0	0.17	0	0.88
TRINITY_DN101861_c0_g1	15.9	0	0	0	0	0	0	0	0
TRINITY_DN101862_c0_g1	0	0	12.84	0	0	0	0	0	0
TRINITY_DN101862_c1_g1	0	0	0	0	0	0	0	0	0
TRINITY_DN101865_c0_g1	0	0	0	28.78	25.1	34.29	0	0	0
TRINITY_DN101868_c0_g2	0	0	0	0	0	0	0	0	0
TRINITY_DN10186_c0_g1	0.57	1.15	0.91	4.21	3.59	2.7	1.81	1.77	1.46
TRINITY_DN10186_c0_g2	0.45	0.81	0.72	0.64	0.72	0.98	0.83	0.44	1.15
TRINITY_DN101870_c1_g1	0	0	0	0	0	0	0	15.23	0
TRINITY_DN101872_c0_g1	0	0	0	0	20.58	0	0	0	0
TRINITY_DN101884_c0_g1	0	0	0	0	19.3	0	0	0	0
TRINITY_DN10188_c0_g1	17.48	16.24	15.13	14.53	14.26	13.36	18.24	17.29	16.01
TRINITY_DN1018_c0_g1	2.39	1.93	3.34	18.18	18.27	16.74	73.84	80.61	81.42
TRINITY_DN10190_c0_g1	1.72	5.46	1.88	6.23	6.07	8.05	4.26	3.21	6.39
TRINITY_DN101917_c0_g1	0	3.1	0	0	0	0	0	27.14	0
TRINITY_DN101917_c0_g2	0	0	0	0	0	0	0	0	0
TRINITY_DN101918_c0_g1	0	0	0	0	0	0	0	0	0
TRINITY_DN10191_c0_g1	13.95	14.15	6.96	0.29	0	0.14	0	0	0
TRINITY_DN101924_c0_g2	0	0	11.46	0	0	0	0	0	0
TRINITY_DN10192_c0_g1	31.72	29.59	33.65	16.31	16.75	16.29	24.73	29.77	31.21
TRINITY_DN101931_c1_g1	0	0	71	0	0	0	0	0	0
TRINITY_DN101936_c0_g1	0	0	0	0	0	0	0	0	0
TRINITY_DN101943_c0_g1	0	0	0	0	0	0	28.08	0	0
TRINITY_DN101943_c0_g2	0	0	0	0	0	0	0	0	0
TRINITY_DN101943_c0_g4	0	75.98	0	0	0	0	0	0	0
TRINITY_DN101945_c0_g6	0	0	0	0	0	0	0	0	0
TRINITY_DN101947_c0_g1	0	0	0	17.52	0	0	0	0	0
TRINITY_DN101955_c1_g2	4.88	0	0	0	0	0	3.51	14.37	0
TRINITY_DN101955_c4_g3	0	0	0	0	0	0	0	0	0
TRINITY_DN101956_c0_g1	0	0	0	0	0	0	8.33	0	0
TRINITY_DN10195_c1_g1	0	0	0	0	0	0	0	0	0
TRINITY_DN101961_c0_g1	0	0	25.68	10.39	27.68	17.23	0	0	0
TRINITY_DN101969_c0_g1	0	12.66	6.45	0	0	0	0	0	0
TRINITY_DN10196_c0_g1	0	0.08	0.08	21.52	20.2	19.83	23.98	22.56	22.63
TRINITY_DN10196_c0_g2	0	0.43	0.55	67.75	69.64	67.51	134.66	146.14	138.61
TRINITY_DN10196_c1_g1	0	0	19.84	0	0	0	0	0	0
TRINITY_DN101973_c0_g1	0	0	0	0	15.46	0	0	0	0
TRINITY_DN10197_c0_g2	0	0	0	0	0	0	0	0	0
TRINITY_DN101982_c0_g1	3.57	7.98	3.21	0	0.35	0.22	0.23	0	0.11
TRINITY_DN101984_c0_g1	0	16.54	0	0	0	0	3.76	0	0
TRINITY_DN101988_c0_g2	0	0.37	0	0.65	0.53	0.25	19.44	0.26	0.94
TRINITY_DN10198_c0_g1	0.09	0.43	0.41	9.96	9.85	10.09	9.23	8.89	10.73
TRINITY_DN101993_c0_g1	0	8.04	0	0	2.71	0	7.55	0	0
TRINITY_DN101994_c0_g1	0	0	19.26	0	0	0	0	0	0
TRINITY_DN101996_c0_g1	0	0	0	0	93.04	77.74	0	0	0
TRINITY_DN10199_c0_g1	0.09	0.27	0	15.34	0.6	0.52	180.2	204.26	46.67
TRINITY_DN1019_c0_g1	21.82	20.01	17.32	31.97	28.58	30.37	27.08	24.19	26.64
TRINITY_DN1019_c0_g2	0	0.1	0.09	4.4	5.56	5.48	28.26	29.59	28.58
TRINITY_DN1019_c0_g3	23.64	24.36	22.21	151.52	151.08	151.42	214.17	210.3	196.62
TRINITY_DN1019_c1_g1	0	0	0	2.92	2.86	5.13	2.79	4.19	6.99
TRINITY_DN1019_c1_g2	0	0	0	2.25	1.15	3.51	20.2	26.33	24.29
TRINITY_DN101_c0_g1	391.51	379.14	396.13	346.91	359.02	351.74	305.53	289.73	289.82
TRINITY_DN102009_c0_g3	0	0	0	0	0	0	0	0	0
TRINITY_DN102009_c1_g1	0	0	181.19	0	0	0	0	0	0
TRINITY_DN10201_c0_g1	2.62	12.05	3.34	4.66	0.32	3.85	3.44	5.83	5.2
TRINITY_DN102020_c0_g1	0	0	0	0	0	0	5.34	0	0
TRINITY_DN102024_c0_g2	0	0	0	0	9.98	0	0	0	0
TRINITY_DN102037_c0_g1	0	0	0	0	0	0	0	0	0
TRINITY_DN102038_c0_g1	0	0	0	0	0	41.09	0	0	0
TRINITY_DN10204_c1_g1	0	0	0	0	0	0	0	0	28.16
TRINITY_DN10204_c3_g1	11.67	5.59	0	0	0	0	1.81	0	1.62
TRINITY_DN102055_c0_g2	0	79.59	0	0	0	0	0	0	0
TRINITY_DN102056_c0_g1	4.26	0	0	0	0	0	0	0	0
TRINITY_DN102068_c0_g1	31.6	0	0	0	0	0	0	0	0
TRINITY_DN10206_c3_g1	0.24	0.81	0.88	8.67	7.47	6.48	2.27	1.69	0.87
TRINITY_DN10206_c4_g1	0	7.87	10.64	0	0	0	0	0	0
TRINITY_DN10206_c5_g2	0	0	0	0	0	0	17.5	0	0
TRINITY_DN102077_c0_g2	0	0	0	8.71	0	0	0	0	0
TRINITY_DN102078_c0_g1	0	0	0	0	0	0	0	23.89	0
TRINITY_DN102084_c0_g1	0	0	0	0	0	0	0	0	0
TRINITY_DN10208_c0_g1	5.02	4	5.61	44.31	43.71	46.73	28.24	32.71	31.01
TRINITY_DN102091_c0_g1	0	0	0	0	0	0	0	0	0
TRINITY_DN102092_c1_g1	0	0	0	0	0	0	0	0	9.96
TRINITY_DN102094_c0_g1	0	0	0	0	0	0	0	0	0
TRINITY_DN102095_c0_g1	35.8	0	0	0	0	0	0	0	0
TRINITY_DN1020_c0_g1	177.5	194.93	172.58	84.92	81.96	84.86	75.63	72.87	69.56
TRINITY_DN102106_c1_g2	0	13.72	0	0	0	0	0	0	0
TRINITY_DN102108_c0_g1	0	0	0	0	0	0	10.97	0	0
TRINITY_DN10210_c0_g1	114.33	101.85	121.1	44.2	48.83	47.2	23.83	32.68	22.11
TRINITY_DN102115_c0_g1	0	0	0	0	0	0	13.03	4.46	0
TRINITY_DN102116_c0_g2	0	0	49.6	0	0	0	0	0	0
TRINITY_DN102118_c0_g1	0	0	32.1	0	0	0	0	0	0
TRINITY_DN102119_c0_g1	0	0	0	0	0	0	0	49.91	0
TRINITY_DN102121_c1_g1	0	0	0	14.35	0	0	0	0	0
TRINITY_DN102125_c1_g1	0	0	0	0	10.29	0	0	0	0
TRINITY_DN10213_c0_g1	0.29	2.17	3.39	11.89	9.09	14.93	6.36	6.23	6.78
TRINITY_DN10213_c0_g2	21.92	28.88	22.18	49.57	49.5	48.58	45.88	38.58	46.15
TRINITY_DN102146_c0_g1	12.95	17.69	12.9	0.14	0.05	0.11	0.02	0.02	0.14
TRINITY_DN102149_c0_g1	37.07	0	0	0	0	0	0	0	0
TRINITY_DN10214_c0_g1	22.09	20.45	21.61	21.3	21.19	22.07	47.05	51.97	45.86
TRINITY_DN102159_c0_g1	0	0	0	11.61	0	0	0	0	0
TRINITY_DN10215_c0_g1	12.03	11.79	12.36	4.33	4.57	5.41	4.3	5.21	3.77
TRINITY_DN102162_c0_g3	0	0	0	0	0	0	0	0	0
TRINITY_DN102165_c0_g1	0.38	0.96	12.02	0	0	0	0	0	0
TRINITY_DN102178_c0_g1	5.1	7.49	1.54	0.82	1.17	0.62	0	0	0
TRINITY_DN102186_c0_g3	0	0	0	0	0	0	0	0	0
TRINITY_DN102188_c0_g2	0.18	1.39	0.73	1.19	0.92	1.03	8.3	4.59	8.02
TRINITY_DN10218_c0_g1	6.59	7.42	9.12	11.36	10.45	13.58	14.66	16.23	10.18
TRINITY_DN10219_c0_g1	3.79	5.27	7.26	5.43	7.35	6.74	20.79	14.63	16.54
TRINITY_DN10219_c0_g2	6.61	6.3	9.19	69.7	70.4	68.58	36.47	38.22	38.21
TRINITY_DN1021_c0_g1	0.98	1.35	1.73	0.57	0.37	0.4	164.4	151.78	148.31
TRINITY_DN102205_c0_g1	39.32	36.66	26.98	18.52	16.45	19.13	25.09	29.77	30.59
TRINITY_DN10220_c0_g1	29.03	22.26	27.51	27.66	33.66	31.05	36.06	35.96	39.2
TRINITY_DN102210_c0_g3	0	0	0	11.58	0	0	0	0	0
TRINITY_DN102212_c0_g1	0	0	0	0	0	0	0	0	0
TRINITY_DN10221_c1_g1	0	0	0	0	0	0	0	0	0
TRINITY_DN102220_c0_g1	0	0	0	0	0	0	16.9	0	0
TRINITY_DN102221_c0_g1	5.62	18.03	10.96	14.83	9.49	6.86	2.98	2.99	4.06
TRINITY_DN10222_c1_g1	4.28	5.35	3.91	14.61	22.42	28.18	37.08	10.93	25.66
TRINITY_DN102231_c0_g1	0	0	0	0	13.84	11.49	0	0	0
TRINITY_DN102235_c0_g1	0	0	0	0	0	0	0	0	0
TRINITY_DN10223_c0_g1	13.06	5.21	15.38	6.8	8.5	4.55	9.18	7.6	15.36
TRINITY_DN10223_c0_g2	3.52	8.49	0	4.68	2.99	1.3	1.41	14.12	1.28
TRINITY_DN102240_c0_g1	0	5.82	0	12.87	0	0	0	0	0
TRINITY_DN102246_c0_g1	0	0	0	6.2	8.69	0.77	0	0	0
TRINITY_DN10224_c0_g1	1.16	0.68	1.11	4.09	2.47	4.38	9.1	8.1	6.3
TRINITY_DN102256_c0_g1	0	0	0	0	0	0	0	0	0
TRINITY_DN102267_c0_g2	0	20.86	0	0	0	0	0	0	0
TRINITY_DN10226_c0_g1	10.3	10.41	4.22	12.04	11.11	16.8	6.55	5.39	10.63
TRINITY_DN102278_c0_g1	0	0	0	10.41	0	0	0	0	0
TRINITY_DN102280_c1_g1	0	0	0	0	0	0	0	0	0
TRINITY_DN102286_c0_g1	0	0	0	0	0	0	91.49	0	11.16
TRINITY_DN102296_c0_g1	6.68	12.03	10.86	0.24	0	0.28	0	0	0.15
TRINITY_DN1022_c0_g2	18.93	15.54	17.48	24.46	23.77	29.84	35.74	28.22	34.3
TRINITY_DN1022_c0_g3	7.57	12.72	8.75	1.51	1.08	0.74	9.42	3.84	5.91
TRINITY_DN1022_c1_g1	12.12	13.38	12.25	79.55	83.96	82.54	190.02	202.73	202.01
TRINITY_DN102302_c0_g1	0.37	0	0.58	2.03	0.72	1.32	1.75	1.37	0.34
TRINITY_DN102306_c0_g1	0	0	0	0	8.26	0	0	7.76	0
TRINITY_DN102308_c0_g1	0	0	45.86	0	0	0	0	0	0
TRINITY_DN102314_c0_g1	0	0	0	0	69.97	0	0	0	0
TRINITY_DN102316_c1_g1	0	0	88.62	0	0	0	55.19	0	0
TRINITY_DN102317_c0_g1	0	0	11.25	0	0	0	0	0	0
TRINITY_DN10231_c0_g1	82.64	84.99	83.38	329.24	357.87	355.25	202.69	213.93	206
TRINITY_DN10231_c0_g2	0.23	0.19	0.15	2.74	3.62	3.39	42.23	36.31	39.15
TRINITY_DN102321_c0_g1	0	0	0	0	0	0	0	0	0
TRINITY_DN102325_c0_g1	0	0	0	0	0	0	29.12	0	0
TRINITY_DN102331_c0_g1	0	0	0	62.64	0	0	0	0	0
TRINITY_DN102346_c0_g1	0	0	0	0	0	21.42	0	0	0
TRINITY_DN102351_c0_g2	41.14	0	29.53	0	0	0	0	0	0
TRINITY_DN102351_c0_g3	0	0	0	14.49	0	0	0	0	0
TRINITY_DN102356_c0_g1	0	0	0	0	0	3.51	0	0	0
TRINITY_DN10235_c0_g1	4.9	4.17	2.71	8.48	8.15	10.54	11.45	10.56	10.54
TRINITY_DN10235_c1_g1	123.23	113.9	120.49	177.71	189.44	182.23	146.93	147.69	149.19
TRINITY_DN102360_c0_g1	8.42	3.54	5.47	12.76	4.24	6.73	0.55	0	2.19
TRINITY_DN102363_c0_g1	0	0	0	0	20.58	0	0	0	0
TRINITY_DN102364_c0_g1	0	11.75	0	0	0	0	0	0	0
TRINITY_DN10236_c0_g1	1.01	1.45	1.29	15.51	15.19	15.41	0	0	0.09
TRINITY_DN102378_c0_g1	0	0	0	0	0	0	0	0	0
TRINITY_DN102379_c0_g1	0	0	0	0	0	61.07	0	0	0
TRINITY_DN102380_c0_g1	0	0	0	8.7	7.79	9.58	0	0.17	0.23
TRINITY_DN102384_c0_g1	0	0	0	0	0	7.92	0	0	0
TRINITY_DN102386_c0_g2	0	0	0	28.12	0	0	0	0	0
TRINITY_DN10238_c0_g1	0	0	0	9.57	7.03	9.23	0	0	0
TRINITY_DN102390_c0_g1	0	0	0	0	0	0	0	0	0
TRINITY_DN102391_c0_g1	0.54	2.71	1.06	8.39	6.95	7.15	11.97	14.27	17.88
TRINITY_DN10239_c0_g1	600.47	555.45	624.43	1053.38	1035.18	1103.2	938.49	971.71	1027.99
TRINITY_DN10239_c0_g3	332.84	384.87	361.51	653.77	632.33	579.28	496.39	602.06	534.83
TRINITY_DN1023_c0_g1	1.07	1.14	1.6	21.01	19.22	18.13	10.53	12.37	11.24
TRINITY_DN1023_c0_g2	93.04	95.54	108.57	187	190.24	184	140.01	156.14	158.72
TRINITY_DN1023_c1_g1	41.43	40.85	47.82	17.05	17.9	14.96	18.6	23.72	21.06
TRINITY_DN1023_c6_g1	0	0	0	0	0	0	7.18	0	0
TRINITY_DN102408_c0_g2	31.03	0	0	0	0	0	0	0	0
TRINITY_DN10240_c0_g1	24.07	22.9	19.74	45.28	50.98	40.25	27.87	18.4	22.45
TRINITY_DN10240_c1_g1	1.33	1.69	0.61	0.73	2.17	4.03	21.21	4.62	7.39
TRINITY_DN102414_c0_g1	5.25	9.22	6.31	0.46	0	0.18	0.12	0	0.12
TRINITY_DN102419_c0_g2	0	0	0	0	0	0	0	27.47	0
TRINITY_DN102427_c0_g2	0	0	14.05	0	0	0	0	0	23.55
TRINITY_DN102427_c0_g3	0	0	0	0	0	0	21.26	0	0
TRINITY_DN102427_c2_g1	0	0	0	0	0	0	0	0	0
TRINITY_DN102429_c1_g1	9.53	0	0	0	0	0	0	0	0
TRINITY_DN10242_c0_g1	1.9	2.01	2.11	16.91	15.8	15.42	24.01	25.73	22.02
TRINITY_DN10243_c0_g1	0	0	0	0	0	0	16.91	0	0
TRINITY_DN10243_c1_g1	0	1.8	3.39	1.07	0.25	0.51	9.68	3.64	7.78
TRINITY_DN102449_c0_g1	6.03	0	0	0	0	0.67	0	0.71	0
TRINITY_DN102449_c0_g2	0	0	0	0	0	0	0	0	0
TRINITY_DN102449_c3_g1	0	0	0	0	0	0	0	0	0
TRINITY_DN10244_c0_g1	0	0	0	9.95	11.79	9.28	0	0	0
TRINITY_DN10244_c1_g1	0	0	0	0	0	0	0	0	0
TRINITY_DN102451_c0_g1	0	0	0	0	0	0	0	45.37	0
TRINITY_DN10245_c0_g1	1.57	1.34	1.35	11.08	10.01	10.76	26.91	32.55	30.14
TRINITY_DN10245_c1_g1	0	0	0	15.08	0	0	0	0	0
TRINITY_DN102463_c0_g1	0	0	0	8.58	0	0	0	0	0
TRINITY_DN102468_c0_g1	0	0	0	0	0	0	0	14.19	0
TRINITY_DN102469_c3_g1	0	0	0	0	19.3	0	0	0	0
TRINITY_DN102473_c0_g2	0	0	0	0	20.58	0	0	0	0
TRINITY_DN102474_c0_g1	0	0	0	0	0	0	0	0	51.66
TRINITY_DN10247_c1_g1	0	0	0	0	0	0	0	0	0
TRINITY_DN102487_c0_g1	0	0	0	38.37	0	0	0	0	0
TRINITY_DN102489_c0_g1	0	0	0	0	0	0	0	0	0
TRINITY_DN10248_c0_g2	0	0	0	0	0	0	7.96	20.11	16.02
TRINITY_DN10248_c1_g1	0.41	0.4	0.95	1.82	2.31	1.19	18.02	18.27	17.99
TRINITY_DN1024_c0_g1	131.15	129.87	113.09	227.93	218.08	228.26	160.59	144.61	136.35
TRINITY_DN1024_c1_g1	21.63	22.06	21.54	17.29	17.73	18.38	24	26.7	24.8
TRINITY_DN1024_c2_g1	18.4	16.77	17.91	34.73	33.53	34.45	33.97	29.27	32.35
TRINITY_DN1024_c2_g2	9.81	3.94	0	8.77	12.59	4.88	6.6	6.6	16.9
TRINITY_DN1024_c3_g1	9.91	10.69	9.79	8.47	13.1	7.36	9.63	8.28	7.86
TRINITY_DN1024_c3_g2	21.41	11.07	28.62	15.48	7.27	8.04	57.86	25.69	24.59
TRINITY_DN1024_c4_g1	21.66	25.87	25.21	18.42	17.88	18.52	43.75	40.97	41.51
TRINITY_DN1024_c5_g1	8.4	10.92	6.95	8.97	8.47	11.79	6.55	2.86	2.73
TRINITY_DN102510_c0_g1	0	0	0	34.64	0	0	0	0	0
TRINITY_DN10251_c0_g1	14.77	15.44	11.67	11.51	7.21	12.46	16.56	19.19	12.46
TRINITY_DN102532_c0_g1	0	0	0	0	0	0	12.34	0	4.37
TRINITY_DN102535_c0_g1	0	0	0	14.42	0	0	0	0	0
TRINITY_DN102537_c0_g1	0	0	0	0	38.37	64.01	138.44	0	89.03
TRINITY_DN102538_c0_g1	0	0	0	0	0	0	0	0	0
TRINITY_DN102548_c0_g1	0	28.41	0	0	0	0	0	0	0
TRINITY_DN102552_c0_g1	0	0	0	0	0	0	0	0	0
TRINITY_DN102553_c0_g1	0	0	0	0	0	0	0	0	0
TRINITY_DN10255_c0_g1	6.92	7.14	7.04	12.75	14.67	12.28	7.62	7.48	7.67
TRINITY_DN102563_c0_g1	0	0	0	0	0	0	0	0	0
TRINITY_DN102568_c0_g1	8.87	6.99	0	10.63	0	0	0	0	0
TRINITY_DN10256_c0_g1	9.52	12.38	11.49	11.9	12.04	12.39	15.17	14.79	13.75
TRINITY_DN102573_c0_g1	19.88	18.9	17.37	25.92	25.64	27.23	15.73	14.26	14.61
TRINITY_DN102575_c0_g2	0	0	0	8.66	2.82	9.56	0	0	0
TRINITY_DN102578_c0_g2	0	0	0	0	0	0	0	0	0
TRINITY_DN102579_c0_g3	0	0	0	0	0	0	0	9.03	0
TRINITY_DN10257_c0_g1	0	0	0	29.75	32.94	32.36	0	0	0
TRINITY_DN102581_c0_g1	21.34	33.41	0	0	0	0	0	0	0
TRINITY_DN102587_c0_g3	0	0	0	0	0	0	0	30.24	0
TRINITY_DN102587_c0_g4	0	0	0	0	0	0	0	0	0
TRINITY_DN10258_c0_g1	47.24	52.13	52.39	69.34	69.96	72.75	40.66	58.26	44.48
TRINITY_DN102595_c0_g2	0	0	0	8.75	9.07	10.49	0	0	0
TRINITY_DN102597_c0_g1	0	0	0	0	0	0	0	0	102.88
TRINITY_DN102599_c0_g1	0	0	0	0	0	0	9.95	0	0
TRINITY_DN1025_c0_g1	11.53	11.7	11.66	9.05	8.56	8.96	7.98	7.22	8.24
TRINITY_DN102608_c1_g1	0	0	0	0	56.11	0	0	0	0
TRINITY_DN10260_c0_g2	10.65	12.03	10.55	0.22	0	0.05	0	0	0.05
TRINITY_DN102613_c0_g2	0	0	0	18.75	0	0	0	0	0
TRINITY_DN10261_c0_g1	5.45	4.75	6.29	9.64	10.19	9.16	12.75	12.62	14.38
TRINITY_DN102622_c1_g1	0	32.02	0	0	0	0	0	0	0
TRINITY_DN102625_c0_g1	0	0	0	0	38.93	0	0	0	0
TRINITY_DN102626_c0_g1	21.07	0	0	0	0	0	0	0	0
TRINITY_DN102629_c0_g1	0	0	0	15.87	0	4.38	0	0	0
TRINITY_DN10262_c0_g1	21.85	20.87	22.35	68.86	66.66	70.66	47.32	47.18	45.24
TRINITY_DN102636_c0_g1	7.88	9.72	8.57	0.15	0.45	0.1	0.11	0.14	0.11
TRINITY_DN102637_c0_g1	0	0	0	0	0	0	0	0	0
TRINITY_DN102638_c0_g1	36.53	27.11	38.06	13.6	10.68	12.07	25.7	20.09	17.52
TRINITY_DN10263_c0_g1	0	3.94	0	20.79	15.63	3.28	0	0	0
TRINITY_DN10263_c1_g1	10.72	13.54	11.22	0.05	0	0	0	0	0
TRINITY_DN102640_c1_g3	0	0	0	0	0	0	0	0	0
TRINITY_DN10264_c0_g1	25.87	31.29	28.62	1.2	1.52	1.45	0.39	0.1	0.43
TRINITY_DN102651_c2_g1	0	0	0	0	3.68	0	0	11.62	3.1
TRINITY_DN102654_c2_g1	0	0	0	0	63.95	0	0	0	0
TRINITY_DN102661_c0_g1	0	0	0	0	0	0	0	0	0
TRINITY_DN102664_c0_g1	2.9	2.83	2.07	9.85	9.01	7.07	9.81	5.72	4.81
TRINITY_DN102668_c0_g1	0	0	0	0	0	34.01	0	0	0
TRINITY_DN10266_c0_g2	570.18	531.4	582.83	173.02	162.23	172.58	759.59	737.51	741.42
TRINITY_DN10266_c1_g1	0	102.63	0	0	0	0	59.31	0	5.87
TRINITY_DN102672_c0_g1	0	0	0	0	0	0	0	0	0
TRINITY_DN102672_c0_g3	0	0	0	0	0	0	0	0	0
TRINITY_DN102677_c0_g1	0	0	0	0	0	0	0	0	0
TRINITY_DN10267_c0_g1	19707	18039.8	19232.1	226.56	228.22	222.64	0.21	0.25	0.05
TRINITY_DN102682_c0_g1	8.55	0	0.91	0	0	0	4.58	0	0
TRINITY_DN102684_c0_g1	0	0	0	0	0	0	9.13	0	0
TRINITY_DN102684_c1_g1	0	0	0	0	0	0	0	0	0
TRINITY_DN102697_c0_g1	0	15.24	0	0	0	0	0	0	0
TRINITY_DN10269_c0_g1	6.71	6.27	5.62	13.8	14.14	15.77	6.44	6.52	5.79
TRINITY_DN10269_c1_g1	0	3.66	0	0	3.65	0	0	0	8.8
TRINITY_DN1026_c0_g1	0.73	0	0	1.15	1.06	1.22	8.52	10.49	8.45
TRINITY_DN1026_c0_g2	4.49	13.22	11.55	26.63	18.81	20.45	19.56	20.14	22.85
TRINITY_DN1026_c2_g1	116.92	125.92	123.84	0.27	0.46	0.49	0.19	0.25	0
TRINITY_DN102708_c0_g1	0	0	11.75	0	0	0	0	0	0
TRINITY_DN10270_c0_g1	15.1	0	0	4.59	0	0	0	0	0
TRINITY_DN10270_c0_g2	0	0	0	0	0	0	7.84	0	0
TRINITY_DN10270_c1_g2	0	0	0	0	0	0	0	0	27.79
TRINITY_DN10270_c1_g3	2	1.6	0	9.16	0	13.06	0	0	0
TRINITY_DN102716_c0_g1	10.37	1.52	0	6.33	2.29	1.04	0	1.34	0
TRINITY_DN102718_c0_g1	42.13	0	0	0	0	0	0	0	0
TRINITY_DN102719_c0_g1	20	0	0	0	0	0	0	0	0
TRINITY_DN102723_c1_g1	4.16	0	0.09	0	0	0	8.89	0.73	0
TRINITY_DN102725_c1_g1	0	0	0	0	0	0	0	0	0
TRINITY_DN102728_c1_g2	7.13	3.79	12.04	0	0	0	0	0	1.65
TRINITY_DN10272_c0_g1	29.15	21.48	23.97	31.09	28.48	30.08	39.7	35.69	43.39
TRINITY_DN102731_c1_g1	0	0	0	0	0	0	0	0	0
TRINITY_DN102731_c4_g1	0	0	0	0	0	0	0	0	0
TRINITY_DN102733_c0_g1	0	0	4.8	0	0	0	0	47.07	0
TRINITY_DN102737_c0_g1	0	0	30.65	0	0	0	0	0	0
TRINITY_DN10273_c0_g1	0	0	0	0	0	0	0	0	0
TRINITY_DN102741_c0_g1	0	0	0	0.8	9.06	0	0	42.55	0
TRINITY_DN102746_c0_g1	0	0	0	0	0	0	0	0	0
TRINITY_DN102747_c0_g1	0	0	71	0	0	0	0	0	0
TRINITY_DN102749_c0_g1	0	0	9.16	0	0	0	0	0	0
TRINITY_DN102755_c0_g2	1.47	0	0	13.14	0	0	0	2.25	0
TRINITY_DN10275_c0_g1	17.11	12.92	16.01	13.79	18.65	14.37	11.8	11	9.4
TRINITY_DN10276_c0_g1	5.23	5.62	6.13	14	14.83	13.87	7.56	6.81	7.91
TRINITY_DN102772_c0_g1	0	0	0	0	0	0	0	0	0
TRINITY_DN102781_c0_g1	0	4.47	0	0	0	3.91	0	8.63	0
TRINITY_DN102783_c0_g1	0	0	0	0	0	0	16.55	0	0
TRINITY_DN102784_c0_g1	0	0	0	0	0	0	0	10.98	1.93
TRINITY_DN102795_c0_g1	0	0	0	0	0	11.6	0	0	0
TRINITY_DN102796_c0_g2	21.21	0	2.52	0	0	0	0	0	0
TRINITY_DN102799_c0_g1	0	41.26	0	0	0	0	0	0	0
TRINITY_DN10279_c0_g1	25.03	21.12	21.44	14.04	13.65	16.1	42.34	47.98	40.76
TRINITY_DN1027_c0_g1	1.42	3.68	3.88	5.66	7	4.77	5.51	4.28	4.37
TRINITY_DN10280_c0_g1	35.92	33.07	30.03	40.47	45.9	44.55	29.29	31.14	26.82
TRINITY_DN102810_c0_g1	8.76	0	0	0	0	0	0	0	0
TRINITY_DN102811_c0_g1	0	0	0	0	0	0	0	18.71	0
TRINITY_DN102812_c0_g2	11.27	0	0	0	0	0	0	0	0
TRINITY_DN10281_c1_g2	6.32	10.08	10.99	0	0	0	0	0	0
TRINITY_DN10282_c3_g1	0	0	0	0	0	0	0	0	0
TRINITY_DN102830_c4_g1	0	0	17.37	0	0	0	0	0	0
TRINITY_DN102837_c0_g2	0	5.71	10.31	0	0	0	0	0	0
TRINITY_DN102840_c0_g1	0	7.71	0	0	0	0	0	0	0
TRINITY_DN102842_c0_g1	0	0	0	0	0	0	0	40.79	6.5
TRINITY_DN102848_c0_g1	0	0	0	8.76	11.75	68.07	42.52	11.02	54.48
TRINITY_DN10284_c0_g1	7.9	7.75	9.63	16.7	16.46	14.35	13.52	11.97	13.37
TRINITY_DN102852_c0_g1	0	8.04	0	0	0	0	0	0	0
TRINITY_DN10285_c0_g2	3.68	9.09	2.81	2.18	6.15	4.31	0	0	0
TRINITY_DN102860_c3_g1	0	0	0	0	0	0	0	0	0
TRINITY_DN102863_c0_g1	0	0	0	0	0	0	0	0	0
TRINITY_DN102868_c0_g3	0	48.31	0	0	0	0	0	0	0
TRINITY_DN10286_c0_g1	16.17	14.89	16.19	13.19	14.48	13.64	17.57	15.66	14.58
TRINITY_DN102877_c0_g1	0	2.16	35.62	0	0	0	0	0	0
TRINITY_DN102879_c0_g2	0	11.96	0	0	0	0	0	0	0
TRINITY_DN10287_c0_g1	0	0	0	5.55	0	9.19	0	0	0
TRINITY_DN102885_c0_g1	0	0	0	0	0	0	0	0	0
TRINITY_DN102886_c1_g1	0	0	0	0	0	0	0	0	53.53
TRINITY_DN102888_c0_g1	0	9.15	0	0	0	1.63	0	0	1.6
TRINITY_DN102890_c0_g1	0	0	0	0	0	0	0	0	0
TRINITY_DN102890_c1_g1	0	0	0	0	0	0	26.67	0	0
TRINITY_DN102890_c3_g1	0	0	0	0	10.52	0	0	0	0
TRINITY_DN102894_c1_g1	0	0	0	0	58.58	24.37	0	0	0
TRINITY_DN102895_c0_g1	0	0	0	0	0.75	0	11.49	0	0
TRINITY_DN102895_c0_g2	0	0	0	0	0	0	0	0	0
TRINITY_DN10289_c0_g1	2.92	5.16	4.28	17.33	16.78	13.82	12.33	16.3	11.33
TRINITY_DN10289_c1_g1	60.92	61.88	63.75	89.12	84.66	83.25	83.77	90.74	85.83
TRINITY_DN1028_c0_g1	5.22	3.34	4.32	23.94	22.34	23.14	29.21	24.86	27.26
TRINITY_DN1028_c1_g1	3.36	1.95	7.34	8.27	6.17	7.59	4.5	3.19	3.93
TRINITY_DN1028_c1_g2	7.64	7.41	7.78	1.95	1.27	1.54	0	0.36	1.24
TRINITY_DN10290_c0_g1	0.84	0.53	8.7	0.65	9.61	0.64	5.04	4.19	4.68
TRINITY_DN102917_c0_g1	0	0	0	0	16.73	13.86	0	0	0
TRINITY_DN10291_c0_g1	0.04	0.07	0.17	0.17	0.09	0.2	10.37	8.6	8.57
TRINITY_DN10292_c0_g1	233.55	216.15	231.84	355.95	353.06	389.73	182.49	212.45	212.25
TRINITY_DN102932_c0_g1	0	0	0	0	0	16.78	0	0	0
TRINITY_DN102936_c0_g1	0	0	0	0	15.63	0	0	0	0
TRINITY_DN10293_c0_g2	14.02	11.53	8.08	2.11	0.41	0.19	2.35	1.94	1.18
TRINITY_DN102943_c0_g1	0	0	0	0	0	0	11.37	0	0
TRINITY_DN102946_c0_g1	0	0	0	0	0	0	17.86	0	0
TRINITY_DN10295_c0_g1	0.92	1.17	1.1	137.01	121.45	102.31	0	0.22	0
TRINITY_DN102967_c0_g1	0	0	0	0	0	0	0	0	0
TRINITY_DN10296_c0_g1	131.79	140.62	142.59	213.87	196.22	178.51	106.44	136.28	118.27
TRINITY_DN102973_c0_g1	0	0	0	0	0	0	0	0	0
TRINITY_DN102973_c0_g2	0	0	0	0	0	0	0	33.82	0
TRINITY_DN102976_c0_g1	36.96	0	0	0	0	0	0	0	0
TRINITY_DN102978_c0_g1	0	2.8	0.37	0	0	0	0	124.62	0
TRINITY_DN10297_c0_g1	3.13	2.55	7.05	11.11	13.1	9.97	6.25	6.2	15.02
TRINITY_DN10298_c0_g1	199.31	133.3	180.75	88.92	87.84	51.26	58.32	125.36	101.38
TRINITY_DN102993_c1_g1	0	0	0	0	0	0	0	0	0
TRINITY_DN102994_c0_g1	0	0	0	4.44	11.34	2.47	0	0	0
TRINITY_DN10299_c0_g1	2.27	1.82	2.79	6.23	5.85	6.6	5.08	4.13	4.8
TRINITY_DN1029_c0_g1	20.67	12.36	7.38	3.78	4.89	4.53	11.43	12.63	16.12
TRINITY_DN1029_c0_g2	18.8	21.2	20.27	37.99	37.66	36.12	29.42	32.27	30.75
TRINITY_DN1029_c1_g1	24.53	9.64	8.69	0	14.23	3.96	21.72	17.85	15.05
TRINITY_DN102_c0_g1	1013.11	888.14	1014.34	611.74	624.17	610.55	46.81	48.8	45.8
TRINITY_DN102_c0_g2	21.58	12.4	15.54	14.76	18.05	13.58	26.98	28.18	25.77
TRINITY_DN102_c0_g3	10.61	7.82	16.62	27.1	26.56	24.16	52	58.91	50.4
TRINITY_DN103013_c0_g1	0	0	0	6.18	8.26	0	0	0	0
TRINITY_DN103017_c1_g1	0	0	0	0	0	0	0	0	0
TRINITY_DN10301_c0_g2	0	0	0	13.42	36.06	0	0	0	0
TRINITY_DN103023_c0_g1	0	0	0	0	0	30.54	0	0	0
TRINITY_DN10302_c0_g1	8.86	4.43	7.37	0.36	1.35	2.05	4.79	5.56	9.26
TRINITY_DN103031_c0_g1	0	0	0	0	0	0	0	0	0
TRINITY_DN103034_c0_g1	0	0	0	0	0	0	5.23	0	9.23
TRINITY_DN103035_c0_g3	0	0	11.25	0	0	0	0	5.89	0
TRINITY_DN10303_c0_g1	21.01	13.9	17.13	39.34	43.23	35.62	18.47	20.2	24.29
TRINITY_DN10304_c0_g1	4.36	4.21	2.24	21.52	23.7	19.56	16.44	11.47	10.24
TRINITY_DN10305_c0_g1	32.28	31.64	11.43	23.24	30.9	20.55	11.27	17.43	4.85
TRINITY_DN103060_c0_g1	0	0	20.61	0	0	0	0	0	0
TRINITY_DN103061_c0_g1	0	0	0	0	0	0	0	0	0
TRINITY_DN103069_c0_g1	0	0	14.49	0	0	0	0	0	0
TRINITY_DN10306_c0_g1	0	0.4	0	4	4.84	3.85	9.4	7.78	9.58
TRINITY_DN10307_c0_g1	0	0	0	41.76	0	46.66	0	0	0
TRINITY_DN103083_c1_g1	0	0	24.68	0	0	0	0	0	0
TRINITY_DN103083_c2_g1	0	0	0	8.36	0	0	0	0	0
TRINITY_DN103096_c0_g1	0	0	0	0	0	0	0	0	0
TRINITY_DN1030_c0_g1	0	0	0	11.16	8.29	12.21	2.1	2.79	4.42
TRINITY_DN1030_c0_g2	0	0	0	71.78	108.31	83.02	12.41	16.98	17.94
TRINITY_DN103102_c0_g3	7.58	2.94	1.57	0	0	0	0	0	0
TRINITY_DN103111_c0_g1	0	0	0	0	0	0	0	0	0
TRINITY_DN103114_c0_g1	0	0	0	0	0	0	0	0	21.54
TRINITY_DN103124_c0_g1	0	48.25	0	0	0	0	0	0	0
TRINITY_DN10312_c0_g1	35.91	39.21	43.88	1.44	1.8	1.23	1.74	0.86	0.42
TRINITY_DN103132_c0_g1	0	0	0	0	0	0	0	0	0
TRINITY_DN103133_c2_g1	0	0	0	0	0	0	23.91	0	0
TRINITY_DN103135_c0_g1	253.74	0	0	0	0	0	0	0	0
TRINITY_DN10313_c0_g1	29.99	21.77	39.65	69.22	65.9	63.18	83.4	72.11	89.39
TRINITY_DN10314_c0_g1	0	0	2.73	11.91	21.55	16.76	29.7	29.55	19.01
TRINITY_DN103160_c0_g2	0	0	0	0	0	8.09	0	0	0
TRINITY_DN103170_c0_g2	0	0	0	0	0	14.39	0	0	0
TRINITY_DN103181_c0_g1	0	0	0	0	0	0	0	0	0
TRINITY_DN103181_c0_g2	152.51	189.78	154.05	5.95	6.16	6	0	0	0.25
TRINITY_DN103182_c1_g1	0	0	0	0	0	20.82	0	0	0
TRINITY_DN103184_c0_g1	0	0	0	0	0	0	0	13.73	0
TRINITY_DN103186_c0_g1	0.22	8.16	0.13	3.32	4.4	3.41	11.36	0.66	0.28
TRINITY_DN10318_c0_g1	1.04	6.61	2.05	1.57	1.24	5.5	3.41	2.12	11.19
TRINITY_DN10319_c0_g1	89.18	87.51	94.48	61.68	66.47	65.35	50.16	53.73	54.43
TRINITY_DN1031_c0_g1	12.29	9.66	13.07	12.81	12.43	9.84	16.11	14.1	15.77
TRINITY_DN1031_c1_g1	7.56	8.34	7.79	18.21	18.3	19.85	13.45	14.29	12.9
TRINITY_DN1031_c2_g1	13.74	13.51	12.4	14.73	15.37	17.52	16.12	17.15	15.34
TRINITY_DN103207_c0_g2	0	0	0	0	0	0	0	0	0
TRINITY_DN10320_c0_g1	59.15	32.02	26.95	2.98	4.75	10.95	0	0.28	0
TRINITY_DN10320_c5_g1	0	0	0	0	18.03	0	0	0	0
TRINITY_DN103210_c0_g1	0	0	0	0	0	0	19.73	20.3	0
TRINITY_DN103212_c0_g1	44.82	0	0	0	0	0	0	0	0
TRINITY_DN103219_c0_g1	0	0	0	10.5	0	11.6	0	0	0
TRINITY_DN10321_c1_g1	0	0	0	26.04	0	0	0	0	0
TRINITY_DN103231_c0_g1	0	88	0	0	0	0	0	0	0
TRINITY_DN103239_c0_g3	0	0	0	0	0	0	0	17.43	0
TRINITY_DN10323_c0_g2	0	0	0	0	0	0	0	0	9.6
TRINITY_DN103249_c0_g1	0	0	0	0	0	0	66.07	0	0
TRINITY_DN10324_c0_g1	0	0	0	7.11	6.06	8.82	0	0	0
TRINITY_DN103250_c0_g4	0	0	24.64	0	0	0	0	0	0
TRINITY_DN103250_c1_g1	0	0	0	0	0	0	0	0	0
TRINITY_DN103250_c2_g1	0	0	0	0	0	0	0	0	0
TRINITY_DN103253_c0_g1	0	10.72	0	0	5.26	0	9.61	0	0
TRINITY_DN103258_c0_g2	0	0	0	0	0	0	0	8.7	0
TRINITY_DN10325_c0_g1	22.42	19.3	25.34	6.26	4.2	4.12	1.77	2.07	1.73
TRINITY_DN10325_c1_g1	0	0	0	30.12	0	33.56	0	0	0
TRINITY_DN103262_c0_g1	0	0	0	0	8	0	0	0	0
TRINITY_DN103263_c0_g1	0	0	0	15.37	0	0	0	0	0
TRINITY_DN10326_c0_g1	6.66	11.27	8.43	6.07	5.92	2.41	15.38	12.23	9.42
TRINITY_DN103271_c0_g2	0	0	0	0	0	0	0	0	0
TRINITY_DN103275_c0_g1	0	37.71	0	0	12.15	0	0	0	0
TRINITY_DN103280_c0_g1	0	0	0	0	0	0	0	0	0
TRINITY_DN103284_c0_g1	0	0	11	0	0	0	0	0	0
TRINITY_DN103287_c0_g2	0	0	0	0	0	0	0	0	0
TRINITY_DN103288_c0_g1	6.77	0	12.1	0	0	0	0	0	0
TRINITY_DN10328_c0_g1	20.28	18.92	17.6	13.69	13.86	12.01	13.97	13.57	18.99
TRINITY_DN103291_c0_g1	0	0	0	0	0	8.54	0	7.1	0
TRINITY_DN103296_c0_g1	0	11.96	0	0	0	0	0	0	0
TRINITY_DN1032_c0_g1	25.51	31.98	25.71	18.66	18	18.8	15.88	14.73	13.71
TRINITY_DN1032_c0_g2	11.17	11.19	9.91	7.59	8.83	9.52	4.54	4.99	5.42
TRINITY_DN103301_c0_g1	0	0	0	10.33	9.69	8.03	0	0	0
TRINITY_DN103302_c3_g1	0	0	0	0	0	0	0	0	0
TRINITY_DN10330_c0_g1	33.63	36.81	33.12	57.83	60.51	58.06	35.16	34.35	32.86
TRINITY_DN10330_c0_g2	4.69	9.03	4.3	0.23	0.09	0.22	0.14	0.18	0.05
TRINITY_DN103322_c1_g1	0	0	0	0	0	23.11	0	0	0
TRINITY_DN10332_c0_g1	0	0	0	39.27	45.9	44.7	0	0	0
TRINITY_DN10332_c0_g2	17.39	16.61	12.33	0.19	1.39	0.22	0	0.17	0.11
TRINITY_DN10333_c0_g1	258.59	245.06	247.83	233.66	227.07	233.94	173.43	196.8	177.95
TRINITY_DN103348_c2_g1	0	0	0	0	0	0	0	36.51	0
TRINITY_DN103348_c3_g1	0	28.04	0	0	0	0	0	0	0
TRINITY_DN103349_c0_g1	1.5	0.31	4.41	2.36	2.2	5.39	7.84	4.55	10.41
TRINITY_DN10334_c0_g1	3.81	3.93	3.84	14.69	15.66	16.35	15.47	17.68	16.87
TRINITY_DN103353_c0_g1	1.11	0	0	10.4	0	0	28.98	2.88	2.36
TRINITY_DN103354_c0_g1	0	0	0	0	0	0	0	0	0
TRINITY_DN103356_c2_g1	0	0	123.02	0	0	0	0	0	0
TRINITY_DN103356_c3_g2	0	0	0	8.81	0	0	0	0	0
TRINITY_DN10335_c0_g1	3.09	11.12	3.32	1.04	1.3	1.13	0	2.48	0
TRINITY_DN103361_c0_g1	0	0	0	0	0	7.99	0	0	0
TRINITY_DN103369_c0_g1	0	0	0	0	9.35	0	8.48	0	0
TRINITY_DN103382_c0_g1	0	0	0	0	16.03	0	0	0	0
TRINITY_DN103389_c2_g1	0	8.01	0	2.66	3.49	0	0	0	0
TRINITY_DN10338_c0_g1	0	0	0	13.85	13.87	15.29	0	0	0
TRINITY_DN103391_c1_g2	0	0	0	14.89	0	0	0	0	0
TRINITY_DN103391_c4_g1	0	0	0	15.15	0	0	0	0	0
TRINITY_DN103393_c0_g2	0	0	11.75	0	0	0	0	0	0
TRINITY_DN103394_c1_g2	0	0	0	0	0	0	17.5	0	0
TRINITY_DN103396_c0_g1	0	0	0	0	0	0	0	0	0
TRINITY_DN103399_c0_g1	0	0	0	0	0	16.75	0	0	0
TRINITY_DN1033_c0_g1	15.64	16.19	14.89	43.98	45.7	40.15	52.46	50.31	47.75
TRINITY_DN103402_c0_g1	0	5.82	0	0	0	0	0	0	0
TRINITY_DN103404_c0_g2	0	0	0	0	0	0	0	0	0
TRINITY_DN103404_c0_g3	0	0	0	0	0	0	0	0	0
TRINITY_DN103406_c0_g1	0	0	36.91	0	0	0	0	0	0
TRINITY_DN103411_c1_g1	0	12.72	0	0	0	0	0	0	0
TRINITY_DN103419_c3_g1	0	0	0	11	0	0	0	0	0
TRINITY_DN10341_c0_g4	0	10.73	22.57	0	0	0	0	0	0
TRINITY_DN10341_c2_g1	0	0	0	0	0	0	0	0	0
TRINITY_DN103424_c0_g1	29.1	0	0	0	0	0	0	0	0
TRINITY_DN103430_c0_g1	17.09	0	0	0	0	18.92	0	0	1.18
TRINITY_DN103438_c0_g1	0	0	0	0	0	0	0	0	72.08
TRINITY_DN103445_c0_g1	0	31.74	0	0	61.19	0	0	0	0
TRINITY_DN10344_c0_g1	27.43	10.65	27.59	31.66	26.37	28.89	26.08	13.97	18.64
TRINITY_DN103452_c0_g1	3.8	11.29	14.14	0	0	0	0	0	0
TRINITY_DN103454_c0_g1	0	0	0	0	0	0	0	0	0
TRINITY_DN103460_c0_g1	0	0	0	0	0	0	0	52.69	0
TRINITY_DN103466_c0_g1	0	0	0	0	0	0	0	0	0
TRINITY_DN103469_c0_g1	44.28	0	47.75	12.45	0	13.86	0	0	0
TRINITY_DN103473_c0_g1	0	0	0	0	0	0	0	0	0
TRINITY_DN103477_c0_g1	0	0	0	0	0	0	24.37	0	0
TRINITY_DN103484_c0_g2	0	0	0	0	0	0	0	0	13.24
TRINITY_DN10348_c0_g1	80.23	64.67	72.69	88.62	80.21	84.86	59.93	58.21	59.65
TRINITY_DN103492_c0_g1	4.98	8.26	6.96	0	0.21	0	0	0	0
TRINITY_DN1034_c0_g1	24.24	25.96	23.39	77.71	78.49	83.33	79.71	78.38	72.06
TRINITY_DN103502_c0_g1	33.62	0	0	0	0	0	0	0	0
TRINITY_DN103508_c0_g1	0	0	0	0	0	0	0	0	0
TRINITY_DN103510_c1_g1	0	0	0	0	0	0	0	0	0
TRINITY_DN10351_c2_g1	0	0	0	0	0	0	0	33.82	0
TRINITY_DN103521_c2_g2	0	0	0	0	9.98	0	0	0	0
TRINITY_DN103523_c0_g1	0	0	0	8.59	6.58	4.32	0.58	2.84	0.55
TRINITY_DN103534_c0_g1	0	0	0	0	0	0	14.14	0	0
TRINITY_DN103538_c0_g2	0	0	0	0	0	0	0	0	11.77
TRINITY_DN103539_c0_g1	0	0	0	0	0	0	0	0	0
TRINITY_DN103542_c0_g1	0	0	0	0	0	0	0	0	33.76
TRINITY_DN103551_c0_g1	29.87	0	0	0	0	0	0	0	0
TRINITY_DN103559_c0_g1	7.44	0.33	0	3.14	0	0	0.37	8.48	2.16
TRINITY_DN10355_c0_g1	15.1	5.97	0	13.88	3	12.82	0	5.65	21.76
TRINITY_DN103561_c0_g3	7.55	5.97	0	0	0	0	0	0	0
TRINITY_DN103565_c0_g1	0	0	0	0	0	0	0	7.76	0
TRINITY_DN103574_c0_g2	0	0	51.57	0	0	0	0	0	0
TRINITY_DN103578_c0_g1	0	0	37.4	0	0	0	0	0	0
TRINITY_DN10357_c0_g1	17.61	17.18	23.53	34.94	34.61	39.05	22.51	17.84	15.52
TRINITY_DN103580_c0_g1	0	0	0	0	0	0	0	0	12.12
TRINITY_DN103583_c0_g1	0	0	0	2.66	3.49	2.93	6.43	0	19.68
TRINITY_DN103587_c0_g1	0	0	16.54	0	0	0	0	0	0
TRINITY_DN103588_c0_g1	0	13.68	0	0	0	0	0	0	0
TRINITY_DN103590_c0_g1	0	0	0	0	0	0	0	0	0
TRINITY_DN10359_c0_g1	0	0	0.85	1.26	5.25	4.29	7.6	11.97	6.82
TRINITY_DN103603_c0_g2	0	0	0	0	0	0	0	0	0
TRINITY_DN103604_c0_g2	0	0	0	14.63	8.21	11.23	0	0	0
TRINITY_DN103604_c1_g1	0	0	0	0	0	0	0	0	0
TRINITY_DN103607_c0_g1	0	0	0	0	0	0	0	0	0
TRINITY_DN103619_c0_g1	74.29	0	0	0	0	0	0	0	0
TRINITY_DN103627_c0_g1	9.68	0	0	0	0	0	0	0	0
TRINITY_DN103630_c0_g1	0	7.93	0	0	0	0	0	0	0
TRINITY_DN103637_c0_g1	0	16.54	0	0	0	0	0	0	0
TRINITY_DN103644_c0_g1	0	0	0	0	0	0	0	0	0
TRINITY_DN10364_c0_g1	4.51	4.33	5.66	5.25	4.92	5.96	10.88	10.26	9.17
TRINITY_DN103652_c0_g1	0	0	0	0	0	0	0	0	35.15
TRINITY_DN103657_c0_g1	0	0	0	0	0	0	0	0	0
TRINITY_DN103659_c1_g1	0.62	0	0	0.47	0.93	1.7	0.9	0.44	8.51
TRINITY_DN103659_c1_g2	0	0	0	0	0	0	51.41	0	0
TRINITY_DN10365_c0_g1	0	0	23.77	0	0	0	0	0	0
TRINITY_DN103661_c0_g2	7.55	0	2.69	0	0	0	0	0	0
TRINITY_DN103666_c0_g1	51.54	0	0	0	0	0	0	0	0
TRINITY_DN10366_c0_g1	0	0	0	0	7.91	0	0	0	0
TRINITY_DN103671_c0_g1	68.28	0	0	0	0	0	0	0	0
TRINITY_DN103672_c0_g1	0	0	0	0	0	11.16	0	0	0
TRINITY_DN10368_c0_g1	83.05	80.24	83.75	95.67	96.07	101.94	98.03	104.52	102.13
TRINITY_DN10368_c1_g1	0	0	0	13.55	0	0	41.1	0	14.07
TRINITY_DN103698_c0_g1	0	53.49	0	0	0	0	0	0	0
TRINITY_DN10369_c0_g1	2.3	2.6	2.75	9.51	11.62	10.82	9.11	8.44	9.07
TRINITY_DN103700_c0_g1	0	0	10.7	0	0	0	0	0	0
TRINITY_DN10370_c0_g1	9.27	9.95	8.25	8.75	7.94	8.65	6.16	5.72	5.42
TRINITY_DN103711_c0_g1	0	0	0	0	0	7.74	0	26.34	0
TRINITY_DN10371_c0_g1	5.19	5.38	4.3	15.83	14.44	12.63	10.45	10.98	12.19
TRINITY_DN103722_c0_g1	0	0	0	0	11.39	0	0	0	0
TRINITY_DN10372_c0_g1	23.27	22.21	24.18	109.73	119.89	114.8	108.33	118.15	111.21
TRINITY_DN10372_c1_g1	0	0	0	0	0	0	0	0	0
TRINITY_DN103730_c0_g1	0	0	0	0	0	0	0	0	0
TRINITY_DN103736_c0_g1	0	0	0	0	0	46.66	0	0	0
TRINITY_DN103739_c0_g1	0	0	0	0	0	0	0	0	0
TRINITY_DN10373_c0_g1	9.93	10.7	13.45	2.74	1.55	2.63	15.14	9.5	10.89
TRINITY_DN10373_c0_g2	18.7	16.79	18.91	8.92	10.78	9.29	13.03	12.91	12.76
TRINITY_DN10373_c3_g1	0	0	0	7.49	6.81	13.09	0	0	1.18
TRINITY_DN103756_c0_g1	0	0	0	0	0	0	0	28.38	0
TRINITY_DN10375_c0_g1	622.4	752.83	576.86	3.61	3.6	4.67	1.8	1.17	0.75
TRINITY_DN103761_c0_g1	0	0	0	0	12.36	10.28	0	0	0
TRINITY_DN10376_c0_g2	0	0	0	0	0	0	0	0	0
TRINITY_DN10377_c0_g1	6.97	7.99	9.96	6.64	8.56	8.2	10.66	11.41	9.59
TRINITY_DN103787_c0_g2	0	0	0	0	10.63	0	0	0	0
TRINITY_DN10378_c0_g1	0	0	0	22.68	19.63	21.92	0	0	0
TRINITY_DN10378_c1_g1	0	0	0	17.4	16.86	25.66	0	0	0
TRINITY_DN10378_c1_g3	0	0	0	0	0	0	0	0	0
TRINITY_DN103795_c2_g1	0	0	0	0	0	0	0	0	0
TRINITY_DN10379_c0_g1	0.89	0.88	0.77	19.9	17.34	17.75	22.3	23.85	28.65
TRINITY_DN10379_c0_g2	8.89	13.51	7.21	45.5	39.76	47.44	57.19	80.62	68.28
TRINITY_DN1037_c0_g1	51.92	51.51	60.09	34.91	37.12	37	28.49	25.11	20.09
TRINITY_DN1037_c0_g2	9.81	10.82	10.29	10.55	10.76	10.16	17.76	15.63	17.31
TRINITY_DN1037_c1_g1	8.8	5.83	5.35	29.08	31.01	24.56	42.52	47.06	45.26
TRINITY_DN103804_c0_g1	0	24.73	0	0	0	0	0	0	0
TRINITY_DN103804_c0_g2	0	74.75	0	0	0	0	0	0	0
TRINITY_DN103815_c0_g1	0	0	73.81	0	0	0	0	0	0
TRINITY_DN103819_c1_g1	0	0	0	0	0	23.11	0	0	0
TRINITY_DN103819_c1_g2	110.77	0	8.36	0	0	0	0	0	1.9
TRINITY_DN10381_c0_g1	90.54	97.79	89.08	123.98	129.47	114.42	116.59	115.73	107.08
TRINITY_DN103831_c0_g2	16.2	16.46	10.08	0	0.08	0	0	0	0
TRINITY_DN103832_c0_g1	0	0	0	0	33.44	0	0	0	0
TRINITY_DN103836_c0_g1	0	0	0	16.4	0	0	0	0	0
TRINITY_DN10383_c0_g1	5.76	8.14	15.98	0.98	0	0	1.18	9.44	7.62
TRINITY_DN103842_c0_g1	0	0	0	0	0	0	114.17	0	0
TRINITY_DN103848_c0_g1	0	0	0.33	0.33	0	0	48.51	0	0
TRINITY_DN103849_c0_g1	8.02	7.38	6.13	0.15	0	0	0	0	0
TRINITY_DN103856_c0_g1	0	0	0	0	32.24	0	0	0	0
TRINITY_DN103858_c0_g2	0	0	38.7	0	0	0	0	0	0
TRINITY_DN10385_c0_g1	178.85	193.95	187.39	305.42	296.21	316.43	282.86	301.89	292
TRINITY_DN10385_c0_g2	870.95	735.56	855.43	954.95	940.36	961.84	1302.37	1458.67	1417.63
TRINITY_DN10385_c0_g3	0	0	0	30.29	31.04	34.95	0	0	0
TRINITY_DN103865_c0_g1	0	16.97	0	0	0	0	0	0	0
TRINITY_DN10388_c0_g1	23.58	18.97	24.91	84.44	93.27	85.87	39.73	45.85	38.92
TRINITY_DN10388_c1_g1	27.78	27.81	28.34	5.43	4.52	6.39	5	5.6	6.34
TRINITY_DN103893_c5_g1	0	0	0	0	0	0	0	0	0
TRINITY_DN103896_c0_g1	0	0	0	0	0	0	0	0	0
TRINITY_DN1038_c0_g1	9.53	9.7	14.59	25.26	26.66	25.08	66.58	59.88	68.42
TRINITY_DN103902_c0_g1	0	0	0	0	0	0	16.28	0	0
TRINITY_DN10390_c0_g1	0	0	0	0	0	0	0	0	0
TRINITY_DN10390_c0_g2	111.27	140.22	107.27	0.36	1.33	0.47	0.14	0.35	0
TRINITY_DN10390_c1_g1	4.57	3.74	2.07	125.49	124.76	141.81	85.92	88.24	92.86
TRINITY_DN10390_c2_g1	0	0	0	15.66	0	0	0	0	0
TRINITY_DN103922_c0_g2	0	0	0	0	0	0	0	10.15	0
TRINITY_DN10392_c0_g1	3.35	4.28	2.65	16.28	19.13	16.61	13.24	13.8	12.31
TRINITY_DN103931_c0_g3	0	10.16	0	0	0	0	0	0	0
TRINITY_DN103935_c0_g1	0	0	0	0	0	12.9	0	0	0
TRINITY_DN103935_c0_g4	0	0	0	0	0	0	0	0	0
TRINITY_DN10393_c0_g1	6.61	7.58	7.13	5.93	5.99	7.3	13.03	10.45	14.87
TRINITY_DN10393_c0_g2	6.64	5.3	6.42	2.86	1.84	4.75	5.17	1.73	12.42
TRINITY_DN103940_c0_g1	0	0	0	0.47	13.53	0	0	0	0
TRINITY_DN103943_c0_g1	0	0	9.66	0	0	0	0	0	0
TRINITY_DN103945_c0_g1	0	0	7.96	0	0	0	0	0	0
TRINITY_DN103945_c1_g1	0	0	61.31	0	0	0	0	0	0
TRINITY_DN10394_c0_g1	0	0	0	9.52	3.69	4.86	5.9	2.26	2.27
TRINITY_DN103954_c0_g1	0	13.38	0	0	0	0	0	0	0
TRINITY_DN103960_c0_g1	14.41	13.94	13.55	0	0.08	0	0	0	0
TRINITY_DN10396_c0_g1	69.38	67.93	66.75	45.33	46.68	45.8	33.38	29.78	33.15
TRINITY_DN103977_c0_g2	3.87	9.3	7.06	0	0	0	0	0	0
TRINITY_DN10397_c0_g1	57.37	50.85	58.16	15.77	15.54	16.3	108.85	99.23	106.15
TRINITY_DN10397_c0_g2	33.27	41.95	48.08	86.11	80.09	104.4	59.26	48.94	58
TRINITY_DN103987_c0_g1	0	0	0	15.37	10.29	0	0	0	0
TRINITY_DN103997_c0_g1	5.83	8.61	5.58	0.33	0.05	0.14	0.15	0.1	0.15
TRINITY_DN10399_c0_g1	0	0	0	8.04	8.12	8.7	0	0	0
TRINITY_DN1039_c0_g1	24.82	26.41	28.48	43.41	42.54	40.45	26.58	28.29	27.23
TRINITY_DN1039_c0_g2	2.04	2.27	1.71	14.99	15.56	14.42	12.81	11.03	10.88
TRINITY_DN1039_c1_g1	1.4	1.25	1.93	2.06	1.91	1.41	8.2	8.15	7.63
TRINITY_DN1039_c2_g1	3.66	6.56	6.57	10.85	20.74	19.29	3.33	2.19	1.6
TRINITY_DN1039_c2_g2	49.13	45.23	41.66	43.18	36.75	39.06	76.14	85.98	82.77
TRINITY_DN1039_c2_g3	7.44	8.62	8.39	7.37	6.43	9.92	26.09	28.68	37.45
TRINITY_DN1039_c4_g1	7.51	25.35	13.04	14.77	9.91	23.3	13.6	5.2	10.66
TRINITY_DN103_c0_g1	0	0	0	0	0	0	0	0	0
TRINITY_DN103_c1_g1	68.19	64.08	72.8	92.48	93.69	94.22	162.29	179.87	175.79
TRINITY_DN103_c1_g2	9.81	16.4	9.45	17.17	12.17	16.9	0.72	0.7	0.7
TRINITY_DN103_c1_g3	4.73	4.84	3.2	17.95	18.59	28.54	66.03	68.89	78.06
TRINITY_DN103_c1_g4	42.42	42.35	40.42	75.16	85.81	76.78	48.2	48.88	42.09
TRINITY_DN103_c2_g1	0.34	0.7	0.27	9.9	11.76	12.39	19.36	17.26	17.29
TRINITY_DN104004_c0_g1	5.04	12.77	8.47	0.57	0	0.16	0	0	0
TRINITY_DN104008_c0_g1	10.34	14.16	8.81	0.1	0.12	0.11	0	0	0.58
TRINITY_DN104020_c0_g1	0	0	65.58	0	0	0	0	0	0
TRINITY_DN104029_c0_g2	0	0	0	0	0	0	0	0	0
TRINITY_DN104033_c0_g1	0	73.87	0	0	0	0	0	0	0
TRINITY_DN104035_c1_g1	0	13.8	0	0	0	0	0	0	0
TRINITY_DN104036_c0_g2	0	0	0	0	0	0	0	0	0
TRINITY_DN10403_c0_g1	6.49	1.05	1.93	4.49	1.14	2	3.24	4.3	9.99
TRINITY_DN104042_c0_g1	0.88	1.36	0.6	0.64	1.07	0.45	2.39	13.59	1.71
TRINITY_DN104042_c1_g1	0	18	0	0	0	0	0	0	0
TRINITY_DN10404_c0_g1	14.83	12.4	14.85	0.94	1.44	1.52	1.76	1.13	1.22
TRINITY_DN10404_c0_g2	21.62	4.96	13.11	0	0	0	28.02	20.23	18.59
TRINITY_DN10404_c1_g1	46.96	57.06	43.71	15.64	13.49	9.61	0	0	0
TRINITY_DN10404_c1_g2	0	0	0	0	0	23.11	0	0	0
TRINITY_DN10404_c4_g1	0	0	0	0	0	0	15.11	0	0
TRINITY_DN104059_c0_g3	0	0	0	0	0	0	0	0	0
TRINITY_DN104059_c1_g1	0	13.4	0	0	0	0	0	0	0
TRINITY_DN10405_c0_g1	172.49	162.49	179.57	40.7	36.42	34.76	32.99	37.4	38.21
TRINITY_DN10405_c0_g2	136.57	116.6	161.93	0.94	2.34	1.27	6.1	6.1	4.84
TRINITY_DN104069_c0_g1	0	13.66	0	0	0	2.87	0	0	0
TRINITY_DN104077_c0_g2	0	0	0	0	0	0	0	0	0
TRINITY_DN104079_c0_g1	7.21	0	25.52	0	0	0	0	0	0
TRINITY_DN10407_c0_g1	86.28	94	98.9	121.14	135.33	124.06	145.83	154.76	145.62
TRINITY_DN104087_c0_g1	0.51	0.43	0.41	0	0.69	0.64	4.7	5.75	6.15
TRINITY_DN104094_c1_g1	0	32.97	0	0	0	0	0	0	0
TRINITY_DN10409_c0_g1	60.77	77.22	65.78	41.67	50.27	46.76	58.99	48.16	52.81
TRINITY_DN1040_c0_g1	12.35	11.81	12	39.02	40.63	36.49	25.17	22.28	23.63
TRINITY_DN104104_c0_g3	0	0	0	0	0	0	0	0	0
TRINITY_DN104104_c1_g1	0	0	56.1	0	0	0	0	0	0
TRINITY_DN104104_c1_g3	0	0	0	0	0	0	0	78.93	0
TRINITY_DN104104_c2_g1	0	0	34.38	0	0	0	0	0	0
TRINITY_DN10410_c0_g1	0.08	0.28	0.07	23.02	22.92	26.04	17.85	19.34	14.62
TRINITY_DN104121_c0_g1	8.79	0	0	0	0	0	0	0	0
TRINITY_DN104125_c0_g1	5.66	10.09	7.05	0.04	0	0	0.05	0.05	0
TRINITY_DN10412_c0_g1	0	0	0	29.39	17.56	19.18	0	0	0
TRINITY_DN104132_c1_g1	0	0	0	0	0	0	0	11.62	0
TRINITY_DN104136_c0_g1	7.32	9.39	7.02	0.03	0.03	0.06	0	0	0
TRINITY_DN104138_c0_g2	0	22.02	0	0	0	0	0	0	0
TRINITY_DN10413_c0_g1	66.3	62.39	59.83	57.65	59.02	57.97	55.67	49.17	51.21
TRINITY_DN104142_c0_g1	0	0	0	0	18.7	0	0	0	0
TRINITY_DN104142_c0_g2	0	0	0	0	0	14.22	0	0	0
TRINITY_DN104149_c0_g1	0	0	0	24.78	1.63	0.63	0	0	0
TRINITY_DN10414_c0_g1	16.48	18.38	22.93	20.61	21.1	17.59	42.73	43.46	37.91
TRINITY_DN104150_c1_g1	0	0	0	0	0	0	0	0	0
TRINITY_DN104154_c0_g1	0	0	0	47.6	0	0	0	0	0
TRINITY_DN10415_c0_g1	30.97	24.57	30	110.08	120.02	122.02	102.9	103.76	106.18
TRINITY_DN10416_c2_g1	0	0	0	0	0	0	0	79.14	0
TRINITY_DN104179_c0_g1	0	12.66	0	0	0	0	0	0	0
TRINITY_DN10417_c0_g1	11.43	9.84	11.48	13.45	12.47	13.58	25.08	22.42	24.6
TRINITY_DN10418_c0_g1	8.66	7.64	8.45	10.65	12.04	11.19	6.49	9.54	5.78
TRINITY_DN10418_c0_g2	0	0	0	0	0	0	0	0	0
TRINITY_DN104191_c0_g1	7.49	10.09	6.16	0	0	0.11	0	0	0.23
TRINITY_DN104193_c0_g2	17.09	0	0	0	0	0	0	0	0
TRINITY_DN10419_c0_g1	18.82	15.99	18.17	15.2	16.36	15.09	13.9	13.1	19.19
TRINITY_DN10419_c0_g2	38.16	0	0	7.21	9.65	23.98	8.75	0	0
TRINITY_DN1041_c0_g1	24.74	21.15	20.1	31.56	31.79	30.47	24.46	22.26	21.43
TRINITY_DN104202_c0_g1	6	8.28	6.12	0.05	0.12	0.06	0.18	0	0.24
TRINITY_DN10420_c0_g1	0	39.03	0	0	0	0	0	0	0
TRINITY_DN10420_c0_g2	0	0	38.96	0.27	0.67	5.87	6.36	12.12	4.11
TRINITY_DN104210_c0_g1	0	0	0	8.66	0	0	0	0	0
TRINITY_DN104210_c1_g1	0	0	0	0	0	42.61	0	0	0
TRINITY_DN10421_c0_g1	5.19	3.08	1.61	2.44	1.52	2.51	8.81	9.37	10.33
TRINITY_DN10421_c0_g2	3.92	9.47	8.32	6.89	4.4	6.09	12.85	10.72	11
TRINITY_DN104223_c0_g2	0	0	0	0	0	0	0	0	0
TRINITY_DN104228_c0_g1	0	0	0	57.12	0	0	0	0	0
TRINITY_DN104234_c0_g1	0	0	0	52.08	0	0	0	0	0
TRINITY_DN10423_c0_g1	1229.78	1198.39	1090.08	1396.39	1408.98	1334.35	3464.82	2885.31	2936.7
TRINITY_DN10423_c2_g1	20.52	17.66	20.03	19.53	16.88	22.8	2.14	1.06	1.98
TRINITY_DN10423_c2_g2	33.06	13.04	0	9.98	3.26	2.75	1.93	0	3.45
TRINITY_DN104259_c0_g3	8.87	0	0	0	0	0	0	0	0
TRINITY_DN104259_c0_g4	0	0	0	62.82	0	0	0	0	0
TRINITY_DN10425_c0_g1	2.92	1.61	1.45	6.26	6	5.4	13.48	15.83	10.98
TRINITY_DN104284_c0_g1	9.76	0	0	0	0	0	0	0	0
TRINITY_DN104286_c0_g1	0	0	0	0	0	0	0	0	0
TRINITY_DN10428_c0_g1	402.51	444.02	375.73	187.96	160.43	189.34	149.58	162.92	152.99
TRINITY_DN10428_c1_g1	0	0	0	73.39	58.31	77.86	0	0	0
TRINITY_DN10428_c3_g1	0	0	0	31.1	28.15	7.92	17.35	14.73	2.54
TRINITY_DN104290_c1_g1	0	18.11	0	0	0	0	0	0	0
TRINITY_DN104292_c0_g1	0	0	0	0	0	0	42.84	0	0
TRINITY_DN10429_c0_g1	12.23	14.73	12.05	23.53	25.26	28.63	1.35	1.95	2.52
TRINITY_DN104300_c0_g1	0	0	0	0	0	15.99	0	0	0
TRINITY_DN104300_c2_g1	0	0	0	0	36.06	0	0	0	0
TRINITY_DN104308_c0_g1	0	0	0	0	0	0	0	0	0
TRINITY_DN10430_c0_g1	11.13	8.08	10.43	14.87	13.34	14.01	14.64	14.42	13.71
TRINITY_DN104315_c0_g1	0	8.27	0	0	0	0	0	0	0
TRINITY_DN104318_c0_g1	4.43	7.07	0	0	13.21	0	0	0	0
TRINITY_DN104318_c2_g1	0	0	0	0	0	0	0	0	0
TRINITY_DN10431_c0_g1	13.91	13.29	15.01	20.24	17.73	17.32	10.35	11.32	27.36
TRINITY_DN104320_c0_g1	8.2	7.39	8.57	0.77	0.14	0.25	0	0	0.66
TRINITY_DN104322_c0_g1	0	0	0	8.58	0	0	0	0	0
TRINITY_DN104324_c0_g1	0	0	0	0	0	0	0	0	0
TRINITY_DN104329_c0_g1	6.82	7.99	6.64	0.4	0.22	0.05	0.05	0	0.22
TRINITY_DN10432_c0_g2	0.75	0.38	0.12	8.5	8.88	8.3	19.11	23.89	24.45
TRINITY_DN10432_c0_g3	41.93	36.21	36.43	25.17	25.98	25.51	31.88	41.36	35.72
TRINITY_DN10432_c2_g1	0	0	0	0	0	0	0	0	16.88
TRINITY_DN104332_c0_g1	4.43	0	9.64	0	0	0	0	0	0
TRINITY_DN104337_c0_g1	0	0	0.11	0	0.09	0	4.11	1.44	3.39
TRINITY_DN104337_c1_g1	0	21.43	0	0	5.26	0	0	0	0
TRINITY_DN10433_c0_g1	102.61	83.1	92.26	25.38	24.32	26.83	50.5	48.87	51.35
TRINITY_DN104342_c0_g1	0	174.99	82.01	0	0	0	0	0	0
TRINITY_DN104346_c5_g1	34.69	0	0	0	0	0	0	0	0
TRINITY_DN104346_c7_g1	0	0	0	8.58	5.69	0	0	0	0
TRINITY_DN104347_c0_g1	0	0	0	0	0	0	9.18	9.23	9.33
TRINITY_DN104349_c0_g1	0	0	0	0	0	0	0	0	0
TRINITY_DN104362_c1_g1	1.27	13.25	23.84	0	0.82	0.38	0.8	0	0
TRINITY_DN104366_c0_g1	0	0	0	15.06	0	16.78	5.9	0	0
TRINITY_DN104371_c0_g2	0	0	0	0	0	0	0	0	0
TRINITY_DN10437_c0_g3	0	0.74	0.35	0.69	2.15	0	2.08	2.86	2.01
TRINITY_DN104393_c0_g1	12.98	0	0	0	0	0	0	0	0
TRINITY_DN104396_c0_g2	0	0	0	0	0	0	0	0	0
TRINITY_DN104398_c0_g1	2.45	5.19	3.85	3.96	4.86	4.76	6.69	6.3	9.26
TRINITY_DN104399_c0_g1	0	0	0	0.53	0	0	1.28	0	0
TRINITY_DN10439_c0_g1	0	0	0	5.22	3.97	3.79	120.5	133.32	124.34
TRINITY_DN1043_c0_g1	4.63	3.51	6.62	8.3	5.19	2.69	17.49	10.9	14.01
TRINITY_DN1043_c0_g2	72.75	67.19	67.66	139.95	138.47	154.18	81.16	87	83.13
TRINITY_DN1043_c0_g4	6.21	7.66	9.3	15.17	13.92	15.04	18.08	16.8	18.34
TRINITY_DN1043_c3_g1	0	3.34	0	0	0	2.81	12.31	12.56	2.7
TRINITY_DN104402_c0_g1	0	0	19.33	3.97	0	0	0	0	0
TRINITY_DN104408_c0_g1	0	0	30.65	0	0	0	0	0	0
TRINITY_DN10441_c1_g1	0	0	0	0	0	0	0.43	17.4	0.64
TRINITY_DN104424_c5_g1	0	49.25	0	0	0	0	0	0	0
TRINITY_DN104426_c0_g1	0	15.75	0	0	0	0	0	0	0
TRINITY_DN104426_c0_g2	0	0	0	0	0	0	0	0	0
TRINITY_DN10442_c0_g1	23.75	23.97	30.02	30.58	31.01	34.52	10.15	12.52	12.09
TRINITY_DN104436_c0_g4	0	0	0	0	0	0	16.44	0	0
TRINITY_DN10443_c0_g1	12.47	12.11	10.8	10.4	10.59	11.19	13.91	11.11	12.3
TRINITY_DN104449_c0_g1	0	0	0	13.94	0	0	0	0	0
TRINITY_DN104452_c0_g1	16.53	9.78	0	0	0	0	0	0	0
TRINITY_DN104454_c1_g1	0	0	0	0	0	0	0	0	11.44
TRINITY_DN104454_c1_g2	0	0	0	0	0	0	0	0	0
TRINITY_DN104454_c4_g1	0	0	97.04	0	0	0	0	0	0
TRINITY_DN104455_c0_g1	0.45	0	0	3.15	3.94	5.19	9.31	10.82	8.61
TRINITY_DN104456_c0_g1	0	0	0	0	2.87	2.5	0	0	0
TRINITY_DN104457_c0_g1	0	0	0	0	0	19.47	0	0	0
TRINITY_DN104457_c0_g2	0	0	0	10.76	0	0	0	0	0
TRINITY_DN10445_c0_g1	32.29	30.27	32.29	10.77	10.39	10.69	18.89	22.41	18.25
TRINITY_DN10445_c0_g2	0	0	0	1.47	3.8	13.07	0	0	0
TRINITY_DN104461_c0_g1	0	0	0	0	0	0	0	0	8.09
TRINITY_DN104463_c0_g1	0	16.01	0	0	0	0	0	0	0
TRINITY_DN104464_c0_g1	0	0	0	0	0	0	0	0	25.79
TRINITY_DN104464_c1_g1	0	0	0	0	16.52	0	0	0	0
TRINITY_DN104464_c3_g1	0	0	0	0	0	0	30.21	0	0
TRINITY_DN104472_c0_g1	0.14	0.12	47.86	0	0	0.39	0	1.07	0.14
TRINITY_DN104475_c4_g3	0	0	0	0	0	0	8.24	0	0
TRINITY_DN104475_c5_g1	0	0	0	12.53	0	0	0	0	0
TRINITY_DN104475_c6_g1	0	0	0	0	0	0	0	0	0
TRINITY_DN104477_c1_g1	0	0	0	0	0	26.71	0	0	0
TRINITY_DN10447_c0_g1	0	0	0	0	0	0	60.92	37.93	0
TRINITY_DN10447_c1_g1	11.06	4.35	11.75	0	0	7.19	11.83	4.04	3.43
TRINITY_DN104482_c0_g1	0	0	0	0	0	0	0	0	0
TRINITY_DN104486_c1_g1	0	0	0	0	6.67	0	9.24	6.28	0
TRINITY_DN10448_c0_g1	61	54.73	60.14	36.6	34.59	37.13	39.04	42.43	36.75
TRINITY_DN1044_c0_g1	11.36	8.68	6.11	10.34	8.22	10.2	13.26	10.05	12.54
TRINITY_DN1044_c0_g2	14.94	9.17	12	1.66	2.57	3.97	14.39	13.25	10.26
TRINITY_DN1044_c0_g3	0	0	0	0	0	0	0	0	0
TRINITY_DN104500_c0_g1	0	0	92.71	0	0	0	0	0	0
TRINITY_DN104500_c2_g1	7.72	0	0	0	0	0	0	0	0
TRINITY_DN104500_c3_g1	0	0	0	15.66	0	17.46	0	0	0
TRINITY_DN104502_c0_g3	0	0	0	0	0	0	47.08	0	0
TRINITY_DN104502_c1_g2	0	24.02	0	0	0	0	0	0	0
TRINITY_DN104506_c0_g3	0	0	0	0	0	0	15.94	0	0
TRINITY_DN104510_c0_g4	42.1	0	0	0	0	0	0	0	0
TRINITY_DN104513_c0_g1	0	0	0	0	0	0	0	15.71	0
TRINITY_DN104514_c0_g1	0	0	11.76	0	0	0	0	0	0
TRINITY_DN104522_c0_g2	0	0	0	8.14	0	0	0	0	0
TRINITY_DN10452_c0_g1	2.48	2.92	3.27	10.49	10.11	11.39	1.73	1.68	2.87
TRINITY_DN104548_c0_g2	0	0	0	25.85	0	0	0	0	0
TRINITY_DN104549_c0_g1	26.95	4.16	2.5	0.24	0.11	0.04	0	0.07	0.04
TRINITY_DN10454_c0_g1	0	0.09	0.08	8.05	8.27	7.81	2.7	2.84	2.58
TRINITY_DN10454_c0_g2	9.09	8.64	6.89	11.72	12.8	11.92	5.7	4.15	4.56
TRINITY_DN104550_c0_g1	0	0	0	0	0	0	0	11	0
TRINITY_DN10455_c0_g1	6.18	6.69	6.15	13.56	15.18	16.58	6.71	5.57	6.29
TRINITY_DN104572_c0_g1	0	0	0	0	0	0	0	23.6	0
TRINITY_DN104578_c0_g1	62.02	55.24	66.05	32	30.12	31.27	50.09	46.1	36
TRINITY_DN104582_c0_g1	8.8	0	0	0	0	0	0	0	0
TRINITY_DN104586_c1_g1	0	0	0	0	17.57	0	0	0	0
TRINITY_DN104594_c0_g1	0	0	0	0	0	42.85	0	0	0
TRINITY_DN104595_c0_g1	0	0	0	10.1	0	11.17	0	0	0
TRINITY_DN10459_c0_g1	0	0	0	19.53	17.27	17.54	0	0	0
TRINITY_DN1045_c0_g1	8.36	6.9	5.04	27.62	29.51	27.43	19.53	19.91	20.04
TRINITY_DN104609_c0_g1	0	0	0	0	0	0	0	0	13.65
TRINITY_DN10461_c1_g1	7.82	6.38	4.83	5.3	3.56	4.88	3.61	2.09	2.26
TRINITY_DN10461_c6_g1	16.68	15.58	13.09	15.52	16.86	16.76	32.57	36.18	35.09
TRINITY_DN10461_c6_g2	0	0	0.23	0.46	2.31	1.59	2.53	1.1	3.3
TRINITY_DN104620_c0_g2	0	0	0	0	0	0	0	0	0
TRINITY_DN104622_c0_g2	0	0	0	0	0	0	0	0	70.86
TRINITY_DN104627_c0_g2	11.34	0	0	0	0	0	0	0	0
TRINITY_DN10462_c0_g1	0	16.3	1.57	0	0	0	0	0	0
TRINITY_DN104638_c0_g1	18.67	0	0	0	0	0	0	0	0
TRINITY_DN10463_c0_g1	83.38	94.7	97.01	1.11	1.57	1.82	0.96	0.56	0.76
TRINITY_DN104641_c3_g1	0	0	0	0	0	0	0	0	0
TRINITY_DN104646_c0_g1	0	0	0	0	0	0	0	0	0
TRINITY_DN104647_c0_g1	31.37	0	0	0	0	0	0	0	0
TRINITY_DN104649_c1_g1	0	0	0	0	0	0	0	0	8.51
TRINITY_DN104649_c2_g1	0	0	0	0	0	0	0	39.47	0
TRINITY_DN104650_c1_g1	29.01	0	0	0	0	0	0	0	0
TRINITY_DN104651_c1_g1	0	0	0	0	0	0	0	0	0
TRINITY_DN104653_c0_g1	0	0	0	0	0	0	11.03	0	2.85
TRINITY_DN104660_c0_g1	0	0	0	0	0	0	0	0	0
TRINITY_DN104670_c0_g2	0	0	0	0	0	0	69.77	0	0
TRINITY_DN104671_c1_g1	0	0	0	0	0	0	0	0	35.15
TRINITY_DN104674_c0_g1	0	0	0	0	0	0	0	0	0
TRINITY_DN10467_c0_g2	0	0	0	0	0	0	0	0	0
TRINITY_DN10467_c7_g1	0	0	0	0	0	0	0	0	0
TRINITY_DN104681_c2_g2	0	31.06	28.45	0	0	0	0	0	0
TRINITY_DN104681_c3_g1	0	0	0	18.75	0	0	0	0	0
TRINITY_DN104684_c0_g2	0	0	0	0	0	0	0	0	0
TRINITY_DN10468_c0_g1	5.79	6.92	5.9	10.29	9.45	10.98	7.99	7.9	9.19
TRINITY_DN10468_c1_g1	0	0	0	0	0	0	0	0	0
TRINITY_DN10469_c0_g1	45.45	41.27	45.23	50.21	47.29	49.14	42.04	37.03	35.91
TRINITY_DN1046_c0_g2	0	0	0	0.81	0.25	0	33.23	30.62	33.39
TRINITY_DN104701_c0_g1	0	0	73.81	0	0	0	0	0	0
TRINITY_DN104702_c0_g2	0	0	0	0	0	0	0	0	1.75
TRINITY_DN104706_c0_g1	0	12.1	3.64	9.11	12	10.06	0	0	0
TRINITY_DN104707_c0_g2	0	0	0	14.42	19.3	0	0	0	0
TRINITY_DN104709_c0_g1	0	0	0.92	0	0	0	0.55	1.61	14.94
TRINITY_DN10470_c0_g1	9.66	3.95	1.85	0	0.26	0	0	0	0
TRINITY_DN10470_c4_g1	0	0	0	0	0	0	18.37	0	0
TRINITY_DN10471_c0_g1	0	0	0	62.82	0	35.22	0	0	0
TRINITY_DN104727_c0_g1	10.35	7.53	8.26	0.34	0	0.3	0	0	0
TRINITY_DN104730_c0_g1	0	0	35.62	0	0	0	0	0	0
TRINITY_DN104734_c0_g3	0	0	0	0	0	0	0	0	135.64
TRINITY_DN104736_c1_g1	0	0	0	0	13.01	0	0	0	0
TRINITY_DN104736_c2_g1	0	0	25.31	0	0	0	0	0	0
TRINITY_DN104745_c0_g1	0	0	0	0	0	0	0	0	0
TRINITY_DN104748_c2_g1	0	0	0	0	0	0	0	0	0
TRINITY_DN104755_c0_g1	13.65	5.36	0	0	0	0	0	0	0
TRINITY_DN104759_c0_g1	0	0	31.02	0	0	0	0	0	0
TRINITY_DN10475_c0_g1	9.8	12.23	11.03	0.09	0.22	0.3	0.11	0.1	0
TRINITY_DN104762_c0_g1	0	39.86	0	0	0	0	0	0	0
TRINITY_DN104768_c0_g3	0	0	0	0	0	0	0	0	0
TRINITY_DN104769_c0_g1	0	28.91	0	0	0	0	0	0	0
TRINITY_DN10476_c0_g1	0	0	0	7.97	6.65	5.87	2.09	6.25	12.64
TRINITY_DN104770_c0_g1	0	0	0	13.67	0	0	0	0	0
TRINITY_DN104782_c0_g1	0	0	0	0	0	0	0	0	10.04
TRINITY_DN104785_c0_g4	0	0	0	0	0	0	0	0	0
TRINITY_DN104794_c0_g1	0	106.98	0	0	0	0	0	0	0
TRINITY_DN104798_c0_g1	0	0	0	0	0	0	0	12.74	0
TRINITY_DN10479_c0_g1	122.46	132.96	99.3	196.06	181.81	229.6	148.01	154.77	167.11
TRINITY_DN1047_c0_g1	45.3	41.69	42.96	203.14	199.12	204.5	112.48	120.82	120.14
TRINITY_DN104808_c0_g1	0	0	0	9.24	8.28	9.48	0	0	0
TRINITY_DN104813_c0_g1	0	0	0	0	0	0	0	0	7.9
TRINITY_DN104814_c0_g1	0	0	0	0	0	0	0	0	32.31
TRINITY_DN104819_c0_g1	0	0	0	0	0	0	0	0	0
TRINITY_DN10481_c0_g1	0	0	0.19	5.3	6.42	3.06	14.62	13.52	12.65
TRINITY_DN104834_c0_g1	0	0	0	18.45	1.54	0	0	0	0
TRINITY_DN104845_c0_g1	0	21.44	0	0	0	0	0	0	0
TRINITY_DN104849_c0_g1	16.87	18.78	11.55	0	0	0	0	0	0
TRINITY_DN10484_c0_g1	10.62	4.6	8.28	25.63	31.68	27.94	17.55	12.33	13.46
TRINITY_DN104850_c0_g1	0	0	0	0	0	8.99	0	0	0
TRINITY_DN10485_c0_g1	0	14.98	82.26	21.55	57.85	35.92	0	67.84	11.16
TRINITY_DN10486_c0_g1	31.8	25.3	27.51	10.95	18.05	17.76	18.77	15.09	17.46
TRINITY_DN104884_c1_g1	0	0	12.28	0	0	0	0	0	0
TRINITY_DN10488_c0_g1	51.29	52.49	72.84	24.67	34.48	40.89	19.46	16.3	21.86
TRINITY_DN10489_c0_g1	0.05	0.32	0.52	20.33	21.69	23.84	116.35	121.23	140.6
TRINITY_DN1048_c0_g1	21.08	20.29	21.33	21.91	19.49	20.54	11.43	12.61	9.91
TRINITY_DN104907_c0_g1	16.06	0	0	0	0	0	0	0	18.78
TRINITY_DN10490_c0_g1	0.94	0.57	0.55	10.01	9.55	10.27	8.39	8.52	7.51
TRINITY_DN104910_c0_g1	0	0	0	0	0	0	0	8.92	0
TRINITY_DN104917_c0_g1	0	0	0	0	0	0	0	42.76	0
TRINITY_DN104920_c0_g2	0	0	0	0	0	0	20.57	0	0
TRINITY_DN10492_c0_g1	0	0	0.22	322.64	327.04	315.95	1.61	2.62	1.84
TRINITY_DN10492_c0_g2	0	0	0	147.56	137.49	148.65	2.27	2.89	0.9
TRINITY_DN104932_c0_g2	0	0	0	0	8.02	0	0	0	0
TRINITY_DN104932_c2_g1	0	21.95	0	0	0	0	0	0	1.31
TRINITY_DN104933_c0_g2	0	0	0	0	0	0	0	0	0
TRINITY_DN104935_c0_g1	0	0	0	1.37	0	1.52	0	0	29.01
TRINITY_DN10493_c0_g1	2.21	2.24	2.89	10.54	9.72	9.5	7.87	6.76	6.14
TRINITY_DN104943_c1_g1	0	0	0	0	0	29.15	0	0	0
TRINITY_DN104945_c0_g1	0	0	0	0	33.45	0	15.11	0	0
TRINITY_DN10494_c0_g1	4.67	6.71	5.27	19.16	16.93	20.81	14.7	16.42	12.42
TRINITY_DN10494_c1_g1	0	0	0	0	68.38	0	0	0	17.57
TRINITY_DN104953_c0_g1	0	0	0	0	0	0	0	0	0
TRINITY_DN104957_c0_g1	0	0	0	0	0	0	44.63	0	0
TRINITY_DN104961_c0_g1	0	0	0	0	0	0	0	0	0
TRINITY_DN104963_c1_g1	0	0	0	0	0	0	0	0	8.99
TRINITY_DN104963_c2_g1	0	0	0	0	0	0	0	0	0
TRINITY_DN104966_c0_g1	0	0.22	1.02	0	0	0	0	0	0.74
TRINITY_DN10496_c0_g2	0	0	0	0	0	0	0	0	0
TRINITY_DN104973_c1_g1	0	0	0	0	0	0	0	0	14.94
TRINITY_DN104979_c0_g1	0	0	0	0	0	0	0	0	11.29
TRINITY_DN104996_c0_g2	0	0	0	0	0	0	0	0	0
TRINITY_DN10499_c0_g1	0	0	0	3.88	3.01	9.16	0	0	0
TRINITY_DN1049_c0_g1	171.05	177.15	170.83	55.02	57.18	57.23	62.72	63.85	63.84
TRINITY_DN104_c0_g1	47.26	38.87	43.73	27.32	25.06	24.41	32.07	30.07	32.73
TRINITY_DN104_c0_g2	8.89	6.72	5.45	15.09	18.14	14.6	17.4	18.36	18.25
TRINITY_DN104_c0_g3	56.48	58.28	55.84	26.89	28.24	28.55	37.84	40.76	41.78
TRINITY_DN104_c0_g4	0.75	1.89	2.14	1.83	2.42	2.25	43.15	64.98	60.35
TRINITY_DN104_c0_g5	0.46	1.31	1	9.75	10.25	11	13.03	10.19	10.09
TRINITY_DN104_c0_g6	0.86	2.18	0.55	12.06	10.26	11.29	91.17	85.14	104.31
TRINITY_DN104_c13_g1	0	0	0	0	0	0	17.57	0	0
TRINITY_DN104_c1_g1	5.51	5.92	4.62	7.58	9.68	9.66	65	55.01	63.38
TRINITY_DN104_c2_g2	74.41	68.23	76.17	84.46	89.47	79.08	104.3	101.12	95.9
TRINITY_DN104_c3_g1	64.46	68.66	69.57	47.69	46.63	47.02	49.15	50.96	52.34
TRINITY_DN104_c3_g2	42.15	55.8	38.78	59.83	53.83	54.5	48.63	33.96	36.2
TRINITY_DN104_c5_g1	0	0	0	15.08	14.36	16.19	50.34	61.64	55.42
TRINITY_DN104_c6_g1	44.23	8.7	3.92	13.03	21.48	0	15.77	12.13	10.28
TRINITY_DN10501_c0_g1	18.11	17.65	18.93	15.01	18.13	17.6	23.94	21.29	20.57
TRINITY_DN10501_c4_g1	0	2.33	8.42	0	2.37	0	2.21	2.24	1.96
TRINITY_DN10501_c5_g1	0	0	0	0	0	0	0	7.89	0
TRINITY_DN105028_c0_g1	8.22	9.46	6.2	0.19	0.04	0.25	0.11	0.18	0.15
TRINITY_DN10502_c0_g1	6.89	4.63	8.28	11.08	10.42	10.41	9.31	7.44	8.81
TRINITY_DN105035_c2_g1	0	0	0	0	0	0	0	0	0
TRINITY_DN10503_c0_g1	0	0	0	0	0	0	12.12	0	0
TRINITY_DN10503_c1_g1	4.17	5.13	3.98	80.57	82.4	88.13	81.77	91.28	88.43
TRINITY_DN105044_c3_g1	21.73	0	0	0	0	0	0	0	0
TRINITY_DN105058_c1_g1	0	0	0	0	0	0	0	23.6	0
TRINITY_DN10505_c0_g1	48.69	30.85	53.43	0	0	0	0	0	0
TRINITY_DN10505_c0_g2	0	0	10.1	0	0	0	0	0	0
TRINITY_DN105063_c0_g1	0	0	0	0	0	0	24.25	0	0
TRINITY_DN105068_c1_g2	0	0	0	0	0	0	0	0	0
TRINITY_DN105069_c1_g1	0	0	0	0	0	0	0	0	0
TRINITY_DN105069_c4_g1	0	0	0	0	0	0	0	0	0
TRINITY_DN10507_c0_g1	3.8	4.7	5.81	16.63	20.1	18.4	12.1	12.26	14.23
TRINITY_DN105080_c0_g2	0	0	0	0	18.03	0	0	0	0
TRINITY_DN105088_c0_g1	0	0	0	32.97	0	0	0	0	0
TRINITY_DN10508_c0_g1	2.96	2.71	2.73	51.27	53.59	52.39	27.88	33.07	31.87
TRINITY_DN10508_c1_g1	0	0	0.49	0.97	0.69	0	1.75	0	1.11
TRINITY_DN105090_c2_g3	0	29.96	0	0	0	0	0	0	0
TRINITY_DN105090_c4_g1	26.4	0	0	0	0	0	0	0	0
TRINITY_DN105092_c0_g1	0	0	0	16.71	0	0	0	0	0
TRINITY_DN105092_c0_g2	0	0	0	0	0	0	0	29.16	0
TRINITY_DN10509_c0_g1	8.19	12.43	8.38	15.39	13.99	14.21	26.04	30.07	25.53
TRINITY_DN1050_c0_g1	9.45	8.34	9.7	32.37	33.42	35.02	35.37	28.11	30.62
TRINITY_DN1050_c1_g1	1.16	0.98	0.86	2.55	2.72	2.5	9.23	9.27	8.85
TRINITY_DN1050_c9_g1	0	0	0	2.86	17.45	3.17	0	0	0
TRINITY_DN105103_c0_g1	0	0	0	0	0	0	0	14.19	0
TRINITY_DN105110_c0_g1	0	0	0	0	0	0	0	0	0
TRINITY_DN105116_c0_g1	0	14.63	0	0	0	0	0	0	11.12
TRINITY_DN105117_c0_g2	8.42	1.99	0	0	0	0	0	0	0
TRINITY_DN105117_c1_g2	0	0	10.77	0	0	0	0	0	0
TRINITY_DN105123_c0_g1	0	0	0	6.19	8.41	8.16	0	0	0
TRINITY_DN105129_c0_g1	0	0	0	31.41	0	0	0	0	0
TRINITY_DN10512_c0_g1	29.6	27.3	24.45	30.71	29.62	32.7	39.25	37.94	38.18
TRINITY_DN10512_c1_g1	7.72	8.62	7.23	9.68	10.72	10.12	10.71	10.97	12.39
TRINITY_DN10512_c4_g1	0	45.44	0	0	0	0	0	0	0
TRINITY_DN105132_c4_g1	0	0	64.69	0	0	0	0	0	0
TRINITY_DN10513_c0_g1	0.54	0.08	0.21	1.99	2.92	2.04	15.83	14.92	15.68
TRINITY_DN105144_c0_g1	0	0	0	8.36	0	0	0	0	0
TRINITY_DN10515_c0_g1	17.84	13.18	13.34	27.87	29.04	27.16	18.23	16.08	15.26
TRINITY_DN105163_c0_g1	0	70.93	0	0	0	0	0	0	0
TRINITY_DN105169_c0_g1	0	0	0	0	0	0	0	0	54.08
TRINITY_DN10516_c0_g1	112.25	108.02	112.38	119.41	123.48	134.4	256.25	249.16	242.02
TRINITY_DN10516_c1_g1	0	0	0.3	0	0	0	0	0	0
TRINITY_DN10517_c0_g1	16.24	4.34	8.95	17.73	28.18	26.5	13.85	17.14	18.02
TRINITY_DN105180_c0_g1	0	0	0	0	0	0	17.5	0	0
TRINITY_DN105186_c0_g1	0	0	0	10.25	0	7.55	0	0	0
TRINITY_DN105186_c0_g2	0	0	0	0	8.46	0	0	0	0
TRINITY_DN105189_c0_g1	0	0	0	0	40.47	0	0	0	0
TRINITY_DN105189_c2_g1	0	0	0	0	69.97	0	0	0	0
TRINITY_DN10518_c0_g1	48.42	45.45	46.43	60.18	58.46	54.96	40.54	41.11	41.65
TRINITY_DN105191_c0_g1	0	0	0	0	0	0	0	0.52	0
TRINITY_DN105199_c0_g1	7.72	0	0	0	0	0	0	0	0
TRINITY_DN10519_c0_g1	41.21	35.21	46.37	17.63	18.76	22	34.51	33.26	28.74
TRINITY_DN1051_c0_g1	61.97	63.85	61.76	39.5	44.76	42.94	43.57	45.42	42.33
TRINITY_DN1051_c1_g1	57.17	50.07	51.72	76.4	72.94	72.73	52.26	57.5	57.63
TRINITY_DN105203_c0_g1	5.98	7.17	10.33	0	0	0	0	0	0
TRINITY_DN105205_c0_g1	0	0	43.79	0	0	0	0	0	0
TRINITY_DN10520_c0_g2	39.19	32.07	39.86	31.45	32.65	32.37	29.99	30.34	31.87
TRINITY_DN105210_c2_g1	0	0	0	0	0	0	0	17.56	0
TRINITY_DN10521_c0_g1	0	0	0	14.73	13.53	11.54	0	0	0
TRINITY_DN105222_c0_g1	8.27	3.31	5.35	0	0	0	0	0.34	39.77
TRINITY_DN105222_c0_g4	0	8	0	0	0	0	0	0	0
TRINITY_DN105223_c0_g1	0	0	0	0	0	11.32	0	0	0
TRINITY_DN105224_c3_g1	0	0	0	0	0	22.31	0	0	0
TRINITY_DN105228_c0_g1	0	13.03	1.28	0	0	0.48	0	0	0
TRINITY_DN105230_c0_g1	0	0	0	4.79	3.13	0	0	8.84	12.7
TRINITY_DN105231_c0_g1	0	0	0	0	0	0	27.09	0	0
TRINITY_DN105235_c0_g4	0	0	0	0	0	0	0	0	0
TRINITY_DN105237_c0_g1	0	0	0	0	0	0	0	11.8	0
TRINITY_DN10523_c0_g1	0.06	0.05	0	11.06	10.14	11.97	27.5	25.15	25.51
TRINITY_DN105253_c0_g1	0	0	0	0	0	0	0	0	0
TRINITY_DN105254_c0_g1	0	0	0	0	0	0	0	0	0
TRINITY_DN105256_c0_g2	0	0	0	0	0	0	0	0	0
TRINITY_DN105256_c0_g3	0	0	47.53	0	0	0	0	0	0
TRINITY_DN105258_c1_g2	0	0	0	0	0	0	0	0	68.59
TRINITY_DN10525_c0_g1	8.1	8.21	7.02	9.64	9.31	8.65	4.54	3.98	4.81
TRINITY_DN10525_c1_g1	0	0	0	0	0	15.52	0	0	0
TRINITY_DN105261_c1_g2	4.17	16.42	3.17	34.11	20.68	32.92	24.22	18.87	15.26
TRINITY_DN105267_c0_g2	0	12.47	0	0	0	0	0	0	0
TRINITY_DN10526_c0_g1	6.73	4.44	16.44	16.41	4.16	4.13	4.99	5.43	8.71
TRINITY_DN105274_c0_g1	15.69	0	0	0	0	0	0	0	0
TRINITY_DN10527_c0_g1	0.49	1.51	0.77	6.62	6.9	8.38	21.81	22.57	23.5
TRINITY_DN10527_c0_g2	0.35	0.15	0.55	3.97	2.99	4.08	7.21	8.39	11.04
TRINITY_DN10528_c0_g1	24.45	25.58	23.16	53.73	59.63	63.94	51.64	54.77	48.81
TRINITY_DN10528_c3_g1	9.68	1.55	9.89	0	0	0	0	0	0
TRINITY_DN105291_c0_g1	29.1	0	0	0	0	0	0	0	0
TRINITY_DN105293_c0_g1	0	0	0	6.57	16.73	7.28	0.94	3.5	0
TRINITY_DN105293_c0_g2	0	0	0	0	0	0	0	7.53	14.07
TRINITY_DN1052_c0_g1	22.99	26.14	20.87	28.74	29.11	25.95	25.75	22.07	21.04
TRINITY_DN105304_c0_g1	0	0	0	0	0	22.31	0	0	0
TRINITY_DN105310_c0_g1	10.51	4.14	0	0	0	0	0	0	0
TRINITY_DN105311_c0_g1	0	0	0	0	16.52	0	0	0	0
TRINITY_DN105312_c0_g1	7.41	0	0	4.29	17.08	4.74	0	0	0
TRINITY_DN105316_c0_g1	0	0	0	0	0	0	0	0	0
TRINITY_DN105316_c0_g2	0	0	0	0	0	0	0	0	0
TRINITY_DN105318_c1_g1	0	0	0	0	0	0	0	0	0
TRINITY_DN10531_c1_g2	0	0	2.29	11.49	10.37	8.86	2.78	3.75	4.06
TRINITY_DN10532_c0_g1	9.61	6.74	9.72	10.55	11.21	8.39	52.45	52.55	50.01
TRINITY_DN10533_c0_g1	12.19	14.68	12.18	7.97	7.62	6.02	5.82	3.28	4.49
TRINITY_DN105345_c0_g2	0	8.36	0	0	0	0	0	0	0
TRINITY_DN10534_c0_g1	0	0.73	3.75	1.91	6.83	9.42	5.05	9.78	13.24
TRINITY_DN105362_c0_g1	0	0	0	0	0	0	0	0	0
TRINITY_DN105365_c1_g1	21.05	0	0	0	0	0	0	0	0
TRINITY_DN105368_c0_g2	7.72	0	0	0	0	0	0	0	0
TRINITY_DN10537_c0_g1	0	0	0	0	0	0	0	0	0
TRINITY_DN105380_c0_g1	10.84	0	0	0	0	0	0	0	0
TRINITY_DN105380_c0_g2	0	13.35	0	0	0	0	0	0	0
TRINITY_DN105381_c3_g1	0	61.51	0	0	0	0	0	0	0
TRINITY_DN105382_c0_g1	0	0	0	0	0	0	0	0	0
TRINITY_DN105383_c2_g1	0	17.56	0	0	0	0	0	0	0
TRINITY_DN105397_c2_g1	0	33.41	0	0	0	0	0	0	0
TRINITY_DN105398_c0_g1	30.5	0	0	5.5	0	4.87	0	0	0
TRINITY_DN1053_c0_g1	45.2	50.15	50.1	52.79	51.66	51.36	41.22	41.78	42.09
TRINITY_DN105404_c3_g1	0	0	0	0	31.9	0	0	0	0
TRINITY_DN105410_c0_g1	8.55	0.55	0	0	0	0	0	0	3.43
TRINITY_DN105411_c0_g1	7.62	0	0	2.66	0	0	0	0	0
TRINITY_DN105411_c1_g2	0	0	18.7	0	0	0	0	0	0
TRINITY_DN105411_c2_g1	80.99	0	0	0	0	0	0	0	0
TRINITY_DN105416_c0_g1	0	0	0	0	10.43	0	2.42	0	0
TRINITY_DN105418_c0_g1	0	0	0	0	0	0	0	42.76	0
TRINITY_DN105428_c0_g1	0	0	0	0	0	0	0	0	0
TRINITY_DN10542_c0_g1	34.72	39.78	37.02	22.57	22.67	25.37	36.49	33.85	41.13
TRINITY_DN105430_c0_g1	0	0	0	0	12.36	0	0	0	0
TRINITY_DN105433_c0_g1	0	12.1	0	0	0	0	0	0	0
TRINITY_DN105435_c3_g1	0	0	0	0	0	0	42.84	0	0
TRINITY_DN10544_c0_g1	33.13	21.63	30.28	105.25	97.26	101.9	150	158.45	164.39
TRINITY_DN10545_c0_g1	6.16	6.38	6.81	10.17	10.67	10.48	13.89	16.54	16.59
TRINITY_DN10545_c1_g1	3.42	2.37	3.4	21.56	20.28	24.78	30.66	37.55	36.09
TRINITY_DN10545_c2_g1	6.78	7.48	5.47	3.48	3	3.17	6.17	6.72	7.28
TRINITY_DN10546_c0_g1	3.28	3.04	3.39	0.53	0.75	0.43	6.55	5.89	6.96
TRINITY_DN10547_c0_g1	69.95	80.6	73.63	34.92	36.71	34.58	42.62	44.46	51.93
TRINITY_DN10547_c0_g2	17.92	0	4.23	3.5	0	0	0	0	0
TRINITY_DN105480_c0_g1	14.64	0	0	0	0	0	0	0	0
TRINITY_DN105483_c0_g1	0	0	0	0	0	0	0	75.45	0
TRINITY_DN105483_c3_g1	0	12.1	0	0	0	0	0	0	0
TRINITY_DN105486_c0_g1	0	0	0	0	0	0	0	0	18.18
TRINITY_DN10548_c0_g1	1.71	0.66	0.56	15.74	12.7	15.2	39.42	39.99	36.49
TRINITY_DN105497_c0_g1	0	0	0	0	0	0	0	0	0
TRINITY_DN105498_c0_g1	3.06	7.49	4.61	0	0	0	0	0	0
TRINITY_DN1054_c0_g1	3.47	4.84	3.33	6.41	6.77	7.53	17.3	19.21	17.38
TRINITY_DN1054_c0_g2	18.39	20.73	15.16	43.78	50.7	44.35	35.37	38.17	35.7
TRINITY_DN105513_c0_g1	0	0	57.32	0	0	0	0	0	0
TRINITY_DN105514_c3_g2	0	0	0	0	0	0	0	0	0
TRINITY_DN105516_c0_g1	10.38	0	0	0	0	0	0	0	0
TRINITY_DN105518_c0_g1	0	0	0	0	0	0	0	7.82	0
TRINITY_DN10552_c0_g1	10.67	11.01	8.28	3.06	13.76	15.95	9.71	7.23	5.96
TRINITY_DN105530_c0_g1	0	0	0	0	0	0	0	0	0
TRINITY_DN105535_c0_g1	0	0	0	0	0	0	0	9.83	0
TRINITY_DN105547_c0_g1	0	0	0	0	0	0	0	0	0
TRINITY_DN105556_c0_g1	0	0	0	0	0	0	0	0	0
TRINITY_DN105557_c0_g1	0	0	0	0	0	0	0	0	0
TRINITY_DN10555_c0_g1	0	0	0	4.16	4.78	7.29	0	0	0
TRINITY_DN105565_c0_g3	0	0	0	0	0	0	7.69	0	1.5
TRINITY_DN10556_c0_g1	0	0.39	0	23.06	23.07	19.92	23.72	23.51	21.04
TRINITY_DN105572_c0_g2	0	0	0	13.03	0	0	0	0	0
TRINITY_DN105573_c0_g1	19.93	0	0	0	0	0	4.68	0	0
TRINITY_DN105576_c4_g1	0	0	0	0	76.74	0	0	0	0
TRINITY_DN105587_c2_g1	0	0	0	0	0	0	0	0	6.7
TRINITY_DN105587_c2_g2	0	0	0	0	0	0	30.21	0	0
TRINITY_DN10558_c0_g1	0	0	0	8.97	4.86	5.79	0	0	0
TRINITY_DN105590_c0_g1	0	0	0	0	0	0	0	0	0
TRINITY_DN105592_c3_g1	0	0	0	0	0	0	0	0	32.44
TRINITY_DN105599_c2_g1	0	0	0	0	0	0	0	0	0
TRINITY_DN10559_c0_g1	0	0	0	0	0	0	3.22	5.15	2.74
TRINITY_DN10559_c1_g1	1.05	0.73	1.22	0.71	0.59	0.45	6.78	6.71	6.66
TRINITY_DN1055_c0_g1	24.11	24.67	23.37	45.78	46.96	46.76	53.12	47.06	52.52
TRINITY_DN1055_c1_g1	0	0.11	0.21	8.47	7.67	10.28	29.61	30.8	25.97
TRINITY_DN105602_c0_g1	0	0	0	0	0	0	0	0	0
TRINITY_DN105612_c0_g1	0	0	0	0	0	0	0	0	0
TRINITY_DN10561_c0_g1	24.22	20.23	27.46	17.26	15.5	15.82	34.66	41.84	31.61
TRINITY_DN105622_c0_g2	0	0	0	19.19	0	0	0	0	0
TRINITY_DN10562_c0_g1	629.48	596.05	733.03	380.31	405.16	388.34	1755.26	1707.96	1763.46
TRINITY_DN105636_c0_g1	0	0	0	15.37	0	0	0	0	0
TRINITY_DN10563_c0_g1	5.48	5.09	6.08	6.46	6.37	7.72	6.84	7.8	6.98
TRINITY_DN105649_c0_g1	0.3	1.64	1.19	3.65	3.02	2.95	7.38	8.51	7.46
TRINITY_DN105649_c0_g2	0	0.47	0.33	15	12.63	14.38	18.72	17.88	19.26
TRINITY_DN10564_c0_g1	0	0	0	53.2	56.03	53.31	0	0	0
TRINITY_DN105652_c3_g1	0	0	0	0	0	0	0	0	0
TRINITY_DN105658_c0_g1	0	0	0	0	0	0	10.97	0	0
TRINITY_DN105658_c0_g2	0	0	0	0	9.65	0	0	0	0
TRINITY_DN105659_c1_g1	0	0	0	0	0	0	8.33	0	0
TRINITY_DN105664_c1_g1	0	0	0	2.84	11.19	2.92	0	9.7	0
TRINITY_DN105664_c2_g1	0	0	0	0	0	0	0	10.71	0
TRINITY_DN105666_c0_g2	0	0	0	13.98	0	0	0	0	0
TRINITY_DN105667_c2_g1	0	0	0	0	0	0	9.37	0	0
TRINITY_DN105669_c0_g1	0	0	0	0	0	0	0	0	0
TRINITY_DN10566_c0_g1	24.85	23.3	29.1	16.6	17.47	18.95	20.83	20.24	18.76
TRINITY_DN105679_c0_g1	0	0	0	0	0	0	0	0	8.55
TRINITY_DN10567_c0_g1	0	1.55	0	1.89	2.36	3.2	2.84	9.53	4.9
TRINITY_DN105680_c0_g2	0	0	42.67	0	0	0	0	0	0
TRINITY_DN105688_c0_g1	0	15.53	0	0	1.07	0	0	0	0
TRINITY_DN10568_c0_g1	4.35	5.45	10.22	11.12	11.71	11.4	16.88	9.8	9.07
TRINITY_DN105691_c0_g1	23.99	29.67	28.94	0.07	0.52	0.32	0.17	0.25	0.25
TRINITY_DN105697_c0_g1	0	0	0	0	0	0	0	0	0
TRINITY_DN1056_c0_g1	27.98	34.67	35.7	15.47	15.87	17.39	35.06	32.75	32.95
TRINITY_DN105705_c0_g1	11.34	0	0	0	0	0	0	0	0
TRINITY_DN105719_c0_g1	16.14	0	0	0	0	0	0	0	0
TRINITY_DN10571_c0_g2	4.49	8.84	7.37	2.56	0	1.94	2.58	8.11	6.93
TRINITY_DN105724_c1_g1	0	0	0	0	0	37.84	0	0	0
TRINITY_DN105728_c1_g1	0	0	0	0	17.57	0	0	0	0
TRINITY_DN105728_c1_g2	0	0	0	0	0	0	0	0	26.35
TRINITY_DN105728_c5_g1	0	0	0	0	0	0	0	0	0
TRINITY_DN105729_c0_g1	0	0	8.82	0	0	0	0	0	0
TRINITY_DN10572_c0_g1	282.34	129.17	138.8	217.14	348.7	290.01	290.61	367.36	254.96
TRINITY_DN105730_c1_g1	0	0	0	0	0	0	26.14	0	0
TRINITY_DN105730_c5_g1	0	8.27	0	0	0	0	0	0	0
TRINITY_DN105734_c0_g1	38.12	0	0	0	0	0	0	0	0
TRINITY_DN105737_c1_g1	0	0	71.12	0	0	0	0	0	0
TRINITY_DN105737_c1_g4	0	0	0	0	0	0	0	0	9.96
TRINITY_DN105740_c0_g1	0	0	0	0	0	0	0	0	0
TRINITY_DN105742_c0_g1	0	0	8.9	0	0	0	0	0	0
TRINITY_DN105749_c0_g1	0	0	0	0	0	0	22.51	0	0
TRINITY_DN10574_c0_g1	5.99	4.12	4.21	11.15	10.04	10.97	4.62	7.05	5.95
TRINITY_DN10574_c0_g2	385.55	339.28	373.93	300.16	313.9	300.22	245.14	238.13	233.27
TRINITY_DN10574_c1_g1	7.34	8.2	7.09	9.08	8.41	9.59	6.22	5.46	5.61
TRINITY_DN105755_c0_g1	0	0	0	0	0	0	0	0	0
TRINITY_DN105757_c1_g1	0	0	0	0	0	0	0	0	0
TRINITY_DN105764_c0_g1	0	0	0	0	0	36.34	0	0	0
TRINITY_DN105768_c0_g2	0	29.1	0	0	0	0	0	0	0
TRINITY_DN105769_c1_g1	0	53.49	0	0	0	0	0	0	0
TRINITY_DN10576_c0_g1	0	0	0	7.48	5.71	8.94	0	0	0
TRINITY_DN105781_c0_g1	0	0	0	0	0	0	0	0	0
TRINITY_DN105785_c0_g3	0	0	0	0	32.24	0	0	0	0
TRINITY_DN105785_c5_g1	0	0	0	0	0	0	0	0	11.99
TRINITY_DN105785_c6_g1	0	0	0	0	0	0	0	0	0
TRINITY_DN105788_c0_g1	26.28	0	0	0	0	0	0	0	0
TRINITY_DN105799_c0_g1	0	0	0	37.14	38.58	40.39	173.22	179.36	186.11
TRINITY_DN105799_c1_g1	4.09	0.38	0.71	90.15	93.14	81.79	296.4	349.8	333.15
TRINITY_DN10579_c1_g1	48.28	55.73	43.1	44.44	47.72	43.8	23.17	26.35	20.31
TRINITY_DN1057_c0_g1	9.49	7.57	6.88	11.81	11.37	10.96	17.36	15.34	15.55
TRINITY_DN105800_c0_g2	11.21	0	0	0	0	0	0	0	0
TRINITY_DN105800_c1_g1	0	0	0	0	18.12	0	0	0	0
TRINITY_DN105808_c0_g2	0	0	0	0	12.71	0	0	0	0
TRINITY_DN105819_c0_g1	0	0	0	0	0	0	0	0	10.52
TRINITY_DN10581_c0_g1	36.99	28.57	32.06	12.01	12.72	8.72	7.27	9.83	7.59
TRINITY_DN105844_c0_g2	0	0	11	0	0	0	0	0	0
TRINITY_DN105846_c0_g3	0	0	0	0	0	0	0	3.28	0
TRINITY_DN105846_c2_g1	0	0	0	0	0	0	0	0	0
TRINITY_DN105859_c0_g1	0	0	0	0	118.7	0	0	0	0
TRINITY_DN105861_c0_g2	1.24	0.63	0.89	120.98	98.63	97.86	38.52	43.55	46.57
TRINITY_DN105864_c0_g1	0	0	0	0	0	0	0	0	0
TRINITY_DN105865_c0_g1	0	0	0	0	0	0	0	0	11.53
TRINITY_DN105871_c0_g3	0	7.67	0	0	0	0	0	0	0
TRINITY_DN105878_c1_g3	0	0	0	9.83	11.81	8.7	0	0	0
TRINITY_DN105879_c0_g1	8.6	13.18	9.92	0.12	0.05	0.09	0	0	0
TRINITY_DN105888_c0_g1	0	0	0	0	0	0	0	0	0
TRINITY_DN105894_c5_g1	0	91.15	0	0	0	0	0	0	0
TRINITY_DN105898_c0_g1	0	0	0	15.37	0	0	0	0	0
TRINITY_DN105899_c0_g1	0	0	15.42	0	0	13.7	0	0	0
TRINITY_DN105899_c2_g1	0	0	0	24.89	0	0	0	0	0
TRINITY_DN105900_c1_g1	0	28.91	0	0	0	0	0	0	0
TRINITY_DN10590_c0_g1	55.41	49.25	46.58	45.88	47.19	49.47	59.32	54.9	53.69
TRINITY_DN105911_c0_g3	0	0	106.51	0	0	0	0	0	0
TRINITY_DN105913_c0_g1	60.8	81	53.37	0.58	0.16	0.3	0	0	0.23
TRINITY_DN105915_c1_g3	42.1	0	0	0	0	0	0	0	0
TRINITY_DN105915_c2_g1	0	0	0	0	0	0	0	0	0
TRINITY_DN105917_c0_g1	0	0	0	0.96	9	0	0	0	0
TRINITY_DN10591_c0_g1	18.77	22.69	16.82	0.03	0	0.07	0.07	0.07	0.03
TRINITY_DN10591_c0_g4	0	0	0	9.21	7.43	9.97	0	0	0
TRINITY_DN10592_c0_g1	0	0	0	0	0	0	0	0	0
TRINITY_DN10593_c0_g1	8.4	20.48	10.34	48.55	17.32	26.28	35.24	5.16	7.64
TRINITY_DN10593_c0_g3	0	0	0	51.71	52.09	115.09	31.36	97.71	40.15
TRINITY_DN10593_c1_g1	0	16.52	34.76	0	0	0	6.48	0	0
TRINITY_DN105942_c0_g1	0	0	0	0	0	0	13.34	0	0
TRINITY_DN10594_c0_g1	15.19	14.6	16.97	11.76	11.84	9.66	14.66	15.81	15.4
TRINITY_DN105950_c0_g1	12.93	0	0	0	0	0	0	0	0
TRINITY_DN105958_c0_g1	0	0	0	0	0	0	0	0	0
TRINITY_DN10595_c0_g1	8.37	7.08	8.2	17.22	17.83	16.05	12.51	16.32	14.05
TRINITY_DN105960_c0_g1	0	7.71	0	0	0	0	0	0	0
TRINITY_DN105968_c0_g1	0	0	38.67	0	0	0	0	0	0
TRINITY_DN105993_c0_g1	0	0	0	0	0	0	31.36	0	0
TRINITY_DN10599_c0_g1	25.51	16.06	17.67	4.97	2.6	2.46	0.74	3.04	2.14
TRINITY_DN1059_c0_g1	21.78	24.91	21.6	9.78	14.78	10.18	22.74	20.87	19.64
TRINITY_DN1059_c0_g2	12.74	16.28	15.3	18.04	19.1	18.3	20.22	19.11	19.45
TRINITY_DN1059_c0_g3	20.93	22.86	22.22	29.17	27.32	30.78	42.09	46.51	40.11
TRINITY_DN105_c0_g1	12.43	14.99	14	141.76	130.11	128.29	100.13	133.85	92.62
TRINITY_DN106004_c0_g2	0	0	0	0	0	0	0	29.23	0
TRINITY_DN106010_c1_g1	0	0	0	0	0	0	0	53.31	0
TRINITY_DN106011_c0_g1	0	0	12.84	0	0	0	0	0	10.82
TRINITY_DN10601_c0_g1	6.38	5.65	5.98	10.44	10.6	10.03	10.84	9.59	12.17
TRINITY_DN10602_c0_g1	1.96	2.19	2.89	17.01	13.06	10.5	7.63	6.94	5.23
TRINITY_DN106032_c0_g1	0	0	0	0	0	0	0	0	0
TRINITY_DN106035_c1_g1	0	16.1	0	0	0	0	0	0	0
TRINITY_DN10603_c0_g1	0	0.1	0	12.05	15.49	16.89	18.05	14.87	12.04
TRINITY_DN10603_c3_g1	0	91.83	0	0	0	0	0	0	0
TRINITY_DN106050_c0_g1	0	0	0	0	0	0	0	0	0
TRINITY_DN106051_c2_g1	0	0	0	0	0	0	8.69	0	0
TRINITY_DN106052_c0_g1	0	0	0	0	17.04	0	0	0	0
TRINITY_DN106061_c0_g1	0	0	0	0	0	0	0	0	0
TRINITY_DN106066_c0_g1	0	0	0	0	5.12	8.54	0	0	0
TRINITY_DN106067_c1_g1	0	0	30.4	1.03	0	0	0	0	0
TRINITY_DN10606_c1_g1	0	0	0	0	0	58.31	0	0	0
TRINITY_DN106076_c0_g1	0	0	0	0	10.29	0	0	0	0
TRINITY_DN106077_c3_g1	0	0	0	0	0	0	0	0	0
TRINITY_DN106095_c0_g1	0	0	0	0	0	0	0	0	0
TRINITY_DN106097_c0_g1	0	0	0	0	0	0	0	0	43.3
TRINITY_DN106099_c0_g1	0	8.07	0	0	0	0	0	3.76	0
TRINITY_DN10609_c0_g1	44.62	35.35	50.28	29.65	29.55	25.79	38.83	35.31	36.19
TRINITY_DN1060_c0_g1	6.77	7.91	6.97	17.83	19.33	18.42	15.48	12.95	16.05
TRINITY_DN106100_c2_g1	0	0	0	0	0	0	0	0	0
TRINITY_DN106104_c0_g1	12.72	0	0	0	0	0	0	0	0
TRINITY_DN106105_c0_g1	0	21.2	0	0	0	0	0	0	0
TRINITY_DN106107_c0_g1	0	32.02	0	0	0	0	0	0	0
TRINITY_DN106110_c0_g2	0	0	0	0	0	0	0	0	17.57
TRINITY_DN106117_c0_g2	0	0	0	9.37	0	0	0	0	0
TRINITY_DN10611_c0_g1	0	0	0	15.25	18.91	12.31	0	0	0
TRINITY_DN106124_c0_g1	0	0	0	0	0	0	0	0	0
TRINITY_DN106125_c0_g1	0	0	9.66	0	0	0	0	0	0
TRINITY_DN106127_c0_g1	0	0	0	27.26	0	0	0	0	0
TRINITY_DN10612_c0_g1	9.49	8.6	9.42	8.07	8.15	8.87	8.65	7.6	8.37
TRINITY_DN10614_c0_g1	7.48	8.61	5.77	10.27	8.95	9.97	7.9	7.99	7.73
TRINITY_DN106153_c1_g2	0	0	0	0	0	0	0	0	0
TRINITY_DN106159_c0_g1	0	0	0	0	0	0	0	14.58	0
TRINITY_DN106160_c0_g1	0	0	0	0	19.93	0	0	0	3.9
TRINITY_DN106163_c0_g1	0	0	0	0	0	0	0	0	0
TRINITY_DN106164_c0_g2	9.53	0	0	0	0	0	0	7.02	0
TRINITY_DN106168_c1_g1	0	0	0	10.1	0	0	0	0	0
TRINITY_DN10616_c0_g1	26.58	4.23	3.83	3.36	6.51	7.43	4.05	2.05	5.43
TRINITY_DN10616_c0_g2	74.8	70.03	67.38	29.42	29.35	29.2	24.99	22.11	22.4
TRINITY_DN106170_c0_g1	3.46	0	0	0	0	0	2.56	0	0
TRINITY_DN106175_c0_g1	0	0	17.19	13.42	0	0	0	0	0
TRINITY_DN10617_c0_g1	0	0	0	17.21	15.22	15.25	0	0	0
TRINITY_DN106187_c0_g1	0	0	0	0	0	0	0	0	0
TRINITY_DN106188_c0_g2	0	0	0	0	0	0	0	0	0
TRINITY_DN106188_c1_g1	0	0	28.05	0	0	0	0	0	0
TRINITY_DN10618_c0_g1	0	0	0	18.6	15.95	12.91	0	0	0
TRINITY_DN106195_c1_g1	0	0	0	0	0	0	0	0	0
TRINITY_DN10619_c0_g1	0	1.06	0.99	10.15	19.37	7.66	5.25	5.17	7.25
TRINITY_DN1061_c0_g1	4.99	4.25	4.37	39.02	36.25	37.8	16.45	16.89	15.65
TRINITY_DN106205_c0_g2	0	0	0	0	1.98	0	0	9.89	0
TRINITY_DN106206_c0_g2	0	0	0	0	0	0	0	0	0
TRINITY_DN106219_c0_g1	50.89	0	0	0	0	0	0	0	0
TRINITY_DN10621_c1_g2	0	0	0	0	0	0	0	0	0
TRINITY_DN10621_c1_g4	14.19	13.29	11.41	0	0	0	0	0	0
TRINITY_DN10621_c1_g5	0	0	0	0	0	0	0	0	0
TRINITY_DN106223_c0_g1	0	0	0	0	0	0	0	22.05	0
TRINITY_DN10622_c0_g1	16.15	8.92	13.62	2.93	1.46	7.48	11.32	10.76	15.16
TRINITY_DN10623_c0_g1	3.65	2.11	2.89	4.6	4.57	6.33	5.79	6.32	8.77
TRINITY_DN10624_c0_g1	23.8	32.29	37.44	267.66	406.57	334.84	1351.19	1312.86	1188.09
TRINITY_DN10624_c1_g1	0	0	0	0	0	0	27.49	25.53	8.13
TRINITY_DN106250_c0_g1	0	0	0	0	0	13.29	0	0	0
TRINITY_DN106253_c0_g1	0	0	0	0	13.01	0	0	0	0
TRINITY_DN106256_c0_g2	0	0	0	17.09	0	0	0	0	0
TRINITY_DN10625_c0_g1	0	0	0	7.79	10.31	5.75	0	0	0
TRINITY_DN106265_c0_g1	0	0	0	12.87	0	0	0	0	0
TRINITY_DN106270_c3_g1	0	0	22.93	0	0	0	0	0	0
TRINITY_DN10627_c0_g1	53.28	55.53	55.54	53.88	59.5	55.47	61.02	63.9	54.29
TRINITY_DN106297_c0_g1	10.4	3.63	7.62	0	0	0	0	0	0
TRINITY_DN10629_c0_g1	12.58	15.61	10.91	0	0	0.09	0	0.09	0
TRINITY_DN1062_c1_g1	6.57	0	0	0	0	21.7	0	0	0.16
TRINITY_DN1062_c2_g1	11.1	17.55	11.93	0	0	0	0	0	0
TRINITY_DN106313_c1_g1	0	0	0	0	0	42.85	0	0	0
TRINITY_DN10632_c0_g1	26.12	27.38	25.5	21.98	22.03	21.11	16.41	18.04	14.76
TRINITY_DN106331_c0_g1	2	11.21	10.2	0	0	0	0	0	0
TRINITY_DN106338_c0_g1	0	0	0	0	0	0	0	0	0
TRINITY_DN106342_c0_g1	0	0	0	0	0	0	0	0	22.31
TRINITY_DN106344_c0_g1	0	0	0	0	2.56	2.18	16.64	4.82	0
TRINITY_DN106345_c0_g1	0	14.31	12.9	48.89	106.94	89.95	190.51	224.84	215.35
TRINITY_DN106349_c0_g1	0	0	26.44	0	0	0	0	0	0
TRINITY_DN106350_c0_g1	0	0	11.16	0	0	0	0	0	0
TRINITY_DN106355_c0_g2	0	0	0	0	0	0	0	14.45	0
TRINITY_DN106356_c0_g1	0	0	0	0	0	0	0	0	0
TRINITY_DN106359_c1_g1	0	0	15.42	0	0	0	0	0	2.03
TRINITY_DN106361_c0_g1	0	0	0	47.6	0	0	0	0	0
TRINITY_DN10636_c0_g1	5.5	1.79	0.82	5.44	3.93	7.83	2.81	13.01	10.47
TRINITY_DN106372_c0_g1	0	0	0	0	13.54	0	0	0	0
TRINITY_DN10637_c0_g1	0.21	0.52	0.17	10.21	9.97	10.79	1.59	1.67	0.68
TRINITY_DN106382_c2_g1	0	0	0	47.6	0	0	0	0	0
TRINITY_DN10638_c0_g1	12.4	11.74	12.2	13.23	15.44	13.36	12.88	12.12	12.65
TRINITY_DN106393_c0_g2	0	0	0	15.66	0	0	0	0	0
TRINITY_DN10639_c0_g1	1.27	1.76	1.29	8.13	7.84	10.17	35.83	36.5	32.31
TRINITY_DN1063_c0_g2	16.93	20.14	20.7	20.27	24.05	25.74	19.63	20.01	17.98
TRINITY_DN1063_c0_g5	0	0	34.08	0	0	0	0	0	0
TRINITY_DN106401_c1_g1	0	0	21.4	0	0	0	0	0	0
TRINITY_DN106406_c3_g1	0	0	0	0	0	0	125.91	0	0
TRINITY_DN106406_c4_g1	0	0	18.63	0	0	0	0	0	0
TRINITY_DN106410_c0_g1	0	0	0	0	0	8.76	0	0	0
TRINITY_DN10641_c0_g1	81.25	80.45	75.34	75.74	76.89	73.57	88.98	99.92	85.21
TRINITY_DN10641_c0_g2	96.17	90.44	143.15	87.97	65.99	139.92	86.68	62	120.14
TRINITY_DN106421_c1_g2	107.19	0	0	0	0	0	0	0	0
TRINITY_DN106421_c2_g1	31.6	0	0	0	0	0	0	0	0
TRINITY_DN10642_c1_g2	38.9	33.97	43.61	43.7	42.28	39.27	40.45	31.97	40.25
TRINITY_DN106431_c0_g2	0	0	0	0	0	0	0	0	0
TRINITY_DN106433_c0_g1	14.51	0	0	0	0	0	0	0	0
TRINITY_DN106435_c0_g1	0	0	0	0	0	0	0	0	0
TRINITY_DN106437_c0_g1	0	0	0	0	19.93	0	0	0	0
TRINITY_DN106438_c0_g1	0	0	0	0	0	0	0	0	0
TRINITY_DN10643_c0_g1	3.3	2.44	2.85	44.82	35.73	43.86	4.09	3.07	4.06
TRINITY_DN10644_c1_g1	0	2.08	1.94	3.8	4.16	3.22	23.46	8.46	10.4
TRINITY_DN106450_c1_g1	0	0	0	0	0	0	21.26	0	0
TRINITY_DN106455_c0_g1	0	0	0	4.98	2.95	1.09	0	0	0
TRINITY_DN106461_c0_g1	0	40.03	0	0	0	0	0	0	0
TRINITY_DN106483_c0_g1	0	0	34.38	0	0	0	0	0	0
TRINITY_DN106484_c0_g1	0	0	0	0	0	12.87	0	0	0
TRINITY_DN10648_c0_g2	16.09	14.54	12.37	21.02	23.69	18.71	24.34	21.77	19.16
TRINITY_DN106492_c0_g1	7.82	0	0	1.65	0	0	0	0	7.12
TRINITY_DN106499_c0_g1	0	0	0	0	0	0	0	0	0
TRINITY_DN10649_c1_g1	0	0	0	9.11	0	0	0	0	0
TRINITY_DN10649_c2_g1	0	0	0	0	9.06	7.51	0	0	21.1
TRINITY_DN1064_c0_g1	12.06	13.79	10.41	0.35	0.38	0.36	0.24	0.26	0.08
TRINITY_DN106513_c1_g1	0	0	10.79	0	0	0	0	0	0
TRINITY_DN106515_c0_g1	0	0	0	54.53	0	0	0	0	0
TRINITY_DN106517_c0_g1	0	0	0	0	38.37	0	0	0	0
TRINITY_DN106519_c0_g3	0	0	0	0	115.11	0	0	0	0
TRINITY_DN10651_c0_g2	154.51	182.06	136.96	54.01	52.31	53.71	120.24	129.99	119.59
TRINITY_DN106520_c0_g1	0	0	17.37	0	0	0	0	0	0
TRINITY_DN106521_c0_g1	0	0	0	10.25	0	0	0	0	0
TRINITY_DN106521_c1_g1	0	0	0	0	0	0	0	11.03	0
TRINITY_DN10652_c0_g1	4.79	3.6	2.5	15.71	9.37	12.1	5.21	3.5	4.55
TRINITY_DN106532_c0_g1	0	0	0	0	0	0	0	9.22	0
TRINITY_DN106535_c0_g1	0	0	0	0	0	0	0	4.16	11.77
TRINITY_DN10653_c0_g1	38.03	44.04	40.62	84.58	84.85	82.9	68.83	63.12	64.01
TRINITY_DN106543_c0_g1	9.34	2.47	8.93	0	0	0	0	0	0
TRINITY_DN106546_c0_g1	0	0	0	0	0	20.12	0	0	0
TRINITY_DN106547_c0_g4	0	0	0	0	0	0.33	18.65	0	2.02
TRINITY_DN106548_c0_g1	17.81	21.14	16.94	48.99	32.62	38.72	26.57	25.1	29.12
TRINITY_DN106548_c1_g1	25.77	0	0	0	0	0	0	18.25	0
TRINITY_DN106553_c0_g2	0	0	0	8.91	0	0	0	0	0
TRINITY_DN106555_c0_g1	0	0	0	0	0	0	0	0	0
TRINITY_DN10655_c1_g1	1.52	0.8	1.59	17.46	18.31	17.96	4.1	3.1	2.39
TRINITY_DN106561_c0_g1	0	0	0	0	0	30.54	0	0	0
TRINITY_DN106573_c0_g2	0	0	0	0	19.93	0	0	0	0
TRINITY_DN106573_c0_g3	0	0	0	0	11.7	0	0	0	0
TRINITY_DN106574_c0_g1	55.74	0	0	0	0	0	0	0	0
TRINITY_DN106576_c0_g1	0	26.94	0	0	0	0	0	0	0
TRINITY_DN10657_c0_g2	85.66	99.22	84.21	0.18	0.23	0.21	0	0.86	0
TRINITY_DN106581_c0_g1	24.53	24.09	28.65	17.95	13.89	18.66	19.97	20.47	20.04
TRINITY_DN106590_c2_g1	80.39	0	0	0	0	0	0	0	0
TRINITY_DN10659_c0_g1	7.13	4.28	10.96	40.86	35.34	25.32	25.22	22.56	16.82
TRINITY_DN1065_c0_g1	139.53	128.69	142.24	149.38	152.03	158.01	83.13	82.06	83.27
TRINITY_DN106602_c0_g1	0	0	0	0	0	0	0	0	0
TRINITY_DN10660_c0_g1	41.3	33.58	23.18	118.95	95.47	100.66	77.88	72	71.4
TRINITY_DN106611_c0_g1	12.88	14.76	13.38	52.63	45.99	51.18	39.99	46.58	36.16
TRINITY_DN106611_c2_g1	0	0	0	0	0	0	0	0	0
TRINITY_DN10661_c0_g1	0	0.35	0.17	2.03	2.51	0.19	2.66	1.6	2.02
TRINITY_DN106624_c0_g1	0	0	0	0	0	0	0	0	0
TRINITY_DN106626_c0_g1	0	0	0	0	0	0	0	0	0
TRINITY_DN106629_c1_g1	0	0	0	0	0	0	0	0	0
TRINITY_DN10662_c0_g1	0.92	1.17	1.26	9.97	11.55	8.75	4.25	4.04	3.64
TRINITY_DN10663_c0_g1	45.66	46.11	47.57	54.21	54.3	50.72	41.39	47.77	42.42
TRINITY_DN106642_c0_g1	0	7.87	0	0	10.63	8.8	0	0	0
TRINITY_DN106646_c0_g1	0	0	0	0	35.14	0	0	0	0
TRINITY_DN106646_c1_g1	0	80.23	0	0	0	0	0	0	0
TRINITY_DN106649_c0_g1	0	0	0	0	0	0	0	0	0
TRINITY_DN10664_c0_g2	31.35	34.65	37.47	45.53	42.36	45.64	35.58	45.16	44.06
TRINITY_DN106653_c0_g1	11.67	19.92	13.6	0.71	0.78	1.55	0.57	0.47	0.1
TRINITY_DN106664_c0_g1	0	0	0	3.5	9.25	0	4.24	0	11.02
TRINITY_DN106668_c0_g1	0	10.5	0	0	0	0	0	0	0
TRINITY_DN106671_c0_g2	0	10.29	0	0	0	0	0	0	0
TRINITY_DN10667_c0_g1	0	0	0	9.46	8.9	10.18	0	0	0
TRINITY_DN10668_c0_g1	10.34	13.31	10.88	17.2	11.97	14.34	24.22	21.26	17.24
TRINITY_DN10669_c0_g1	4.21	4.2	4.93	8.64	8.85	11.05	11.41	10.47	10.6
TRINITY_DN1066_c0_g1	3031.57	2553.48	3208.72	690.52	738.91	707.89	4840.25	5195.84	4757.77
TRINITY_DN1066_c1_g1	5.18	5.68	6.78	6.42	6.41	7.08	13.18	10.83	11.18
TRINITY_DN106712_c0_g1	0	0	0	0	0	0	0	0	12.15
TRINITY_DN106713_c0_g1	0	40.03	0	0	0	0	0	0	0
TRINITY_DN106716_c0_g1	0	41.85	0	0	0	0	0	0	0
TRINITY_DN10671_c0_g1	1.29	0	2.28	8.17	10.49	9.35	16.37	31.18	25.97
TRINITY_DN106721_c0_g1	0	0	14.7	0	0	0	0	0	0
TRINITY_DN106728_c0_g2	0	0	0	0	9.06	0	0	0	0
TRINITY_DN10673_c0_g1	1.3	1.39	1.07	3.92	6.4	6.05	23.06	18.37	20.56
TRINITY_DN10673_c0_g2	0.17	0.29	0.37	3.07	3.59	3.35	12.04	10.14	10.07
TRINITY_DN106741_c0_g2	0	0	0	0	0	0	0	0	0
TRINITY_DN106752_c0_g1	0	0	0	0	0	0	0	0	0
TRINITY_DN106758_c0_g2	0	0	74.45	0	0	0	0	0	0
TRINITY_DN106760_c0_g3	12.59	18.46	12.86	0.55	0.7	0.8	0.22	0.09	0
TRINITY_DN106760_c1_g1	0	0	0	0	0	0	0	0	0
TRINITY_DN106763_c0_g1	0	0	0	0	0	0	0	0	0
TRINITY_DN10676_c0_g1	10.56	11.41	14.41	21.58	20.93	22.48	18.28	18.94	17.21
TRINITY_DN10676_c1_g1	7.16	9.21	7.91	11.45	11	10.69	9.62	9.1	10.12
TRINITY_DN106770_c0_g1	0	0	0	0	0	0	0	64.13	0
TRINITY_DN106772_c0_g1	0	0	0	0	0	0	41.14	0	0
TRINITY_DN106777_c0_g2	0	0	0	1.71	8.83	1.89	0	0	0
TRINITY_DN106777_c3_g1	0	0	0	0	66.87	0	0	0	0
TRINITY_DN106779_c1_g1	11.06	4.35	0	0	0	0	0	0	0
TRINITY_DN10677_c0_g3	0.72	0.81	0.15	1.37	1.37	1.01	2.42	21.64	3.23
TRINITY_DN106788_c0_g1	11.19	15.87	12.28	0.06	0	0.2	0	0	0.07
TRINITY_DN106798_c0_g2	0	10.99	0	0	0	0	9.63	0	0
TRINITY_DN106799_c0_g1	0	0	15.31	0	11.09	0	0	0	0
TRINITY_DN10679_c0_g1	16.61	29.6	17.54	35.35	40.55	27.08	32.3	17.67	24.02
TRINITY_DN1067_c0_g1	56.86	56.12	55.1	51.19	54.97	57.59	67.07	63.39	62.81
TRINITY_DN106800_c0_g2	0	0	0	0	0	0	0	0	0
TRINITY_DN106806_c0_g1	0	11.63	0	0	2.88	2.44	0	0	0
TRINITY_DN106809_c0_g2	11.34	0	0	0	0	0	0	0	0
TRINITY_DN10680_c0_g3	26.43	26.13	23.02	6.6	8.67	8.31	7.55	9.48	9.75
TRINITY_DN106815_c0_g1	0	0	0	24.01	0	0	0	0	0
TRINITY_DN106820_c0_g1	0	0	0	9.49	4.93	0	0	0	0
TRINITY_DN106824_c0_g1	0	0	10.32	0	0	0	0	0	0
TRINITY_DN106828_c0_g1	0	0	0	0	0	0	13.73	7.71	0
TRINITY_DN106829_c0_g1	0	0	0	0	0	0	0	0	0
TRINITY_DN106833_c1_g1	0	0	0	0	13.96	0	0	0	0
TRINITY_DN106837_c0_g1	0	0	13.63	0	0	0	0	0	0
TRINITY_DN106837_c1_g1	0	0	0	0	0	0	0	0	0
TRINITY_DN10683_c0_g1	0	0	0	14.17	10.09	9.27	0	0	0
TRINITY_DN106849_c0_g1	0.49	17.44	4.91	0	0	0	0	0	0
TRINITY_DN10684_c0_g1	35.22	32.56	32.33	7.12	6.08	9.88	14.24	6.48	8.32
TRINITY_DN106851_c0_g1	0	0	0	0	0	0	0	0	0
TRINITY_DN106859_c0_g4	0	0	0	0	0	0	0	0	12.52
TRINITY_DN10686_c1_g1	1.63	0	0.74	25.19	21.24	23.15	6.41	5.9	11.68
TRINITY_DN106871_c1_g1	0	0	0	32.97	0	0	0	0	0
TRINITY_DN10688_c0_g1	0	0	0	8.75	7.08	7.1	0	0	0
TRINITY_DN106892_c0_g1	0	0	0	0	0	0	0	0	9.2
TRINITY_DN10689_c0_g1	0	0.13	0	0	0	0	19.81	15.21	18.05
TRINITY_DN1068_c0_g1	13	11.52	12.73	14.66	12.4	14.06	24.84	29.83	34
TRINITY_DN1068_c1_g2	11.78	12.81	17.89	13.38	15.57	13.71	16.45	18.22	22.59
TRINITY_DN106904_c0_g1	0	15.07	0	0	0	0	0	0	0
TRINITY_DN106912_c0_g1	9.15	7.26	0	0	0	0	0	0	0
TRINITY_DN106915_c0_g1	1.08	76.58	1.41	0	0	0	0	0	0
TRINITY_DN106916_c0_g2	0	0	0	0	0	0	0	0	0
TRINITY_DN106922_c0_g2	0	0	0	26.04	0	0	0	0	0
TRINITY_DN106927_c0_g1	0	0	0	0	0	0	48.51	0	0
TRINITY_DN10692_c0_g1	12.89	12.95	12.08	5.72	6.3	7.97	4.18	5.49	5.11
TRINITY_DN10692_c1_g1	1.68	0.93	0	8.11	8.01	15.98	9.79	3.55	7.43
TRINITY_DN106937_c0_g1	0	0	0	0	0	0	0	0	0
TRINITY_DN106937_c0_g2	0	0	0	0	18.51	0	4.24	0	0
TRINITY_DN106937_c0_g3	0	22.87	0	0	0	0	0	0	0
TRINITY_DN106938_c0_g1	0	0	0.59	0	0	53.24	0	0	0
TRINITY_DN10693_c0_g2	0	0	0	1.62	2.04	4.52	9.73	7.74	5.43
TRINITY_DN10693_c1_g1	0	0	3.73	9.33	4.1	0	0	0	0
TRINITY_DN106941_c0_g1	0	0	0	0	0	0	0	0	12.85
TRINITY_DN106953_c0_g3	0	0	0	0	31.98	0	0	0	0
TRINITY_DN10695_c0_g1	26.28	30.97	29.11	54.79	52.14	53.1	57.13	52.04	54.37
TRINITY_DN10695_c0_g2	13.92	14.32	16.87	11.19	11.5	10.2	14.34	13.23	15.44
TRINITY_DN10696_c0_g4	0	0	11.12	0	0	0	0	0	0
TRINITY_DN106973_c1_g1	0	74.43	0	0	0	0	0	0	0
TRINITY_DN106975_c6_g1	0	0	0	20.09	0	0	0	0	0
TRINITY_DN10697_c0_g2	3.16	9.1	2.16	0.93	1.74	1.41	2.06	1.1	4.36
TRINITY_DN10697_c0_g4	0	0	6.95	6.27	19.67	1.39	0	0	0
TRINITY_DN10697_c1_g1	7.2	5.38	7.56	33.33	39.09	35.82	21.27	27.19	20.18
TRINITY_DN10698_c0_g1	3.23	2.71	3.53	24.91	28.96	28.58	66.55	77.19	66.63
TRINITY_DN106990_c0_g1	0	0	0	0	0	0	0	0	0
TRINITY_DN10699_c0_g1	87.63	65.58	75.76	100.98	102.98	109.23	70.79	71.76	61.58
TRINITY_DN1069_c0_g1	18.83	18.59	15.13	3.7	3.46	4.09	5.3	4.79	4.84
TRINITY_DN1069_c0_g2	5.83	7.36	5.55	6.38	6.51	6.85	17.84	12.79	13.11
TRINITY_DN1069_c2_g1	5.13	2.92	1.2	13.34	13.23	11.27	9.56	6.61	8.06
TRINITY_DN1069_c2_g2	45.02	41.63	41.54	37.45	30.69	34.67	83.41	85.07	84.71
TRINITY_DN1069_c4_g1	9.62	0	0	0	0	0	0	0	0
TRINITY_DN106_c0_g1	132.51	120.79	132.46	144.51	132.3	140.47	132.33	128.83	120.28
TRINITY_DN106_c2_g1	18.7	17.58	23.38	0.32	0.13	0.67	0	0	0
TRINITY_DN10701_c0_g2	0	0	0	1.74	2.61	3.58	4.64	9.11	3.67
TRINITY_DN107034_c0_g1	0	0	0	0	0	0	0	0	11.16
TRINITY_DN10703_c0_g1	3.38	4.56	5.78	5.58	6.22	7.5	9.52	14.01	8.22
TRINITY_DN107047_c1_g1	0	0	0	0	0	0	29.85	0	0
TRINITY_DN10704_c0_g1	6.77	5.85	6.75	7.91	8.88	5.95	12.33	11.99	13.55
TRINITY_DN10704_c1_g1	12.45	12.42	11.72	58.24	60.83	59.87	78.68	92.45	86.81
TRINITY_DN10704_c6_g1	0	0	7.77	0	0	0	0	0	0
TRINITY_DN107053_c0_g1	0	0	17.37	0	0	0	0	0	0
[truncated: 195,613 more rows]

## Sheet: S1 vs S2
Table S3. Differentially expressed unigenes during three different stages of seed germination.
Gene	FPKM of S1	FPKM of S2	DEG	Foldchange	Pvalue
TRINITY_DN0_c0_g1	68.54	76.18	no	2.2621e-13	-0.398372
TRINITY_DN0_c1_g1	7.32	11.0867	no	0.482597	0.112879
TRINITY_DN10001_c0_g1	70.7433	63.91	no	0.0399652	-0.393965
TRINITY_DN10007_c0_g1	8.45667	26.67	up	0.000629185	1.35092
TRINITY_DN10008_c0_g1	1.77333	14.37	up	2.05373e-06	2.72735
TRINITY_DN100092_c0_g1	79.5733	2.51667	down	2.08487e-166	-5.17509
TRINITY_DN1000_c0_g1	26.5367	38.4667	no	0.0367457	0.182217
TRINITY_DN10010_c0_g1	9.43667	18.1433	no	6.31552e-07	0.584442
TRINITY_DN10011_c1_g1	4.31333	80.22	up	3.58577e-94	3.91079
TRINITY_DN10011_c2_g1	304.013	148.103	down	1.69664e-158	-1.38576
TRINITY_DN10013_c0_g1	95.32	80.9767	no	0.000484274	-0.521805
TRINITY_DN10014_c0_g1	46.5167	31.7667	no	1.15357e-14	-0.92551
TRINITY_DN10015_c0_g1	0	12.32	up	4.24102e-07	8.80171
TRINITY_DN10016_c0_g1	9.73667	4.45333	down	5.6969e-12	-1.48629
TRINITY_DN10017_c0_g1	0	15.2067	up	0.000121716	7.23249
TRINITY_DN10019_c0_g1	18.2967	27.47	no	0.459414	0.10423
TRINITY_DN1001_c0_g1	7.80333	11.7267	no	0.0203728	0.223034
TRINITY_DN10021_c0_g1	50.0933	62.7267	no	0.732245	-0.030442
TRINITY_DN10022_c0_g1	17.7133	26.79	no	0.0280585	0.217873
TRINITY_DN100230_c0_g1	10.3333	0.343333	down	3.9412e-46	-5.24144
TRINITY_DN10023_c1_g1	4.77333	12.46	down	1.2051e-05	-2.61987
TRINITY_DN100247_c0_g1	0.983333	1.52667	no	0.30914	-0.688686
TRINITY_DN10025_c0_g1	31.6733	26.7833	no	5.59982e-06	-0.585761
TRINITY_DN100262_c0_g2	4.47667	0	down	0.000433029	-6.80673
TRINITY_DN10026_c0_g1	0.99	11.3233	up	1.37673e-74	3.15812
TRINITY_DN10027_c0_g1	8.24333	7.12333	no	0.0170825	-0.978411
TRINITY_DN10029_c0_g1	8.52333	19.6467	no	0.0242497	0.880866
TRINITY_DN1002_c0_g1	26.05	17.0167	down	2.13365e-30	-1.0922
TRINITY_DN10031_c0_g1	0	8.1	up	2.75555e-07	8.9028
TRINITY_DN10032_c0_g1	0	11.5633	up	0.000225035	7.02618
TRINITY_DN10033_c0_g1	3.58667	151.067	up	5.94967e-165	5.04996
TRINITY_DN10033_c0_g2	1.66667	150.397	up	1.71365e-131	6.12224
TRINITY_DN10034_c0_g1	21.6133	34.6367	no	6.16942e-05	0.315567
TRINITY_DN1003_c0_g1	21.5067	27.52	no	0.989781	-0.00197277
TRINITY_DN100407_c0_g1	6.64333	9.53333	no	0.276466	0.148315
TRINITY_DN10041_c0_g1	50.2933	21.1367	down	6.27222e-20	-1.56714
TRINITY_DN10044_c0_g1	0	13.65	up	2.82558e-09	9.8763
TRINITY_DN10045_c0_g1	43.8	66.3933	no	0.190719	-0.128632
TRINITY_DN10047_c0_g1	0	7.4	up	8.42911e-12	10.9034
TRINITY_DN10048_c0_g1	10.66	55.1233	up	1.43405e-70	2.08031
TRINITY_DN10050_c0_g1	1	2.49667	no	0.0708034	0.984106
TRINITY_DN10052_c0_g1	22.57	30.5133	no	0.543807	0.0864064
TRINITY_DN10053_c0_g1	32.8267	11.47	down	9.63108e-106	-1.9039
TRINITY_DN10054_c0_g1	31.5433	44.7767	no	0.356779	0.242137
TRINITY_DN10057_c0_g1	24.8267	20.4	no	0.466176	-0.420305
TRINITY_DN1005_c0_g1	15.31	87.1733	up	4.90029e-137	2.15788
TRINITY_DN1005_c1_g1	0.276667	30.3967	up	7.98398e-50	5.41774
TRINITY_DN1005_c1_g2	6.18667	10.2533	up	4.34015e-05	1.03477
TRINITY_DN100600_c0_g1	0	21.7267	up	2.64736e-06	8.34772
TRINITY_DN10061_c0_g1	1.21	23.8167	up	7.36495e-90	3.9282
TRINITY_DN10062_c0_g1	2982.42	68.9367	down	0	-5.77692
TRINITY_DN10067_c0_g2	0	8.64333	up	1.82935e-08	9.50048
TRINITY_DN1006_c0_g1	8.53	13.8333	no	0.0119271	0.344176
TRINITY_DN10072_c0_g1	189.347	143.833	no	2.78928e-21	-0.678623
TRINITY_DN10076_c0_g1	58.2767	57.8067	no	2.56739e-07	-0.395085
TRINITY_DN10076_c0_g2	24.2367	11.7767	down	3.64174e-25	-1.39931
TRINITY_DN10077_c0_g1	53.65	47.4333	no	0.0529547	-0.45189
TRINITY_DN10078_c0_g1	56.2133	95.53	no	2.06589e-06	0.376834
TRINITY_DN10079_c0_g1	16.78	14.2933	no	5.35681e-08	-0.756975
TRINITY_DN100824_c0_g1	225.89	2	down	7.89227e-266	-7.48849
TRINITY_DN10082_c0_g1	15.3	29.6033	no	0.000748584	0.592839
TRINITY_DN10082_c0_g2	6.77333	16.6767	no	8.24203e-05	0.916347
TRINITY_DN100830_c0_g1	4.60333	10.8733	no	0.082001	0.950836
TRINITY_DN10083_c0_g1	28.62	22.54	no	0.661389	-0.308996
TRINITY_DN10084_c0_g1	400.99	234.073	down	9.97328e-151	-1.33252
TRINITY_DN10084_c2_g1	69.3167	41.0633	down	8.88017e-18	-1.08704
TRINITY_DN10084_c3_g1	21.1	7.9	down	1.87826e-13	-1.74685
TRINITY_DN100865_c0_g1	9.05667	0.246667	down	2.48524e-35	-5.52681
TRINITY_DN10086_c0_g1	9.51667	16.2533	no	0.156467	0.461195
TRINITY_DN100871_c0_g1	2.32	12.94	up	1.37144e-56	2.79878
TRINITY_DN10087_c0_g1	58.7967	46.06	no	2.7518e-18	-0.678534
TRINITY_DN1008_c0_g1	27.6467	274.68	up	2.39597e-260	2.75625
TRINITY_DN1008_c0_g2	6.27333	188.71	up	6.93232e-17	4.53042
TRINITY_DN10090_c0_g1	1.92333	12.9067	up	8.65466e-35	2.38528
TRINITY_DN10092_c0_g1	39.1033	112.243	up	1.4524e-07	1.09494
TRINITY_DN100931_c0_g2	0	11.37	up	7.07385e-06	8.08428
TRINITY_DN10093_c0_g1	2.50333	2.69333	no	0.51802	-0.256669
TRINITY_DN10095_c0_g1	0.07	8.74667	up	2.15248e-17	6.80462
TRINITY_DN10097_c0_g1	3.14333	15.9567	up	9.47095e-31	1.81385
TRINITY_DN10098_c0_g1	21.5433	14.27	up	8.58903e-05	1.04136
TRINITY_DN1009_c0_g1	35.0267	221.143	up	3.53539e-152	2.00743
TRINITY_DN100_c0_g1	0	2.08333	up	0.000332766	6.88575
TRINITY_DN10101_c0_g2	0.98	1.95	no	0.32619	0.609245
TRINITY_DN101029_c0_g1	1.51	8.41667	up	2.14007e-08	2.14328
TRINITY_DN10103_c0_g1	0	12.68	up	1.94559e-06	8.42594
TRINITY_DN1010_c0_g1	16.1467	32.7733	no	9.68484e-07	0.480176
TRINITY_DN1010_c0_g2	5.3	7	no	0.841054	0.152776
TRINITY_DN101104_c0_g1	0.48	11.8467	up	6.45835e-08	4.41412
TRINITY_DN10111_c0_g1	8.39333	8.99	no	0.9579	-0.00893957
TRINITY_DN10112_c0_g1	3.41	18.1033	up	5.74684e-28	2.04648
TRINITY_DN10113_c0_g1	0.96	0.463333	no	0.0469985	-1.39212
TRINITY_DN10116_c0_g1	0.133333	1.64333	up	0.00780428	3.05892
TRINITY_DN101176_c0_g1	12.3267	2.64	no	0.310778	0.749313
TRINITY_DN10117_c0_g1	948.043	173.417	down	7.76532e-107	-2.59384
TRINITY_DN1011_c0_g1	5.17	11.9333	no	0.00105632	0.559725
TRINITY_DN10120_c0_g2	37.2167	2.07	down	7.19184e-183	-4.50218
TRINITY_DN10121_c0_g1	448.587	118.01	down	0	-2.24591
TRINITY_DN101225_c0_g1	10.6033	0	down	1.7315e-10	-10.3999
TRINITY_DN10122_c0_g1	1.79333	3.16333	no	0.691623	0.29228
TRINITY_DN10123_c0_g1	0	15.4433	up	3.77085e-11	10.6553
TRINITY_DN101266_c0_g1	21.62	1.49333	down	1.20745e-42	-4.17033
TRINITY_DN10126_c0_g1	26.76	16.6233	down	6.83834e-14	-1.03527
TRINITY_DN10127_c0_g1	13.69	5.45667	down	5.73669e-26	-1.66847
TRINITY_DN101282_c0_g1	0.176667	10.13	up	1.72251e-07	5.32052
TRINITY_DN10128_c1_g1	5.98	16.91	up	6.3762e-06	1.02875
TRINITY_DN10129_c0_g1	7.02	9.40333	no	0.554392	-0.117251
TRINITY_DN1012_c0_g1	8.9	15.32	no	0.000971052	0.425795
TRINITY_DN10131_c0_g1	2.19667	6.62667	up	0.00766101	1.25437
TRINITY_DN10132_c0_g1	17.3667	17.01	down	8.52201e-13	-1.12525
TRINITY_DN10133_c0_g2	96.65	81.9633	no	4.5213e-22	-0.746273
TRINITY_DN10136_c0_g1	3.66667	5.05333	no	0.792599	0.145302
TRINITY_DN10136_c0_g2	41.1267	28.4867	no	0.000776946	-0.799809
TRINITY_DN10137_c0_g1	6.68	5.86667	no	0.0449297	-0.534946
TRINITY_DN10138_c0_g1	1.43	27.1333	up	1.43783e-78	3.9096
TRINITY_DN10139_c0_g1	1.76667	77.58	up	3.99185e-132	4.38722
TRINITY_DN1013_c0_g1	226.503	336.84	no	0.0144066	0.141864
TRINITY_DN1013_c1_g1	68.3533	58.4267	no	5.64844e-15	-0.586223
TRINITY_DN1013_c1_g2	0	9.96	up	0.000719143	6.60064
TRINITY_DN10140_c0_g2	11.3233	17.2833	no	0.418127	0.40193
TRINITY_DN10141_c0_g1	13.78	18.9667	no	0.96423	0.00695176
TRINITY_DN10142_c0_g1	1.55333	12.06	up	6.44455e-05	1.17195
TRINITY_DN10145_c0_g1	8.78	20.2067	no	2.5416e-12	0.834431
TRINITY_DN101471_c0_g1	0.666667	0.67	no	0.65854	-0.329867
TRINITY_DN10147_c0_g1	5.35333	7.18	no	0.770652	0.0731073
TRINITY_DN10148_c0_g1	2.87333	6.73667	no	0.000102419	0.960386
TRINITY_DN10150_c0_g1	22.0733	12.8233	down	1.81035e-37	-1.16275
TRINITY_DN10151_c0_g1	1.41667	8.29667	up	0.000389352	2.1914
TRINITY_DN10153_c0_g1	3.09333	17.54	no	0.0165332	2.20312
TRINITY_DN10155_c0_g1	18.5733	23.4567	no	0.893659	-0.0168224
TRINITY_DN10155_c0_g2	20.38	28.99	no	0.120022	0.150673
TRINITY_DN101574_c0_g1	97	97.7767	no	0.00721568	-0.222334
TRINITY_DN10157_c0_g1	30.9767	57.0133	no	6.02258e-09	0.53759
TRINITY_DN10159_c0_g1	3.98333	9.79667	no	3.08352e-05	0.868087
TRINITY_DN1015_c0_g1	115.343	186.69	no	0.000191897	0.521413
TRINITY_DN10160_c1_g1	10.2067	2.25667	no	0.372488	0.414963
TRINITY_DN10160_c1_g2	7.73333	8.70333	no	0.396135	0.216167
TRINITY_DN101615_c0_g1	7.17667	6.44	no	0.00612236	-0.513372
TRINITY_DN10161_c0_g1	5.95667	28.08	up	4.48645e-30	1.72984
TRINITY_DN10164_c1_g1	18.4	14.6567	no	0.512074	-0.310068
TRINITY_DN10166_c0_g1	9.77333	12.4067	no	0.595239	0.373074
TRINITY_DN101677_c0_g2	13.0767	0.286667	down	9.72367e-48	-5.82166
TRINITY_DN10167_c0_g1	1.76667	13.1133	up	1.5683e-32	2.60946
TRINITY_DN101680_c0_g1	24.2933	15.5233	no	0.004141	-0.90867
TRINITY_DN101689_c0_g1	9.38667	13.4867	no	0.824282	0.042134
TRINITY_DN10169_c0_g1	0.893333	6.36333	up	0.00199463	2.44653
TRINITY_DN10169_c0_g2	14.23	19.0267	no	0.590696	0.340286
TRINITY_DN1016_c0_g1	20.1833	0.87	down	4.97195e-134	-5.72845
TRINITY_DN10170_c0_g1	4.65	19.0367	up	2.654e-30	1.75588
TRINITY_DN10172_c0_g1	0	48.5033	up	1.91249e-13	11.4868
TRINITY_DN10174_c0_g1	25.8133	0.156667	down	7.12251e-08	-6.59347
TRINITY_DN10175_c0_g1	7.36	3.85	down	0.000611433	-1.25099
TRINITY_DN10176_c0_g1	17.7967	37.3033	no	0.14463	1.07842
TRINITY_DN10177_c0_g1	5.41667	12.0633	no	0.0095281	0.829679
TRINITY_DN10179_c0_g1	20.5333	10.87	down	2.58446e-35	-1.27703
TRINITY_DN1017_c0_g1	7.82667	11.8533	no	0.0612119	0.244646
TRINITY_DN10180_c0_g1	0	20.2633	up	1.27824e-10	10.4453
TRINITY_DN10182_c0_g1	36.5067	30.0667	no	0.00465418	-0.58187
TRINITY_DN10182_c2_g1	0	9.70333	up	2.38851e-06	8.37409
TRINITY_DN101865_c0_g1	0	29.39	up	2.01786e-07	8.97686
TRINITY_DN10186_c0_g1	0.876667	3.5	up	0.00179577	1.62083
TRINITY_DN10186_c0_g2	0.66	0.78	no	0.848593	-0.123895
TRINITY_DN10188_c0_g1	16.2833	14.05	no	8.22665e-11	-0.575788
TRINITY_DN1018_c0_g1	2.55333	17.73	up	3.94337e-20	2.39279
TRINITY_DN10190_c0_g1	3.02	6.78333	no	0.159726	0.847873
TRINITY_DN10191_c0_g1	11.6867	0.143333	down	4.68038e-26	-6.15395
TRINITY_DN10192_c0_g1	31.6533	16.45	down	1.16115e-07	-1.24329
TRINITY_DN10196_c0_g1	0.0533333	20.5167	up	9.92486e-18	7.85636
TRINITY_DN10196_c0_g2	0.326667	68.3	up	1.37582e-39	7.18809
TRINITY_DN101982_c0_g1	4.92	0.19	down	4.10829e-11	-4.99998
TRINITY_DN10198_c0_g1	0.31	9.96667	up	1.43368e-22	4.58026
TRINITY_DN10199_c0_g1	0.12	5.48667	no	0.0146583	2.08425
TRINITY_DN1019_c0_g1	19.7167	30.3067	no	0.00723741	0.261513
TRINITY_DN1019_c0_g2	0.0633333	5.14667	up	1.66894e-14	5.73228
TRINITY_DN1019_c0_g3	23.4033	151.34	up	6.39839e-198	2.33911
TRINITY_DN1019_c1_g1	0	3.63667	up	0.000363155	6.85821
TRINITY_DN1019_c1_g2	0	2.30333	up	0.0010412	6.46342
TRINITY_DN101_c0_g1	388.927	352.557	no	1.10582e-26	-0.495877
TRINITY_DN10201_c0_g1	6.00333	2.94333	no	0.0820757	-1.28753
TRINITY_DN10206_c3_g1	0.643333	7.54	up	7.97461e-23	3.14264
TRINITY_DN10208_c0_g1	4.87667	44.9167	up	4.36911e-113	2.77964
TRINITY_DN1020_c0_g1	181.67	83.9133	down	4.89506e-130	-1.46442
TRINITY_DN10210_c0_g1	112.427	46.7433	down	2.16208e-64	-1.61193
TRINITY_DN10213_c0_g1	1.95	11.97	up	2.66764e-05	2.23805
TRINITY_DN10213_c0_g2	24.3267	49.2167	no	2.91389e-05	0.642624
TRINITY_DN102146_c0_g1	14.5133	0.1	down	1.58264e-76	-7.47293
TRINITY_DN10214_c0_g1	21.3833	21.52	no	2.04433e-10	-0.671227
TRINITY_DN10215_c0_g1	12.06	4.77	down	1.39582e-15	-1.68784
TRINITY_DN10218_c0_g1	7.71	11.7967	no	0.260259	0.260276
TRINITY_DN10219_c0_g1	5.44	6.50667	no	0.732407	-0.124193
TRINITY_DN10219_c0_g2	7.36667	69.56	up	1.00404e-146	2.87045
TRINITY_DN1021_c0_g1	1.35333	0.446667	down	0.00118139	-1.81071
TRINITY_DN102205_c0_g1	34.32	18.0333	down	7.19667e-10	-1.24127
TRINITY_DN10220_c0_g1	26.2667	30.79	no	0.355956	-0.120058
TRINITY_DN102221_c0_g1	11.5367	10.3933	no	0.759449	-0.258337
TRINITY_DN10222_c1_g1	4.51333	21.7367	up	0.00559252	1.75727
TRINITY_DN10223_c0_g1	11.2167	6.61667	no	0.0589012	-1.01807
TRINITY_DN10224_c0_g1	0.983333	3.64667	up	0.00256914	1.54188
TRINITY_DN10226_c0_g1	8.31	13.3167	no	0.702695	0.23871
TRINITY_DN102296_c0_g1	9.85667	0.173333	down	3.84896e-15	-5.96014
TRINITY_DN1022_c0_g2	17.3167	26.0233	no	0.966433	-0.00942314
TRINITY_DN1022_c0_g3	9.68	1.11	down	1.32397e-09	-3.37935
TRINITY_DN1022_c1_g1	12.5833	82.0167	up	1.33224e-80	2.35611
TRINITY_DN10231_c0_g1	83.67	347.453	up	9.13716e-263	2.16927
TRINITY_DN10231_c0_g2	0.19	3.25	up	3.29808e-16	3.69935
TRINITY_DN10235_c0_g1	3.92667	9.05667	no	0.000110398	0.783505
TRINITY_DN10235_c1_g1	119.207	183.127	no	1.33497e-05	0.258268
TRINITY_DN102360_c0_g1	5.81	7.91	no	0.77661	0.219748
TRINITY_DN10236_c0_g1	1.25	15.37	up	2.16027e-54	3.2414
TRINITY_DN102380_c0_g1	0	8.69	up	2.82845e-07	8.89745
TRINITY_DN10238_c0_g1	0	8.61	up	1.66181e-08	9.52248
TRINITY_DN102391_c0_g1	1.43667	7.49667	up	0.000640056	2.01891
TRINITY_DN10239_c0_g1	593.45	1063.92	no	5.38687e-18	0.51468
TRINITY_DN10239_c0_g3	359.74	621.793	no	5.55278e-07	0.72708
TRINITY_DN1023_c0_g1	1.27	19.4533	up	1.20033e-26	3.56433
TRINITY_DN1023_c0_g2	99.05	187.08	no	7.91121e-23	0.689166
TRINITY_DN1023_c1_g1	43.3667	16.6367	down	2.68344e-44	-1.61795
TRINITY_DN10240_c0_g1	22.2367	45.5033	no	6.37815e-06	0.468668
TRINITY_DN102414_c0_g1	6.92667	0.213333	down	1.43166e-11	-5.21159
TRINITY_DN10242_c0_g1	2.00667	16.0433	up	1.46838e-53	2.57581
TRINITY_DN10244_c0_g1	0	10.34	up	3.37711e-07	8.85607
TRINITY_DN10245_c0_g1	1.42	10.6167	up	3.74195e-12	2.38381
TRINITY_DN10248_c1_g1	0.586667	1.77333	no	0.0228199	1.20515
TRINITY_DN1024_c0_g1	124.703	224.757	no	2.084e-08	0.461546
TRINITY_DN1024_c1_g1	21.7433	17.8	no	1.05564e-08	-0.586051
TRINITY_DN1024_c2_g1	17.6933	34.2367	no	7.7819e-06	0.42011
TRINITY_DN1024_c3_g1	10.13	9.64333	no	0.979932	0.00809816
TRINITY_DN1024_c3_g2	20.3667	10.2633	no	0.794432	-0.0929213
TRINITY_DN1024_c4_g1	24.2467	18.2733	no	4.19258e-05	-0.744749
TRINITY_DN1024_c5_g1	8.75667	9.74333	no	0.576551	-0.176492
TRINITY_DN10251_c0_g1	13.96	10.3933	no	0.00517322	-0.774607
TRINITY_DN10255_c0_g1	7.03333	13.2333	no	0.000507074	0.551916
TRINITY_DN10256_c0_g1	11.13	12.11	no	0.0285164	-0.24769
TRINITY_DN102573_c0_g1	18.7167	26.2633	no	0.135032	0.126472
TRINITY_DN10257_c0_g1	0	31.6833	up	1.50136e-08	9.54122
TRINITY_DN10258_c0_g1	50.5867	70.6833	no	0.218534	0.146531
TRINITY_DN102595_c0_g2	0	9.43667	up	2.36598e-06	8.37629
TRINITY_DN1025_c0_g1	11.63	8.85667	no	8.89242e-12	-0.754443
TRINITY_DN10260_c0_g2	11.0767	0.09	down	1.91382e-32	-7.04706
TRINITY_DN10261_c0_g1	5.49667	9.66333	no	0.0108051	0.45239
TRINITY_DN10262_c0_g1	21.69	68.7267	up	5.37583e-41	1.36605
TRINITY_DN102636_c0_g1	8.72333	0.233333	down	1.15984e-53	-5.60498
TRINITY_DN102638_c0_g1	33.9	12.1167	down	2.83145e-21	-1.8119
TRINITY_DN10263_c1_g1	11.8267	0.0166667	down	7.71051e-16	-9.07636
TRINITY_DN10264_c0_g1	28.5933	1.39	down	7.65256e-183	-4.57662
TRINITY_DN102664_c0_g1	2.6	8.64333	up	6.28948e-07	1.27443
TRINITY_DN10266_c0_g2	561.47	169.277	down	1.04369e-170	-2.06449
TRINITY_DN10267_c0_g1	18993	225.807	down	0	-6.89692
TRINITY_DN10269_c0_g1	6.2	14.57	up	8.94314e-12	1.07514
TRINITY_DN1026_c0_g1	0.243333	1.14333	up	0.00990399	2.91579
TRINITY_DN1026_c0_g2	9.75333	21.9633	no	0.0689282	0.9372
TRINITY_DN1026_c2_g1	122.227	0.406667	down	8.78882e-152	-8.56924
TRINITY_DN10272_c0_g1	24.8667	29.8833	no	0.532439	-0.0808555
TRINITY_DN10275_c0_g1	15.3467	15.6033	no	0.400922	-0.265182
TRINITY_DN10276_c0_g1	5.66	14.2333	no	8.575e-10	0.967343
TRINITY_DN10279_c0_g1	22.53	14.5967	no	2.23251e-13	-0.97805
TRINITY_DN1027_c0_g1	2.99333	5.81	no	0.00805823	0.862092
TRINITY_DN10280_c0_g1	33.0067	43.64	no	0.654353	0.0524901
TRINITY_DN10281_c1_g2	9.13	0	down	8.93788e-07	-8.63303
TRINITY_DN10284_c0_g1	8.42667	15.8367	no	0.000155178	0.534929
TRINITY_DN10286_c0_g1	15.75	13.77	no	3.16049e-05	-0.551006
TRINITY_DN10289_c0_g1	4.12	15.9767	up	4.8449e-19	1.78666
TRINITY_DN10289_c1_g1	62.1833	85.6767	no	0.291734	0.0925231
TRINITY_DN1028_c0_g1	4.29333	23.14	up	3.09812e-41	1.98124
TRINITY_DN1028_c1_g1	4.21667	7.34333	no	0.360515	0.471936
TRINITY_DN1028_c1_g2	7.61	1.58667	down	1.47486e-12	-2.57551
TRINITY_DN10290_c0_g1	3.35667	3.63333	no	0.195415	-0.550434
TRINITY_DN10292_c0_g1	227.18	366.247	no	2.61259e-09	0.393321
TRINITY_DN10293_c0_g2	11.21	0.903333	down	0.000377115	-2.65594
TRINITY_DN10295_c0_g1	1.06333	120.257	up	4.22854e-50	5.84808
TRINITY_DN10296_c0_g1	138.333	196.2	no	0.0510716	0.382652
TRINITY_DN10297_c0_g1	4.24333	11.3933	no	0.116697	1.18489
TRINITY_DN10298_c0_g1	171.12	76.0067	down	0.000227092	-1.19235
TRINITY_DN10299_c0_g1	2.29333	6.22667	up	0.00703486	1.09541
TRINITY_DN1029_c0_g1	13.47	4.4	no	0.0730292	-0.660446
TRINITY_DN1029_c0_g2	20.09	37.2567	no	2.11528e-09	0.528367
TRINITY_DN102_c0_g1	971.863	615.487	down	6.68562e-76	-1.01385
TRINITY_DN102_c0_g2	16.5067	15.4633	no	0.0250869	-0.490589
TRINITY_DN102_c0_g3	11.6833	25.94	no	0.00234227	0.819471
TRINITY_DN10302_c0_g1	6.88667	1.25333	down	0.000360379	-2.71682
TRINITY_DN10303_c0_g1	17.3467	39.3967	no	6.48349e-08	0.829694
TRINITY_DN10304_c0_g1	3.60333	21.5933	up	1.44886e-09	2.29044
TRINITY_DN10306_c0_g1	0.133333	4.23	up	2.9925e-09	4.47282
TRINITY_DN1030_c0_g1	0	10.5533	up	1.17389e-06	8.55683
TRINITY_DN1030_c0_g2	0	87.7033	up	0.000279844	6.94798
TRINITY_DN10312_c0_g1	39.6667	1.49	down	4.72908e-23	-4.96672
TRINITY_DN10313_c0_g1	30.47	66.1	no	0.00181552	0.902663
TRINITY_DN10314_c0_g1	0.91	16.74	up	0.000355677	3.69642
TRINITY_DN103181_c0_g2	165.447	6.03667	down	2.07041e-240	-5.60776
TRINITY_DN10318_c0_g1	3.23333	2.77	no	0.24117	-0.637295
TRINITY_DN10319_c0_g1	90.39	64.5	no	1.275e-30	-0.842752
TRINITY_DN1031_c0_g1	11.6733	11.6933	no	0.0227302	-0.341992
TRINITY_DN1031_c1_g1	7.89667	18.7867	no	1.66885e-05	0.929144
TRINITY_DN1031_c2_g1	13.2167	15.8733	no	0.47292	-0.0951749
TRINITY_DN10320_c0_g1	39.3733	6.22667	down	1.04317e-33	-3.20233
TRINITY_DN10324_c0_g1	0	7.33	up	3.91601e-07	8.82242
TRINITY_DN10325_c0_g1	22.3533	4.86	down	1.29138e-54	-2.67063
TRINITY_DN10326_c0_g1	8.78667	4.8	down	0.000320798	-1.13122
TRINITY_DN10328_c0_g1	18.9333	13.1867	no	2.29263e-10	-0.874135
TRINITY_DN1032_c0_g1	27.7333	18.4867	no	3.37117e-20	-0.957583
TRINITY_DN1032_c0_g2	10.7567	8.64667	no	0.00331976	-0.660428
TRINITY_DN103301_c0_g1	0	9.35	up	8.08221e-08	9.18295
TRINITY_DN10330_c0_g1	34.52	58.8	no	1.12e-08	0.422055
TRINITY_DN10330_c0_g2	6.00667	0.18	down	4.9125e-28	-5.35382
TRINITY_DN10332_c0_g1	0	43.29	up	5.07476e-09	9.76076
TRINITY_DN10332_c0_g2	15.4433	0.6	down	1.35653e-22	-4.34941
TRINITY_DN10333_c0_g1	250.493	231.557	no	9.93723e-14	-0.453465
TRINITY_DN103349_c0_g1	2.07333	3.31667	no	0.695228	0.357132
TRINITY_DN10334_c0_g1	3.86	15.5667	up	2.39092e-29	1.64816
TRINITY_DN10338_c0_g1	0	14.3367	up	9.11612e-08	9.15509
TRINITY_DN1033_c0_g1	15.5733	43.2767	up	5.1163e-23	1.10944
TRINITY_DN10344_c0_g1	21.89	28.9733	no	0.595947	0.253594
TRINITY_DN10348_c0_g1	72.53	84.5633	no	0.108618	-0.152177
TRINITY_DN103492_c0_g1	6.73333	0.07	down	1.78454e-12	-6.76256
TRINITY_DN1034_c0_g1	24.53	79.8433	up	5.65291e-62	1.30266
TRINITY_DN103523_c0_g1	0	6.49667	up	0.00213527	6.162
TRINITY_DN10357_c0_g1	19.44	36.2	no	0.00332021	0.563989
TRINITY_DN103604_c0_g2	0	11.3567	up	0.000131372	7.20976
TRINITY_DN10364_c0_g1	4.83333	5.37667	no	0.0411363	-0.357614
TRINITY_DN10368_c0_g1	82.3467	97.8933	no	0.0788292	-0.123068
TRINITY_DN10369_c0_g1	2.55	10.65	up	2.49612e-18	1.69192
TRINITY_DN10370_c0_g1	9.15667	8.44667	no	7.83358e-06	-0.47922
TRINITY_DN10371_c0_g1	4.95667	14.3	no	1.1804e-06	0.900837
TRINITY_DN10372_c0_g1	23.22	114.807	up	1.59668e-145	1.92817
TRINITY_DN10373_c0_g1	11.36	2.30667	down	1.01733e-13	-2.63479
TRINITY_DN10373_c0_g2	18.1333	9.66333	down	5.1789e-25	-1.27346
TRINITY_DN10375_c0_g1	650.697	3.96	down	1.02922e-258	-7.67204
TRINITY_DN10377_c0_g1	8.30667	7.8	no	0.0241732	-0.456233
TRINITY_DN10378_c0_g1	0	21.41	up	1.94057e-09	9.94772
TRINITY_DN10378_c1_g1	0	19.9733	up	9.10499e-08	9.15968
TRINITY_DN10379_c0_g1	0.846667	18.33	up	6.61544e-43	3.5171
TRINITY_DN10379_c0_g2	9.87	44.2333	up	1.34238e-15	1.83766
TRINITY_DN1037_c0_g1	54.5067	36.3433	no	2.04295e-13	-0.924365
TRINITY_DN1037_c0_g2	10.3067	10.49	no	0.0161095	-0.315561
TRINITY_DN1037_c1_g1	6.66	28.2167	up	2.98837e-13	1.76157
TRINITY_DN10381_c0_g1	92.47	122.623	no	0.155821	0.12227
TRINITY_DN103831_c0_g2	14.2467	0.0266667	down	2.50982e-15	-8.96058
TRINITY_DN103849_c0_g1	7.17667	0.05	down	7.94618e-19	-7.12149
TRINITY_DN10385_c0_g1	186.73	306.02	no	2.29668e-08	0.371779
TRINITY_DN10385_c0_g2	820.647	952.383	no	0.147605	-0.092227
TRINITY_DN10385_c0_g3	0	32.0933	up	2.0516e-07	8.97157
TRINITY_DN10388_c0_g1	22.4867	87.86	up	9.02176e-42	1.63509
TRINITY_DN10388_c1_g1	27.9767	5.44667	down	6.60604e-35	-2.94412
TRINITY_DN1038_c0_g1	11.2733	25.6667	no	4.14458e-13	0.970138
TRINITY_DN10390_c0_g2	119.587	0.72	down	4.34425e-55	-7.71633
TRINITY_DN10390_c1_g1	3.46	130.687	up	4.29542e-29	5.04004
TRINITY_DN10392_c0_g1	3.42667	17.34	up	3.06463e-30	1.9468
TRINITY_DN10393_c0_g1	7.10667	6.40667	no	0.138695	-0.483436
TRINITY_DN10394_c0_g1	0	6.02333	up	0.000207186	7.06051
TRINITY_DN103960_c0_g1	13.9667	0.0266667	down	2.04909e-15	-8.95366
TRINITY_DN10396_c0_g1	68.02	45.9367	no	2.49426e-46	-0.926532
TRINITY_DN10397_c0_g1	55.46	15.87	down	6.10064e-118	-2.16959
TRINITY_DN10397_c0_g2	41.1	90.2	no	0.000371277	0.931045
TRINITY_DN103997_c0_g1	6.67333	0.173333	down	1.38196e-30	-5.50553
TRINITY_DN10399_c0_g1	0	8.28667	up	1.76727e-06	8.45055
TRINITY_DN1039_c0_g1	26.57	42.1333	no	0.000859135	0.30616
TRINITY_DN1039_c0_g2	2.00667	14.99	up	9.80283e-43	2.54435
TRINITY_DN1039_c1_g1	1.52667	1.79333	no	0.800876	-0.120486
TRINITY_DN1039_c2_g1	5.59667	16.96	no	0.011677	1.30525
TRINITY_DN1039_c2_g2	45.34	39.6633	no	0.000894631	-0.509655
TRINITY_DN1039_c2_g3	8.15	7.90667	no	0.469969	-0.342217
TRINITY_DN1039_c4_g1	15.3	15.9933	no	0.886551	-0.0922647
TRINITY_DN103_c1_g1	68.3567	93.4633	no	0.219331	0.0988765
TRINITY_DN103_c1_g2	11.8867	15.4133	no	0.824814	0.0857034
TRINITY_DN103_c1_g3	4.25667	21.6933	up	3.26177e-11	2.05836
TRINITY_DN103_c1_g4	41.73	79.25	no	2.22633e-09	0.576606
TRINITY_DN103_c2_g1	0.436667	11.35	up	6.68384e-25	4.28687
TRINITY_DN104004_c0_g1	8.76	0.243333	down	1.02705e-12	-5.28605
TRINITY_DN104008_c0_g1	11.1033	0.11	down	5.48815e-17	-6.8295
TRINITY_DN10404_c0_g1	14.0267	1.3	down	1.71149e-49	-3.22703
TRINITY_DN10404_c0_g2	13.23	0	down	0.00021281	-7.07081
TRINITY_DN10404_c1_g1	49.2433	12.9133	down	0.000950042	-1.94306
TRINITY_DN10405_c0_g1	171.517	37.2933	down	7.9977e-139	-2.5367
TRINITY_DN10405_c0_g2	138.367	1.51667	down	2.06652e-96	-6.87352
TRINITY_DN10407_c0_g1	93.06	126.843	no	0.228866	0.0900115
TRINITY_DN10409_c0_g1	67.9233	46.2333	no	0.000184892	-0.872499
TRINITY_DN1040_c0_g1	12.0533	38.7133	up	4.68911e-54	1.32084
TRINITY_DN10410_c0_g1	0.143333	23.9933	up	7.33706e-32	6.93739
TRINITY_DN104125_c0_g1	7.6	0.0133333	down	6.19433e-14	-8.59702
TRINITY_DN10412_c0_g1	0	22.0433	up	0.000219891	7.03443
TRINITY_DN104136_c0_g1	7.91	0.04	down	2.86124e-29	-7.83188
TRINITY_DN10413_c0_g1	62.84	58.2133	no	2.65985e-09	-0.454874
TRINITY_DN104149_c0_g1	0	9.01333	up	0.000780817	6.5751
TRINITY_DN10414_c0_g1	19.2633	19.7667	no	0.860927	-0.0309968
TRINITY_DN10415_c0_g1	28.5133	117.373	up	1.82378e-46	1.68638
TRINITY_DN10417_c0_g1	10.9167	13.1667	no	0.911792	-0.036648
TRINITY_DN10418_c0_g1	8.25	11.2933	no	0.251129	-0.316851
TRINITY_DN104191_c0_g1	7.91333	0.0366667	down	1.6704e-10	-7.54547
TRINITY_DN10419_c0_g1	17.66	15.55	no	4.40874e-05	-0.327998
TRINITY_DN1041_c0_g1	21.9967	31.2733	no	0.23757	0.147572
TRINITY_DN104202_c0_g1	6.8	0.0766667	down	1.98054e-20	-6.69424
TRINITY_DN10421_c0_g1	3.29333	2.15667	no	0.0660326	-1.03904
TRINITY_DN10421_c0_g2	7.23667	5.79333	no	0.146403	-0.640314
TRINITY_DN10423_c0_g1	1172.75	1379.91	no	0.0937223	-0.099336
TRINITY_DN10423_c2_g1	19.4033	19.7367	no	0.825625	-0.11447
TRINITY_DN10425_c0_g1	1.99333	5.88667	up	6.60519e-05	1.31729
TRINITY_DN10428_c0_g1	407.42	179.243	down	3.89327e-31	-1.38661
TRINITY_DN10428_c1_g1	0	69.8533	up	4.98341e-08	9.28939
TRINITY_DN10429_c0_g1	13.0033	25.8067	no	8.81343e-08	0.753144
TRINITY_DN10430_c0_g1	9.88	14.0733	no	0.361115	0.15798
TRINITY_DN10431_c0_g1	14.07	18.43	no	0.813013	0.0373198
TRINITY_DN104320_c0_g1	8.05333	0.386667	down	1.00114e-16	-4.58591
TRINITY_DN104329_c0_g1	7.15	0.223333	down	2.05445e-32	-5.24519
TRINITY_DN10432_c0_g2	0.416667	8.56	up	1.76214e-12	4.11324
TRINITY_DN10432_c0_g3	38.19	25.5533	no	1.19028e-13	-0.923274
TRINITY_DN10433_c0_g1	92.6567	25.51	down	3.56858e-112	-2.20997
TRINITY_DN104398_c0_g1	3.83	4.52667	no	0.780206	-0.146856
TRINITY_DN10439_c0_g1	0	4.32667	up	9.90311e-06	7.99289
TRINITY_DN1043_c0_g1	4.92	5.39333	no	0.802102	-0.186459
TRINITY_DN1043_c0_g2	69.2	144.2	no	3.40429e-19	0.710539
TRINITY_DN1043_c0_g4	7.72333	14.71	no	2.95203e-05	0.561864
TRINITY_DN10442_c0_g1	25.9133	32.0367	no	0.810435	-0.0391004
TRINITY_DN10443_c0_g1	11.7933	10.7267	no	1.41112e-09	-0.513005
TRINITY_DN10445_c0_g1	31.6167	10.6167	down	3.17592e-83	-1.9191
TRINITY_DN10448_c0_g1	58.6233	36.1067	down	5.58047e-34	-1.12242
TRINITY_DN1044_c0_g1	8.71667	9.58667	no	0.671947	-0.160355
TRINITY_DN1044_c0_g2	12.0367	2.73333	down	1.40399e-11	-2.46397
TRINITY_DN10452_c0_g1	2.89	10.6633	up	2.95661e-06	1.36132
TRINITY_DN104549_c0_g1	11.2033	0.13	down	8.1722e-21	-4.81041
TRINITY_DN10454_c0_g1	0.0566667	8.04333	up	2.24115e-11	6.42518
TRINITY_DN10454_c0_g2	8.20667	12.1467	no	0.331057	0.223866
TRINITY_DN10455_c0_g1	6.34	15.1067	no	1.93312e-08	0.890808
TRINITY_DN104578_c0_g1	61.1033	31.13	down	1.43475e-10	-1.25226
TRINITY_DN10459_c0_g1	0	18.1133	up	1.18943e-07	9.09569
TRINITY_DN1045_c0_g1	6.76667	28.1867	up	2.69283e-20	1.72854
TRINITY_DN10461_c1_g1	6.34333	4.58	no	0.0187703	-0.797406
TRINITY_DN10461_c6_g1	15.1167	16.38	no	0.069605	-0.240575
TRINITY_DN10463_c0_g1	91.6967	1.5	down	6.06184e-89	-6.25312
TRINITY_DN10468_c0_g1	6.20333	10.24	no	0.000100664	0.496972
TRINITY_DN10469_c0_g1	43.9833	48.88	no	0.118532	-0.136466
TRINITY_DN10470_c0_g1	5.15333	0.0866667	down	1.00888e-05	-5.78453
TRINITY_DN104727_c0_g1	8.71333	0.213333	down	1.85836e-20	-5.55151
TRINITY_DN10475_c0_g1	11.02	0.203333	down	1.09497e-22	-6.05786
TRINITY_DN10479_c0_g1	118.24	202.49	no	0.000597977	0.569589
TRINITY_DN1047_c0_g1	43.3167	202.253	up	3.79243e-147	1.72952
TRINITY_DN104808_c0_g1	0	9	up	4.01717e-10	10.2413
TRINITY_DN10481_c0_g1	0.0633333	4.92667	up	8.37094e-05	3.65996
TRINITY_DN104849_c0_g1	15.7333	0	down	1.22572e-07	-9.09806
TRINITY_DN10484_c0_g1	7.83333	28.4167	up	4.15217e-09	1.61602
TRINITY_DN10486_c0_g1	28.2033	15.5867	down	1.22599e-05	-1.15921
TRINITY_DN10488_c0_g1	58.8733	33.3467	no	0.00408032	-0.983365
TRINITY_DN10489_c0_g1	0.296667	21.9533	up	1.17419e-58	5.69303
TRINITY_DN1048_c0_g1	20.9	20.6467	no	1.70695e-05	-0.379731
TRINITY_DN10490_c0_g1	0.686667	9.94333	up	1.31901e-26	3.51572
TRINITY_DN10492_c0_g1	0.0733333	321.877	up	4.62682e-24	10.9192
TRINITY_DN10492_c0_g2	0	144.567	up	8.08434e-13	11.2716
TRINITY_DN10493_c0_g1	2.44667	9.92	up	3.56824e-20	1.64954
TRINITY_DN10494_c0_g1	5.55	18.9667	up	2.07543e-11	1.49789
TRINITY_DN10499_c0_g1	0	5.35	up	0.000484662	6.76127
TRINITY_DN1049_c0_g1	173.01	56.4767	down	8.80887e-255	-1.99207
TRINITY_DN104_c0_g1	43.2867	25.5967	down	4.05474e-16	-1.09483
TRINITY_DN104_c0_g2	7.02	15.9433	no	2.66432e-05	0.836788
TRINITY_DN104_c0_g3	56.8667	27.8933	down	5.50792e-71	-1.38727
TRINITY_DN104_c0_g4	1.59333	2.16667	no	0.896653	0.0820381
TRINITY_DN104_c0_g5	0.923333	10.3333	up	2.80283e-27	3.09134
TRINITY_DN104_c0_g6	1.19667	11.2033	up	2.73412e-10	2.86646
TRINITY_DN104_c1_g1	5.35	8.97333	no	0.827349	0.116451
TRINITY_DN104_c2_g2	72.9367	84.3367	no	0.0122949	-0.181928
TRINITY_DN104_c3_g1	67.5633	47.1133	no	7.27235e-31	-0.878259
TRINITY_DN104_c3_g2	45.5767	56.0533	no	0.689035	0.122702
TRINITY_DN104_c5_g1	0	15.21	up	5.99947e-06	8.12905
TRINITY_DN10501_c0_g1	18.23	16.9133	no	9.72384e-05	-0.417137
TRINITY_DN105028_c0_g1	7.96	0.16	down	4.80606e-43	-5.91907
TRINITY_DN10502_c0_g1	6.6	10.6367	no	0.121598	0.332141
TRINITY_DN10503_c1_g1	4.42667	83.7	up	2.1578e-192	4.14786
TRINITY_DN10505_c0_g1	44.3233	0	down	0.000248471	-7.00535
TRINITY_DN10507_c0_g1	4.77	18.3767	up	1.14942e-07	1.31822
TRINITY_DN10508_c0_g1	2.8	52.4167	up	2.91472e-158	3.84733
TRINITY_DN10509_c0_g1	9.66667	14.53	no	0.241294	0.207553
TRINITY_DN1050_c0_g1	9.16333	33.6033	up	6.07545e-42	1.51563
TRINITY_DN1050_c1_g1	1	2.59	up	0.00315927	1.01646
TRINITY_DN105123_c0_g1	0	7.58667	up	0.00167187	6.26312
TRINITY_DN10512_c0_g1	27.1167	31.01	no	0.0245944	-0.228143
TRINITY_DN10512_c1_g1	7.85667	10.1733	no	0.849618	-0.0261736
TRINITY_DN10513_c0_g1	0.276667	2.31667	up	7.44945e-05	2.72067
TRINITY_DN10515_c0_g1	14.7867	28.0233	no	0.000293461	0.581126
TRINITY_DN10516_c0_g1	110.883	125.763	no	0.00022349	-0.220877
TRINITY_DN10517_c0_g1	9.84333	24.1367	up	0.007597	1.02577
TRINITY_DN10518_c0_g1	46.7667	57.8667	no	0.419892	-0.0591881
TRINITY_DN10519_c0_g1	40.93	19.4633	down	5.42262e-26	-1.42373
TRINITY_DN1051_c0_g1	62.5267	42.4	no	5.18687e-36	-0.967476
TRINITY_DN1051_c1_g1	52.9867	74.0233	no	0.169897	0.12392
TRINITY_DN105203_c0_g1	7.82667	0	down	1.82916e-05	-7.83056
TRINITY_DN10520_c0_g2	37.04	32.1567	no	1.71004e-05	-0.549021
TRINITY_DN10521_c0_g1	0	13.2667	up	3.64016e-08	9.35594
TRINITY_DN105222_c0_g1	5.64333	0	down	0.000189267	-7.10231
TRINITY_DN10523_c0_g1	0.0366667	11.0567	up	1.43242e-16	7.61682
TRINITY_DN10525_c0_g1	7.77667	9.2	no	0.223694	-0.148751
TRINITY_DN105261_c1_g2	7.92	29.2367	up	0.00250693	1.65146
TRINITY_DN10526_c0_g1	9.20333	8.23333	no	6.52392e-05	-0.831358
TRINITY_DN10527_c0_g1	0.923333	7.3	up	2.73291e-07	2.59874
TRINITY_DN10527_c0_g2	0.35	3.68	up	0.000103843	2.97859
TRINITY_DN10528_c0_g1	24.3967	59.1	up	5.29382e-16	1.02315
TRINITY_DN1052_c0_g1	23.3333	27.9333	no	0.246854	-0.102138
TRINITY_DN10531_c1_g2	0.763333	10.24	no	0.0263585	3.11991
TRINITY_DN10532_c0_g1	8.69	10.05	no	0.327016	-0.197985
TRINITY_DN10533_c0_g1	13.0167	7.20333	down	2.57027e-07	-1.17939
TRINITY_DN10534_c0_g1	1.49333	6.05333	up	0.00681737	1.92169
TRINITY_DN1053_c0_g1	48.4833	51.9367	no	0.000720796	-0.261162
TRINITY_DN10542_c0_g1	37.1733	23.5367	down	1.28002e-12	-1.01428
TRINITY_DN10544_c0_g1	28.3467	101.47	up	8.6713e-47	1.51735
TRINITY_DN10545_c0_g1	6.45	10.44	no	0.00709016	0.327027
TRINITY_DN10545_c1_g1	3.06333	22.2067	up	2.11232e-27	2.51543
TRINITY_DN10545_c2_g1	6.57667	3.21667	down	9.91431e-12	-1.38708
TRINITY_DN10546_c0_g1	3.23667	0.57	down	8.07673e-09	-2.85144
TRINITY_DN10547_c0_g1	74.7267	35.4033	down	4.907e-47	-1.31727
TRINITY_DN10548_c0_g1	0.976667	14.5467	up	1.38672e-29	3.57774
TRINITY_DN1054_c0_g1	3.88	6.90333	no	0.0197658	0.685987
TRINITY_DN1054_c0_g2	18.0933	46.2767	up	4.68567e-13	1.00673
TRINITY_DN10552_c0_g1	9.98667	10.9233	no	0.853387	-0.115182
TRINITY_DN10555_c0_g1	0	5.41	up	0.0010918	6.43874
TRINITY_DN10556_c0_g1	0.13	22.0167	up	4.88677e-29	7.75164
TRINITY_DN10558_c0_g1	0	6.54	up	0.000184387	7.09622
TRINITY_DN10559_c1_g1	1	0.583333	no	0.119526	-1.09912
TRINITY_DN1055_c0_g1	24.05	46.5	no	3.14027e-14	0.598646
TRINITY_DN1055_c1_g1	0.106667	8.80667	up	7.01299e-21	5.82835
TRINITY_DN10561_c0_g1	23.97	16.1933	no	2.25964e-07	-0.862919
TRINITY_DN10562_c0_g1	652.853	391.27	down	7.01142e-44	-1.04327
TRINITY_DN10563_c0_g1	5.55	6.85	no	0.669344	-0.0623783
TRINITY_DN105649_c0_g1	1.04333	3.20667	no	0.0416486	1.24207
TRINITY_DN105649_c0_g2	0.266667	14.0033	up	3.40738e-18	5.20836
TRINITY_DN10564_c0_g1	0	54.18	up	2.05592e-05	7.78278
TRINITY_DN10566_c0_g1	25.75	17.6733	no	1.23328e-11	-0.97045
TRINITY_DN10568_c0_g1	6.67333	11.41	no	0.310031	0.456969
TRINITY_DN105691_c0_g1	27.5333	0.303333	down	2.96207e-52	-6.87566
TRINITY_DN1056_c0_g1	32.7833	16.2433	down	4.28737e-48	-1.42919
TRINITY_DN10571_c0_g2	6.9	1.5	down	0.00389864	-2.35298
TRINITY_DN10572_c0_g1	183.437	285.283	no	0.0572349	0.721848
TRINITY_DN10574_c0_g1	4.77333	10.72	no	9.89451e-05	0.821535
TRINITY_DN10574_c0_g2	366.253	304.76	no	3.04726e-22	-0.591581
TRINITY_DN10574_c1_g1	7.54333	9.02667	no	0.436867	-0.103588
TRINITY_DN10576_c0_g1	0	7.37667	up	2.22816e-06	8.39429
TRINITY_DN105799_c0_g1	0	38.7033	up	4.59753e-12	10.9999
TRINITY_DN105799_c1_g1	1.72667	88.36	up	2.52691e-33	5.48124
TRINITY_DN10579_c1_g1	49.0367	45.32	no	0.0262295	-0.409294
TRINITY_DN1057_c0_g1	7.98	11.38	no	0.307381	0.162005
TRINITY_DN10581_c0_g1	32.54	11.15	down	4.2827e-17	-1.86134
TRINITY_DN105861_c0_g2	0.92	105.823	up	6.61493e-39	6.24781
TRINITY_DN105878_c1_g3	0	10.1133	up	0.000199352	7.06562
TRINITY_DN105879_c0_g1	10.5667	0.0866667	down	1.01363e-32	-7.13762
TRINITY_DN10590_c0_g1	50.4133	47.5133	no	1.97363e-05	-0.428403
TRINITY_DN105913_c0_g1	65.0567	0.346667	down	9.3875e-66	-7.78651
TRINITY_DN10591_c0_g1	19.4267	0.0333333	down	1.79879e-34	-9.35319
TRINITY_DN10591_c0_g4	0	8.87	up	2.19709e-06	8.39628
TRINITY_DN10593_c0_g1	13.0733	30.7167	no	0.00226446	0.722951
TRINITY_DN10594_c0_g1	15.5867	11.0867	no	6.20726e-06	-0.838339
TRINITY_DN10595_c0_g1	7.88333	17.0333	no	9.42042e-08	0.750024
TRINITY_DN10599_c0_g1	19.7467	3.34333	down	8.5317e-34	-3.62934
TRINITY_DN1059_c0_g1	22.7633	11.58	down	1.76532e-09	-1.35206
TRINITY_DN1059_c0_g2	14.7733	18.48	no	0.992897	-0.00237084
TRINITY_DN1059_c0_g3	22.0033	29.09	no	0.891667	0.0196687
TRINITY_DN105_c0_g1	13.8067	133.387	up	1.35286e-108	2.7693
TRINITY_DN10601_c0_g1	6.00333	10.3567	no	0.00433248	0.427461
TRINITY_DN10602_c0_g1	2.34667	13.5233	up	2.01563e-13	2.16645
TRINITY_DN10603_c0_g1	0.0333333	14.81	up	3.68225e-11	7.72248
TRINITY_DN10609_c0_g1	43.4167	28.33	down	1.0087e-18	-1.0901
TRINITY_DN1060_c0_g1	7.21667	18.5267	no	2.18e-12	0.99953
TRINITY_DN10611_c0_g1	0	15.49	up	8.86215e-09	9.65004
TRINITY_DN10612_c0_g1	9.17	8.36333	no	0.000611453	-0.492021
TRINITY_DN10614_c0_g1	7.28667	9.73	no	0.698828	0.0736134
TRINITY_DN10616_c0_g2	70.7367	29.3233	down	1.96551e-98	-1.61365
TRINITY_DN10617_c0_g1	0	15.8933	up	5.9856e-05	7.46006
TRINITY_DN10618_c0_g1	0	15.82	up	3.3351e-07	8.86045
TRINITY_DN10619_c0_g1	0.683333	12.3933	up	5.25422e-05	3.70657
TRINITY_DN1061_c0_g1	4.53667	37.69	up	5.47881e-150	2.64307
TRINITY_DN10621_c1_g4	12.9633	0	down	1.39412e-06	-8.51832
TRINITY_DN10622_c0_g1	12.8967	3.95667	down	0.000141953	-1.95656
TRINITY_DN10623_c0_g1	2.88333	5.16667	no	0.305459	0.524215
TRINITY_DN10624_c0_g1	31.1767	336.357	no	0.0661891	0.308739
TRINITY_DN10625_c0_g1	0	7.95	up	0.000125737	7.22388
TRINITY_DN10627_c0_g1	54.7833	56.2833	no	0.00892357	-0.306909
TRINITY_DN106297_c0_g1	7.21667	0	down	0.000352379	-6.88679
TRINITY_DN10629_c0_g1	13.0333	0.03	down	1.07997e-31	-9.00803
TRINITY_DN1062_c2_g1	13.5267	0	down	1.04198e-09	-10.0739
TRINITY_DN10632_c0_g1	26.3333	21.7067	no	4.57979e-06	-0.613781
TRINITY_DN106345_c0_g1	9.07	81.9267	up	6.33289e-05	3.00556
TRINITY_DN10637_c0_g1	0.3	10.3233	up	5.30352e-28	4.73583
TRINITY_DN10638_c0_g1	12.1133	14.01	no	0.257267	-0.150748
TRINITY_DN10639_c0_g1	1.44	8.71333	up	7.78522e-17	2.22087
TRINITY_DN1063_c0_g2	19.2567	23.3533	no	0.647698	-0.10476
TRINITY_DN10641_c0_g1	79.0133	75.4	no	2.28224e-10	-0.460985
TRINITY_DN10641_c0_g2	109.92	97.96	no	0.882862	-0.0908642
TRINITY_DN10642_c1_g2	38.8267	41.75	no	0.226944	-0.211869
TRINITY_DN10643_c0_g1	2.86333	41.47	up	4.74145e-50	3.51886
TRINITY_DN106455_c0_g1	0	3.00667	up	0.00280689	6.05207
TRINITY_DN10648_c0_g2	14.3333	21.14	no	0.142476	0.205047
TRINITY_DN1064_c0_g1	12.0867	0.363333	down	7.31517e-99	-5.40464
TRINITY_DN10651_c0_g2	157.843	53.3433	down	2.24071e-100	-1.91767
TRINITY_DN10652_c0_g1	3.63	12.3933	up	7.44995e-06	2.21853
TRINITY_DN10653_c0_g1	40.8967	84.11	no	1.44301e-20	0.678579
TRINITY_DN106548_c0_g1	18.63	40.11	no	0.00502718	0.85876
TRINITY_DN10655_c1_g1	1.30333	17.91	up	4.89376e-18	3.42782
TRINITY_DN10657_c0_g2	89.6967	0.206667	down	6.02435e-31	-8.87762
TRINITY_DN106581_c0_g1	25.7567	16.8333	no	2.19292e-09	-0.958674
TRINITY_DN10659_c0_g1	7.45667	33.84	up	5.54907e-06	1.91576
TRINITY_DN1065_c0_g1	136.82	153.14	no	0.00143437	-0.184794
TRINITY_DN10660_c0_g1	32.6867	105.027	up	4.32862e-05	1.65348
TRINITY_DN106611_c0_g1	13.6733	49.9333	up	2.03463e-25	1.34176
TRINITY_DN10661_c0_g1	0.173333	1.57667	no	0.0379705	2.62453
TRINITY_DN10662_c0_g1	1.11667	10.09	up	4.16564e-27	2.51902
TRINITY_DN10663_c0_g1	46.4467	53.0767	no	0.0672288	-0.161199
TRINITY_DN10664_c0_g2	34.49	44.51	no	0.0246277	0.211567
TRINITY_DN106653_c0_g1	15.0633	1.01333	down	6.18674e-35	-4.23374
TRINITY_DN10667_c0_g1	0	9.51333	up	9.99761e-07	8.59554
TRINITY_DN10668_c0_g1	11.51	14.5033	no	0.99338	0.00344575
TRINITY_DN10669_c0_g1	4.44667	9.51333	no	0.000497176	0.680995
TRINITY_DN1066_c0_g1	2931.26	712.44	down	1.5582e-193	-2.29683
TRINITY_DN1066_c1_g1	5.88	6.63667	no	0.176964	-0.227855
TRINITY_DN10671_c0_g1	1.19	9.33667	up	5.89592e-05	2.60904
TRINITY_DN10673_c0_g1	1.25333	5.45667	up	2.10479e-09	1.85548
TRINITY_DN10673_c0_g2	0.276667	3.33667	up	7.9215e-11	3.17148
TRINITY_DN106760_c0_g3	14.6367	0.683333	down	2.38672e-85	-6.28717
TRINITY_DN10676_c0_g1	12.1267	21.6633	no	1.26133e-05	0.565161
TRINITY_DN10676_c1_g1	8.09333	11.0467	no	0.506707	0.0841011
TRINITY_DN106788_c0_g1	13.1133	0.0866667	down	8.11832e-26	-7.4196
TRINITY_DN10679_c0_g1	21.25	34.3267	no	0.269582	0.574048
TRINITY_DN1067_c0_g1	56.0267	54.5833	no	5.92023e-07	-0.393067
TRINITY_DN10680_c0_g3	25.1933	7.86	down	9.93012e-09	-1.95322
TRINITY_DN10683_c0_g1	0	11.1767	up	2.9248e-08	9.40563
TRINITY_DN106849_c0_g1	7.61333	0	down	0.00208256	-6.21261
TRINITY_DN10684_c0_g1	33.37	7.69333	down	4.56714e-117	-3.04054
TRINITY_DN10686_c1_g1	0.79	23.1933	up	6.52427e-14	5.65932
TRINITY_DN10688_c0_g1	0	7.64333	up	4.48693e-09	9.78589
TRINITY_DN1068_c0_g1	12.4167	13.7067	no	0.376385	-0.174165
TRINITY_DN1068_c1_g2	14.16	14.22	no	0.47213	-0.0907429
TRINITY_DN10692_c0_g1	12.64	6.66333	down	1.14204e-14	-1.24109
TRINITY_DN10692_c1_g1	0.87	10.7	up	0.000107172	3.34886
TRINITY_DN10695_c0_g1	28.7867	53.3433	no	8.43083e-11	0.52514
TRINITY_DN10695_c0_g2	15.0367	10.9633	no	2.56084e-09	-0.772502
TRINITY_DN10697_c1_g1	6.71333	36.08	up	3.18499e-29	2.07878
TRINITY_DN10698_c0_g1	3.15667	27.4833	up	5.9447e-18	2.79006
TRINITY_DN10699_c0_g1	76.3233	104.397	no	0.294691	0.123731
TRINITY_DN1069_c0_g1	17.5167	3.75	down	3.9372e-108	-2.45587
TRINITY_DN1069_c0_g2	6.24667	6.58	no	0.148701	-0.28356
TRINITY_DN1069_c2_g1	3.08333	12.6133	up	0.00274233	1.66321
TRINITY_DN1069_c2_g2	42.73	34.27	no	0.0323768	-0.371881
TRINITY_DN106_c0_g1	128.587	139.093	no	7.87271e-11	-0.50185
TRINITY_DN106_c2_g1	19.8867	0.373333	down	4.69141e-26	-6.14883
TRINITY_DN10703_c0_g1	4.57333	6.43333	no	0.747019	0.10654
TRINITY_DN10704_c0_g1	6.45667	7.58	no	0.539181	-0.118548
TRINITY_DN10704_c1_g1	12.1967	59.6467	up	5.20382e-61	1.93557
TRINITY_DN10705_c0_g1	189.9	42.28	down	3.56669e-282	-3.81457
TRINITY_DN10705_c0_g2	0	15.7467	up	0.000967653	6.48898
TRINITY_DN10706_c0_g1	13.0367	21.6933	no	0.00193899	0.302224
TRINITY_DN10707_c0_g1	14.4067	24.6533	no	0.352039	0.254076
TRINITY_DN10708_c0_g1	8.37667	3.59	down	0.00773781	-1.16175
TRINITY_DN1070_c0_g1	36.8267	150.507	up	1.40879e-149	2.03897
TRINITY_DN1070_c0_g2	37.4933	24.6767	no	7.98201e-20	-0.718416
TRINITY_DN10710_c0_g1	13.36	19.4933	no	0.13605	0.184515
TRINITY_DN10711_c2_g1	11.66	0	down	5.68782e-10	-10.1875
TRINITY_DN10715_c0_g1	0	12.1833	up	4.12302e-10	10.2375
TRINITY_DN10717_c0_g1	8.1	28.2267	no	0.0526973	1.8521
TRINITY_DN10719_c0_g1	0	11.9733	up	5.04313e-09	9.76204
TRINITY_DN1071_c0_g1	24.8733	0.773333	down	7.68641e-94	-5.22631
TRINITY_DN10720_c0_g1	26.05	28.5067	no	0.00943506	-0.232449
TRINITY_DN10721_c0_g1	7.42333	9.62667	no	0.860504	0.067313
TRINITY_DN10723_c0_g1	6.85667	3.44	no	0.0158061	-1.27617
TRINITY_DN10724_c0_g1	0	19.6033	up	4.17691e-07	8.80461
TRINITY_DN10726_c0_g1	115.473	170.867	no	0.000448065	0.202679
TRINITY_DN10727_c0_g1	0	37.2333	up	4.31184e-05	7.5643
TRINITY_DN10729_c0_g1	1.96667	112.43	up	4.75563e-240	5.53555
TRINITY_DN1072_c0_g1	15.0833	20.7467	no	0.432195	0.108994
TRINITY_DN1072_c1_g2	4.33667	13.9033	up	0.000143257	1.37335
TRINITY_DN107323_c0_g1	43.9867	2.77	down	2.38922e-30	-3.90263
TRINITY_DN10732_c0_g2	128.87	206.357	no	0.00647427	0.586332
TRINITY_DN10733_c0_g1	30.59	20.97	no	1.24442e-06	-0.852328
TRINITY_DN10734_c0_g1	0	22.7	up	5.21203e-05	7.50665
TRINITY_DN10737_c0_g1	0.456667	4.10667	up	1.55466e-07	2.63034
TRINITY_DN107399_c0_g1	11.7467	0.236667	down	9.38721e-34	-5.96043
TRINITY_DN10739_c0_g1	0	23.1967	up	0.00014007	7.18507
TRINITY_DN1073_c0_g1	16.74	45.4233	up	4.11261e-18	1.07602
TRINITY_DN1073_c0_g2	3.13667	8.93667	up	1.74235e-12	1.14915
TRINITY_DN1073_c0_g3	5.01667	35.7667	up	2.7175e-49	2.48777
TRINITY_DN10742_c0_g1	4.09667	14.9267	no	2.74077e-08	0.805392
TRINITY_DN107435_c0_g1	27.5767	0	down	1.11852e-07	-9.11931
TRINITY_DN10743_c1_g1	7.81	53.98	up	3.38901e-09	2.55016
TRINITY_DN10744_c0_g1	1081.42	330.55	down	0	-2.12807
TRINITY_DN10748_c0_g1	6.87	11.2333	no	0.466063	0.452133
TRINITY_DN1074_c0_g1	31.7333	46.0967	no	8.80282e-05	0.506759
TRINITY_DN107536_c0_g1	0	23.7133	up	1.94624e-11	10.7657
TRINITY_DN10754_c0_g1	33.7567	66.3567	no	3.67214e-08	0.714944
TRINITY_DN10754_c0_g2	17.6633	27.2133	no	0.335135	0.468706
TRINITY_DN10755_c0_g1	13.7867	0	down	5.44463e-08	-9.27268
TRINITY_DN10755_c0_g2	6.15333	0	down	2.65976e-05	-7.72299
TRINITY_DN10758_c0_g1	0	7.68333	up	2.92558e-08	9.4013
TRINITY_DN1075_c0_g1	9.12	24.11	up	2.1114e-12	1.05532
TRINITY_DN10760_c0_g2	14.0867	7.46667	down	1.16347e-05	-1.24523
TRINITY_DN10761_c0_g1	62.7767	50.23	no	0.000106197	-0.611225
TRINITY_DN10763_c0_g1	7.20333	10.2833	no	0.677858	-0.32399
TRINITY_DN10766_c0_g1	25.5833	70.4533	up	3.1147e-15	1.16755
TRINITY_DN10767_c0_g1	16.26	0	down	3.12393e-06	-8.31416
TRINITY_DN10768_c0_g1	20.8033	55.0667	up	1.92337e-05	1.1358
TRINITY_DN1076_c0_g1	21.9867	39.0333	no	1.62574e-09	0.464834
TRINITY_DN10770_c0_g1	2.61667	7.06667	up	0.00126506	1.07164
TRINITY_DN10772_c0_g1	6.59667	8.37333	no	0.507892	0.337976
TRINITY_DN10772_c0_g3	3.00333	6.69333	no	0.0116199	0.794318
TRINITY_DN10773_c0_g1	11.7233	21.44	no	0.000147763	0.534684
TRINITY_DN10774_c0_g4	10.9767	2.81667	down	5.78996e-38	-2.35233
TRINITY_DN10775_c0_g1	6.96	9.86667	no	0.442731	0.113526
TRINITY_DN10776_c0_g1	0.533333	4.63333	up	2.2284e-12	2.71781
TRINITY_DN10776_c0_g2	0	4.34667	up	7.58135e-05	7.38554
TRINITY_DN1077_c0_g1	89.8	53.5733	down	2.92236e-61	-1.11281
TRINITY_DN1077_c1_g1	4.64	6.44	no	0.607027	0.110619
TRINITY_DN10780_c0_g1	1.87	11.22	no	0.228327	0.800421
TRINITY_DN107820_c2_g1	35.4	0.636667	down	1.91663e-80	-6.10045
TRINITY_DN107836_c0_g1	21.1567	7.81667	no	0.104772	-0.305693
TRINITY_DN10783_c1_g1	22.0967	63.0667	up	2.88483e-23	1.15363
TRINITY_DN10785_c0_g1	0.263333	2.83333	up	4.87369e-05	2.97561
TRINITY_DN10787_c0_g2	15.1767	15.9533	no	0.107723	-0.270745
TRINITY_DN10789_c0_g1	0	35.9967	up	1.59529e-07	9.02861
TRINITY_DN1078_c0_g1	81.5167	187.313	up	3.03689e-21	1.00313
TRINITY_DN10790_c0_g1	0.443333	70.6633	up	5.40933e-08	6.65681
TRINITY_DN10791_c0_g1	0	14.0267	up	0.00116332	6.4124
TRINITY_DN10792_c0_g1	0	17.8567	up	3.11414e-07	8.87437
TRINITY_DN10795_c0_g1	0.673333	13.4233	up	4.48822e-06	4.04338
TRINITY_DN10796_c0_g1	15.1567	12.6233	no	0.274926	-0.461744
TRINITY_DN10797_c0_g2	2.50667	4.94333	no	0.0621168	0.637334
TRINITY_DN1079_c0_g2	15.3033	22.8133	no	0.1449	0.222783
TRINITY_DN1079_c1_g1	5.68333	11.2433	no	0.0180446	0.593857
TRINITY_DN1079_c1_g2	12.62	18.4233	no	0.372611	0.212971
TRINITY_DN10802_c0_g1	0.173333	15.48	up	4.33778e-27	6.11879
TRINITY_DN108033_c0_g1	2.19667	5.16333	no	0.273311	0.927925
TRINITY_DN10803_c0_g1	16.32	2.58333	down	2.67824e-40	-3.01447
TRINITY_DN10804_c0_g1	6.31	15.8967	up	5.28033e-11	1.08098
TRINITY_DN10804_c0_g3	8.60667	8.05667	no	0.741538	-0.261633
TRINITY_DN10804_c0_g4	5.39667	6.01667	no	0.815979	-0.141271
TRINITY_DN10805_c0_g1	0.43	5.88	up	1.77402e-08	3.3301
TRINITY_DN108064_c0_g1	594.873	5.13	down	2.82262e-157	-7.22832
TRINITY_DN10809_c0_g1	24.8733	18.4067	no	2.84125e-06	-0.866195
TRINITY_DN1080_c0_g1	23.35	16.26	no	5.68635e-17	-0.817551
TRINITY_DN1080_c1_g1	6.31	3.15	no	0.0365952	-1.26659
TRINITY_DN10811_c1_g1	2.46	1.65	no	0.405144	-0.34564
TRINITY_DN108132_c0_g1	4.32333	9.7	no	0.297305	0.679322
TRINITY_DN10813_c0_g1	9.95667	20.0967	no	1.77888e-06	0.652213
TRINITY_DN10813_c1_g1	1.99333	25.3433	up	2.42973e-67	3.79621
TRINITY_DN10814_c0_g2	21.43	2.97333	down	1.89392e-47	-3.18522
TRINITY_DN10815_c0_g1	13.2633	29.53	no	3.02796e-14	0.817124
TRINITY_DN10815_c0_g2	21.49	29.6233	no	0.305631	0.105953
TRINITY_DN10815_c2_g1	26.49	24.0567	no	0.00360657	-0.335371
TRINITY_DN10819_c0_g1	26.88	49.5933	no	0.00255333	0.571676
TRINITY_DN1081_c0_g1	941.19	823.323	no	1.71234e-38	-0.558894
TRINITY_DN10822_c0_g1	8.27	31.6033	up	7.95878e-63	1.56369
TRINITY_DN10824_c0_g1	11.4267	29.42	up	4.91877e-08	1.03205
TRINITY_DN10824_c1_g1	0.973333	15.2667	up	6.1232e-22	3.62173
TRINITY_DN10826_c0_g1	7.63667	14.5867	no	0.0921618	0.616969
TRINITY_DN10826_c0_g2	2.79667	8.13333	no	0.0110286	1.20196
TRINITY_DN10827_c0_g1	4.80667	3.68333	no	0.39758	-0.638315
TRINITY_DN108285_c0_g1	12.69	0.143333	down	2.37667e-41	-6.74276
TRINITY_DN1082_c0_g1	1.26	240.213	up	0	7.22049
TRINITY_DN10832_c0_g1	5.20667	18.79	up	2.12378e-15	1.49931
TRINITY_DN10833_c0_g1	25.1767	0.313333	down	1.70884e-46	-6.54907
TRINITY_DN10836_c0_g1	23.3933	11.52	no	5.9903e-08	0.914841
TRINITY_DN10838_c0_g1	49.78	34.4667	no	3.01599e-24	-0.907601
TRINITY_DN1083_c0_g1	255.333	190.14	no	2.15091e-28	-0.655623
TRINITY_DN10840_c0_g1	91.5133	81.8633	no	1.04077e-11	-0.518192
TRINITY_DN108428_c0_g1	11.24	1.16667	down	4.51233e-08	-3.54368
TRINITY_DN10845_c0_g1	39.3	24.6233	down	3.7627e-18	-1.0246
TRINITY_DN10845_c0_g2	11.4967	15.11	no	0.833116	0.0370986
TRINITY_DN10847_c0_g1	41.9933	36.2533	no	0.452523	-0.312267
TRINITY_DN10848_c0_g1	10.2033	11.6033	no	0.0883753	0.455959
TRINITY_DN1084_c0_g1	1190.65	1255.04	no	1.87684e-12	-0.287646
TRINITY_DN1084_c1_g1	32.19	96.7267	up	9.71464e-75	1.22487
TRINITY_DN1084_c3_g1	37.4567	50.03	no	0.489492	0.0626266
TRINITY_DN10855_c0_g1	0	12.6333	up	1.25409e-09	10.0307
TRINITY_DN10856_c0_g1	4.36	22.7333	up	2.46025e-08	2.10422
TRINITY_DN10858_c0_g1	21.7333	9.19333	down	1.31549e-25	-1.59332
TRINITY_DN10859_c0_g1	1.13333	6.1	up	2.36926e-12	2.08858
TRINITY_DN1085_c0_g1	6.11667	10.02	no	0.00408717	0.345006
TRINITY_DN10860_c0_g1	92.7333	47.7367	down	1.58228e-48	-1.30308
TRINITY_DN108628_c0_g1	1.84333	3.21667	down	1.72802e-06	-2.55359
TRINITY_DN10862_c0_g1	32.11	0.73	down	2.29882e-25	-5.76195
TRINITY_DN10865_c0_g1	0.626667	12.4533	up	6.9438e-05	3.5797
TRINITY_DN10866_c0_g1	0	16.7	up	7.19961e-07	8.67567
TRINITY_DN108677_c0_g1	8.28	0.396667	down	4.4781e-11	-4.37079
TRINITY_DN10867_c0_g1	156.527	56.7767	up	0.00205208	1.09376
TRINITY_DN10868_c0_g1	56.66	37.0433	down	1.18231e-45	-1.01077
TRINITY_DN1086_c0_g1	39.3133	49.8433	no	0.257214	-0.108199
TRINITY_DN10871_c0_g2	33.5033	46.2667	no	0.30343	0.115132
TRINITY_DN10872_c0_g1	2.86667	10.5267	up	2.73676e-28	1.51128
TRINITY_DN10873_c0_g2	4.54667	11.1867	no	8.3931e-09	0.920187
TRINITY_DN10874_c0_g1	304.297	28.15	down	0	-3.76504
TRINITY_DN10875_c0_g1	1.47	81.5033	up	2.27785e-28	5.47256
TRINITY_DN10876_c0_g1	12.1367	16.6167	no	0.603749	0.107776
TRINITY_DN10877_c0_g2	11.0033	4.86333	down	3.26522e-10	-1.46523
TRINITY_DN108791_c0_g2	2.36333	78.0867	up	2.03384e-69	4.7319
TRINITY_DN10880_c0_g1	4.01	22.72	up	1.668e-17	2.14998
TRINITY_DN10880_c1_g2	142.71	138.05	no	2.6431e-13	-0.415722
TRINITY_DN10880_c1_g3	23.1233	24.0167	no	0.263958	-0.257188
TRINITY_DN10882_c0_g1	44.41	120.893	up	8.72236e-37	1.10513
TRINITY_DN10882_c0_g2	3.93333	17.0933	up	1.5609e-26	1.76411
TRINITY_DN10883_c0_g1	20.3333	13.01	down	1.34205e-07	-1.02017
TRINITY_DN108845_c0_g1	9.01667	0	down	1.51705e-09	-10.0105
TRINITY_DN10885_c0_g1	0.983333	6.56667	no	0.0333781	-1.54806
TRINITY_DN10887_c0_g1	8.25	18.2867	no	1.40698e-07	0.76733
TRINITY_DN10888_c0_g1	11.2	11.2267	no	0.0231379	-0.408867
TRINITY_DN10889_c0_g1	11.32	6.51	no	0.000134458	-0.960746
TRINITY_DN10889_c0_g2	3.95333	4.44333	no	0.424892	-0.161713
TRINITY_DN1088_c0_g1	145.947	110.207	no	1.44427e-40	-0.787499
TRINITY_DN10890_c0_g1	15.3467	31.1433	no	2.93533e-06	-0.609491
TRINITY_DN10893_c0_g1	1.76333	4.77	no	0.0673865	1.13814
TRINITY_DN108943_c0_g2	0.656667	0.523333	no	0.374694	-0.646364
TRINITY_DN10897_c0_g1	12.9033	114.25	up	1.01051e-99	2.81069
TRINITY_DN10898_c0_g1	18.6533	6.95	down	7.52625e-20	-1.77489
TRINITY_DN10899_c0_g1	97.1133	133.737	no	0.180373	0.131241
TRINITY_DN1089_c0_g1	28.2067	15.87	down	7.22035e-42	-1.19047
TRINITY_DN1089_c0_g2	11.24	27.15	no	0.525105	0.0872996
TRINITY_DN1089_c0_g3	15.9467	93.2633	up	3.41291e-191	2.1856
TRINITY_DN1089_c1_g1	17.2133	18.03	no	0.0195868	-0.286058
TRINITY_DN1089_c1_g2	7.39333	8.08	no	0.428312	-0.223346
TRINITY_DN1089_c2_g1	8.05667	20.38	up	0.0021184	1.16402
TRINITY_DN1089_c3_g1	231.347	11.6967	down	9.66314e-18	-4.26963
TRINITY_DN108_c0_g1	69.0267	37.2833	down	3.15018e-33	-1.23253
TRINITY_DN108_c0_g2	31.3433	32.55	no	0.0119431	-0.294556
TRINITY_DN10900_c0_g1	8.44667	12.63	no	0.113041	0.220961
TRINITY_DN10903_c0_g1	2.22333	7.91	up	0.00220783	1.52464
TRINITY_DN10903_c0_g2	8.95333	18.4367	no	8.08248e-05	0.738132
TRINITY_DN10903_c0_g3	33.82	38.1633	no	0.0146537	-0.19668
TRINITY_DN10903_c1_g1	154.307	50.6933	down	2.94212e-75	-1.94679
TRINITY_DN109040_c0_g1	24.9533	10	down	2.39652e-09	-1.65767
TRINITY_DN109040_c0_g2	38.08	12.7933	down	3.23582e-39	-1.92321
TRINITY_DN10904_c0_g1	2.68	7.35667	no	0.121	1.09173
TRINITY_DN10905_c0_g1	0	21.5767	up	4.98304e-07	8.763
TRINITY_DN10906_c0_g1	114.623	332.487	up	3.67108e-49	1.07408
TRINITY_DN10906_c0_g2	55.4133	92.1267	no	0.000769917	0.393078
TRINITY_DN109076_c0_g1	8.7	0.0433333	down	4.01043e-16	-7.59797
TRINITY_DN109082_c0_g1	7.38333	0.406667	down	1.00106e-49	-4.51794
TRINITY_DN10909_c0_g1	5.60333	20.1133	up	3.15995e-15	1.49717
TRINITY_DN1090_c0_g1	49.4233	7.96667	down	9.4173e-100	-2.93899
TRINITY_DN10911_c0_g2	5.24667	42.2433	up	1.43834e-65	2.59547
TRINITY_DN10914_c0_g1	17.9933	27.8933	no	0.00735349	0.273469
TRINITY_DN10916_c0_g1	28.7733	57.5633	no	0.000145527	0.657093
TRINITY_DN10917_c0_g1	3.12	6.26333	no	0.249688	0.687293
TRINITY_DN10918_c0_g1	247.56	19.39	down	2.5175e-28	-3.73044
TRINITY_DN10918_c0_g2	9.36333	0	down	2.6227e-07	-8.93224
TRINITY_DN10918_c0_g3	445.58	33.5567	down	4.82642e-27	-3.74303
TRINITY_DN1091_c0_g1	11.98	66.98	up	3.43446e-84	2.10587
TRINITY_DN10920_c0_g1	64.1733	51.5967	no	1.65182e-10	-0.681002
TRINITY_DN10920_c0_g2	8.62667	3.49667	down	1.59147e-05	-1.68947
TRINITY_DN10926_c1_g1	0.876667	9.15667	up	0.00503403	2.82771
TRINITY_DN109272_c0_g1	5.98667	0.0133333	down	1.78936e-13	-8.45442
TRINITY_DN10927_c0_g1	14.6667	9.90667	no	0.125379	-0.787922
TRINITY_DN10928_c0_g1	5.34333	13.55	no	0.0104166	1.0789
TRINITY_DN109299_c0_g1	27.7667	0	down	6.32005e-07	-8.71258
TRINITY_DN1092_c0_g1	9.72667	147.003	up	9.6153e-294	3.52612
TRINITY_DN10930_c0_g1	19.6967	38.1533	no	7.03297e-05	0.612631
TRINITY_DN10931_c0_g1	8.13667	14.8833	no	0.245757	-0.231528
TRINITY_DN10931_c1_g1	23.72	15.1467	no	3.0545e-05	-0.980098
TRINITY_DN10932_c0_g1	0	8.41667	up	0.000708928	6.61137
TRINITY_DN10932_c1_g3	18.9867	20.7167	no	0.322219	-0.216033
TRINITY_DN10934_c0_g1	418.697	166.243	down	6.78351e-93	-1.64956
TRINITY_DN10935_c0_g1	46.5533	30.6533	no	5.43616e-12	-0.907646
TRINITY_DN10935_c1_g1	45.94	207.09	up	9.3448e-51	1.46655
TRINITY_DN10938_c0_g1	0	8.18	up	7.18354e-08	9.2081
TRINITY_DN10939_c0_g1	39.3333	13.4533	down	1.41441e-14	-1.85086
TRINITY_DN1093_c2_g1	4.95667	2.61333	no	0.0222936	-1.23271
TRINITY_DN109400_c0_g1	3.99333	8.46667	no	0.257586	0.778987
TRINITY_DN109410_c0_g1	7.24	0.203333	down	3.17771e-34	-5.46714
TRINITY_DN10943_c0_g1	8.52667	16.1333	no	4.40659e-05	0.557535
TRINITY_DN10944_c0_g1	264.467	117.6	down	7.08719e-96	-1.53518
TRINITY_DN109470_c0_g1	247.52	361.293	no	0.000642162	0.215072
TRINITY_DN10947_c0_g1	26.9433	6.38333	down	5.26213e-72	-2.45306
TRINITY_DN10948_c0_g1	2.65	12.32	up	3.0105e-22	1.84966
TRINITY_DN10949_c0_g1	1.17333	12.55	up	9.32844e-34	3.08231
TRINITY_DN1094_c0_g1	65.41	98.5633	no	0.0528067	0.231459
TRINITY_DN10951_c0_g1	0.223333	14.5933	up	1.02273e-43	5.61203
TRINITY_DN10954_c0_g1	2.72333	20.4333	up	4.94175e-87	2.71414
TRINITY_DN109550_c0_g1	352.887	46.8067	down	1.09627e-290	-3.71807
TRINITY_DN109550_c0_g2	5.95333	0	down	0.000337769	-6.89641
TRINITY_DN109550_c1_g1	0	11.64	up	1.04803e-05	7.97648
TRINITY_DN10955_c1_g1	0.596667	2.38667	up	0.000213017	1.61621
TRINITY_DN10955_c1_g2	0.103333	4.68667	up	1.90359e-08	5.64204
TRINITY_DN10956_c1_g1	4.02	8.26	up	7.3293e-07	4.60984
TRINITY_DN10957_c0_g1	1.35	5.67	up	0.00954679	1.59057
TRINITY_DN1095_c0_g1	17.4133	15.63	no	0.0181026	-0.366473
TRINITY_DN10960_c0_g1	0	25.8033	up	5.68195e-10	10.1789
TRINITY_DN10965_c0_g1	40.2667	34.4933	no	0.871074	0.0567123
TRINITY_DN10966_c0_g1	4.04667	8.89667	no	8.26292e-06	0.751532
TRINITY_DN109677_c0_g1	0	7.40333	up	4.97697e-05	7.518
TRINITY_DN10968_c0_g1	11.2933	11.1367	no	1.5878e-08	0.760035
TRINITY_DN10969_c0_g1	15.4367	10.4667	no	9.13091e-09	-0.929754
TRINITY_DN1096_c0_g1	9.92667	14.27	no	0.413542	0.167726
TRINITY_DN10970_c0_g1	27.1133	7.93333	down	8.07395e-56	-2.12309
TRINITY_DN10971_c0_g1	2.15667	2.23667	no	0.563833	-0.285801
TRINITY_DN10974_c0_g1	0.463333	10.52	up	6.48425e-19	4.15403
TRINITY_DN10975_c0_g1	0.0933333	3.46333	up	7.0799e-06	4.77942
TRINITY_DN10976_c0_g1	78.4433	38.7533	down	4.18786e-68	-1.2679
TRINITY_DN10979_c0_g1	456.317	134.293	down	0	-2.12226
TRINITY_DN1097_c0_g1	7.81333	13.5633	no	0.181416	0.229014
TRINITY_DN10980_c0_g1	13.0833	10.6567	no	0.0401924	-0.607653
TRINITY_DN109827_c0_g1	9.78	0.133333	down	2.33203e-53	-6.51732
TRINITY_DN10983_c0_g1	16.8767	44.5933	up	6.36586e-30	1.07478
TRINITY_DN10984_c0_g1	5.83667	9.65333	no	0.188147	0.334576
TRINITY_DN10984_c1_g1	8.18667	2.7	down	1.1835e-09	-1.93687
TRINITY_DN10986_c0_g1	102.353	24.86	down	2.25203e-207	-2.42303
TRINITY_DN10986_c1_g1	17.54	25.73	no	0.0126339	0.324034
TRINITY_DN10987_c0_g2	12.64	9.42333	no	0.307965	-0.600627
TRINITY_DN10989_c0_g1	12.2	2.48	down	3.85889e-06	-2.2073
TRINITY_DN10989_c1_g1	2.34667	0	down	0.00015157	-7.17141
TRINITY_DN1098_c0_g1	13.6067	12.7433	no	0.422134	-0.118388
TRINITY_DN1098_c2_g1	3.4	24.2767	up	2.5365e-11	2.54787
TRINITY_DN1098_c2_g2	2.32333	22.4167	up	3.76871e-09	3.01148
TRINITY_DN1098_c2_g3	5.45667	7.80333	no	0.708423	0.172253
TRINITY_DN1098_c3_g1	35.1467	24.6233	no	7.31725e-05	-0.75668
TRINITY_DN10991_c0_g1	28.3367	93.28	up	0.000203197	1.64524
TRINITY_DN10992_c0_g1	6.66	1.63667	no	0.0153003	-1.8923
TRINITY_DN10992_c0_g2	6.64333	3.31	no	0.0838952	-1.46471
TRINITY_DN10993_c0_g1	15.0867	11.7733	down	1.44435e-23	-3.33412
TRINITY_DN109947_c0_g1	19.94	0.18	down	4.48515e-51	-7.08019
TRINITY_DN10994_c0_g1	5.22	10.4467	no	2.70402e-06	0.640235
TRINITY_DN10994_c0_g2	12.5133	12.4667	no	0.559287	-0.258953
TRINITY_DN10995_c0_g1	6.86333	16.6933	no	1.49487e-10	0.927006
TRINITY_DN10997_c0_g1	10.0233	11.2667	no	0.394216	-0.163243
TRINITY_DN109987_c0_g2	0	12.64	up	3.81089e-07	8.82721
TRINITY_DN10998_c0_g1	3.39667	14.2533	up	5.70187e-05	2.05464
TRINITY_DN1099_c0_g1	50.7133	60.1467	no	0.0341336	-0.145465
TRINITY_DN109_c0_g1	0.27	2.73667	up	0.00120885	2.90967
TRINITY_DN109_c0_g2	1.33333	7.24667	up	7.7819e-06	2.09098
TRINITY_DN10_c0_g1	19.61	12.05	down	2.91775e-189	-2.67655
TRINITY_DN11000_c0_g1	5.64667	4.72	no	0.0271585	-0.613622
TRINITY_DN11001_c0_g1	0	45.55	up	8.32671e-10	10.1097
TRINITY_DN110033_c0_g1	9.59	0.23	down	1.23587e-32	-5.70694
TRINITY_DN11003_c0_g1	50.3833	91.4867	no	3.65364e-07	0.518741
TRINITY_DN11003_c0_g2	31.81	28.4467	no	0.00037188	-0.581909
TRINITY_DN11003_c1_g2	0.09	8.31	up	1.12877e-05	5.62875
TRINITY_DN11004_c0_g1	0	9.35333	up	0.000301916	6.92174
TRINITY_DN11005_c0_g1	10.8667	5.55	down	0.00392916	-1.26617
TRINITY_DN11008_c0_g1	46.1333	47.8533	no	0.722299	-0.116813
TRINITY_DN1100_c0_g1	50.8833	82.0667	no	1.92528e-06	0.331892
TRINITY_DN11011_c0_g1	2.65	14.0433	up	1.28099e-17	2.04014
TRINITY_DN11016_c0_g1	7.71333	3.61333	no	0.0114157	-1.35498
TRINITY_DN110173_c0_g1	13.1867	0.32	down	1.31205e-57	-5.73717
TRINITY_DN11018_c0_g1	20.9767	24.1233	no	0.168333	-0.168582
TRINITY_DN11019_c0_g1	6.37667	2.47333	no	0.313965	0.390256
TRINITY_DN1101_c0_g1	85.9	23.49	down	4.91604e-119	-2.22521
TRINITY_DN1101_c0_g2	59.1933	73.7133	no	0.595142	-0.0403792
TRINITY_DN11020_c0_g1	44.1867	33.0533	no	4.41003e-30	-0.848346
TRINITY_DN11022_c0_g1	25.1767	19.9433	no	2.98429e-16	-0.697912
TRINITY_DN11023_c0_g2	8.57	5.43333	no	0.0112104	-0.89326
TRINITY_DN11027_c0_g1	40.1433	30.0733	no	2.21171e-15	-0.783547
TRINITY_DN11029_c0_g1	0.246667	7.84	up	2.82156e-08	4.54124
TRINITY_DN1102_c0_g1	109.553	99.79	no	5.42032e-12	-0.470328
TRINITY_DN11030_c0_g1	9.53667	21.9967	no	0.0100368	0.944026
TRINITY_DN11032_c0_g1	173.747	73.73	down	7.04291e-33	-1.51782
TRINITY_DN11033_c0_g1	1.86	7.98	no	0.0353654	1.81617
TRINITY_DN11035_c0_g1	21.4767	14.85	no	3.00568e-09	-0.891569
TRINITY_DN11037_c0_g1	34.8333	11.5633	down	5.43322e-10	-1.86182
TRINITY_DN1103_c0_g1	0	84.9067	up	2.60717e-13	11.4415
TRINITY_DN110417_c0_g1	9.05	0.413333	down	2.88036e-18	-4.74035
TRINITY_DN110418_c0_g1	20.3967	34.8833	no	1.42076e-05	0.417078
TRINITY_DN11041_c0_g2	52.97	60.6933	no	0.485477	-0.0623768
TRINITY_DN11043_c0_g1	10.43	21.1633	no	0.0116752	0.517214
TRINITY_DN11046_c0_g1	148.123	80.1267	down	6.18601e-47	-1.22126
TRINITY_DN11047_c0_g1	1.8	7.67667	up	5.39215e-22	1.73302
TRINITY_DN11049_c0_g1	0	25.8767	up	8.05317e-08	9.18384
TRINITY_DN1104_c0_g1	180.347	234.147	no	0.592926	-0.037967
TRINITY_DN11051_c0_g1	39.0467	23.97	down	8.60153e-18	-1.05001
TRINITY_DN11053_c0_g1	0.253333	2.88	up	2.11914e-06	3.23733
TRINITY_DN11054_c0_g1	3.27667	5.18333	no	0.434452	0.321345
TRINITY_DN11055_c0_g1	0.856667	4.33	up	8.31796e-09	2.04732
TRINITY_DN1105_c0_g1	4.52	1.04667	down	3.03973e-17	-2.46081
TRINITY_DN1105_c0_g2	3.28667	6.17333	no	0.106643	0.568715
TRINITY_DN1105_c1_g1	1.13667	3.91	no	0.391068	0.562937
TRINITY_DN11065_c0_g1	0.42	3.57333	no	0.0158106	2.55828
TRINITY_DN11066_c0_g1	6.45667	9.97667	no	0.136668	0.295465
TRINITY_DN11068_c0_g1	1.29	18.8433	up	5.80623e-56	4.29092
TRINITY_DN11068_c0_g2	2.62667	1.19333	down	0.00573468	-1.44842
TRINITY_DN1106_c0_g1	21.62	10.9533	no	0.00889217	-0.461452
TRINITY_DN11070_c0_g1	0	10.8767	up	1.40588e-07	9.05867
TRINITY_DN11071_c1_g1	0.54	25.72	up	6.59813e-43	5.25501
TRINITY_DN11071_c1_g2	0.98	26.3567	up	7.40573e-12	4.3071
TRINITY_DN11072_c1_g1	0	3.85667	up	0.00322584	5.98093
TRINITY_DN11073_c0_g1	13.4933	0.136667	down	5.24502e-25	-6.77538
TRINITY_DN110747_c0_g1	7.01667	0.0366667	down	3.0273e-09	-7.13691
TRINITY_DN11074_c0_g1	2.03667	33.7833	up	3.16407e-88	3.678
TRINITY_DN11075_c0_g1	1.78667	37.5033	up	2.02659e-11	4.12641
TRINITY_DN11076_c0_g1	317.357	253.233	no	0.0236734	-0.407034
TRINITY_DN11078_c0_g1	63.8767	23.5	down	1.6035e-31	-1.77094
TRINITY_DN11079_c0_g1	0	17.36	up	2.49408e-05	7.72661
TRINITY_DN1107_c0_g1	25.7333	80.36	up	1.25741e-58	1.3578
TRINITY_DN1107_c1_g1	7.05667	15.79	no	8.22384e-08	0.804008
TRINITY_DN1107_c2_g1	9.21667	33.84	up	7.41627e-30	1.4998
TRINITY_DN11083_c0_g2	12.0433	14.27	no	0.952071	0.0402556
TRINITY_DN11084_c0_g1	2.33333	4.26667	no	0.509802	0.492042
TRINITY_DN11085_c0_g1	11.2533	0.18	down	1.26841e-22	-6.10376
TRINITY_DN11088_c0_g1	12.1767	6.17667	down	1.31476e-05	-1.24116
TRINITY_DN11089_c0_g1	55.3167	31.3167	down	5.19028e-34	-1.17521
TRINITY_DN1108_c0_g1	124.753	125.317	no	2.43816e-10	-0.34797
TRINITY_DN1108_c0_g2	6.30333	5.38	no	0.0324498	-0.580871
TRINITY_DN1108_c1_g1	10.0667	25.3867	up	2.12916e-32	1.3987
TRINITY_DN1108_c1_g3	16.5867	11.8467	no	2.2553e-21	-0.849258
TRINITY_DN11091_c0_g1	314.653	147.09	down	1.11147e-168	-1.44926
TRINITY_DN11092_c0_g1	620	386.04	down	1.46648e-95	-1.05201
TRINITY_DN11092_c0_g2	0	7.55333	up	1.28837e-06	8.53331
TRINITY_DN11093_c0_g1	4.35667	3.66667	no	0.000400759	-0.612747
TRINITY_DN11094_c0_g1	4.97667	281.223	up	3.66134e-97	4.46921
TRINITY_DN110959_c0_g2	12.05	16.43	no	0.648553	0.158624
TRINITY_DN11098_c0_g1	62.5933	0	down	3.73411e-06	-8.26485
TRINITY_DN11098_c0_g2	6.29	0.143333	down	4.21387e-05	-5.38751
TRINITY_DN11099_c0_g1	0.866667	4935.79	up	0	12.0658
TRINITY_DN1109_c0_g1	0	39.8267	up	9.55299e-13	11.2459
TRINITY_DN110_c0_g1	39.2733	55.0633	no	0.252896	0.129506
TRINITY_DN110_c0_g2	10.3667	7.72333	no	0.114746	-0.725227
TRINITY_DN110_c0_g3	61.4533	37.0533	down	4.17327e-28	-1.07889
TRINITY_DN110_c0_g4	12.8	8.87333	no	1.76747e-09	-0.883692
TRINITY_DN110_c10_g1	16.9733	0.316667	down	1.37037e-52	-6.14701
TRINITY_DN110_c1_g1	89.0233	86.2	no	7.92655e-11	-0.701214
TRINITY_DN110_c3_g1	18.64	24.4733	no	0.621619	0.391105
TRINITY_DN110_c4_g1	7.81333	18.13	no	0.0834209	0.997649
TRINITY_DN11101_c0_g1	18.7733	0.256667	down	4.1762e-06	-5.86174
TRINITY_DN11104_c0_g1	5.26667	7.31	no	0.689593	0.140254
TRINITY_DN11108_c0_g1	3.14667	10.58	up	1.94574e-12	1.39899
TRINITY_DN11109_c0_g1	10.3667	9.97667	no	0.700131	-0.25084
TRINITY_DN1110_c0_g1	31.21	22.1333	no	0.0510358	-0.293255
TRINITY_DN1110_c0_g2	0	15.9733	up	6.32283e-05	7.4493
TRINITY_DN1110_c0_g3	39.74	216.413	up	3.08433e-160	2.09255
TRINITY_DN1110_c1_g1	8.88667	5.30667	no	0.0753443	-0.699168
TRINITY_DN11111_c0_g1	31.32	4.93	down	1.79051e-79	-3.06486
TRINITY_DN11113_c0_g1	2.3	0.993333	no	0.011491	-1.5558
TRINITY_DN11114_c0_g1	9.49	28.2467	up	1.39979e-08	1.0992
TRINITY_DN11115_c0_g1	5.16667	11.3667	no	1.44131e-05	0.787662
TRINITY_DN11115_c0_g2	2.51667	7.18333	up	0.00210236	1.17562
TRINITY_DN11118_c0_g1	49.2567	32.9733	no	1.74703e-31	-0.988556
TRINITY_DN11119_c0_g1	124.683	41.2	down	1.21896e-86	-1.94853
TRINITY_DN1111_c0_g1	26.5367	24.12	no	0.000456609	-0.495174
TRINITY_DN11120_c0_g1	9.67	0.586667	down	1.08492e-19	-4.32104
TRINITY_DN111212_c0_g1	6.81333	2.69	no	0.749065	-0.14115
TRINITY_DN11122_c1_g1	16.6633	29.93	no	0.0977832	0.619075
TRINITY_DN11123_c0_g1	12.6333	9.79667	no	0.420269	-0.514465
TRINITY_DN11125_c0_g1	18.2333	36.9167	no	4.66784e-12	0.648487
TRINITY_DN11126_c0_g1	19.8867	27.9333	no	0.14646	0.128864
TRINITY_DN11127_c0_g1	2.63667	20.33	no	0.0235878	2.53367
TRINITY_DN11129_c0_g1	12.5933	25.2867	no	2.33687e-10	0.645708
TRINITY_DN11129_c0_g2	8.34333	13.8367	no	0.14094	0.400938
TRINITY_DN1112_c1_g1	0	3.08667	up	2.09608e-05	7.78249
TRINITY_DN1112_c2_g1	10.3133	1.09667	down	5.01264e-48	-3.27289
TRINITY_DN11130_c0_g1	25.4033	29.9867	no	0.106228	-0.175703
TRINITY_DN11133_c0_g1	0	15.1467	up	6.47915e-11	10.5629
TRINITY_DN11134_c0_g1	3.55333	21.2633	up	2.30958e-10	2.26935
TRINITY_DN11136_c2_g1	95.15	3.45	down	4.89832e-106	-5.09053
TRINITY_DN11138_c0_g1	0	12.3867	up	8.71028e-09	9.65379
TRINITY_DN11139_c0_g2	2.39667	164.807	up	0	5.74291
TRINITY_DN1113_c0_g1	24.7967	54.5833	no	1.881e-08	0.594108
TRINITY_DN11140_c0_g2	697.087	154.46	down	0	-2.51163
TRINITY_DN11140_c0_g3	435.13	162.963	down	8.5822e-119	-1.60187
TRINITY_DN11140_c2_g1	15.62	59.6367	up	8.21374e-25	1.60114
TRINITY_DN11142_c0_g1	0	10.3367	up	4.94607e-06	8.18117
TRINITY_DN11144_c0_g1	4.21667	6.54667	no	0.9056	-0.0354881
TRINITY_DN111452_c0_g1	7.42667	7.40333	no	0.12705	-0.3538
TRINITY_DN11146_c0_g1	82.4767	76.6433	no	1.16523e-05	-0.445935
TRINITY_DN11146_c0_g2	33.69	38.25	no	0.420236	-0.138394
TRINITY_DN11147_c0_g1	4.96	33.3267	up	3.55241e-49	2.62675
TRINITY_DN11148_c0_g1	3.3	11.0733	up	2.12828e-24	1.70742
TRINITY_DN11149_c0_g2	6.96333	2.71	down	6.63456e-05	-1.69905
TRINITY_DN1114_c0_g1	12.2067	34.0033	up	3.31651e-27	1.11383
TRINITY_DN1114_c0_g3	3.99	10.1033	no	5.67919e-05	0.982378
TRINITY_DN111533_c0_g1	5.4	14.7	no	5.22246e-06	0.946163
TRINITY_DN11153_c0_g2	9.80667	24.52	up	0.000480953	1.76802
TRINITY_DN11155_c0_g1	28.75	52.3133	no	2.01786e-05	0.485964
TRINITY_DN11155_c3_g1	4.37333	12.7467	up	1.64494e-10	1.18789
TRINITY_DN11156_c0_g1	0.213333	17.5067	up	2.07905e-18	5.86504
TRINITY_DN11157_c0_g1	0.416667	4.40333	up	0.00302705	2.92271
TRINITY_DN11158_c0_g1	1.65333	3.78667	no	0.000422037	0.821406
TRINITY_DN11158_c0_g3	0.333333	4.77333	up	0.00176985	3.35975
TRINITY_DN1115_c0_g1	18.1833	27.7133	no	0.154734	0.155626
TRINITY_DN1115_c1_g1	3.6	12.5067	up	0.00198103	1.49587
TRINITY_DN11161_c0_g1	13.0567	57.9533	up	1.25178e-07	1.9611
TRINITY_DN11162_c0_g1	2.35333	47.02	up	1.18257e-06	3.94818
TRINITY_DN11163_c0_g1	0.233333	52.5033	up	0.000439148	3.38265
TRINITY_DN11165_c0_g1	0	7.1	up	0.0001122	7.2602
TRINITY_DN11167_c0_g1	3.09	13.6567	up	3.00649e-20	1.78892
TRINITY_DN11168_c0_g1	1.65333	6.54667	no	0.0288906	1.69373
TRINITY_DN11169_c0_g1	1.33333	18.3733	up	5.02992e-05	3.6631
TRINITY_DN1116_c0_g1	55.86	143.39	up	2.30288e-46	1.00685
TRINITY_DN11171_c0_g1	17.9667	17.6733	no	4.91054e-07	-0.588768
TRINITY_DN11172_c0_g1	15.67	20.6867	no	0.652624	0.0707789
TRINITY_DN11174_c0_g1	8.26	12.5967	no	0.543548	0.377729
TRINITY_DN111754_c0_g1	5.22	28.1767	up	1.28184e-08	2.03421
TRINITY_DN11176_c0_g1	0	10.4367	up	2.37619e-05	7.74045
TRINITY_DN111796_c0_g1	7.25333	1.04667	down	1.30531e-55	-4.76987
TRINITY_DN1117_c0_g1	8.15	18.9367	no	2.68868e-08	0.826051
TRINITY_DN1117_c0_g2	18.58	21.6433	no	0.36712	-0.129363
TRINITY_DN1117_c0_g3	37.6933	35.9267	no	0.300494	-0.301951
TRINITY_DN1117_c1_g2	0.493333	7.68	up	3.62401e-23	3.5285
TRINITY_DN1117_c2_g1	11.5833	21.6967	no	0.000114302	0.488459
TRINITY_DN1117_c3_g1	72.81	17.39	down	6.20458e-85	-2.36638
TRINITY_DN11181_c0_g1	32.34	37.2533	no	0.74168	0.218161
TRINITY_DN11184_c0_g1	9.74	10.7267	no	0.671947	-0.162514
TRINITY_DN111851_c0_g1	7.89667	0.546667	down	4.7787e-42	-4.65022
TRINITY_DN11186_c0_g1	0.456667	13.6267	up	4.01931e-34	4.52469
TRINITY_DN1118_c0_g1	9.3	17.6633	no	0.0293072	0.551607
TRINITY_DN1118_c0_g2	4.37	16.22	up	8.74697e-14	1.58468
TRINITY_DN1118_c0_g3	10	24.0467	no	6.81175e-08	0.889673
TRINITY_DN11190_c1_g1	24.2833	11.03	down	2.95479e-05	-1.40525
TRINITY_DN11191_c0_g1	0	10.2333	up	8.15465e-09	9.66696
TRINITY_DN11195_c0_g1	35.45	20.7467	down	1.08988e-18	-1.12074
TRINITY_DN11196_c0_g1	11.6533	16.6367	no	0.495793	0.199867
TRINITY_DN11198_c0_g1	44.97	90.3533	no	7.21262e-12	0.612293
TRINITY_DN1119_c0_g1	383.547	40.3867	down	5.24536e-286	-3.57667
TRINITY_DN111_c0_g1	157.513	114.633	no	0.000306739	-0.587486
TRINITY_DN111_c0_g3	6.63667	6.70667	no	0.00895667	-0.34862
TRINITY_DN111_c2_g1	17.36	45.9967	no	1.62832e-13	0.770206
TRINITY_DN111_c2_g2	65.2233	46.81	no	2.57875e-06	-0.768566
TRINITY_DN111_c5_g1	259.323	124.797	down	8.26234e-86	-1.40559
TRINITY_DN11202_c0_g2	5.79	17.8867	up	8.41016e-36	1.26245
TRINITY_DN11203_c0_g3	4.56667	18.9667	up	1.66898e-41	1.68083
TRINITY_DN11204_c0_g1	6.09667	10.2033	no	0.369442	0.425769
TRINITY_DN11206_c0_g3	10.5333	5.77	down	2.12721e-11	-1.22239
TRINITY_DN1120_c0_g1	6.37	11.5767	no	0.0116681	0.468016
TRINITY_DN1120_c1_g1	17.07	20.9833	no	8.04211e-06	0.551555
TRINITY_DN1120_c2_g1	247.137	71.0833	down	2.167e-116	-2.14518
TRINITY_DN11210_c0_g1	27.43	38.3467	no	0.464844	0.198615
TRINITY_DN112136_c0_g1	10.7867	16.3433	no	0.0266106	0.321547
TRINITY_DN11214_c0_g1	0	12.5767	up	1.74286e-07	9.00843
TRINITY_DN11216_c0_g1	0	8.69333	up	7.32295e-09	9.68729
TRINITY_DN112170_c0_g1	0.103333	27.1067	up	5.18774e-26	7.37564
TRINITY_DN11217_c0_g1	11.3333	10.33	no	8.54569e-07	-0.499533
TRINITY_DN11218_c0_g1	24.8567	51.72	no	0.0525253	0.977405
TRINITY_DN1121_c0_g1	102.22	95.6567	no	2.05795e-08	-0.44092
TRINITY_DN11221_c0_g1	3.36667	7.32667	no	0.00034118	0.751067
TRINITY_DN11224_c0_g1	0.516667	3.79	up	1.42184e-08	2.51151
TRINITY_DN11226_c0_g1	23.5467	63.3633	up	1.66351e-20	1.0852
TRINITY_DN11227_c0_g1	5.61	15.4167	up	5.91942e-08	1.11204
TRINITY_DN11228_c0_g1	7.13	37.1067	no	0.0130323	2.18577
TRINITY_DN1122_c0_g1	30.1333	65.9967	no	5.80779e-29	0.769217
TRINITY_DN11231_c0_g1	144.753	209.353	no	0.0281463	0.415359
TRINITY_DN11232_c0_g1	0	10.75	up	1.13869e-06	8.56395
TRINITY_DN11235_c0_g1	32.4033	21.8867	no	2.56164e-16	-0.925885
TRINITY_DN1123_c0_g1	268.27	154.867	down	8.99335e-110	-1.12349
TRINITY_DN11247_c0_g1	74.1433	74.8533	no	0.00615991	-0.301658
TRINITY_DN1124_c0_g1	61.5167	35.61	down	1.04892e-60	-1.1448
TRINITY_DN1124_c1_g1	126.003	51.61	down	3.52397e-153	-1.55852
TRINITY_DN1124_c1_g2	263.237	134.18	down	1.56141e-23	-1.22086
TRINITY_DN112504_c0_g3	4.96	17.3367	up	1.61333e-34	1.44189
TRINITY_DN11250_c0_g2	60.9333	24.48	down	4.16702e-05	-1.46685
TRINITY_DN112512_c0_g1	66.2133	96.9833	no	0.0654865	0.196974
TRINITY_DN11251_c0_g2	0	7.94667	up	5.11921e-08	9.28246
TRINITY_DN112529_c0_g1	12.13	0	down	1.79301e-08	-9.51
TRINITY_DN11253_c0_g1	0.0533333	2.56667	up	5.61217e-06	4.83189
TRINITY_DN11254_c0_g1	7.05333	9.08	no	0.831283	0.0319893
TRINITY_DN11255_c0_g1	5.81333	20.1267	up	4.90848e-05	1.51346
TRINITY_DN11257_c0_g1	40.26	35.0567	no	1.39343e-08	-0.54843
TRINITY_DN11258_c0_g1	74.03	47.2267	no	4.47438e-16	-0.97816
TRINITY_DN11260_c0_g1	13.88	8.95333	no	0.407356	0.370651
TRINITY_DN11262_c0_g1	6.68	11.63	no	0.640792	-0.0671152
TRINITY_DN11263_c0_g1	7.34333	20.34	up	4.96415e-11	1.10005
TRINITY_DN112646_c0_g2	15.1867	0.176667	down	1.10587e-52	-6.70006
TRINITY_DN11264_c0_g1	0	6.81667	up	1.82668e-07	9.00078
TRINITY_DN11266_c0_g1	9.54333	0.74	down	1.29861e-49	-4.09864
TRINITY_DN11266_c0_g2	12.56	8.10667	no	4.17445e-10	-0.982511
TRINITY_DN11269_c0_g1	12.96	11.2833	no	0.0136325	-0.539391
TRINITY_DN1126_c0_g1	17.6233	36.7633	no	4.96435e-15	0.693706
TRINITY_DN1126_c1_g1	3.81	11.99	up	0.00359852	1.35746
TRINITY_DN11271_c0_g1	13.89	4.84333	down	9.70907e-33	-2.83284
TRINITY_DN112725_c0_g1	14.0433	0.123333	down	2.35341e-43	-7.03554
TRINITY_DN11272_c0_g1	0	12.45	up	7.97017e-05	7.37103
TRINITY_DN11272_c0_g2	0	48.61	up	4.82084e-07	8.77209
TRINITY_DN11273_c0_g1	10.9267	15.5133	no	0.333651	0.157533
TRINITY_DN11275_c0_g1	224.503	297.96	no	0.181027	0.142232
TRINITY_DN11277_c0_g1	0	12.1467	up	5.65115e-08	9.25984
TRINITY_DN11278_c0_g1	475.703	355.7	no	2.05267e-36	-0.741263
TRINITY_DN11278_c0_g2	84.6	40.5233	down	3.36136e-27	-1.38585
TRINITY_DN1127_c0_g1	68.49	52.68	no	1.22131e-07	-0.594228
TRINITY_DN1127_c0_g2	9.79	11.2833	no	0.802523	-0.110105
TRINITY_DN1127_c1_g1	0.0333333	13.7067	up	6.85457e-09	6.94961
TRINITY_DN1127_c2_g1	21.4933	46.69	no	1.08462e-05	0.781488
TRINITY_DN1127_c2_g3	322.643	0	down	3.8739e-22	-13.923
TRINITY_DN11282_c0_g1	0	3.54333	up	3.66814e-05	7.61048
TRINITY_DN11283_c0_g1	2.25333	19.7833	up	1.94643e-90	2.7558
TRINITY_DN11287_c0_g1	0.0733333	19.8433	up	1.81708e-79	7.64721
TRINITY_DN11288_c0_g1	1.16667	4.15333	up	0.00621438	1.28538
TRINITY_DN1128_c0_g1	17.4533	17.22	no	0.00225191	-0.371617
TRINITY_DN11290_c0_g1	15.8967	23.21	no	0.0020097	0.552106
TRINITY_DN11291_c0_g1	603.673	222.997	down	1.2084e-23	-1.52717
TRINITY_DN11295_c0_g1	66.2833	95.5267	no	0.0656909	0.152386
TRINITY_DN11297_c0_g1	25.1167	194.373	up	1.34293e-32	2.93816
TRINITY_DN11297_c0_g3	0	580.437	up	9.24504e-15	11.9176
TRINITY_DN11297_c1_g1	0.11	29.5167	up	2.35424e-09	7.11249
TRINITY_DN11297_c1_g2	0	60.7333	up	8.2814e-06	8.04156
TRINITY_DN112992_c0_g1	137.59	122.63	no	2.21005e-06	-0.501522
TRINITY_DN11299_c0_g1	0	8.81333	up	0.00054897	6.70699
TRINITY_DN1129_c0_g1	41.3167	431.477	up	0	3.03581
TRINITY_DN112_c0_g1	0	15.98	up	3.33899e-05	7.64187
TRINITY_DN11300_c0_g1	17.4167	16.8	no	0.580604	-0.25319
TRINITY_DN11305_c0_g1	0.176667	5.51667	up	7.89415e-05	4.36798
TRINITY_DN113073_c0_g1	7.65667	5.27	no	1.30346e-07	-0.901175
TRINITY_DN1130_c0_g1	11.2067	19.38	no	0.000127592	0.488098
TRINITY_DN11310_c0_g1	0	13.3867	up	6.86447e-09	9.70022
TRINITY_DN11314_c0_g1	6.85	4.86333	no	0.0561213	-0.964548
TRINITY_DN11315_c0_g3	6.38667	7.55	no	0.122625	-1.17159
TRINITY_DN11317_c0_g1	0	11.9233	up	5.9979e-10	10.1677
TRINITY_DN11318_c0_g1	174.54	203.053	no	0.0749881	-0.127633
TRINITY_DN1131_c0_g1	19.21	17.15	no	4.28976e-06	-0.527509
TRINITY_DN11321_c0_g1	14.1733	17.4333	no	0.123228	0.436796
TRINITY_DN113222_c0_g1	9	0	down	9.94996e-10	-10.0842
TRINITY_DN113237_c0_g1	60.05	61.35	no	0.0151946	-0.301603
TRINITY_DN11323_c0_g1	0	12.94	up	6.10944e-05	7.45712
TRINITY_DN11325_c0_g1	36.0133	40.4	no	0.885969	-0.0459156
TRINITY_DN113286_c0_g2	7.82667	0.213333	down	2.00507e-93	-5.51733
TRINITY_DN11328_c0_g1	61.8467	53.3967	no	2.45415e-05	-0.558973
TRINITY_DN11329_c0_g1	3.11667	23.9467	up	0.00201224	2.87172
TRINITY_DN1132_c0_g1	48.8767	24.68	down	4.19569e-29	-1.25548
TRINITY_DN1132_c1_g1	13.0533	5.96	no	0.0223211	-1.23304
TRINITY_DN11330_c0_g1	12.8167	30.76	no	0.538555	0.312507
TRINITY_DN11330_c1_g1	10.5333	24.2933	no	2.50475e-05	0.857238
TRINITY_DN11331_c0_g1	47.78	39.2133	no	0.131285	-0.474354
TRINITY_DN11332_c0_g1	10.1	5.72333	no	0.0363035	-1.36714
TRINITY_DN113330_c0_g1	11.67	0.496667	down	1.12243e-30	-4.84708
TRINITY_DN113343_c0_g3	14.3267	1.50333	down	5.75568e-29	-3.55308
TRINITY_DN113359_c0_g1	9.81667	0.0833333	down	7.63218e-29	-7.19608
TRINITY_DN11335_c0_g1	85.5033	24.5033	down	1.34466e-76	-2.14362
TRINITY_DN11336_c0_g1	1.58	5.21	up	5.33197e-06	1.34672
TRINITY_DN113375_c0_g2	0	8.2	up	1.70783e-05	7.83741
TRINITY_DN11339_c0_g1	12.4233	15.7833	no	0.865523	0.030729
TRINITY_DN1133_c0_g1	1.55	19.9467	up	2.84864e-22	2.32069
TRINITY_DN1133_c2_g1	0.416667	27.2133	up	8.01637e-08	5.44513
TRINITY_DN113419_c0_g1	6.22333	0.126667	down	5.00309e-11	-5.73334
TRINITY_DN11341_c0_g1	972.667	389.397	down	2.74162e-300	-1.67901
TRINITY_DN113430_c0_g1	30.9933	16.2933	down	1.23459e-12	-1.264
TRINITY_DN11344_c0_g1	5.18333	11.0933	no	0.000239382	0.725956
TRINITY_DN113459_c0_g2	7.05333	0.173333	down	4.32866e-65	-5.7113
TRINITY_DN11346_c0_g1	0	9.66	up	4.38725e-07	8.7952
TRINITY_DN11347_c1_g1	0	9.06	up	4.96149e-05	7.51832
TRINITY_DN11349_c0_g1	8.19	13.8467	no	0.0156507	-0.508949
TRINITY_DN1134_c0_g1	27.2633	52.2833	no	1.9534e-13	0.666499
TRINITY_DN1134_c0_g2	120.053	73.86	down	4.56642e-53	-1.05648
TRINITY_DN113523_c0_g1	15.3267	10.63	no	0.00139858	-0.854218
TRINITY_DN11352_c0_g1	0	29.8567	up	2.00107e-06	8.41903
TRINITY_DN11352_c1_g1	0	20.7167	up	6.86295e-08	9.21804
TRINITY_DN113539_c0_g1	22.43	0	down	2.52575e-10	-10.3287
TRINITY_DN113565_c0_g1	7.54	0.0533333	down	8.12786e-15	-7.26664
TRINITY_DN113569_c0_g1	8.04667	0.246667	down	3.36375e-47	-5.39253
TRINITY_DN11356_c0_g1	13.78	9.94667	no	0.0342969	-0.499695
TRINITY_DN113571_c0_g1	10.37	0	down	1.22831e-10	-10.4583
TRINITY_DN11358_c0_g1	7.04	9.38	no	0.418612	0.341974
TRINITY_DN113590_c0_g1	8.06333	0.656667	down	1.39722e-20	-3.94831
TRINITY_DN11359_c0_g1	10.4533	18.8933	no	0.164907	0.638992
TRINITY_DN1135_c0_g1	32.0133	29.8267	no	0.312173	-0.135453
TRINITY_DN11361_c0_g2	19.1733	20.4267	no	0.987646	0.0126354
TRINITY_DN11370_c0_g1	14.1767	8.74333	no	0.0295816	-0.952853
TRINITY_DN11373_c0_g1	16.4067	8.47667	down	0.00254288	-1.21696
TRINITY_DN11374_c0_g1	52.42	67.58	no	0.23602	0.107281
TRINITY_DN11374_c0_g2	39.5867	67.4667	no	8.80506e-05	0.421283
TRINITY_DN11375_c0_g1	0.0666667	10.8433	up	1.23938e-12	8.16609
TRINITY_DN11375_c0_g2	18.2867	0.416667	down	7.23899e-69	-5.77192
TRINITY_DN11378_c0_g1	4.6	29.29	up	6.05183e-06	2.42578
TRINITY_DN1137_c1_g1	70.85	87.0367	no	0.464733	-0.0575519
TRINITY_DN113817_c1_g1	10.5133	0.253333	down	3.10752e-20	-5.64242
TRINITY_DN11385_c0_g1	6.27	6.68667	no	0.58177	-0.162851
TRINITY_DN113864_c0_g1	7.24	0.0266667	down	5.5307e-11	-7.68606
TRINITY_DN11387_c0_g1	16.18	12.89	no	0.0462717	-0.462393
TRINITY_DN11388_c0_g1	41.48	19.53	down	9.93276e-65	-1.47707
TRINITY_DN1138_c0_g1	22.6667	38.9367	no	0.00191834	0.438506
TRINITY_DN1138_c0_g2	1.74333	22.54	up	1.39114e-45	3.2988
TRINITY_DN1138_c0_g3	2.73	24.2667	up	1.84142e-22	2.78359
TRINITY_DN1138_c0_g4	12.2933	10.6367	no	0.013382	-0.548023
TRINITY_DN1138_c1_g1	1.89333	25.6667	up	8.05409e-132	3.38578
TRINITY_DN11390_c0_g1	0	26.71	up	1.85402e-08	9.49752
TRINITY_DN11396_c0_g1	8.62333	8.4	no	3.32906e-05	-0.575082
TRINITY_DN11396_c0_g2	18.4367	21.01	no	0.662228	-0.0791574
TRINITY_DN11396_c1_g1	1.71	1.97333	no	0.807691	-0.145511
TRINITY_DN11399_c0_g1	12.7	36.57	up	7.02877e-11	1.17655
TRINITY_DN1139_c0_g1	56.4633	32.1067	down	1.29544e-37	-1.14167
TRINITY_DN113_c0_g1	230.037	58.54	down	3.13398e-62	-2.35257
TRINITY_DN113_c0_g2	22.6233	146.9	up	1.50044e-181	2.34916
TRINITY_DN113_c1_g1	6.98667	4.26	no	0.107403	-0.788654
TRINITY_DN113_c1_g2	257.527	54.1933	down	0	-2.60371
TRINITY_DN113_c1_g3	3.41	13.9767	up	1.9262e-14	1.6781
TRINITY_DN113_c2_g1	7.69667	31.0867	no	0.00276853	0.869066
TRINITY_DN113_c2_g2	3.38667	65.29	up	2.22814e-118	3.85348
TRINITY_DN11402_c0_g2	5.68667	4.04333	no	0.145916	-0.794025
TRINITY_DN11405_c0_g1	1.6	7.27	up	1.02627e-13	1.90563
TRINITY_DN11407_c0_g1	0	52.5467	up	9.13611e-10	10.0904
TRINITY_DN1140_c0_g1	65.03	97.52	no	5.62372e-19	0.571123
TRINITY_DN1140_c1_g1	49.5667	55.89	no	0.0144675	-0.189117
TRINITY_DN11411_c0_g1	16.0367	14.9333	no	0.0412635	-0.37041
TRINITY_DN11414_c0_g1	0	6.99333	up	0.000329719	6.89264
TRINITY_DN11418_c0_g1	63.5467	0.63	down	7.28097e-63	-6.96617
TRINITY_DN114205_c0_g1	7.74333	0.346667	down	8.96344e-27	-4.84234
TRINITY_DN11420_c0_g1	10.27	11.0833	no	0.122325	-0.244466
TRINITY_DN11425_c0_g1	3.75667	13.23	up	1.32767e-30	1.45462
TRINITY_DN1142_c0_g1	0.726667	1.41	no	0.526002	0.520426
TRINITY_DN11430_c0_g1	4.07	5.93667	no	0.623931	0.312497
TRINITY_DN11431_c0_g1	58.5067	144.127	up	1.41685e-16	1.07786
TRINITY_DN11433_c0_g1	9.06667	16.1667	no	0.0863625	0.197238
TRINITY_DN11435_c0_g1	13.09	10.8767	no	0.0255772	-0.591763
TRINITY_DN11436_c0_g1	138.397	118.613	no	7.46326e-23	-0.579949
TRINITY_DN11437_c0_g1	37.5	32.8167	no	5.46632e-09	-0.463551
TRINITY_DN1143_c0_g1	82.4067	40.9833	down	4.88277e-51	-1.36738
TRINITY_DN1143_c1_g2	3.52	13.4233	up	1.87125e-10	1.57749
TRINITY_DN114437_c0_g1	4.79667	19.3133	up	2.0168e-07	1.66605
TRINITY_DN114448_c0_g1	0	5.19333	up	0.00324492	5.97856
TRINITY_DN11444_c1_g1	8.73333	4.71	down	1.44474e-06	-1.24236
TRINITY_DN11449_c0_g1	0.416667	11.43	up	0.000307555	4.15859
TRINITY_DN1144_c0_g1	41.4433	52.01	no	0.549556	-0.0804015
TRINITY_DN11451_c0_g1	84.4967	6.12	down	1.09613e-26	-3.97219
TRINITY_DN11451_c1_g1	191.57	294.867	no	0.0258221	0.47945
TRINITY_DN11453_c0_g1	1.12	2.33333	no	0.195429	0.700651
TRINITY_DN11454_c0_g1	6.8	20.63	up	7.21755e-05	1.29445
TRINITY_DN11456_c0_g1	0	12.5833	up	1.5344e-09	9.99304
TRINITY_DN11458_c0_g1	10.2733	10.4767	down	0.00116246	-1.38801
TRINITY_DN11458_c1_g2	65.96	71.1667	no	9.43514e-06	-0.276735
TRINITY_DN1145_c0_g1	12.97	24.4533	no	1.53336e-07	0.552037
TRINITY_DN11460_c0_g1	9.32	17.16	no	0.00223621	0.535768
TRINITY_DN11462_c0_g2	10.0267	0.21	down	7.5351e-97	-5.94685
TRINITY_DN11468_c0_g1	0.35	33.48	up	4.16065e-08	5.72242
TRINITY_DN11469_c0_g1	9.56333	5.95	down	0.000832026	-1.0139
TRINITY_DN1146_c0_g1	26.01	21.8667	no	4.13016e-06	-0.600761
TRINITY_DN1146_c0_g2	20.4867	27.17	no	0.0821549	0.218778
TRINITY_DN11470_c0_g3	7.33667	0.173333	down	4.23363e-36	-5.62653
TRINITY_DN11473_c0_g2	9.24667	6.12333	no	2.13065e-08	-0.609222
TRINITY_DN11474_c0_g1	0	9.82667	up	1.18279e-05	7.94592
TRINITY_DN11476_c0_g2	19.8533	0.293333	down	8.687e-89	-6.4089
TRINITY_DN11477_c0_g1	5.87333	20.4267	up	2.29801e-05	1.4034
TRINITY_DN11478_c0_g1	0.393333	12.1033	up	3.20748e-20	4.46353
TRINITY_DN1147_c0_g1	3.36333	14.88	up	1.98146e-12	1.7666
TRINITY_DN11480_c0_g1	10.2667	23.0033	no	1.47093e-10	0.799174
TRINITY_DN11482_c0_g1	0	8.49333	up	4.15458e-07	8.80607
TRINITY_DN11483_c0_g1	8.92	5.50667	down	1.92404e-07	-1.03742
TRINITY_DN11484_c0_g1	0.25	9.46333	up	4.86491e-14	4.76087
TRINITY_DN11486_c0_g1	72.8033	140.927	no	1.39194e-23	0.593133
TRINITY_DN11488_c0_g2	24	0.1	down	1.23962e-123	-8.75797
TRINITY_DN11489_c0_g1	16.7667	2.26667	down	3.45496e-39	-3.23836
TRINITY_DN1148_c0_g1	2.05333	12.4233	up	1.91404e-11	2.22524
TRINITY_DN11490_c0_g1	0	11.03	up	7.21755e-05	7.40598
TRINITY_DN11491_c0_g1	23.7	21.02	no	0.040916	-0.395192
TRINITY_DN11495_c0_g1	7.52667	0.0666667	down	1.45129e-14	-7.21193
TRINITY_DN11496_c0_g1	6.4	9.41333	no	0.114375	0.190648
TRINITY_DN1149_c0_g1	38.81	40.5733	no	0.573781	-0.0638043
TRINITY_DN114_c0_g1	10.72	49.21	up	3.17231e-89	2.09467
TRINITY_DN114_c1_g1	10.9467	9.77333	no	0.000311475	-0.520135
TRINITY_DN11500_c0_g1	5.53333	6.81333	up	5.45462e-06	3.64439
TRINITY_DN11501_c0_g1	4.88667	8.52	no	0.044166	0.422769
TRINITY_DN11501_c1_g1	16.76	4.56333	down	1.64933e-18	-2.21592
TRINITY_DN11501_c3_g1	2	10.3267	up	2.15083e-12	2.04105
TRINITY_DN11502_c0_g1	15.1067	6.71667	down	4.86944e-05	-1.10148
TRINITY_DN11503_c0_g1	3.20333	197.407	up	0	5.5668
TRINITY_DN11504_c0_g1	1.37333	20.5233	up	1.51088e-41	3.95196
TRINITY_DN11505_c0_g1	23.7067	33.45	no	0.326875	0.176683
TRINITY_DN11508_c0_g1	25.47	4.25	down	8.08728e-10	-1.74991
TRINITY_DN1150_c0_g1	26.24	33.15	no	0.93302	-0.0113956
TRINITY_DN115102_c0_g1	10.4767	18.0667	no	0.183221	0.567555
TRINITY_DN11511_c0_g1	409.403	34.9133	down	0	-3.88395
TRINITY_DN11511_c0_g2	20.55	16.7067	no	0.00527381	-0.620605
TRINITY_DN11512_c0_g1	32.27	1.95333	down	1.69964e-88	-6.55448
TRINITY_DN11514_c0_g1	5.49333	10.6467	no	0.000210298	0.567426
TRINITY_DN115161_c0_g1	8.05667	0.0566667	down	2.02611e-25	-7.38833
TRINITY_DN11518_c0_g1	52.9733	63.3067	no	0.269777	-0.107448
TRINITY_DN1151_c0_g1	0.886667	7.6	up	0.00846806	2.51104
TRINITY_DN11520_c0_g2	15.9567	36.6433	no	9.14767e-19	0.834024
TRINITY_DN11521_c0_g1	1.11333	9.70333	up	4.52588e-24	2.7341
TRINITY_DN11525_c0_g1	1.41333	15.7967	up	0.000828283	3.02175
TRINITY_DN11526_c0_g1	0.356667	4.57333	up	1.80213e-11	3.32168
TRINITY_DN11526_c0_g2	205.457	3.08333	down	0	-6.41546
TRINITY_DN11528_c0_g1	0	15.6967	up	5.55332e-07	8.73688
TRINITY_DN115290_c0_g1	0	6.12333	up	0.000278879	6.94857
TRINITY_DN1152_c0_g1	7.39667	14.58	no	3.95596e-05	0.635248
TRINITY_DN11530_c0_g1	8.66	27.73	up	3.46574e-14	1.31687
TRINITY_DN115347_c0_g1	7.72667	6.76667	no	0.427472	-0.435702
TRINITY_DN11537_c1_g1	8.34333	56.5	up	4.16547e-14	2.45835
TRINITY_DN11539_c0_g1	12.71	24.2167	no	0.000257411	0.457361
TRINITY_DN1153_c0_g1	11.43	12.3467	no	0.103995	-0.251619
TRINITY_DN1153_c1_g1	11.4367	44.07	up	6.24728e-42	1.59232
TRINITY_DN115407_c0_g1	33.35	30.3333	no	0.158266	-0.384774
TRINITY_DN11542_c0_g1	0.28	4.54333	up	1.26199e-24	3.63341
TRINITY_DN11543_c0_g1	0	10.8367	up	1.8653e-07	8.99477
TRINITY_DN11544_c0_g1	20.06	18.6967	no	0.00823354	-0.446624
TRINITY_DN11545_c0_g1	71.0167	64.1967	no	1.93462e-10	-0.474651
TRINITY_DN11546_c0_g1	0	11.2567	up	3.59594e-07	8.84393
TRINITY_DN11547_c0_g2	283.08	102.827	down	4.6262e-144	-1.62361
TRINITY_DN11548_c0_g1	12.4467	44.45	up	3.17935e-17	1.62898
TRINITY_DN115490_c0_g1	542.103	253.997	down	4.23471e-21	-1.21414
TRINITY_DN11549_c0_g1	22.58	4.47667	down	0.00029404	-2.42406
TRINITY_DN1154_c0_g1	29.09	23.3767	no	1.20668e-10	-0.673257
TRINITY_DN115508_c0_g1	9.43333	0.193333	down	2.76679e-36	-5.93977
TRINITY_DN11551_c0_g1	12.1733	13.2267	no	0.487832	-0.204191
TRINITY_DN11552_c0_g1	8.10667	23.6433	up	0.000157378	1.25831
TRINITY_DN115531_c0_g1	0	17.2133	up	3.84406e-06	8.24939
TRINITY_DN11553_c0_g1	2.51333	23.78	up	2.13554e-50	3.33778
TRINITY_DN115550_c0_g1	6.62333	0.103333	down	9.77674e-27	-6.23102
TRINITY_DN115557_c0_g1	6.96667	0.0466667	down	3.66982e-19	-7.17192
TRINITY_DN11559_c0_g2	0	28.99	up	3.96432e-07	8.8189
TRINITY_DN1155_c0_g1	38.0667	25.0667	no	9.06949e-21	-0.943542
TRINITY_DN1155_c0_g2	0.823333	13.4533	up	1.48358e-32	3.6754
TRINITY_DN11562_c0_g1	2.06333	0.626667	down	1.94728e-13	-2.48712
TRINITY_DN11563_c0_g1	11.55	16.54	no	0.153011	0.16028
TRINITY_DN11565_c0_g1	3.66333	77.2933	up	1.64996e-128	2.91166
TRINITY_DN1156_c0_g1	134.9	127.867	no	2.87422e-12	-0.433235
TRINITY_DN1156_c1_g1	1.4	19.5667	up	5.01085e-71	3.45822
TRINITY_DN11570_c0_g1	45.4733	80.0167	no	0.00052902	0.497998
TRINITY_DN11571_c0_g1	3.47667	9.36	up	2.3168e-07	1.00536
TRINITY_DN11574_c0_g1	28.4533	38.0867	no	0.561801	0.0568846
TRINITY_DN11574_c1_g1	430.67	101.477	down	0	-2.3569
TRINITY_DN11574_c2_g1	29.5433	24.9067	no	2.4012e-06	-0.601543
TRINITY_DN11581_c0_g2	0.786667	38.8133	up	1.01295e-77	5.31584
TRINITY_DN11584_c0_g1	1.76333	12.3233	up	1.96656e-11	2.49602
TRINITY_DN11584_c0_g2	6.35333	18.1067	up	1.15694e-08	1.156
TRINITY_DN11585_c0_g1	5.91	16.9833	up	0.00156413	1.29546
TRINITY_DN11586_c0_g1	0	7.58	up	2.64578e-08	9.42399
TRINITY_DN1158_c0_g1	22.17	93.0767	up	3.18446e-94	1.99579
TRINITY_DN1158_c0_g2	0.136667	3.78333	up	1.57091e-12	4.54957
TRINITY_DN1158_c2_g1	42.36	179.947	up	8.41255e-199	1.72087
TRINITY_DN1158_c6_g1	69.18	30.47	no	0.00715291	-0.92263
TRINITY_DN11590_c0_g1	0	15.1267	up	8.3948e-07	8.63665
TRINITY_DN11592_c0_g3	35.6567	33.2733	no	2.2897e-08	-0.46426
TRINITY_DN11594_c0_g1	10.4667	16.7467	no	0.3915	0.572355
TRINITY_DN11595_c0_g1	10.5867	16.58	no	0.0706918	0.330934
TRINITY_DN1159_c0_g1	26.5133	20.7567	no	8.78875e-11	-0.721619
TRINITY_DN115_c0_g2	21.4867	62.6967	up	8.14978e-18	1.21068
TRINITY_DN115_c1_g1	67.61	24.4567	down	1.19314e-94	-1.75339
TRINITY_DN11600_c0_g1	21.4233	32.1367	no	0.16588	0.216652
TRINITY_DN11601_c1_g1	1.35	3.61667	no	0.0585118	1.03862
TRINITY_DN11602_c0_g1	20.0267	9.53667	down	7.10049e-09	-1.38886
TRINITY_DN11602_c1_g1	41.4067	66.95	no	0.00840629	0.237792
TRINITY_DN11603_c0_g1	41.3833	471.473	up	2.34894e-234	3.20631
TRINITY_DN11608_c0_g1	30.3767	52.7767	no	0.0307945	0.534389
TRINITY_DN11609_c0_g1	33.3667	65.0367	no	4.52984e-09	0.614309
TRINITY_DN1160_c0_g2	12.1433	10.9167	no	0.089019	-0.484015
TRINITY_DN1160_c1_g1	0	19.4133	up	2.35214e-06	8.37881
TRINITY_DN11610_c0_g1	13.29	17.8633	no	0.633091	0.0763394
TRINITY_DN11614_c0_g1	0.03	8.65333	up	5.0595e-27	7.50933
TRINITY_DN11618_c0_g1	6.09	11.8633	no	0.0398317	0.593198
TRINITY_DN1161_c0_g1	101.153	156.577	no	0.235725	-0.081147
TRINITY_DN116211_c0_g1	9.50667	15.33	no	0.289675	0.360143
TRINITY_DN11621_c0_g1	29.1333	34.0433	no	0.236517	-0.131524
TRINITY_DN11622_c0_g1	7.22	9.33667	no	0.772606	0.231325
TRINITY_DN11625_c0_g1	7.78667	13.2567	no	0.204616	0.449946
TRINITY_DN11626_c0_g1	1.20667	16.2167	up	4.72424e-43	3.38015
TRINITY_DN11627_c0_g1	4.32333	8.00667	no	0.0426146	0.520085
TRINITY_DN1162_c0_g1	20.58	26.2433	no	0.800733	-0.0270239
TRINITY_DN116318_c0_g1	0	11.82	up	2.13061e-06	8.40382
TRINITY_DN11632_c0_g1	51.4333	43.85	no	7.56862e-10	-0.58547
TRINITY_DN11634_c0_g1	10.36	0	down	8.15058e-05	-7.37362
TRINITY_DN116351_c0_g1	12.1667	0.2	down	1.05193e-11	-5.87846
TRINITY_DN11635_c0_g1	30.6667	0.536667	down	5.10073e-55	-6.24248
TRINITY_DN11637_c0_g1	58.9967	167.917	no	0.0215158	1.61157
TRINITY_DN11639_c0_g2	79.91	0	down	0.000978042	-6.50621
TRINITY_DN1163_c0_g2	0.16	2.35667	up	0.000366916	3.35558
TRINITY_DN11641_c0_g1	0.166667	6.47667	up	4.17001e-07	4.32689
TRINITY_DN11642_c0_g1	0	18.5367	up	1.31489e-07	9.07348
TRINITY_DN11643_c0_g1	0	30.7967	up	2.34061e-09	9.91297
TRINITY_DN11645_c0_g1	17.2167	36.1867	no	8.66692e-10	0.720504
TRINITY_DN116460_c0_g1	41.1433	22.93	down	2.20039e-12	-1.16425
TRINITY_DN11646_c0_g1	32.0767	5.86	down	1.84106e-30	-2.95171
TRINITY_DN11647_c0_g1	17.9467	24.6133	no	0.422168	0.100404
TRINITY_DN11648_c0_g1	21.5633	24.7867	no	0.823148	-0.0761079
TRINITY_DN1164_c0_g1	28.1133	80.6433	no	1.64119e-20	0.933698
TRINITY_DN1164_c3_g1	40.9567	62.28	no	0.0148473	0.259754
TRINITY_DN1164_c42_g1	163.257	150.41	no	1.34016e-19	-0.477977
TRINITY_DN11650_c0_g1	8.70333	6.63667	no	0.0529798	-0.705271
TRINITY_DN116522_c0_g1	10.6167	40.8867	up	4.98123e-10	1.57361
TRINITY_DN11653_c0_g1	8.4	7.01	no	0.0112144	-0.478982
TRINITY_DN11653_c0_g3	7.40667	7.78	no	0.267135	-0.274447
TRINITY_DN11656_c0_g1	0.16	0.94	up	0.00524306	2.15123
TRINITY_DN116572_c0_g2	18.4233	0.273333	down	2.3873e-58	-6.37683
TRINITY_DN116574_c0_g1	6.01667	0.05	down	2.21964e-12	-6.83866
TRINITY_DN1165_c0_g1	40.9933	86.33	no	1.21475e-17	0.791793
TRINITY_DN11660_c0_g2	0	14.7033	up	1.66607e-05	7.84474
TRINITY_DN11662_c0_g1	0	28.5	up	3.62481e-12	11.0374
TRINITY_DN11665_c0_g1	1676.95	128.283	down	0	-4.06195
TRINITY_DN11669_c0_g1	16.94	29.18	no	0.00028155	0.432416
TRINITY_DN1166_c0_g1	12.27	16.58	no	0.803298	-0.0317619
TRINITY_DN11670_c0_g1	0.283333	20.8967	up	1.23184e-34	5.73618
TRINITY_DN11671_c0_g1	16.4833	3.29667	down	4.76411e-17	-2.66598
TRINITY_DN11674_c0_g1	9.63667	21.4267	no	3.87575e-11	0.793246
TRINITY_DN116758_c0_g1	9.46667	0.0133333	down	3.91257e-17	-9.39366
TRINITY_DN11675_c0_g1	18.2633	16.2167	no	0.228503	-0.448181
TRINITY_DN11680_c0_g1	16.51	3.90333	down	2.0662e-06	-2.31886
TRINITY_DN11681_c0_g1	44.7133	78.8733	no	0.00406613	0.546602
TRINITY_DN11682_c0_g1	0.166667	10.39	up	1.92707e-18	5.50566
TRINITY_DN116832_c0_g1	15.1133	2.96667	down	2.33884e-57	-2.70414
TRINITY_DN11684_c0_g1	0	14.83	up	2.52929e-08	9.43281
TRINITY_DN11685_c0_g1	4.5	1.22667	down	0.000275178	-2.20291
TRINITY_DN11687_c0_g1	34.2	24.4333	no	8.14596e-07	-0.828558
TRINITY_DN11687_c0_g2	2.28	11.6333	up	4.04931e-10	1.99986
TRINITY_DN116897_c0_g1	13.52	3.20667	down	3.46306e-67	-3.96339
TRINITY_DN1168_c0_g1	10.9667	10.9133	no	0.926104	-0.022838
TRINITY_DN11690_c0_g1	1.08	9.51667	up	7.72517e-24	2.76261
TRINITY_DN11691_c1_g1	49.6167	38.3767	no	0.168051	-0.526139
TRINITY_DN11692_c0_g1	11.43	13.68	no	0.377447	-0.167247
TRINITY_DN11694_c0_g1	8.22333	4.66	no	0.0680644	-1.0535
TRINITY_DN11695_c0_g1	0.0266667	1.28333	up	1.29863e-08	5.02377
TRINITY_DN11696_c0_g1	10.07	13.9867	no	0.45726	0.0932014
TRINITY_DN11697_c1_g2	0	3.77333	up	2.008e-05	7.79527
TRINITY_DN116998_c0_g1	0.136667	1.8	up	0.00393011	3.14672
TRINITY_DN11699_c0_g1	12.97	1.07333	down	6.00419e-46	-3.92946
TRINITY_DN1169_c0_g1	2172.87	580.547	down	0	-2.23426
TRINITY_DN1169_c1_g1	296.427	194.767	no	1.57543e-46	-0.928908
TRINITY_DN1169_c1_g2	1090.82	1051.38	no	9.26432e-14	-0.389446
TRINITY_DN116_c0_g1	0	87.1733	up	1.35385e-10	10.435
TRINITY_DN11701_c0_g1	12.36	10.9033	no	0.00010429	-0.503136
TRINITY_DN11703_c0_g1	0.886667	6.52667	up	1.55888e-20	3.47007
TRINITY_DN11706_c0_g1	3.47667	0.876667	down	1.08426e-06	-3.36128
TRINITY_DN11708_c0_g1	0	11.6433	up	2.00463e-07	8.97702
TRINITY_DN1170_c0_g1	9.05333	15.2	no	0.0141641	0.414278
TRINITY_DN11710_c0_g2	29.0967	25.1067	no	5.07832e-07	-0.557267
TRINITY_DN117114_c0_g1	37.38	21.4733	down	1.46108e-44	-1.15868
TRINITY_DN117118_c0_g1	13.8667	30.5467	no	0.783117	0.167409
TRINITY_DN11711_c0_g1	0	15.3267	up	8.19866e-07	8.64517
TRINITY_DN11712_c0_g1	222.637	98.22	down	7.98187e-89	-1.52877
TRINITY_DN11715_c0_g1	12.0567	12.0733	no	0.028221	-0.358454
TRINITY_DN11717_c0_g1	2.41333	7.72	up	9.98008e-09	1.45829
TRINITY_DN11719_c0_g1	15.54	29.1033	no	2.72556e-05	0.549068
TRINITY_DN1171_c0_g1	87.7	118.81	no	0.274045	0.0640743
TRINITY_DN11721_c0_g1	167.603	10.14	down	0	-4.43242
TRINITY_DN11723_c0_g1	14.4533	55.3	up	2.95807e-102	2.11808
TRINITY_DN11725_c0_g1	0	11.64	up	3.04811e-08	9.39277
TRINITY_DN117260_c0_g2	9.25667	7.05333	no	0.0375614	-0.768841
TRINITY_DN11726_c0_g1	15.0733	10.19	no	6.26356e-11	-0.923632
TRINITY_DN1172_c0_g1	95.5267	164.933	no	9.6982e-11	0.448471
TRINITY_DN1172_c2_g1	3.13667	2.89	no	0.890973	-0.0834962
TRINITY_DN117312_c0_g1	6.47333	2.53667	no	0.369563	-0.653601
TRINITY_DN117326_c0_g1	5.23333	0.0233333	down	5.8221e-10	-7.41925
TRINITY_DN117344_c0_g1	80.7133	87.8733	no	0.259982	-0.168476
TRINITY_DN11735_c0_g1	94.1467	61.0333	no	1.92988e-16	-0.951963
TRINITY_DN11736_c0_g1	12.5933	44.7667	up	7.06895e-09	1.70913
TRINITY_DN11736_c0_g2	14.5733	17.73	no	0.821475	-0.049584
TRINITY_DN117396_c0_g1	177.02	209.507	no	0.448123	0.19107
TRINITY_DN11739_c0_g1	0	11.8467	up	2.35039e-08	9.44787
TRINITY_DN1173_c0_g1	222.313	290.703	no	4.5132e-18	0.521501
TRINITY_DN1173_c1_g1	9.97333	6.81667	no	0.0389119	-0.855381
TRINITY_DN1173_c1_g3	1.02	2.83	up	0.0002102	1.10963
TRINITY_DN11740_c0_g1	18.3067	14.8933	no	0.00532205	-0.559501
TRINITY_DN11743_c0_g2	31.9667	57.2633	no	7.62213e-10	0.518586
TRINITY_DN11745_c0_g1	24.8067	10.7233	down	1.18316e-43	-1.57089
TRINITY_DN11749_c0_g1	18.51	17.6633	no	0.248874	-0.353723
TRINITY_DN1174_c0_g1	6.09667	11.7533	no	7.56554e-13	0.527392
TRINITY_DN1174_c0_g2	32.3233	9.60667	down	3.3749e-59	-2.10061
TRINITY_DN11751_c0_g1	64.3333	359.73	up	3.45484e-22	2.41825
TRINITY_DN11752_c0_g1	91.19	20.3467	down	3.39969e-232	-2.51269
TRINITY_DN117536_c0_g1	8.52667	0.413333	down	7.15182e-15	-4.57579
TRINITY_DN117570_c0_g1	5.17	8.09667	no	0.382272	0.30027
TRINITY_DN117570_c0_g2	6.29667	10.2667	no	0.252559	0.367841
TRINITY_DN117579_c0_g1	0	12.66	up	0.00124747	6.38438
TRINITY_DN11757_c0_g1	82.35	101.803	no	0.132071	-0.118567
TRINITY_DN1175_c0_g1	78.6133	49.04	down	5.15201e-43	-1.08235
TRINITY_DN1175_c0_g3	11.4733	4.24667	down	2.15944e-06	-1.75386
TRINITY_DN1175_c0_g5	4.78333	6.51667	no	0.802231	0.136862
TRINITY_DN11762_c0_g1	16.2733	31.9767	no	2.01707e-07	0.622759
TRINITY_DN117679_c0_g1	35.4333	44.6967	no	0.986173	0.00247216
TRINITY_DN117696_c0_g1	0	37.8433	up	2.8124e-05	7.69102
TRINITY_DN1176_c0_g1	12.45	15.5133	no	0.737629	-0.041805
TRINITY_DN1176_c1_g1	34.6433	28.1933	no	5.50082e-10	-0.627309
TRINITY_DN11770_c0_g1	48.0267	55.72	no	0.0841672	-0.132887
TRINITY_DN117718_c0_g1	9.05667	0	down	2.57997e-06	-8.3665
TRINITY_DN11773_c0_g1	1.85333	5.13667	no	0.435058	0.737937
TRINITY_DN11775_c0_g1	10.0333	3.62	down	8.84783e-08	-1.78701
TRINITY_DN11776_c0_g1	6.53667	1.18	down	3.44028e-14	-2.82347
TRINITY_DN117785_c0_g1	0.0233333	19.9167	up	1.73613e-05	5.53513
TRINITY_DN1177_c0_g2	10.5333	6.48	down	4.90613e-06	-1.0533
TRINITY_DN1177_c1_g1	27.05	57.9733	no	1.29567e-06	0.534162
TRINITY_DN1177_c2_g1	8.14333	9.06667	no	0.686861	-0.163348
TRINITY_DN1177_c2_g2	35.1267	33.9767	no	0.715589	-0.0642552
TRINITY_DN1177_c2_g3	1.62667	2.81667	no	0.232239	0.427222
TRINITY_DN1177_c2_g4	12.8333	6.36667	down	0.000352078	-1.32071
TRINITY_DN117816_c0_g1	58.5967	30.6467	down	4.5311e-35	-1.27954
TRINITY_DN11781_c0_g2	0	9.22667	up	4.0451e-08	9.33273
TRINITY_DN11782_c0_g1	11.44	23.7433	no	4.38273e-06	0.563217
TRINITY_DN117845_c0_g1	9.13667	0	down	1.86469e-08	-9.50282
TRINITY_DN11784_c0_g1	3.84	4.37	no	0.690116	-0.111973
TRINITY_DN11786_c0_g1	0	14.76	up	9.68478e-05	7.30907
TRINITY_DN11787_c0_g1	0.716667	4.60667	up	2.40473e-20	2.31184
TRINITY_DN11788_c0_g1	8.61333	23.46	up	7.44525e-14	1.09155
TRINITY_DN1178_c0_g1	26.5533	26.4067	no	4.1489e-05	-0.370901
TRINITY_DN1178_c0_g2	15.52	28.48	no	7.07251e-07	0.516426
TRINITY_DN1178_c1_g1	19.6533	33.1633	no	6.90612e-06	0.47544
TRINITY_DN1178_c2_g1	6.90333	5.77333	no	0.577734	-0.399315
TRINITY_DN117931_c0_g1	7.57667	0	down	5.19617e-09	-9.76188
TRINITY_DN11795_c0_g1	9.11	11.32	no	0.820385	-0.0406535
TRINITY_DN11796_c0_g1	92.5167	81.78	no	0.00018455	-0.431679
TRINITY_DN11797_c1_g2	5.2	47.02	up	7.62371e-17	1.45134
TRINITY_DN11798_c0_g1	7.09	4.84333	no	1.48232e-05	-0.899868
TRINITY_DN11799_c0_g1	15.4933	0.166667	down	4.63184e-56	-6.87139
TRINITY_DN1179_c0_g3	0.69	10.7833	up	1.0608e-37	3.54748
TRINITY_DN117_c0_g1	1.50333	14.61	up	1.39698e-48	2.91862
TRINITY_DN117_c1_g1	3.19333	1.32667	no	0.040342	-1.55409
TRINITY_DN117_c2_g1	0.586667	6.94333	up	0.000165043	3.31172
TRINITY_DN11800_c0_g1	0.903333	13.4867	up	1.02318e-42	5.01405
TRINITY_DN11801_c0_g1	191.7	1.55333	down	5.36569e-71	-7.18669
TRINITY_DN11803_c0_g1	4.65	11.58	no	0.000395065	0.857419
TRINITY_DN11804_c0_g1	11	2.33667	down	2.67609e-114	-2.5442
TRINITY_DN11804_c1_g1	14.73	13.7833	no	0.472213	-0.334296
TRINITY_DN11805_c0_g1	26.7567	51.4067	no	0.00265684	0.668777
TRINITY_DN11806_c0_g1	1.06	8.01333	up	5.24838e-16	2.57701
TRINITY_DN118071_c0_g1	0	14.6833	up	0.000129566	7.21217
TRINITY_DN1180_c0_g1	27.95	14.03	down	3.74574e-34	-1.3549
TRINITY_DN1180_c0_g2	10.6367	7.52333	no	4.62461e-08	-0.87896
TRINITY_DN11811_c0_g1	6.45333	0.343333	down	1.91871e-51	-4.88326
TRINITY_DN11813_c0_g1	14.09	6.89333	no	0.0668857	0.888499
TRINITY_DN11814_c0_g1	12.8967	22.33	no	0.00462142	0.443932
TRINITY_DN1181_c0_g1	0.146667	2.06	up	6.70372e-05	3.35225
TRINITY_DN1181_c0_g2	1.53	6.78333	up	6.8592e-10	1.78191
TRINITY_DN11820_c0_g1	43.79	125.583	up	6.83738e-36	1.1707
TRINITY_DN11820_c0_g2	26.2167	0.62	down	3.43359e-157	-5.7506
TRINITY_DN11820_c1_g3	104.3	2.34	down	0	-5.67306
TRINITY_DN11821_c0_g1	7.25667	17.6	no	0.0645558	1.07635
TRINITY_DN11825_c0_g1	0	8.13	up	2.56509e-07	8.92059
TRINITY_DN11829_c0_g1	25.97	0	down	4.45669e-11	-10.6315
TRINITY_DN1182_c0_g1	19.4033	48.68	up	8.8482e-19	1.01761
TRINITY_DN11831_c0_g1	15.4	10.0133	no	0.00385565	-0.923246
TRINITY_DN11832_c1_g1	191.947	52.9867	down	2.99292e-210	-2.53071
TRINITY_DN11832_c2_g1	42.3933	14.9433	down	4.11213e-49	-1.85321
TRINITY_DN11836_c0_g1	3.68333	10.4	no	0.0144692	1.02935
TRINITY_DN11837_c0_g1	6.40667	15.2733	no	0.0377453	0.932095
TRINITY_DN1183_c0_g1	19.9967	16.96	no	1.36288e-12	-0.612827
TRINITY_DN11841_c0_g1	58.9833	76.0267	no	0.625774	0.101979
TRINITY_DN118443_c0_g1	11.4033	18.15	no	0.0832474	0.322739
TRINITY_DN11844_c0_g1	19.12	71.46	up	6.47997e-63	1.54604
TRINITY_DN11847_c0_g1	14.7967	0.323333	down	1.72141e-59	-5.80587
TRINITY_DN11848_c0_g1	4.07	5.87333	no	0.413572	0.171647
TRINITY_DN11849_c0_g1	17.71	18.64	no	0.00913915	-0.289104
TRINITY_DN1184_c0_g1	75.2767	53.0267	no	1.29481e-13	-0.576379
TRINITY_DN1184_c1_g1	12.5767	9.20667	no	0.00203726	-0.680047
TRINITY_DN11850_c0_g1	37.92	40.6533	no	0.000289957	-0.304173
TRINITY_DN11851_c0_g1	4.52	10.27	no	3.10188e-05	0.899726
TRINITY_DN11853_c0_g1	118.447	318.487	up	9.2703e-45	1.07268
TRINITY_DN11853_c1_g1	40.87	36.02	no	0.00033699	-0.514551
TRINITY_DN11853_c2_g1	4.38	16.78	no	0.0464626	1.70016
TRINITY_DN11854_c0_g1	15.7333	58.9233	up	4.11269e-24	1.54957
TRINITY_DN11857_c0_g1	8.08333	0.17	down	6.72743e-39	-5.91326
TRINITY_DN11858_c0_g1	6.70667	85	up	2.77366e-197	3.74963
TRINITY_DN118598_c0_g2	6.88333	0.173333	down	4.67123e-65	-5.65091
TRINITY_DN11859_c0_g1	0	11.11	up	7.73072e-08	9.19164
TRINITY_DN1185_c0_g1	20.0833	15.7233	no	2.38337e-17	-0.70825
TRINITY_DN11860_c0_g1	2.36333	5.41333	no	0.257364	0.925878
TRINITY_DN11864_c0_g1	10.2233	20.4433	no	1.52359e-07	0.639609
TRINITY_DN11866_c0_g1	0	8.92	up	2.32624e-07	8.94219
TRINITY_DN1186_c0_g1	6.15	13.9133	no	8.63693e-10	0.81825
TRINITY_DN1186_c1_g1	40.17	18.8267	down	2.73762e-35	-1.34545
TRINITY_DN1186_c2_g1	18.2433	21.4033	no	0.280207	-0.130543
TRINITY_DN118711_c0_g1	1.4	19.78	up	4.75635e-16	3.5899
TRINITY_DN11871_c0_g1	9.72667	13.0967	no	0.878495	0.0562744
TRINITY_DN11872_c0_g1	0.356667	13.35	up	1.14532e-26	4.8554
TRINITY_DN11873_c0_g1	0.183333	1.31	up	0.00828937	2.53216
TRINITY_DN11875_c0_g1	18.15	0.226667	down	4.93408e-23	-6.59092
TRINITY_DN11877_c0_g1	2.35333	6.26	no	0.185412	1.20093
TRINITY_DN1187_c0_g2	4.55333	4.83333	no	0.54155	-0.259111
TRINITY_DN1187_c1_g1	17.1433	18.4233	no	0.411897	-0.215944
TRINITY_DN11880_c0_g1	7.65	19.31	no	1.76872e-23	0.970819
TRINITY_DN11880_c0_g2	0.253333	2.31333	up	1.20018e-05	2.76664
TRINITY_DN11882_c0_g1	0.143333	9.13667	up	2.03754e-08	5.60384
TRINITY_DN11886_c0_g1	11.2	19.0233	no	0.191139	0.40771
TRINITY_DN11887_c0_g1	8.60667	17.0233	no	0.000162363	0.592983
TRINITY_DN11889_c0_g1	64.68	54.9333	no	1.77658e-06	-0.576677
TRINITY_DN1188_c0_g1	9.05667	9.45333	no	0.290373	-0.285629
TRINITY_DN1188_c1_g1	0	35.16	up	6.2493e-05	7.44659
TRINITY_DN11890_c0_g1	5.76	31.8233	up	0.000356659	2.15246
TRINITY_DN11892_c0_g1	1.53667	7.39667	up	8.67022e-08	1.93109
TRINITY_DN118931_c0_g1	5.50667	11.0467	no	0.538539	0.412652
TRINITY_DN11894_c0_g3	0.126667	3.77667	up	1.93048e-15	3.54302
TRINITY_DN11895_c0_g1	0.61	1.93333	no	0.0804991	1.29972
TRINITY_DN11895_c0_g2	15.31	11.1467	no	3.40211e-06	-0.812956
TRINITY_DN11896_c1_g1	6.76667	1.49	down	2.30617e-05	-4.67315
TRINITY_DN11897_c0_g1	8.85333	7.66667	no	0.00160267	-0.606639
TRINITY_DN11899_c0_g2	9.32667	10.5567	no	0.22679	-0.179616
TRINITY_DN1189_c1_g1	21.8533	0.273333	down	1.43325e-69	-6.59994
TRINITY_DN118_c0_g1	26.3267	47.8067	no	4.84917e-11	0.498335
TRINITY_DN11901_c0_g1	21.2967	0	down	3.9375e-07	-8.82587
TRINITY_DN11902_c1_g1	56.36	105.937	no	4.18506e-16	0.550976
TRINITY_DN119051_c0_g1	7.08667	0.223333	down	8.30921e-34	-5.29525
TRINITY_DN11907_c0_g1	77.3633	41.0533	down	5.15452e-40	-1.26489
TRINITY_DN119091_c0_g1	7.56333	12.85	no	0.0802024	0.393215
TRINITY_DN119093_c0_g1	5.93	0.0366667	down	1.8055e-14	-7.26583
TRINITY_DN11909_c0_g1	4.52	16.3533	up	1.17131e-06	1.6689
TRINITY_DN1190_c0_g1	78.5667	47.35	down	3.44069e-45	-1.02284
TRINITY_DN11910_c2_g2	205.947	245.377	no	0.29852	-0.083116
TRINITY_DN11911_c0_g1	0.603333	26.26	up	2.48577e-75	5.03794
TRINITY_DN11912_c0_g1	23.6933	7.24667	down	3.87275e-24	-2.04369
TRINITY_DN11914_c0_g1	11.4833	123.173	up	3.01425e-288	3.05867
TRINITY_DN11915_c0_g1	2.81	5.23333	no	0.0019645	0.528474
TRINITY_DN11918_c0_g1	129.697	73.21	down	8.90667e-73	-1.18331
TRINITY_DN1191_c0_g1	15.9967	43.3133	up	1.28943e-25	1.12736
TRINITY_DN1191_c0_g2	2.60333	14.1567	up	7.79094e-28	2.0935
TRINITY_DN11922_c0_g1	0	8.76667	up	1.66223e-07	9.01928
TRINITY_DN11924_c0_g1	1.81667	82.66	up	8.91017e-22	5.13134
TRINITY_DN11926_c0_g1	0.183333	20.2333	up	1.6185e-32	6.28113
TRINITY_DN11927_c1_g3	27.4767	1.77333	down	1.46816e-14	-4.1045
TRINITY_DN11928_c2_g2	23.4533	34.5667	no	0.307922	0.392311
TRINITY_DN1192_c0_g1	35.0633	34.9467	no	0.202414	-0.275616
TRINITY_DN1192_c1_g1	36.7	28.2533	no	1.05338e-05	-0.705535
TRINITY_DN1192_c1_g2	45.57	28.81	no	4.70881e-12	-0.970405
TRINITY_DN11932_c0_g2	3.36	9.47	up	0.00690282	1.16253
TRINITY_DN11932_c1_g1	2.51333	8.76	up	5.80086e-07	1.4553
TRINITY_DN11932_c2_g1	49.39	10.65	down	6.18423e-77	-2.56422
TRINITY_DN11932_c3_g1	6.11	9.55333	no	0.0262429	0.290574
TRINITY_DN11933_c0_g1	8.27	9.03667	no	0.219352	-0.197427
TRINITY_DN11935_c0_g1	24.9267	50.22	no	3.2223e-10	0.629743
TRINITY_DN11935_c0_g2	74.7533	7.07333	down	1.82204e-214	-3.77108
TRINITY_DN11935_c1_g1	16.77	23.28	up	1.6562e-38	2.98158
TRINITY_DN119366_c0_g1	6.21	0.113333	down	4.82144e-28	-6.06265
TRINITY_DN11936_c0_g1	1.68	3.5	no	0.136598	0.654266
TRINITY_DN11937_c0_g1	0	9.41	up	4.94198e-08	9.28903
TRINITY_DN11939_c0_g1	0	15.4733	up	6.95806e-09	9.69917
TRINITY_DN1193_c0_g1	97.66	126.91	no	0.761709	0.0214422
TRINITY_DN11940_c0_g2	10.28	6.19667	down	1.12221e-14	-1.0914
TRINITY_DN119416_c0_g1	6.68333	0.0633333	down	1.26238e-12	-6.82057
TRINITY_DN119423_c0_g1	0	8.53333	up	2.44657e-08	9.43955
TRINITY_DN11942_c0_g1	4.33	19.51	up	1.98284e-27	1.75268
TRINITY_DN11943_c0_g1	6.54667	13.36	no	0.00438071	0.693409
TRINITY_DN11943_c0_g2	7.30333	8.34	no	0.700414	-0.130029
TRINITY_DN11944_c0_g1	76.3333	23.33	down	6.05155e-144	-1.91315
TRINITY_DN11947_c0_g1	0	6.14667	up	0.00213086	6.16749
TRINITY_DN1194_c0_g1	0	95.3467	up	7.52727e-11	10.537
TRINITY_DN11950_c0_g1	0	12.92	up	3.9507e-06	8.24299
TRINITY_DN11950_c0_g2	0	9.15333	up	2.52394e-05	7.72496
TRINITY_DN11952_c0_g1	15.7067	36.9067	no	0.0201286	1.09153
TRINITY_DN119539_c0_g1	6.59667	0	down	9.93524e-11	-10.4934
TRINITY_DN11953_c1_g1	2.16	7.67	no	0.0414254	1.5049
TRINITY_DN11953_c2_g1	12.7633	11.3933	no	0.259467	-0.458254
TRINITY_DN11954_c0_g1	344.197	44.0133	down	1.03873e-134	-3.24171
TRINITY_DN11954_c1_g2	7.30333	31.8233	up	8.63543e-26	1.78407
TRINITY_DN11958_c0_g1	12.5033	8.65667	no	0.00771315	-0.818289
TRINITY_DN1195_c0_g1	17.11	16.4867	no	0.000219227	-0.44558
TRINITY_DN11961_c0_g1	11.7567	11.3633	no	0.0824474	-0.455119
TRINITY_DN11964_c0_g1	1.57333	11.2433	up	2.21931e-42	2.49269
TRINITY_DN11966_c0_g1	7.30333	5.81333	no	0.148006	-0.625987
TRINITY_DN11967_c0_g1	10.0433	10.65	no	0.0891533	-0.274239
TRINITY_DN11967_c1_g1	24.13	25.2133	no	0.0466843	-0.202087
TRINITY_DN11968_c0_g1	0	18.4333	up	3.69724e-06	8.26173
TRINITY_DN1196_c0_g1	23.42	0.0766667	down	5.82125e-12	-7.98617
TRINITY_DN1196_c0_g2	4.2	0.283333	down	4.90431e-06	-4.06517
TRINITY_DN11971_c0_g1	0	32.8467	up	2.56256e-09	9.89405
TRINITY_DN119748_c0_g1	283.63	22.3033	down	2.70454e-262	-4.09339
TRINITY_DN11974_c0_g1	16.69	12.43	no	0.432734	-0.211739
TRINITY_DN119755_c0_g2	1.74667	7.45667	up	7.51028e-09	1.71707
TRINITY_DN119759_c0_g1	7.73	0	down	1.88622e-07	-8.99833
TRINITY_DN11976_c0_g1	49.6667	27.4133	down	5.86605e-36	-1.16532
TRINITY_DN11977_c0_g1	60.6767	80.7233	no	0.418025	0.08122
TRINITY_DN11979_c0_g1	36.2267	56.9367	no	0.000551917	0.291847
TRINITY_DN1197_c0_g1	19.8533	10.47	down	2.733e-51	-1.28847
TRINITY_DN11980_c0_g1	2.30667	6.05	up	0.000267681	1.0506
TRINITY_DN11981_c0_g1	17.34	20.93	no	0.1419	-0.252087
TRINITY_DN11982_c0_g1	37.9667	183.293	up	6.46706e-23	1.35117
TRINITY_DN119866_c0_g2	7.53333	6.55333	no	0.00300372	-0.548989
TRINITY_DN11986_c0_g1	36.1133	20.12	down	2.55292e-33	-1.19938
TRINITY_DN11989_c0_g1	1.17333	0.67	no	0.124434	-1.10575
TRINITY_DN1198_c0_g1	4.71667	8.89333	no	0.30246	0.648739
TRINITY_DN119901_c0_g1	0	2.84	up	9.28147e-05	7.32334
TRINITY_DN11990_c0_g2	63.8867	76.9933	no	0.427693	-0.110693
TRINITY_DN11991_c0_g1	4.14667	10.1167	no	2.05573e-05	0.91528
TRINITY_DN11993_c0_g1	23.7967	22.3467	no	0.0839861	-0.363491
TRINITY_DN11993_c1_g1	0	7.16333	up	1.00628e-05	7.99088
TRINITY_DN11994_c0_g1	0	10.9967	up	0.000613499	6.66459
TRINITY_DN11996_c0_g1	4.95	19.65	up	3.21771e-05	1.69125
TRINITY_DN11997_c0_g1	0	17.21	up	1.07001e-05	7.96975
TRINITY_DN11998_c0_g1	19.2367	20.8633	no	0.137167	-0.229259
TRINITY_DN1199_c0_g1	71.49	45.8567	no	1.18619e-25	-0.858733
TRINITY_DN119_c0_g1	29.8933	41.26	no	0.053605	0.1427
TRINITY_DN119_c1_g1	28.7733	42.54	no	0.09147	0.175377
TRINITY_DN119_c1_g2	8.25333	15.9733	no	0.0546331	0.333352
TRINITY_DN119_c1_g3	3.54333	6.55667	no	0.33527	0.554482
TRINITY_DN119_c2_g1	0.536667	8.20333	up	1.69413e-06	3.57879
TRINITY_DN11_c0_g1	38.53	16.0633	down	2.09264e-55	-1.61403
TRINITY_DN11_c1_g1	4.73	5.63333	no	0.716691	-0.123003
TRINITY_DN120003_c1_g1	6.72667	0.16	down	1.47224e-54	-5.74007
TRINITY_DN12000_c0_g1	0	12.1633	up	1.27379e-05	7.9206
TRINITY_DN12003_c0_g1	90.99	33.5333	down	7.03643e-143	-1.98459
TRINITY_DN12004_c0_g1	8.11667	24.0833	no	0.000206205	0.95011
TRINITY_DN12004_c1_g1	0.5	15.9	up	7.18472e-92	4.63674
TRINITY_DN12005_c0_g1	5.47333	4.67667	no	0.0340666	-0.57911
TRINITY_DN12007_c0_g1	90.5433	124.93	no	0.124231	0.172508
TRINITY_DN120084_c0_g1	25.2667	29.9167	no	0.288797	-0.11318
TRINITY_DN1200_c0_g1	3.6	5.35	no	0.643193	0.25032
TRINITY_DN1200_c0_g2	27.0667	44.2833	no	0.0289928	0.378141
TRINITY_DN12010_c0_g1	12.1	10.3967	no	0.239345	-0.501246
TRINITY_DN12011_c0_g1	7.83	5.03333	no	0.0881126	-1.00912
TRINITY_DN12012_c0_g1	54.3833	9.59333	down	6.27842e-102	-2.85264
TRINITY_DN12015_c0_g1	0	26.0233	up	2.8414e-09	9.87488
TRINITY_DN12016_c0_g1	17.2833	17.47	no	0.0360053	-0.321818
TRINITY_DN1201_c0_g1	20.28	4.67	down	5.2789e-62	-2.45409
TRINITY_DN1201_c1_g1	0	8.65	up	6.65353e-05	7.43178
TRINITY_DN12022_c0_g1	0.226667	11.6	up	1.99765e-20	5.19532
TRINITY_DN12024_c1_g1	1.94	41.6067	up	6.46057e-130	4.08622
TRINITY_DN12026_c0_g1	6.22	14.8033	no	0.0807213	1.00297
TRINITY_DN12029_c0_g1	0	7.80667	up	5.75022e-07	8.72953
TRINITY_DN1202_c0_g1	17.45	27.7267	no	0.00429705	0.320045
TRINITY_DN12030_c0_g1	0.783333	4.68333	up	6.31761e-06	2.20634
TRINITY_DN12038_c0_g1	152.273	92.8633	down	4.55449e-56	-1.1383
TRINITY_DN12039_c0_g1	3.22667	7.29667	no	0.0569587	0.778265
TRINITY_DN1203_c0_g2	13.6667	39.72	up	2.55416e-21	1.13849
TRINITY_DN12040_c0_g1	16.3733	25.2067	no	0.000545496	0.408208
TRINITY_DN12043_c0_g1	2.58	11.0733	up	1.73611e-20	1.7393
TRINITY_DN12047_c0_g1	4.65333	9.72333	no	0.00134933	0.733444
TRINITY_DN12048_c0_g1	1.00667	7.08	up	0.00195211	2.44876
TRINITY_DN1204_c0_g1	20.3967	28.4933	no	0.33966	0.133924
TRINITY_DN12050_c0_g1	14.43	13.1833	no	0.0898245	-0.461106
TRINITY_DN12053_c0_g1	4.19333	20.0833	up	1.7773e-45	3.10717
TRINITY_DN12056_c0_g1	0.356667	1.56	no	0.0500364	1.7039
TRINITY_DN12057_c0_g1	9.16333	3.88	down	1.15931e-06	-1.58201
TRINITY_DN1205_c0_g1	0.23	79.36	up	4.69245e-119	7.99356
TRINITY_DN12060_c0_g1	94.8233	197.037	no	8.1607e-12	0.633933
TRINITY_DN12067_c0_g1	0	5.04333	up	1.1402e-05	7.95356
TRINITY_DN12068_c0_g1	11.4667	17.77	no	0.406071	0.388976
TRINITY_DN1206_c0_g1	931.613	551.423	down	4.32063e-77	-1.07465
TRINITY_DN1206_c0_g2	0.456667	10.1333	up	1.80354e-06	4.07168
TRINITY_DN12071_c0_g1	0	7.38333	up	0.00203288	6.18006
TRINITY_DN12072_c0_g1	13.07	0.2	down	6.80365e-25	-6.03543
TRINITY_DN12075_c0_g1	8.52	7.74333	no	0.457825	-0.39618
TRINITY_DN12076_c0_g1	16.49	10.9433	no	0.00214422	-0.890407
TRINITY_DN12077_c0_g1	22.2	29.9867	no	0.637743	0.131475
TRINITY_DN1207_c0_g1	9.99333	12.21	no	0.620148	-0.0665694
TRINITY_DN12081_c0_g1	20.2867	33.2267	no	0.0413265	0.334798
TRINITY_DN12081_c1_g2	29.5633	74.42	no	5.95974e-24	0.982935
TRINITY_DN12082_c0_g1	0	10.92	up	4.26241e-06	8.22111
TRINITY_DN12085_c0_g3	6.18333	4.08667	no	0.114641	-0.868645
TRINITY_DN12088_c0_g1	10.8	8.05333	no	0.163145	-0.667482
TRINITY_DN1208_c0_g1	28.8967	20.6867	no	1.9725e-22	-0.843154
TRINITY_DN1208_c2_g1	0.8	12.3	up	1.377e-09	3.59106
TRINITY_DN120906_c0_g1	27.1567	1.67	down	2.25183e-20	-3.90401
TRINITY_DN12091_c0_g1	45.3367	30.4133	no	3.40744e-05	-0.840941
TRINITY_DN12093_c0_g1	10.45	4.95333	down	0.00963776	-1.335
TRINITY_DN12097_c0_g1	18.82	29.75	no	0.0307978	0.317506
TRINITY_DN1209_c0_g2	0.643333	4.30667	up	2.71998e-12	2.37326
TRINITY_DN1209_c1_g1	45.3567	130.857	up	3.02008e-30	1.17681
TRINITY_DN120_c0_g1	5.15667	31.2867	up	9.08435e-59	2.20722
TRINITY_DN12101_c0_g1	0.0233333	2.34	up	7.22516e-06	5.71206
TRINITY_DN12102_c0_g1	0.906667	18.5	up	9.37058e-15	3.83001
TRINITY_DN121069_c0_g1	8.92	0.323333	down	2.027e-33	-5.1605
TRINITY_DN12107_c0_g1	0	26.8633	up	8.70806e-09	9.65424
TRINITY_DN12108_c0_g1	0	10.9933	up	6.44296e-08	9.23194
TRINITY_DN12109_c1_g1	16.6	0	down	0.000290027	-6.94943
TRINITY_DN1210_c0_g1	61.8333	58.2767	no	0.384323	-0.136911
TRINITY_DN1210_c0_g2	13.9167	5.19667	down	4.04564e-25	-1.78565
TRINITY_DN1210_c0_g3	31.66	17.8467	down	1.83142e-12	-1.16729
TRINITY_DN1210_c3_g1	25.4433	27.1333	no	0.00130717	-0.271345
TRINITY_DN1210_c7_g1	15.8833	0.103333	down	6.08093e-79	-7.5486
TRINITY_DN12112_c0_g1	1087.68	163.027	down	4.17558e-78	-2.79225
TRINITY_DN12113_c0_g1	49.5367	32.7567	no	0.23569	-0.635811
TRINITY_DN12118_c0_g1	73.62	58.17	no	1.11539e-15	-0.693563
TRINITY_DN12120_c0_g1	7.86	11.56	no	0.571087	0.320427
TRINITY_DN12121_c0_g1	5.46	13.3	no	8.8343e-13	0.917743
TRINITY_DN12122_c1_g1	15.21	21.7467	no	0.20958	0.17737
TRINITY_DN12122_c1_g2	89.0467	68.6667	no	1.39436e-09	-0.556538
TRINITY_DN12125_c0_g1	19.7467	21.21	no	0.38979	-0.131934
TRINITY_DN1212_c0_g1	36	29.9467	no	2.04391e-17	-0.628203
TRINITY_DN12130_c0_g1	0	12.9433	up	6.10887e-05	7.46872
TRINITY_DN121362_c0_g1	7.3	3.89333	no	0.310824	0.851642
TRINITY_DN12136_c0_g1	0.513333	0.756667	no	0.339106	0.64388
TRINITY_DN1213_c0_g1	18.1533	55.0367	no	9.85557e-06	0.944357
TRINITY_DN1213_c1_g1	11.05	3.99667	down	1.56379e-05	-2.24841
TRINITY_DN12140_c0_g1	2.88	0.6	down	8.81546e-05	-2.59608
TRINITY_DN121414_c0_g1	0	8.95333	up	0.000250096	6.98661
TRINITY_DN12141_c0_g1	0	7.54667	up	1.47893e-05	7.88227
TRINITY_DN12142_c0_g1	9.7	1.93	down	3.94261e-29	-2.70017
TRINITY_DN12143_c0_g1	18.4833	423.767	up	0	4.3362
TRINITY_DN12145_c0_g1	9.19333	7.91	no	0.653581	-0.11046
TRINITY_DN12148_c0_g1	8.46667	46.9067	up	2.56807e-69	2.11196
TRINITY_DN121495_c0_g1	11.02	0.0533333	down	8.96912e-23	-7.75257
TRINITY_DN1214_c0_g1	50.05	79.5	no	0.0127389	0.347872
TRINITY_DN1214_c0_g2	8.89667	48.5467	up	1.98973e-38	2.10158
TRINITY_DN12153_c0_g1	0	11.45	up	1.03592e-05	7.9851
TRINITY_DN12155_c0_g1	12.99	17.7467	no	0.526932	0.0771003
TRINITY_DN12157_c0_g1	0	9.31667	up	4.4168e-05	7.55673
TRINITY_DN12158_c0_g1	4.48667	6.92	no	0.245403	0.269923
TRINITY_DN12159_c0_g1	2.07667	19.9867	up	7.07578e-10	2.93509
TRINITY_DN1215_c0_g1	31.07	69.44	no	5.07611e-21	0.850735
TRINITY_DN12160_c0_g1	0	2.46333	up	0.00304575	6.00926
TRINITY_DN12164_c0_g1	28.88	12.6733	down	4.46273e-06	-1.43225
TRINITY_DN12166_c0_g2	172.233	140.797	no	4.76961e-09	-0.602347
TRINITY_DN12166_c1_g1	89.46	148.777	no	0.794432	0.092577
TRINITY_DN1216_c0_g1	104.517	3.57667	down	6.09196e-242	-5.27767
TRINITY_DN1216_c0_g3	0	69.0467	up	4.76838e-14	11.6881
TRINITY_DN12172_c0_g1	2.62333	21.9	up	1.13344e-12	2.7463
TRINITY_DN12173_c0_g1	23.6867	38	no	0.00918587	0.570179
TRINITY_DN12174_c0_g1	15.6933	10.4833	no	4.55332e-05	-0.937113
TRINITY_DN121756_c0_g1	6.01333	0.21	down	3.75293e-13	-5.60784
TRINITY_DN121761_c0_g1	2.68333	4.71	down	2.84153e-05	-4.17112
TRINITY_DN12176_c0_g1	2.73667	5.21333	no	0.221315	0.589722
TRINITY_DN12178_c0_g1	2.54	39.9067	up	1.49606e-12	3.87102
TRINITY_DN1217_c0_g1	5.53333	3.71333	no	7.1829e-05	-0.933644
TRINITY_DN1217_c0_g2	101.457	316.147	up	4.61793e-135	1.28266
TRINITY_DN12180_c0_g1	1.95667	13.44	up	0.000746863	2.47448
TRINITY_DN12181_c0_g1	5.17333	5.40333	no	0.786783	-0.206608
TRINITY_DN12185_c1_g1	0	2.54667	up	0.00129174	6.37285
TRINITY_DN12187_c0_g1	42.0667	45.9067	no	0.676274	-0.109248
TRINITY_DN12189_c0_g1	5.40333	5.18	no	0.0217085	-0.434558
TRINITY_DN1218_c0_g1	42.85	94.9167	no	1.78351e-28	0.850603
TRINITY_DN1218_c1_g1	58.38	100.703	no	0.0078237	0.524736
TRINITY_DN1218_c1_g2	39.4133	51.64	no	0.672346	0.0828436
TRINITY_DN12191_c0_g1	26.7933	28.4167	no	0.467447	-0.0845437
TRINITY_DN12194_c0_g1	0.7	8.87333	up	5.09448e-05	3.22356
TRINITY_DN12195_c0_g1	73.1233	122.75	no	1.7004e-09	0.3986
TRINITY_DN12197_c0_g1	38.8	1.22333	down	5.85864e-99	-5.42361
TRINITY_DN12197_c1_g1	0	51.8	up	4.16498e-09	9.79958
TRINITY_DN12199_c0_g1	22.9567	27.84	no	0.461553	-0.0882836
TRINITY_DN1219_c2_g1	0	15.9133	up	1.52954e-08	9.53723
TRINITY_DN121_c0_g1	14.66	8.60333	down	3.53621e-25	-1.14039
TRINITY_DN122021_c0_g1	11.28	2.33333	up	0.000324463	2.09498
TRINITY_DN12202_c0_g1	108.197	13.37	down	1.16684e-179	-3.35249
TRINITY_DN12202_c0_g2	231.637	33.03	down	1.49911e-284	-3.2106
TRINITY_DN12203_c0_g1	6.02333	18.04	no	1.53785e-06	0.96263
TRINITY_DN122064_c0_g1	23.6967	21.81	no	0.425891	-0.318665
TRINITY_DN12207_c0_g1	0	8.85333	up	1.25013e-07	9.08503
TRINITY_DN12208_c0_g1	0	14.9867	up	1.11839e-09	10.0546
TRINITY_DN12209_c0_g1	0.52	1.02333	no	0.120022	0.833164
TRINITY_DN1220_c0_g1	3.72667	6.58667	no	0.00835376	0.453024
TRINITY_DN122102_c0_g1	5.3	1.23667	no	0.338852	-0.651984
TRINITY_DN12210_c0_g1	23.5933	18.2833	no	0.000823782	-0.699314
TRINITY_DN12210_c0_g2	9.62333	17.43	no	0.0414683	0.583932
TRINITY_DN12212_c0_g1	17.29	19.4633	no	0.47978	-0.228442
TRINITY_DN12213_c0_g1	9.45	15.65	no	0.00151254	0.333939
TRINITY_DN12214_c0_g1	15.4933	4.55667	down	5.59924e-38	-2.12254
TRINITY_DN12215_c2_g1	7.26333	15.0967	no	0.108487	0.735668
TRINITY_DN12216_c0_g1	1.80333	12.78	up	3.26655e-12	2.44645
TRINITY_DN1221_c0_g1	27.48	46.5833	no	0.00847529	0.417851
TRINITY_DN12220_c0_g1	4.87667	6.81333	no	0.742698	0.163231
TRINITY_DN12220_c0_g2	17.34	40.9833	no	3.5442e-09	0.844139
TRINITY_DN12221_c1_g1	46.62	18.8033	down	1.87734e-24	-1.64263
TRINITY_DN12222_c0_g1	61.3267	100.237	no	0.00143359	0.332723
TRINITY_DN12223_c0_g1	14.73	33.45	no	4.6942e-09	0.712618
TRINITY_DN12225_c0_g1	6.78	6.65333	no	0.259408	0.230193
TRINITY_DN12228_c0_g1	0	12.62	up	0.00132672	6.35907
TRINITY_DN1222_c0_g1	6.39	6.45667	no	0.138264	-0.336835
TRINITY_DN1222_c1_g1	22.0933	36.9667	no	1.22258e-11	0.921412
TRINITY_DN12230_c0_g1	69.2067	27.3667	down	6.40047e-57	-1.68225
TRINITY_DN12230_c0_g2	5.81333	9.18667	no	0.488479	0.384017
TRINITY_DN12232_c0_g1	14.71	2.24667	down	1.67004e-14	-2.99024
TRINITY_DN122379_c1_g1	0	16.85	up	8.33822e-06	8.03931
TRINITY_DN12238_c0_g1	5.00667	114.9	up	1.26141e-13	4.1656
TRINITY_DN1223_c0_g1	7.22667	8.34667	no	0.826284	-0.0927422
TRINITY_DN1223_c0_g2	1.81667	128.637	up	8.42949e-267	5.78916
TRINITY_DN12242_c0_g1	4.60667	9.05	no	5.39175e-07	0.60273
TRINITY_DN12244_c0_g1	7.68333	10.27	no	0.694612	0.0593693
TRINITY_DN12245_c0_g1	11.7667	2.31667	down	0.00875714	-2.40138
TRINITY_DN12246_c0_g1	393.723	47.5767	down	4.88042e-285	-3.3063
TRINITY_DN12249_c0_g1	0.0866667	16.8667	up	2.19722e-14	7.13355
TRINITY_DN12249_c0_g2	6.66333	99.31	up	2.95069e-163	3.53946
TRINITY_DN1224_c0_g1	65.2667	170.677	up	9.41452e-43	1.00314
TRINITY_DN12250_c1_g1	6.85333	0	down	2.21211e-05	-7.77326
TRINITY_DN12253_c0_g1	22.2033	23.7867	no	0.950834	-0.0304487
TRINITY_DN12256_c0_g1	3.08667	7.90667	no	4.90871e-06	0.990958
TRINITY_DN12258_c0_g1	10.1433	0.373333	down	7.45061e-06	-4.8897
TRINITY_DN12259_c0_g1	15.5633	13.3333	no	6.35761e-07	-0.581549
TRINITY_DN1225_c0_g2	4.17333	13.41	up	7.30914e-14	1.32914
TRINITY_DN12261_c0_g1	121.52	130.14	no	0.00678203	-0.235551
TRINITY_DN12261_c0_g2	433.677	310.153	no	8.8868e-38	-0.815359
TRINITY_DN122677_c0_g1	8.40667	0	down	5.7565e-07	-8.74088
TRINITY_DN12267_c0_g1	24.3667	34.7733	no	0.389179	0.208602
TRINITY_DN12269_c0_g1	18.7167	26.8433	no	0.33102	0.105784
TRINITY_DN1226_c0_g2	0	25.7933	up	0.000488312	6.74739
TRINITY_DN1226_c1_g1	0	30.19	up	4.27793e-07	8.79969
TRINITY_DN12270_c0_g1	62.92	116.01	no	5.65314e-10	0.547538
TRINITY_DN12270_c0_g2	3.65667	21.95	up	2.31852e-84	2.22511
TRINITY_DN12271_c1_g1	8.17333	0.486667	down	3.24124e-16	-2.89582
TRINITY_DN12273_c0_g1	0	51.3133	up	6.21805e-11	10.5709
TRINITY_DN12274_c0_g1	5.08333	9.64667	no	0.0312848	0.486415
TRINITY_DN12276_c0_g1	1.40333	4.58333	up	0.000388105	1.3519
TRINITY_DN12277_c0_g1	0	9.21333	up	1.6716e-06	8.46535
TRINITY_DN1227_c0_g1	10.2167	41.7567	no	1.70868e-18	0.97448
TRINITY_DN12284_c0_g1	22.5933	23.9167	no	0.00102242	-0.39236
TRINITY_DN12286_c0_g1	12.9733	11.4367	no	0.00739436	-0.454346
TRINITY_DN12286_c0_g2	1.53667	10.6367	up	0.000280643	2.36998
TRINITY_DN12289_c0_g3	0	19.5233	up	4.5281e-05	7.54921
TRINITY_DN1228_c0_g1	42.3167	43.7633	no	0.0256501	-0.232982
TRINITY_DN12290_c0_g1	21.6267	28.64	no	0.744325	0.0948908
TRINITY_DN12290_c0_g2	42.0433	56.0767	no	0.503626	0.0646506
TRINITY_DN12292_c0_g1	11.6867	0.55	down	1.86943e-14	-4.67931
TRINITY_DN12293_c0_g1	2.50333	12.7833	up	1.0327e-11	2.00469
TRINITY_DN122941_c0_g1	11.28	0.226667	down	6.65677e-25	-5.97415
TRINITY_DN12299_c0_g1	17.8733	28.1267	no	0.250517	0.415974
TRINITY_DN1229_c0_g1	0.84	35.3733	up	3.89999e-90	5.008
TRINITY_DN1229_c0_g2	103.003	204.71	no	6.63434e-30	0.63349
TRINITY_DN1229_c1_g1	38.3833	23.1833	down	2.58908e-08	-1.10683
TRINITY_DN122_c0_g1	7.53667	135.86	up	1.80817e-191	3.81896
TRINITY_DN122_c0_g2	0.636667	470.813	up	1.55341e-46	9.001
TRINITY_DN123023_c0_g1	15.2433	17.3733	no	0.870647	0.115602
TRINITY_DN12302_c0_g1	0.556667	455.967	up	1.32058e-209	9.34107
TRINITY_DN12305_c0_g1	1.18	9.78	up	5.3457e-06	2.65315
TRINITY_DN12306_c0_g1	11.37	30.5267	up	0.000115968	1.13532
TRINITY_DN12307_c0_g1	212.327	368.653	no	0.11592	0.895202
TRINITY_DN12308_c0_g1	46.3	32.0067	no	2.52921e-21	-0.825037
TRINITY_DN12311_c0_g1	0	6.66	up	1.1658e-06	8.55963
TRINITY_DN12312_c0_g1	0	15.4433	up	1.89604e-07	8.98956
TRINITY_DN12313_c0_g1	23.6833	25.0133	no	0.115962	-0.260029
TRINITY_DN123149_c0_g1	21.7267	0.19	down	4.88547e-97	-7.18487
TRINITY_DN12314_c0_g1	11.3333	37.12	up	1.85436e-08	1.41528
TRINITY_DN12318_c0_g1	3.12333	14.92	no	0.218015	0.629557
TRINITY_DN1231_c0_g1	29.0533	33.45	no	0.00578067	-0.317144
TRINITY_DN12320_c0_g1	78.3633	34.9067	down	1.77739e-64	-1.5181
TRINITY_DN12321_c0_g1	1.05333	1.25333	no	0.903965	-0.0789478
TRINITY_DN123220_c0_g1	0	11.09	up	1.25138e-07	9.086
TRINITY_DN12324_c0_g1	0	29.3967	up	1.19408e-07	9.09462
TRINITY_DN12325_c0_g1	11.8333	8.81333	no	0.275951	-0.622068
TRINITY_DN12326_c0_g1	1.39667	4.89333	no	0.0272861	1.47059
TRINITY_DN12328_c0_g1	7.17	4.55333	no	0.0499507	-0.971226
TRINITY_DN12329_c0_g1	8.70333	8.61333	no	0.374966	0.449663
TRINITY_DN1232_c0_g1	11.1433	20.84	no	2.14013e-06	0.643646
TRINITY_DN1232_c0_g2	23.5633	57.4433	no	2.49654e-08	0.9293
TRINITY_DN1232_c3_g1	657.66	354.57	no	1.36333e-57	-0.965906
TRINITY_DN1232_c4_g1	12.0233	0.573333	down	3.85874e-51	-4.75401
TRINITY_DN12330_c0_g1	9.26	8.74	no	0.0130931	-0.444138
TRINITY_DN12331_c0_g1	0	10.61	up	2.93717e-05	7.67988
TRINITY_DN12332_c0_g1	2.44333	2.51667	no	0.124475	0.442543
TRINITY_DN12334_c0_g1	0.0466667	11.9967	up	3.85466e-15	7.32941
TRINITY_DN12338_c0_g1	0	13.4467	up	4.12009e-06	8.2324
TRINITY_DN1233_c0_g1	182.883	205.393	no	0.202627	-0.124438
TRINITY_DN12343_c0_g1	14.6933	0.29	down	1.80103e-27	-5.99116
TRINITY_DN12344_c0_g1	15.8867	20.9667	no	0.654018	0.223249
TRINITY_DN12346_c0_g1	3.97667	12.8733	up	2.12272e-13	1.33455
TRINITY_DN1234_c0_g1	18.94	39.7667	no	6.25982e-17	0.806047
[truncated: 19,210 more rows]

## Sheet: S1 vs S3
Table S2. Differentially expressed unigenes during three different stages of seed germination.
Gene	FPKM of S1	FPKM of S3	DEG	Foldchange	Pvalue
TRINITY_DN0_c0_g1	68.54	51.9533	no	1.94704e-38	-0.880827
TRINITY_DN0_c1_g1	7.32	7.84667	no	0.0460141	-0.333846
TRINITY_DN10001_c0_g1	70.7433	85.4667	no	0.944421	-0.0143635
TRINITY_DN10007_c0_g1	8.45667	14.7467	no	0.316817	0.456044
TRINITY_DN10008_c0_g1	1.77333	5.41	no	0.14611	1.26851
TRINITY_DN100092_c0_g1	79.5733	0.483333	down	6.03305e-99	-7.6363
TRINITY_DN1000_c0_g1	26.5367	46.33	no	2.54615e-05	0.387642
TRINITY_DN10010_c0_g1	9.43667	14.0533	no	0.250551	0.160368
TRINITY_DN10011_c1_g1	4.31333	205.277	up	1.27261e-190	5.19725
TRINITY_DN10011_c2_g1	304.013	1.98	down	0	-7.66601
TRINITY_DN10013_c0_g1	95.32	56.1133	down	1.08777e-10	-1.08995
TRINITY_DN10014_c0_g1	46.5167	40.1833	no	1.66571e-09	-0.757609
TRINITY_DN10016_c0_g1	9.73667	0.79	down	3.07068e-35	-4.02574
TRINITY_DN10019_c0_g1	18.2967	23.7467	no	0.962286	-0.00751712
TRINITY_DN1001_c0_g1	7.80333	3.15667	down	2.89716e-32	-1.72776
TRINITY_DN10021_c0_g1	50.0933	71.2867	no	0.446841	0.0705978
TRINITY_DN10022_c0_g1	17.7133	34.0567	no	7.52788e-08	0.531541
TRINITY_DN100230_c0_g1	10.3333	0.0933333	down	8.43036e-28	-7.12391
TRINITY_DN10023_c1_g1	4.77333	2.72667	no	0.920332	0.0481885
TRINITY_DN100247_c0_g1	0.983333	4.05	no	0.347718	-0.711331
TRINITY_DN10025_c0_g1	31.6733	54.8333	no	0.00306223	0.379446
TRINITY_DN100262_c0_g2	4.47667	0	down	0.00106424	-7.05753
TRINITY_DN10026_c0_g1	0.99	4.96	up	1.99518e-17	1.90655
TRINITY_DN10027_c0_g1	8.24333	5.69333	no	0.140211	-0.606956
TRINITY_DN10029_c0_g1	8.52333	7.33	no	0.262262	-0.570531
TRINITY_DN1002_c0_g1	26.05	21.88	no	8.04642e-11	-0.640484
TRINITY_DN10033_c0_g1	3.58667	201.55	up	2.64049e-182	5.41842
TRINITY_DN10033_c0_g2	1.66667	207.673	up	3.34963e-146	6.5376
TRINITY_DN10034_c0_g1	21.6133	32.65	no	0.0635142	0.171823
TRINITY_DN1003_c0_g1	21.5067	27.0567	no	0.636929	-0.0748172
TRINITY_DN100407_c0_g1	6.64333	5.93667	no	0.000125406	-0.583237
TRINITY_DN10041_c0_g1	50.2933	25.6633	down	1.0151e-13	-1.33491
TRINITY_DN10045_c0_g1	43.8	43.7367	no	1.74118e-11	-0.745948
TRINITY_DN10048_c0_g1	10.66	94.6267	up	5.08665e-126	2.72773
TRINITY_DN10050_c0_g1	1	62.9467	up	3.80453e-88	5.59185
TRINITY_DN10052_c0_g1	22.57	11.78	down	3.81248e-12	-1.35744
TRINITY_DN10053_c0_g1	32.8267	15.6867	down	3.51649e-61	-1.4809
TRINITY_DN10054_c0_g1	31.5433	47.7867	no	0.285892	0.294487
TRINITY_DN10057_c0_g1	24.8267	27.0767	no	0.990211	-0.00731864
TRINITY_DN1005_c0_g1	15.31	36.1633	no	5.44737e-14	0.823981
TRINITY_DN1005_c1_g1	0.276667	13.6667	up	6.45819e-24	4.19498
TRINITY_DN1005_c1_g2	6.18667	25.8633	up	2.84108e-37	2.55364
TRINITY_DN10061_c0_g1	1.21	7.43	up	6.82302e-17	2.17568
TRINITY_DN10062_c0_g1	2982.42	2.36	down	0	-10.6842
TRINITY_DN1006_c0_g1	8.53	11.8933	no	0.660627	0.0708405
TRINITY_DN10072_c0_g1	189.347	219.08	no	0.025995	-0.180871
TRINITY_DN10074_c0_g1	0.536667	9.92	up	5.69964e-09	3.93918
TRINITY_DN10076_c0_g1	58.2767	78.11	no	0.811517	-0.020409
TRINITY_DN10076_c0_g2	24.2367	19.6167	no	2.84432e-08	-0.724271
TRINITY_DN10077_c0_g1	53.65	44.5867	no	0.0152042	-0.578042
TRINITY_DN10078_c0_g1	56.2133	69.25	no	0.0110448	-0.241829
TRINITY_DN10079_c0_g1	16.78	49.5267	up	1.22207e-20	1.04511
TRINITY_DN100824_c0_g1	225.89	1.18667	down	6.71376e-199	-8.21153
TRINITY_DN10082_c0_g1	15.3	2.20333	down	2.91419e-27	-3.20288
TRINITY_DN10082_c0_g2	6.77333	0.763333	down	4.55834e-12	-3.61012
TRINITY_DN100830_c0_g1	4.60333	13.53	no	0.0223811	1.23313
TRINITY_DN10083_c0_g1	28.62	97.0833	no	0.0492205	1.13803
TRINITY_DN10084_c0_g1	400.99	221.37	down	7.10494e-92	-1.27977
TRINITY_DN10084_c2_g1	69.3167	37.7467	down	2.02257e-19	-1.25959
TRINITY_DN10084_c3_g1	21.1	14.2067	no	1.72722e-05	-0.957908
TRINITY_DN100865_c0_g1	9.05667	0.02	down	2.66558e-13	-8.70913
TRINITY_DN10086_c0_g1	9.51667	11.4	no	0.814389	-0.094258
TRINITY_DN100871_c0_g1	2.32	11.7033	up	1.15723e-41	2.62688
TRINITY_DN10087_c0_g1	58.7967	37.5933	down	5.81141e-31	-1.02514
TRINITY_DN10089_c0_g1	1.96333	13.4733	no	0.0213996	2.50269
TRINITY_DN1008_c0_g1	27.6467	493.193	up	0	3.51532
TRINITY_DN1008_c0_g2	6.27333	240.73	up	8.69961e-19	4.83709
TRINITY_DN10090_c0_g1	1.92333	41.1167	up	2.48557e-139	4.0015
TRINITY_DN10092_c0_g1	39.1033	103.96	no	1.7779e-05	0.96464
TRINITY_DN10093_c0_g1	2.50333	23.0433	up	5.03515e-34	2.79683
TRINITY_DN10095_c0_g1	0.07	14.55	up	2.15423e-20	7.45236
TRINITY_DN10097_c0_g1	3.14333	14.8433	up	3.14372e-27	1.76116
TRINITY_DN10098_c0_g1	21.5433	44.9667	up	4.2726e-45	2.69689
TRINITY_DN1009_c0_g1	35.0267	158.723	up	3.483e-128	1.96517
TRINITY_DN100_c0_g1	0	2.73667	up	0.000396473	7.45117
TRINITY_DN10101_c0_g2	0.98	6.47	up	5.84784e-07	2.29423
TRINITY_DN101029_c0_g1	1.51	5.08667	up	0.0038562	1.37356
TRINITY_DN1010_c0_g1	16.1467	21.74	no	0.0213614	-0.268048
TRINITY_DN1010_c0_g2	5.3	7.82333	no	0.733126	0.262885
TRINITY_DN10111_c0_g1	8.39333	18.89	no	4.26671e-10	0.905607
TRINITY_DN10112_c0_g1	3.41	19.8033	up	2.55948e-28	2.1219
TRINITY_DN10113_c0_g1	0.96	3.44	up	0.00247118	1.42802
TRINITY_DN10116_c0_g1	0.133333	4.43667	up	3.66102e-06	4.47858
TRINITY_DN10117_c0_g1	948.043	997.253	no	0.394119	-0.0878055
TRINITY_DN10118_c0_g1	0.6	15.3433	up	2.82544e-05	4.1749
TRINITY_DN1011_c0_g1	5.17	21.8033	up	2.56516e-22	1.46151
TRINITY_DN10120_c0_g2	37.2167	0.406667	down	1.79027e-123	-6.88117
TRINITY_DN10121_c0_g1	448.587	59.31	down	0	-3.19291
TRINITY_DN101225_c0_g1	10.6033	0	down	4.3675e-09	-10.6582
TRINITY_DN10122_c0_g1	1.79333	16.4933	up	3.15142e-09	2.62762
TRINITY_DN101266_c0_g1	21.62	0.263333	down	9.75783e-31	-6.67894
TRINITY_DN10126_c0_g1	26.76	18.3633	no	2.28715e-09	-0.945268
TRINITY_DN10127_c0_g1	13.69	1.73	down	3.22084e-49	-3.36524
TRINITY_DN101282_c0_g1	0.176667	22.0233	up	8.77307e-11	6.42637
TRINITY_DN10128_c1_g1	5.98	9	no	0.504861	0.190885
TRINITY_DN10129_c0_g1	7.02	11.7567	no	0.374179	0.177168
TRINITY_DN1012_c0_g1	8.9	27.45	up	6.11479e-25	1.21003
TRINITY_DN10131_c0_g1	2.19667	5.83667	no	0.0399218	1.03282
TRINITY_DN10132_c0_g1	17.3667	45.3633	up	1.16622e-16	1.03401
TRINITY_DN10133_c0_g2	96.65	80.46	no	2.56852e-19	-0.723542
TRINITY_DN10136_c0_g1	3.66667	7.21	no	0.206158	0.62355
TRINITY_DN10136_c0_g2	41.1267	40.1533	no	0.148515	-0.355705
TRINITY_DN10137_c0_g1	6.68	12.4333	no	0.0369529	0.48347
TRINITY_DN10138_c0_g1	1.43	18.5133	up	7.61946e-44	3.30028
TRINITY_DN10139_c0_g1	1.76667	79.8	up	1.01456e-117	4.29348
TRINITY_DN1013_c0_g1	226.503	119.907	down	7.80886e-61	-1.29637
TRINITY_DN1013_c1_g1	68.3533	22.6633	down	4.74824e-103	-2.00516
TRINITY_DN1013_c3_g1	0	12.73	up	2.32887e-05	8.44873
TRINITY_DN10140_c0_g2	11.3233	19.21	no	0.310541	0.519826
TRINITY_DN10141_c0_g1	13.78	15.5533	no	0.0478692	-0.306967
TRINITY_DN10142_c0_g1	1.55333	31.11	up	3.39526e-20	2.219
TRINITY_DN101437_c0_g1	0	6.71333	up	0.00447435	6.35494
TRINITY_DN10145_c0_g1	8.78	13.0833	no	0.266431	0.166422
TRINITY_DN101471_c0_g1	0.666667	0.38	no	0.177671	-1.17569
TRINITY_DN10147_c0_g1	5.35333	17.8633	up	6.0241e-12	1.33601
TRINITY_DN10148_c0_g1	2.87333	1.78667	down	0.00342809	-1.06649
TRINITY_DN10150_c0_g1	22.0733	10.98	down	1.27848e-41	-1.40856
TRINITY_DN10151_c0_g1	1.41667	8.49667	up	0.000682774	2.18181
TRINITY_DN10155_c0_g1	18.5733	19.9733	no	0.0209208	-0.304655
TRINITY_DN10155_c0_g2	20.38	40.2467	no	1.31789e-08	0.566954
TRINITY_DN101574_c0_g1	97	19.43	down	1.23393e-111	-2.60873
TRINITY_DN10157_c0_g1	30.9767	67.0467	no	3.62353e-12	0.672637
TRINITY_DN10159_c0_g1	3.98333	5.24333	no	0.932149	-0.0249821
TRINITY_DN1015_c0_g1	115.343	114.023	no	0.273468	-0.1838
TRINITY_DN10160_c1_g1	10.2067	0.726667	no	0.0493815	-1.26176
TRINITY_DN10160_c1_g2	7.73333	0	down	1.18653e-06	-9.32659
TRINITY_DN101615_c0_g1	7.17667	4.97333	no	7.09888e-07	-0.944416
TRINITY_DN10161_c0_g1	5.95667	0.763333	down	1.50624e-21	-3.50845
TRINITY_DN10164_c1_g1	18.4	2.01333	down	1.23618e-05	-3.20537
TRINITY_DN101677_c0_g2	13.0767	0.0766667	down	3.6918e-27	-7.6797
TRINITY_DN10167_c0_g1	1.76667	1.81	no	0.435113	-0.311346
TRINITY_DN101680_c0_g1	24.2933	14.1833	down	0.00453659	-1.0737
TRINITY_DN101689_c0_g1	9.38667	14.55	no	0.234252	0.223896
TRINITY_DN10169_c0_g1	0.893333	5.61	no	0.0114492	2.23165
TRINITY_DN1016_c0_g1	20.1833	0.153333	down	2.55622e-77	-7.78607
TRINITY_DN10170_c0_g1	4.65	15.3167	up	1.90595e-16	1.40462
TRINITY_DN10174_c0_g1	25.8133	38.6333	no	0.516844	0.239054
TRINITY_DN10175_c0_g1	7.36	0	down	1.43543e-05	-8.60554
TRINITY_DN10177_c0_g1	5.41667	5.21333	no	0.352803	-0.379362
TRINITY_DN10179_c0_g1	20.5333	7.18	down	3.14693e-59	-1.93193
TRINITY_DN1017_c0_g1	7.82667	14.2967	no	0.0006092	0.451798
TRINITY_DN10182_c0_g1	36.5067	278.92	up	1.47658e-86	2.58348
TRINITY_DN10186_c0_g1	0.876667	1.68	no	0.44325	0.523842
TRINITY_DN10186_c0_g2	0.66	0.806667	no	0.863366	-0.122961
TRINITY_DN10188_c0_g1	16.2833	17.18	no	0.000372742	-0.342798
TRINITY_DN1018_c0_g1	2.55333	78.6233	up	5.24763e-115	4.56214
TRINITY_DN10190_c0_g1	3.02	4.62	no	0.726297	0.26039
TRINITY_DN10191_c0_g1	11.6867	0	down	7.55446e-08	-10.0202
TRINITY_DN10192_c0_g1	31.6533	28.57	no	0.0333433	-0.492172
TRINITY_DN10196_c0_g1	0.0533333	23.0567	up	1.30683e-17	8.02649
TRINITY_DN10196_c0_g2	0.326667	139.803	up	1.8588e-50	8.11247
TRINITY_DN101982_c0_g1	4.92	0.113333	down	4.16153e-10	-5.67342
TRINITY_DN10198_c0_g1	0.31	9.61667	up	1.00474e-20	4.52002
TRINITY_DN10199_c0_g1	0.12	143.71	up	1.35314e-05	4.35388
TRINITY_DN1019_c0_g1	19.7167	25.97	no	0.791334	-0.0301771
TRINITY_DN1019_c0_g2	0.0633333	28.81	up	1.76718e-31	8.16125
TRINITY_DN1019_c0_g3	23.4033	207.03	up	8.96617e-237	2.73642
TRINITY_DN1019_c1_g1	0	4.65667	up	0.00044769	7.40974
TRINITY_DN1019_c1_g2	0	23.6067	up	3.27353e-07	9.65588
TRINITY_DN101_c0_g1	388.927	295.027	no	1.85884e-58	-0.857776
TRINITY_DN10201_c0_g1	6.00333	4.82333	no	0.306957	-0.660815
TRINITY_DN10206_c3_g1	0.643333	1.61	no	0.112531	0.880528
TRINITY_DN10208_c0_g1	4.87667	30.6533	up	1.26945e-49	2.15687
TRINITY_DN1020_c0_g1	181.67	72.6867	down	7.72514e-140	-1.76956
TRINITY_DN10210_c0_g1	112.427	26.2067	down	7.93989e-82	-2.49524
TRINITY_DN10213_c0_g1	1.95	6.45667	no	0.0452427	1.31682
TRINITY_DN10213_c0_g2	24.3267	43.5367	no	0.0141099	0.430986
TRINITY_DN102146_c0_g1	14.5133	0.06	down	1.17276e-56	-8.21054
TRINITY_DN10214_c0_g1	21.3833	48.2933	no	1.28752e-07	0.53073
TRINITY_DN10215_c0_g1	12.06	4.42667	down	7.11327e-16	-1.8458
TRINITY_DN102188_c0_g2	0.766667	6.97	up	8.71518e-06	2.72958
TRINITY_DN10218_c0_g1	7.71	13.69	no	0.0902945	0.42198
TRINITY_DN10219_c0_g1	5.44	17.32	up	1.61297e-05	1.20705
TRINITY_DN10219_c0_g2	7.36667	37.6333	up	3.55964e-47	1.93114
TRINITY_DN1021_c0_g1	1.35333	154.83	up	3.08339e-254	6.33958
TRINITY_DN102205_c0_g1	34.32	28.4833	no	0.00099125	-0.657257
TRINITY_DN10220_c0_g1	26.2667	37.0733	no	0.458815	0.0964076
TRINITY_DN10222_c1_g1	4.51333	24.5567	up	0.000153285	2.31222
TRINITY_DN10223_c0_g1	11.2167	10.7133	no	0.515955	-0.356749
TRINITY_DN10224_c0_g1	0.983333	7.83333	up	2.08006e-09	2.58734
TRINITY_DN10226_c0_g1	8.31	7.52333	no	0.467121	-0.546599
TRINITY_DN102296_c0_g1	9.85667	0.05	down	8.9406e-10	-7.58204
TRINITY_DN1022_c0_g2	17.3167	32.7533	no	0.0818041	0.353663
TRINITY_DN1022_c0_g3	9.68	6.39	no	0.0275082	-0.96205
TRINITY_DN1022_c1_g1	12.5833	198.253	up	1.65135e-222	3.57734
TRINITY_DN10231_c0_g1	83.67	207.54	up	5.8027e-49	1.07309
TRINITY_DN10231_c0_g2	0.19	39.23	up	1.94809e-88	7.24149
TRINITY_DN10235_c0_g1	3.92667	10.85	no	4.41086e-07	0.982501
TRINITY_DN10235_c1_g1	119.207	147.937	no	0.115564	-0.106538
TRINITY_DN10236_c0_g1	1.25	0.03	down	1.68657e-07	-5.53744
TRINITY_DN102391_c0_g1	1.43667	14.7067	up	2.01479e-08	2.94359
TRINITY_DN10239_c0_g1	593.45	979.397	no	4.57156e-07	0.345499
TRINITY_DN10239_c0_g3	359.74	544.427	no	0.00141301	0.525305
TRINITY_DN1023_c0_g1	1.27	11.38	up	1.91704e-12	2.744
TRINITY_DN1023_c0_g2	99.05	151.623	no	0.000258901	0.30402
TRINITY_DN1023_c1_g1	43.3667	21.1267	down	9.61451e-26	-1.30414
TRINITY_DN10240_c0_g1	22.2367	22.9067	no	0.000143305	-0.487207
TRINITY_DN10240_c1_g1	1.21	11.0733	up	0.00882981	1.88763
TRINITY_DN102414_c0_g1	6.92667	0.08	down	2.00114e-19	-6.69799
TRINITY_DN10242_c0_g1	2.00667	23.92	up	4.28349e-80	3.11106
TRINITY_DN10243_c1_g1	1.73	7.03333	no	0.0385619	1.78728
TRINITY_DN10245_c0_g1	1.42	29.8667	up	1.3305e-41	3.88505
TRINITY_DN10248_c1_g1	0.586667	18.0933	up	5.77887e-50	4.48508
TRINITY_DN1024_c0_g1	124.703	147.183	no	0.838203	-0.0238309
TRINITY_DN1024_c1_g1	21.7433	25.1667	no	0.370768	0.0947956
TRINITY_DN1024_c2_g1	17.6933	31.8633	no	0.0122818	0.261537
TRINITY_DN1024_c3_g1	10.13	8.59	no	0.0207929	-0.774381
TRINITY_DN1024_c3_g2	20.3667	36.0467	up	2.61801e-05	1.10354
TRINITY_DN1024_c4_g1	24.2467	42.0767	no	0.0147232	0.398409
TRINITY_DN1024_c5_g1	8.75667	4.04667	down	0.000231015	-1.4937
TRINITY_DN10251_c0_g1	13.96	16.07	no	0.552508	-0.163593
TRINITY_DN10255_c0_g1	7.03333	7.59	no	0.112011	-0.302711
TRINITY_DN10256_c0_g1	11.13	14.57	no	0.770534	-0.0371694
TRINITY_DN102573_c0_g1	18.7167	14.8667	no	9.01797e-15	-0.751242
TRINITY_DN10258_c0_g1	50.5867	47.8	no	0.00295735	-0.465697
TRINITY_DN1025_c0_g1	11.63	7.81333	no	4.36826e-16	-0.992996
TRINITY_DN10260_c0_g2	11.0767	0.0166667	down	7.893e-15	-9.15206
TRINITY_DN10261_c0_g1	5.49667	13.25	no	9.6665e-07	0.852219
TRINITY_DN10262_c0_g1	21.69	46.58	no	2.80538e-14	0.90553
TRINITY_DN102636_c0_g1	8.72333	0.12	down	7.24337e-42	-6.54688
TRINITY_DN102638_c0_g1	33.9	21.1033	down	2.57586e-08	-1.07098
TRINITY_DN10263_c1_g1	11.8267	0	down	5.04435e-09	-10.6244
TRINITY_DN10264_c0_g1	28.5933	0.306667	down	1.64183e-119	-6.82185
TRINITY_DN102664_c0_g1	2.6	6.78	no	0.00333318	0.870183
TRINITY_DN10266_c0_g2	561.47	746.173	no	0.760121	0.0224905
TRINITY_DN10267_c0_g1	18993	0.17	down	0	-17.4296
TRINITY_DN10269_c0_g1	6.2	6.25	no	0.351591	-0.198799
TRINITY_DN1026_c0_g1	0.243333	9.15333	up	4.34734e-12	5.92004
TRINITY_DN1026_c0_g2	9.75333	20.85	no	0.127398	0.835101
TRINITY_DN1026_c2_g1	122.227	0.146667	down	1.59963e-78	-9.98128
TRINITY_DN10272_c0_g1	24.8667	39.5933	no	0.137472	0.196945
TRINITY_DN10275_c0_g1	15.3467	10.7333	no	0.0124931	-0.857218
TRINITY_DN10276_c0_g1	5.66	7.42667	no	0.911073	-0.0244204
TRINITY_DN10279_c0_g1	22.53	43.6933	no	4.91401e-06	0.548697
TRINITY_DN1027_c0_g1	2.99333	4.72	no	0.415078	0.316447
TRINITY_DN10280_c0_g1	33.0067	29.0833	no	4.0631e-06	-0.585612
TRINITY_DN10281_c1_g2	9.13	0	down	5.70489e-06	-8.88674
TRINITY_DN10284_c0_g1	8.42667	12.9533	no	0.593558	0.0884274
TRINITY_DN10286_c0_g1	15.75	15.9367	no	0.00550845	-0.394627
TRINITY_DN10289_c0_g1	4.12	13.32	up	1.00002e-10	1.49432
TRINITY_DN10289_c1_g1	62.1833	86.78	no	0.574566	0.0558276
TRINITY_DN1028_c0_g1	4.29333	27.11	up	7.27998e-52	2.25777
TRINITY_DN1028_c1_g1	4.21667	3.87333	no	0.431954	-0.489515
TRINITY_DN1028_c1_g2	7.61	0.533333	down	4.87389e-15	-4.18736
TRINITY_DN10290_c0_g1	3.35667	4.63667	up	1.33605e-11	1.92128
TRINITY_DN10291_c0_g1	0.0933333	9.18	up	2.94933e-29	6.09623
TRINITY_DN10292_c0_g1	227.18	202.397	no	9.87846e-11	-0.53795
TRINITY_DN10293_c0_g2	11.21	1.82333	down	0.00416974	-1.93408
TRINITY_DN10296_c0_g1	138.333	120.33	no	0.257927	-0.2666
TRINITY_DN10298_c0_g1	171.12	95.02	no	0.0116838	-0.869294
TRINITY_DN10299_c0_g1	2.29333	4.67	no	0.208374	0.602102
TRINITY_DN1029_c0_g1	13.47	13.3933	no	0.0932934	0.542236
TRINITY_DN1029_c0_g2	20.09	30.8133	no	0.0545162	0.199557
TRINITY_DN102_c0_g1	971.863	47.1367	down	0	-4.9035
TRINITY_DN102_c0_g2	16.5067	26.9767	no	0.356757	0.194475
TRINITY_DN102_c0_g3	11.6833	53.77	up	9.91276e-15	1.82054
TRINITY_DN10302_c0_g1	6.88667	6.53667	no	0.501195	-0.403698
TRINITY_DN10303_c0_g1	17.3467	20.9867	no	0.560372	-0.116731
TRINITY_DN10304_c0_g1	3.60333	12.7167	up	0.00165461	1.47775
TRINITY_DN10306_c0_g1	0.133333	8.92	up	3.6088e-15	5.52087
TRINITY_DN1030_c0_g1	0	3.10333	up	0.000915792	7.11349
TRINITY_DN10312_c0_g1	39.6667	1.00667	down	3.23542e-20	-5.56017
TRINITY_DN10313_c0_g1	30.47	81.6333	up	5.47914e-05	1.1794
TRINITY_DN10314_c0_g1	0.91	26.0867	up	1.05322e-05	4.35333
TRINITY_DN103181_c0_g2	165.447	0.0833333	down	1.81303e-34	-10.9942
TRINITY_DN10318_c0_g1	3.23333	5.57333	no	0.750758	0.167733
TRINITY_DN10319_c0_g1	90.39	52.7733	down	5.41466e-47	-1.18537
TRINITY_DN1031_c0_g1	11.6733	15.3267	no	0.139847	-0.2296
TRINITY_DN1031_c1_g1	7.89667	13.5467	no	0.0576799	0.477236
TRINITY_DN1031_c2_g1	13.2167	16.2033	no	0.387233	-0.11953
TRINITY_DN10320_c0_g1	39.3733	0.0933333	down	1.72215e-17	-8.02055
TRINITY_DN10325_c0_g1	22.3533	1.85667	down	4.79201e-78	-3.90577
TRINITY_DN10326_c0_g1	8.78667	12.3433	no	0.128806	0.384522
TRINITY_DN10328_c0_g1	18.9333	15.51	no	1.17896e-05	-0.696276
TRINITY_DN1032_c0_g1	27.7333	14.7733	down	1.11545e-30	-1.3259
TRINITY_DN1032_c0_g2	10.7567	4.98333	down	8.58599e-09	-1.50256
TRINITY_DN10330_c0_g1	34.52	34.1233	no	2.06978e-06	-0.418391
TRINITY_DN10330_c0_g2	6.00667	0.123333	down	5.72737e-25	-5.99026
TRINITY_DN10332_c0_g2	15.4433	0.0933333	down	2.63799e-18	-6.02037
TRINITY_DN10333_c0_g1	250.493	182.727	no	1.42805e-28	-0.847271
TRINITY_DN103349_c0_g1	2.07333	7.6	no	0.0458568	1.49027
TRINITY_DN10334_c0_g1	3.86	16.6733	up	6.08026e-28	1.69328
TRINITY_DN103353_c0_g1	0.37	11.4067	no	0.012444	2.75525
TRINITY_DN1033_c0_g1	15.5733	50.1733	up	1.66562e-28	1.25686
TRINITY_DN10344_c0_g1	21.89	19.5633	no	0.548062	-0.337466
TRINITY_DN10348_c0_g1	72.53	59.2633	no	5.62996e-12	-0.691357
TRINITY_DN103492_c0_g1	6.73333	0	down	2.16449e-06	-9.16088
TRINITY_DN1034_c0_g1	24.53	76.7167	up	8.17309e-34	1.068
TRINITY_DN10357_c0_g1	19.44	18.6233	no	0.0715321	-0.44358
TRINITY_DN10359_c0_g1	0.283333	8.79667	up	0.000242112	4.31349
TRINITY_DN10364_c0_g1	4.83333	10.1033	no	0.00145192	0.50645
TRINITY_DN10368_c0_g1	82.3467	101.56	no	0.140868	-0.114601
TRINITY_DN10369_c0_g1	2.55	8.87333	up	4.48003e-11	1.3762
TRINITY_DN10370_c0_g1	9.15667	5.76667	down	1.75829e-22	-1.1726
TRINITY_DN10371_c0_g1	4.95667	11.2067	no	0.000180133	0.755389
TRINITY_DN10372_c0_g1	23.22	112.563	up	1.81055e-109	1.8407
TRINITY_DN10373_c0_g1	11.36	11.8433	no	0.203061	-0.367533
TRINITY_DN10373_c0_g2	18.1333	12.9	no	5.22748e-14	-0.90973
TRINITY_DN10375_c0_g1	650.697	1.24	down	2.14859e-133	-9.33615
TRINITY_DN10377_c0_g1	8.30667	10.5533	no	0.745036	-0.0689106
TRINITY_DN10379_c0_g1	0.846667	24.9333	up	1.44755e-55	3.92842
TRINITY_DN10379_c0_g2	9.87	68.6967	up	1.04799e-26	2.42352
TRINITY_DN1037_c0_g1	54.5067	24.5633	down	9.59522e-24	-1.53997
TRINITY_DN1037_c0_g2	10.3067	16.9	no	0.0197018	0.301638
TRINITY_DN1037_c1_g1	6.66	44.9467	up	2.42299e-27	2.38561
TRINITY_DN10381_c0_g1	92.47	113.133	no	0.432723	-0.0749877
TRINITY_DN103831_c0_g2	14.2467	0	down	8.37091e-09	-10.5201
TRINITY_DN103849_c0_g1	7.17667	0	down	1.20299e-07	-9.90679
TRINITY_DN10385_c0_g1	186.73	292.25	no	0.00066737	0.253423
TRINITY_DN10385_c0_g2	820.647	1392.89	no	0.000123036	0.281758
TRINITY_DN10388_c0_g1	22.4867	41.5	no	0.00133673	0.506621
TRINITY_DN10388_c1_g1	27.9767	5.64667	down	2.1392e-32	-2.91008
TRINITY_DN1038_c0_g1	11.2733	64.96	up	1.39525e-83	2.23279
TRINITY_DN10390_c0_g2	119.587	0.163333	down	2.88351e-74	-9.7911
TRINITY_DN10390_c1_g1	3.46	89.0067	up	1.6909e-20	4.46393
TRINITY_DN10392_c0_g1	3.42667	13.1167	up	5.28489e-15	1.49037
TRINITY_DN10393_c0_g1	7.10667	12.7833	no	0.127725	0.459054
TRINITY_DN103960_c0_g1	13.9667	0	down	8.46487e-09	-10.5122
TRINITY_DN10396_c0_g1	68.02	32.1033	down	3.35971e-83	-1.4995
TRINITY_DN10397_c0_g1	55.46	104.743	no	3.57399e-21	0.752733
TRINITY_DN10397_c0_g2	41.1	55.4	no	0.530449	0.200965
TRINITY_DN103997_c0_g1	6.67333	0.133333	down	4.49696e-27	-6.0251
TRINITY_DN1039_c0_g1	26.57	27.3667	no	0.000531524	-0.369039
TRINITY_DN1039_c0_g2	2.00667	11.5733	up	9.02489e-24	2.11647
TRINITY_DN1039_c1_g1	1.52667	7.99333	up	5.02055e-10	1.96729
TRINITY_DN1039_c2_g1	5.59667	2.37333	no	0.0691655	-1.50953
TRINITY_DN1039_c2_g2	45.34	81.63	no	0.000656835	0.478809
TRINITY_DN1039_c2_g3	8.15	30.74	up	4.33099e-06	1.58154
TRINITY_DN1039_c4_g1	15.3	9.82	no	0.254044	-0.816791
TRINITY_DN103_c1_g1	68.3567	172.65	no	3.52229e-33	0.968384
TRINITY_DN103_c1_g2	11.8867	0.706667	down	4.19307e-09	-4.33339
TRINITY_DN103_c1_g3	4.25667	70.9933	up	3.69972e-58	3.73929
TRINITY_DN103_c1_g4	41.73	46.39	no	0.0354056	-0.247767
TRINITY_DN103_c2_g1	0.436667	17.97	up	5.47017e-35	4.89992
TRINITY_DN104004_c0_g1	8.76	0	down	6.76724e-06	-8.84271
TRINITY_DN104008_c0_g1	11.1033	0.193333	down	1.58944e-09	-6.04231
TRINITY_DN104042_c0_g1	0.946667	5.89667	no	0.351587	0.635063
TRINITY_DN10404_c0_g1	14.0267	1.37	down	1.09522e-43	-3.037
TRINITY_DN10404_c0_g2	13.23	22.28	no	0.325166	0.534935
TRINITY_DN10404_c1_g1	49.2433	0	down	0.000280799	-7.59482
TRINITY_DN10405_c0_g1	171.517	36.2	down	6.89107e-130	-2.63433
TRINITY_DN10405_c0_g2	138.367	5.68	down	1.38603e-234	-5.02194
TRINITY_DN10407_c0_g1	93.06	148.737	no	3.92195e-13	0.521369
TRINITY_DN104087_c0_g1	0.45	5.53333	up	2.07536e-06	3.20049
TRINITY_DN10409_c0_g1	67.9233	53.32	no	0.00977397	-0.653887
TRINITY_DN1040_c0_g1	12.0533	23.6933	no	4.21813e-08	0.555977
TRINITY_DN10410_c0_g1	0.143333	17.27	up	9.02461e-26	6.43407
TRINITY_DN104125_c0_g1	7.6	0.0333333	down	1.0407e-16	-7.91226
TRINITY_DN104136_c0_g1	7.91	0	down	1.5376e-09	-10.8727
TRINITY_DN10413_c0_g1	62.84	52.0167	no	2.02282e-13	-0.643367
TRINITY_DN10414_c0_g1	19.2633	41.3667	no	5.13635e-11	0.973808
TRINITY_DN10415_c0_g1	28.5133	104.28	up	1.16915e-31	1.46935
TRINITY_DN10417_c0_g1	10.9167	24.0333	no	0.00580613	0.781322
TRINITY_DN10418_c0_g1	8.25	7.27	no	0.113741	-0.490732
TRINITY_DN104191_c0_g1	7.91333	0.0766667	down	4.13969e-12	-6.83577
TRINITY_DN10419_c0_g1	17.66	15.3967	no	2.12205e-12	-0.606253
TRINITY_DN1041_c0_g1	21.9967	22.7167	no	0.00878377	-0.368739
TRINITY_DN104202_c0_g1	6.8	0.14	down	1.81217e-23	-5.93104
TRINITY_DN10421_c0_g1	3.29333	9.50333	up	0.00908859	1.09858
TRINITY_DN10421_c0_g2	7.23667	11.5233	no	0.47588	0.288687
TRINITY_DN10423_c0_g1	1172.75	3095.61	no	3.82511e-41	0.980111
TRINITY_DN10423_c2_g1	19.4033	1.72667	down	4.45288e-05	-3.56235
TRINITY_DN10425_c0_g1	1.99333	13.43	up	1.28995e-16	2.38648
TRINITY_DN10428_c0_g1	407.42	155.163	down	1.86086e-38	-1.53473
TRINITY_DN10429_c0_g1	13.0033	1.94	down	2.83281e-33	-3.02792
TRINITY_DN10430_c0_g1	9.88	14.2567	no	0.469426	0.133675
TRINITY_DN10431_c0_g1	14.07	16.3433	no	9.76851e-06	-0.752102
TRINITY_DN104320_c0_g1	8.05333	0.22	down	1.53237e-14	-5.4887
TRINITY_DN104329_c0_g1	7.15	0.09	down	2.49878e-23	-6.62071
TRINITY_DN10432_c0_g2	0.416667	22.4833	up	1.24229e-24	5.45698
TRINITY_DN10432_c0_g3	38.19	36.32	no	0.000754359	-0.468312
TRINITY_DN104337_c0_g1	0.0366667	2.98	up	1.06888e-05	5.91279
TRINITY_DN10433_c0_g1	92.6567	50.24	down	2.01219e-42	-1.29996
TRINITY_DN104347_c0_g1	0	9.24667	up	1.92282e-06	9.18554
TRINITY_DN104398_c0_g1	3.83	7.41667	no	0.27616	0.537152
TRINITY_DN10439_c0_g1	0	126.053	up	1.34848e-13	12.5353
TRINITY_DN1043_c0_g1	4.92	14.1333	no	0.0421832	1.156
TRINITY_DN1043_c0_g2	69.2	83.7633	no	0.143584	-0.139344
TRINITY_DN1043_c0_g4	7.72333	17.74	no	8.92381e-09	0.775178
TRINITY_DN10442_c0_g1	25.9133	11.5867	down	7.96845e-16	-1.55456
TRINITY_DN10443_c0_g1	11.7933	12.44	no	0.000303783	-0.360185
TRINITY_DN104455_c0_g1	0.15	9.58	up	5.34393e-05	5.46798
TRINITY_DN10445_c0_g1	31.6167	19.85	down	7.14977e-24	-1.08087
TRINITY_DN10448_c0_g1	58.6233	39.4067	down	4.59317e-33	-1.21848
TRINITY_DN1044_c0_g1	8.71667	11.95	no	0.7911	0.103187
TRINITY_DN1044_c0_g2	12.0367	12.6333	no	0.283019	-0.307949
TRINITY_DN10452_c0_g1	2.89	2.09333	no	0.0500669	-0.910514
TRINITY_DN104549_c0_g1	11.2033	0.0366667	down	3.56202e-15	-6.63855
TRINITY_DN10454_c0_g1	0.0566667	2.70667	up	8.23951e-06	4.87986
TRINITY_DN10454_c0_g2	8.20667	4.80333	down	6.19345e-05	-1.16614
TRINITY_DN10455_c0_g1	6.34	6.19	no	0.0276407	-0.451868
TRINITY_DN104578_c0_g1	61.1033	44.0633	no	7.52037e-05	-0.798213
TRINITY_DN1045_c0_g1	6.76667	19.8267	up	8.87744e-08	1.15797
TRINITY_DN10461_c1_g1	6.34333	2.65333	down	3.57405e-05	-1.63897
TRINITY_DN10461_c6_g1	15.1167	34.6133	no	9.30202e-11	0.784134
TRINITY_DN10463_c0_g1	91.6967	0.76	down	3.11996e-63	-7.24968
TRINITY_DN10468_c0_g1	6.20333	8.36	no	0.365272	0.136046
TRINITY_DN10469_c0_g1	43.9833	38.3267	no	1.02942e-09	-0.588861
TRINITY_DN1046_c0_g2	0	32.4133	up	5.4097e-07	9.52599
TRINITY_DN10470_c0_g1	5.15333	0	down	0.000279	-7.61642
TRINITY_DN104727_c0_g1	8.71333	0	down	6.40356e-07	-9.48755
TRINITY_DN10475_c0_g1	11.02	0.07	down	8.07848e-15	-7.44774
TRINITY_DN10479_c0_g1	118.24	156.63	no	0.368073	0.166802
TRINITY_DN1047_c0_g1	43.3167	117.813	no	3.09437e-32	0.987281
TRINITY_DN10481_c0_g1	0.0633333	13.5967	up	1.03832e-19	6.66962
TRINITY_DN104849_c0_g1	15.7333	0	down	1.06849e-06	-9.35351
TRINITY_DN10484_c0_g1	7.83333	14.4467	no	0.178771	0.480773
TRINITY_DN10486_c0_g1	28.2033	17.1067	down	3.5533e-05	-1.06366
TRINITY_DN10488_c0_g1	58.8733	19.2067	down	3.18696e-06	-1.78999
TRINITY_DN10489_c0_g1	0.296667	126.06	up	7.7942e-128	7.9695
TRINITY_DN1048_c0_g1	20.9	11.3167	down	1.51554e-31	-1.3023
TRINITY_DN10490_c0_g1	0.686667	8.14	up	6.75801e-18	3.11286
TRINITY_DN10493_c0_g1	2.44667	6.92333	up	4.88474e-07	1.07541
TRINITY_DN10494_c0_g1	5.55	14.5133	up	2.13929e-05	1.08001
TRINITY_DN1049_c0_g1	173.01	63.47	down	3.21413e-195	-1.88326
TRINITY_DN104_c0_g1	43.2867	31.6233	no	6.5848e-10	-0.844602
TRINITY_DN104_c0_g2	7.02	18.0033	no	1.17199e-06	0.959215
TRINITY_DN104_c0_g3	56.8667	40.1267	no	2.56381e-28	-0.916845
TRINITY_DN104_c0_g4	1.59333	56.16	up	2.01245e-54	4.69891
TRINITY_DN104_c0_g5	0.923333	11.1033	up	8.44205e-26	3.14227
TRINITY_DN104_c0_g6	1.19667	93.54	up	7.1198e-72	5.87868
TRINITY_DN104_c1_g1	5.35	61.13	up	1.96174e-17	2.75515
TRINITY_DN104_c2_g2	72.9367	100.44	no	0.452134	0.0593108
TRINITY_DN104_c3_g1	67.5633	50.8167	no	1.01404e-22	-0.814069
TRINITY_DN104_c3_g2	45.5767	39.5967	no	0.240303	-0.407831
TRINITY_DN104_c5_g1	0	55.8	up	7.27685e-08	10.0239
TRINITY_DN10501_c0_g1	18.23	21.9333	no	0.306846	-0.115943
TRINITY_DN105028_c0_g1	7.96	0.146667	down	4.87238e-40	-6.0976
TRINITY_DN10502_c0_g1	6.6	8.52	no	0.867849	-0.0424308
TRINITY_DN10503_c1_g1	4.42667	87.16	up	1.42512e-175	4.11932
TRINITY_DN10505_c0_g1	44.3233	0	down	0.000662892	-7.25689
TRINITY_DN10507_c0_g1	4.77	12.8633	no	0.00171599	0.889141
TRINITY_DN10508_c0_g1	2.8	30.94	up	1.2284e-71	3.05122
TRINITY_DN10509_c0_g1	9.66667	27.2133	up	8.38675e-11	1.05351
TRINITY_DN1050_c0_g1	9.16333	31.3667	up	9.91921e-26	1.35573
TRINITY_DN1050_c1_g1	1	9.11667	up	1.14208e-26	2.77804
TRINITY_DN10512_c0_g1	27.1167	38.4567	no	0.508511	0.0713192
TRINITY_DN10512_c1_g1	7.85667	11.3567	no	0.492034	0.1004
TRINITY_DN10513_c0_g1	0.276667	15.4767	up	3.88109e-27	5.43556
TRINITY_DN10515_c0_g1	14.7867	16.5233	no	0.241419	-0.235174
TRINITY_DN10516_c0_g1	110.883	249.143	no	1.90323e-36	0.769335
TRINITY_DN10517_c0_g1	9.84333	16.3367	no	0.334041	0.424454
TRINITY_DN10518_c0_g1	46.7667	41.1	no	5.22344e-17	-0.646395
TRINITY_DN10519_c0_g1	40.93	32.17	no	9.86404e-09	-0.752122
TRINITY_DN1051_c0_g1	62.5267	43.7733	no	1.4453e-34	-0.988028
TRINITY_DN1051_c1_g1	52.9867	55.7967	no	0.00134737	-0.330018
TRINITY_DN105203_c0_g1	7.82667	0	down	7.28491e-05	-8.08264
TRINITY_DN10520_c0_g2	37.04	30.7333	no	1.09145e-06	-0.666675
TRINITY_DN105222_c0_g1	5.64333	13.37	down	3.53906e-05	-4.23703
TRINITY_DN10523_c0_g1	0.0366667	26.0533	up	1.22499e-21	8.82731
TRINITY_DN10525_c0_g1	7.77667	4.44333	down	3.05516e-18	-1.245
TRINITY_DN105261_c1_g2	7.92	19.45	no	0.102764	1.02757
TRINITY_DN10526_c0_g1	9.20333	6.37667	no	0.00325264	-0.642407
TRINITY_DN10527_c0_g1	0.923333	22.6267	up	9.62601e-25	4.17995
TRINITY_DN10527_c0_g2	0.35	8.88	up	4.99836e-10	4.20571
TRINITY_DN10528_c0_g1	24.3967	51.74	no	1.15065e-08	0.719931
TRINITY_DN1052_c0_g1	23.3333	22.9533	no	7.6551e-06	-0.439009
TRINITY_DN10531_c1_g2	0.763333	3.53	no	0.113114	1.742
TRINITY_DN10532_c0_g1	8.69	51.67	up	2.06036e-58	2.16268
TRINITY_DN10533_c0_g1	13.0167	4.53	down	1.83838e-12	-1.91995
TRINITY_DN10534_c0_g1	1.49333	9.35667	up	8.89913e-06	2.78694
TRINITY_DN1053_c0_g1	48.4833	41.6967	no	1.0637e-13	-0.633188
TRINITY_DN10542_c0_g1	37.1733	37.1567	no	0.00649904	-0.391787
TRINITY_DN10544_c0_g1	28.3467	157.613	up	1.23135e-77	1.96558
TRINITY_DN10545_c0_g1	6.45	15.6733	no	1.08207e-11	0.857914
TRINITY_DN10545_c1_g1	3.06333	34.7667	up	3.22507e-46	3.13969
TRINITY_DN10545_c2_g1	6.57667	6.72333	no	0.0479478	-0.381763
TRINITY_DN10546_c0_g1	3.23667	6.46667	no	0.0541475	0.589857
TRINITY_DN10547_c0_g1	74.7267	46.3367	down	5.28222e-24	-1.06165
TRINITY_DN10548_c0_g1	0.976667	38.6333	up	4.61155e-75	4.94368
TRINITY_DN1054_c0_g1	3.88	17.9633	up	4.45805e-14	1.83871
TRINITY_DN1054_c0_g2	18.0933	36.4133	no	6.95294e-05	0.609115
TRINITY_DN10552_c0_g1	9.98667	7.63333	no	0.252541	-0.674145
TRINITY_DN10556_c0_g1	0.13	22.7567	up	7.49453e-31	8.09263
TRINITY_DN10559_c1_g1	1	6.71667	up	5.41226e-09	2.33252
TRINITY_DN1055_c0_g1	24.05	50.9	no	3.29784e-14	0.668248
TRINITY_DN1055_c1_g1	0.106667	28.7933	up	1.13145e-36	7.48638
TRINITY_DN10561_c0_g1	23.97	36.0367	no	0.190979	0.220419
TRINITY_DN10562_c0_g1	652.853	1742.23	up	1.35503e-53	1.12025
TRINITY_DN10563_c0_g1	5.55	7.20667	no	0.771594	-0.0444503
TRINITY_DN105649_c0_g1	1.04333	7.78333	up	6.75456e-07	2.45973
TRINITY_DN105649_c0_g2	0.266667	18.62	up	5.31273e-21	5.57929
TRINITY_DN10566_c0_g1	25.75	19.9433	no	1.18825e-08	-0.838663
TRINITY_DN10568_c0_g1	6.67333	11.9167	no	0.338257	0.474374
TRINITY_DN105691_c0_g1	27.5333	0.223333	down	4.54913e-44	-7.28761
TRINITY_DN1056_c0_g1	32.7833	33.5867	no	0.129895	-0.142762
TRINITY_DN10571_c0_g2	6.9	5.87333	no	0.444344	-0.524057
TRINITY_DN10572_c0_g1	183.437	304.31	no	0.031665	0.817158
TRINITY_DN10574_c0_g1	4.77333	5.87333	no	0.727933	-0.102155
TRINITY_DN10574_c0_g2	366.253	238.847	no	5.43242e-49	-0.984232
TRINITY_DN10574_c1_g1	7.54333	5.76333	no	3.09579e-08	-0.807259
TRINITY_DN105799_c0_g1	0	179.563	up	1.27666e-15	13.233
TRINITY_DN105799_c1_g1	1.72667	326.45	up	1.56351e-30	7.23809
TRINITY_DN10579_c1_g1	49.0367	23.2767	down	1.71719e-10	-1.41326
TRINITY_DN1057_c0_g1	7.98	16.0833	no	7.90739e-05	0.601604
TRINITY_DN10581_c0_g1	32.54	8.23	down	5.13161e-22	-2.34659
TRINITY_DN105861_c0_g2	0.92	42.88	up	3.75003e-21	4.9429
TRINITY_DN105879_c0_g1	10.5667	0	down	3.26955e-09	-10.7182
TRINITY_DN10590_c0_g1	50.4133	55.97	no	0.0194701	-0.250013
TRINITY_DN105913_c0_g1	65.0567	0.0766667	down	4.74858e-37	-9.89975
TRINITY_DN10591_c0_g1	19.4267	0.0566667	down	3.81386e-43	-8.70857
TRINITY_DN10593_c0_g1	13.0733	16.0133	no	0.00365621	-0.89399
TRINITY_DN10594_c0_g1	15.5867	15.29	no	0.0192456	-0.428474
TRINITY_DN10595_c0_g1	7.88333	14.2933	no	0.00876288	0.441584
TRINITY_DN10599_c0_g1	19.7467	1.97333	down	4.60287e-33	-4.11445
TRINITY_DN1059_c0_g1	22.7633	21.0833	no	0.0174018	-0.48236
TRINITY_DN1059_c0_g2	14.7733	19.5933	no	0.902768	0.034479
TRINITY_DN1059_c0_g3	22.0033	42.9033	no	8.4349e-05	0.529916
TRINITY_DN105_c0_g1	13.8067	108.867	up	1.13573e-67	2.49249
TRINITY_DN10601_c0_g1	6.00333	10.8667	no	0.00790323	0.439901
TRINITY_DN10602_c0_g1	2.34667	6.6	up	0.00261175	1.08087
TRINITY_DN10603_c0_g1	0.0333333	14.9867	up	1.60393e-10	7.80617
TRINITY_DN10609_c0_g1	43.4167	36.7767	no	3.60155e-06	-0.572184
TRINITY_DN1060_c0_g1	7.21667	14.8267	no	0.000179861	0.62327
TRINITY_DN10612_c0_g1	9.17	8.20667	no	0.000173942	-0.576443
TRINITY_DN10614_c0_g1	7.28667	7.87333	no	0.139702	-0.293858
TRINITY_DN10616_c0_g2	70.7367	23.1667	down	2.67081e-114	-2.01179
TRINITY_DN1061_c0_g1	4.53667	16.33	up	1.0796e-27	1.39651
TRINITY_DN10621_c1_g4	12.9633	0	down	8.31916e-06	-8.77158
TRINITY_DN10622_c0_g1	12.8967	12.4133	no	0.372646	-0.35975
TRINITY_DN10623_c0_g1	2.88333	6.96	no	0.0688908	0.904493
TRINITY_DN10624_c0_g1	31.1767	1284.05	up	9.30674e-283	3.81635
TRINITY_DN10624_c1_g1	0	20.3833	up	0.00736597	6.08785
TRINITY_DN10627_c0_g1	54.7833	59.7367	no	0.0383362	-0.264393
TRINITY_DN106297_c0_g1	7.21667	0	down	0.000885285	-7.1408
TRINITY_DN10629_c0_g1	13.0333	0.03	down	2.03043e-30	-9.01355
TRINITY_DN1062_c2_g1	13.5267	0	down	1.96318e-08	-10.3312
TRINITY_DN10632_c0_g1	26.3333	16.4033	down	7.71096e-13	-1.11134
TRINITY_DN106345_c0_g1	9.07	210.233	up	2.05087e-12	4.37968
TRINITY_DN10636_c0_g1	2.70333	8.76333	no	0.137972	1.5284
TRINITY_DN10637_c0_g1	0.3	1.31333	no	0.0218999	1.70137
TRINITY_DN10638_c0_g1	12.1133	12.55	no	0.00779184	-0.363396
TRINITY_DN10639_c0_g1	1.44	34.88	up	2.6628e-92	4.14448
TRINITY_DN1063_c0_g2	19.2567	19.2067	no	0.0264554	-0.518746
TRINITY_DN10641_c0_g1	79.0133	91.37	no	0.0340916	-0.181131
TRINITY_DN10641_c0_g2	109.92	89.6067	no	0.762188	-0.200125
TRINITY_DN10642_c1_g2	38.8267	37.5567	no	0.0317826	-0.413259
TRINITY_DN10643_c0_g1	2.86333	3.74	no	0.993996	-0.00347151
TRINITY_DN10644_c1_g1	1.34	14.1067	up	0.000221193	2.97498
TRINITY_DN10648_c0_g2	14.3333	21.7567	no	0.200142	0.190451
TRINITY_DN1064_c0_g1	12.0867	0.193333	down	3.42142e-78	-6.3522
TRINITY_DN10651_c0_g2	157.843	123.273	no	4.85819e-16	-0.763058
TRINITY_DN10652_c0_g1	3.63	4.42	no	0.175119	0.892204
TRINITY_DN10653_c0_g1	40.8967	65.32	no	0.0025244	0.258237
TRINITY_DN106548_c0_g1	18.63	26.93	no	0.495865	0.24532
TRINITY_DN10655_c1_g1	1.30333	3.19667	no	0.188351	0.880473
TRINITY_DN10657_c0_g2	89.6967	0.286667	down	2.75513e-34	-8.51812
TRINITY_DN106581_c0_g1	25.7567	20.16	no	7.48344e-07	-0.753485
TRINITY_DN10659_c0_g1	7.45667	21.5333	no	0.0125943	1.23073
TRINITY_DN1065_c0_g1	136.82	82.82	down	9.57863e-71	-1.13285
TRINITY_DN10660_c0_g1	32.6867	73.76	no	0.0256207	1.05543
TRINITY_DN106611_c0_g1	13.6733	40.91	up	2.12438e-15	1.17488
TRINITY_DN10662_c0_g1	1.11667	3.97667	up	3.94339e-06	1.34909
TRINITY_DN10663_c0_g1	46.4467	43.86	no	1.56147e-06	-0.489999
TRINITY_DN10664_c0_g2	34.49	41.6	no	0.963333	0.00564966
TRINITY_DN106653_c0_g1	15.0633	0.38	down	3.48626e-32	-5.67458
TRINITY_DN10668_c0_g1	11.51	20.9067	no	0.328217	0.38322
TRINITY_DN10669_c0_g1	4.44667	10.8267	no	2.56467e-05	0.800771
TRINITY_DN1066_c0_g1	2931.26	4931.29	no	4.93006e-10	0.487857
TRINITY_DN1066_c1_g1	5.88	11.73	no	0.000422478	0.558722
TRINITY_DN10671_c0_g1	1.19	24.5067	up	7.57147e-13	3.96401
TRINITY_DN10673_c0_g1	1.25333	20.6633	up	7.09556e-75	3.95842
TRINITY_DN10673_c0_g2	0.276667	10.75	up	8.31999e-32	4.8308
TRINITY_DN106760_c0_g3	14.6367	0.103333	down	9.61594e-45	-8.29168
TRINITY_DN10676_c0_g1	12.1267	18.1433	no	0.0774853	0.259813
TRINITY_DN10676_c1_g1	8.09333	9.61333	no	0.205445	-0.172951
TRINITY_DN10677_c0_g3	0.56	9.09667	no	0.0698915	1.42684
TRINITY_DN106788_c0_g1	13.1133	0.0233333	down	2.79601e-14	-9.00707
TRINITY_DN10679_c0_g1	21.25	24.6633	no	0.881623	0.09485
TRINITY_DN1067_c0_g1	56.0267	64.4233	no	0.011061	-0.206059
TRINITY_DN10680_c0_g3	25.1933	8.92667	down	2.35261e-07	-1.80348
TRINITY_DN106849_c0_g1	7.61333	0	down	0.0039516	-6.4714
TRINITY_DN10684_c0_g1	33.37	9.68	down	1.6173e-65	-2.40868
TRINITY_DN10686_c1_g1	0.79	7.99667	up	5.08514e-09	3.62233
TRINITY_DN10689_c0_g1	0.0433333	17.69	up	8.84377e-11	7.88878
TRINITY_DN1068_c0_g1	12.4167	29.5567	no	6.85211e-07	0.882386
TRINITY_DN1068_c1_g2	14.16	19.0867	no	0.166081	-0.187603
TRINITY_DN10692_c0_g1	12.64	4.92667	down	6.76457e-24	-1.73818
TRINITY_DN10692_c1_g1	0.87	6.92333	up	0.00733461	2.68306
TRINITY_DN10695_c0_g1	28.7867	54.5133	no	1.3022e-09	0.529463
TRINITY_DN10695_c0_g2	15.0367	14.3367	no	0.00014814	-0.495293
TRINITY_DN10697_c0_g2	4.80667	2.50667	no	0.118901	-1.25941
TRINITY_DN10697_c1_g1	6.71333	22.88	up	2.1266e-09	1.37226
TRINITY_DN10698_c0_g1	3.15667	70.1233	up	1.11391e-48	4.09636
TRINITY_DN10699_c0_g1	76.3233	68.0433	no	3.65116e-05	-0.544762
TRINITY_DN1069_c0_g1	17.5167	4.97667	down	8.88369e-81	-2.11244
TRINITY_DN1069_c0_g2	6.24667	14.58	no	1.63127e-05	0.806044
TRINITY_DN1069_c2_g1	3.08333	8.07667	no	0.00727635	0.99455
TRINITY_DN1069_c2_g2	42.73	84.3967	no	1.03582e-06	0.729966
TRINITY_DN106_c0_g1	128.587	127.147	no	4.00653e-11	-0.553956
TRINITY_DN106_c2_g1	19.8867	0	down	7.5773e-08	-10.0201
TRINITY_DN10701_c0_g2	0	5.80667	up	0.00251691	6.65635
TRINITY_DN10703_c0_g1	4.57333	10.5833	no	0.00873445	0.808013
TRINITY_DN10704_c0_g1	6.45667	12.6233	no	0.000459734	0.563516
TRINITY_DN10704_c1_g1	12.1967	85.98	up	2.5004e-86	2.41338
TRINITY_DN10705_c0_g1	189.9	1.56333	down	3.00788e-227	-7.67986
TRINITY_DN10706_c0_g1	13.0367	28.7167	no	2.96396e-11	0.655193
TRINITY_DN10707_c0_g1	14.4067	26.34	no	0.189367	0.371487
TRINITY_DN10708_c0_g1	8.37667	5.83333	no	0.060244	-0.822608
TRINITY_DN1070_c0_g1	36.8267	232.2	up	1.0231e-232	2.62321
TRINITY_DN1070_c0_g2	37.4933	22.9667	no	5.32728e-31	-0.939077
TRINITY_DN10710_c0_g1	13.36	11.7533	no	2.37498e-05	-0.599157
TRINITY_DN10711_c2_g1	11.66	0.173333	down	2.01148e-11	-6.29215
TRINITY_DN10717_c0_g1	8.1	60.7133	up	0.000484599	2.97617
TRINITY_DN1071_c0_g1	24.8733	4.53333	down	3.47585e-68	-2.78908
TRINITY_DN10720_c0_g1	26.05	22.86	no	1.49535e-08	-0.60686
TRINITY_DN10721_c0_g1	7.42333	21.86	up	6.87566e-05	1.20212
TRINITY_DN10723_c0_g1	6.85667	3.61	no	0.0125633	-1.26836
TRINITY_DN10726_c0_g1	115.473	196.053	no	1.53517e-07	0.329388
TRINITY_DN10729_c0_g1	1.96667	719.287	up	2.94577e-241	8.15415
TRINITY_DN1072_c0_g1	15.0833	16.5533	no	0.170665	-0.21
TRINITY_DN1072_c1_g2	4.33667	3.06	no	0.931433	-0.0447505
TRINITY_DN107323_c0_g1	43.9867	0	down	1.36843e-07	-9.87422
TRINITY_DN10732_c0_g2	128.87	192.243	no	0.0448537	0.469243
TRINITY_DN10733_c0_g1	30.59	30.76	no	0.0737906	-0.311265
TRINITY_DN10734_c0_g1	0	11.51	up	0.00143715	6.91349
TRINITY_DN10737_c0_g1	0.456667	10.58	up	4.21464e-19	3.82397
TRINITY_DN107399_c0_g1	11.7467	0.0233333	down	1.58753e-13	-8.77797
TRINITY_DN1073_c0_g1	16.74	21.6133	no	0.830457	-0.0365224
TRINITY_DN1073_c0_g2	3.13667	5.08	no	0.200337	0.275947
TRINITY_DN1073_c0_g3	5.01667	18.9133	up	3.38817e-12	1.51315
TRINITY_DN10742_c0_g1	4.09667	0.356667	down	7.5778e-36	-3.60804
TRINITY_DN107435_c0_g1	27.5767	0	down	9.90683e-07	-9.3743
TRINITY_DN10743_c0_g3	0	5.71667	up	0.000405902	7.44567
TRINITY_DN10743_c1_g1	7.81	18.0533	no	0.117506	0.938814
TRINITY_DN10744_c0_g1	1081.42	125.273	down	0	-3.54114
TRINITY_DN10748_c0_g1	6.87	13.96	no	0.193273	0.729484
TRINITY_DN1074_c0_g1	31.7333	32.6767	no	0.0898845	-0.260826
TRINITY_DN10751_c0_g1	0.496667	7.73667	up	0.000602495	3.66687
TRINITY_DN10754_c0_g1	33.7567	31.4133	no	0.00288292	-0.501015
TRINITY_DN10754_c0_g2	17.6633	18.82	no	0.887176	-0.0818993
TRINITY_DN10755_c0_g1	13.7867	0	down	5.46074e-07	-9.52709
TRINITY_DN10755_c0_g2	6.15333	0	down	9.92017e-05	-7.9774
TRINITY_DN1075_c0_g1	9.12	62.3433	up	2.57896e-72	2.29125
TRINITY_DN10760_c0_g2	14.0867	9.00333	down	0.000355771	-1.03177
TRINITY_DN10761_c0_g1	62.7767	74.2367	no	0.41984	-0.130399
TRINITY_DN10763_c0_g1	7.20333	19.42	no	0.192675	0.847667
TRINITY_DN10766_c0_g1	25.5833	30.9033	no	4.94986e-05	0.686582
TRINITY_DN10767_c0_g1	16.26	0	down	1.63665e-05	-8.5673
TRINITY_DN10768_c0_g1	20.8033	45.56	no	0.00611542	0.827456
TRINITY_DN1076_c0_g1	21.9867	14.3133	down	3.93455e-25	-1.04728
TRINITY_DN10770_c0_g1	2.61667	18.0167	up	1.04302e-20	2.37388
TRINITY_DN10772_c0_g1	6.59667	6.64333	no	0.0247519	-1.45647
TRINITY_DN10772_c0_g3	3.00333	8.46333	up	0.000506837	1.08308
TRINITY_DN10773_c0_g1	11.7233	18.5	no	0.122031	0.244298
TRINITY_DN10774_c0_g4	10.9767	2.19667	down	6.0439e-40	-2.65805
TRINITY_DN10775_c0_g1	6.96	8.91667	no	0.740294	-0.0542903
TRINITY_DN10776_c0_g1	0.533333	11.2767	up	2.70302e-32	3.94816
TRINITY_DN10776_c0_g2	0	22.38	up	2.74595e-07	9.70065
TRINITY_DN1077_c0_g1	89.8	56.6933	down	7.7139e-48	-1.08577
TRINITY_DN1077_c1_g1	4.64	9.62	no	0.00109471	0.629758
TRINITY_DN107820_c2_g1	35.4	0.383333	down	5.68422e-63	-6.87819
TRINITY_DN107836_c0_g1	21.1567	4.93667	no	3.68163e-05	-0.878953
TRINITY_DN10783_c1_g1	22.0967	445.707	up	0	3.97123
TRINITY_DN10785_c0_g1	0.263333	9.8	up	7.39802e-16	4.72436
TRINITY_DN10787_c0_g2	15.1767	18.2233	no	0.454314	-0.13842
TRINITY_DN1078_c0_g1	81.5167	204.043	up	8.9886e-19	1.05682
TRINITY_DN10790_c0_g1	0.443333	104.093	up	8.56663e-09	7.19203
TRINITY_DN10791_c0_g1	0	92.4767	up	3.03606e-06	9.05948
TRINITY_DN10795_c0_g1	0.673333	10.8233	up	8.07965e-05	3.7162
TRINITY_DN10796_c0_g1	15.1567	9.79	no	0.0638615	-0.872731
TRINITY_DN10797_c0_g2	2.50667	8.13333	up	3.65585e-05	1.29654
TRINITY_DN1079_c0_g2	15.3033	14.43	no	0.00415882	-0.501918
TRINITY_DN1079_c1_g1	5.68333	14.4033	no	0.0002987	0.909529
TRINITY_DN1079_c1_g2	12.62	28.33	no	0.000541244	0.781191
TRINITY_DN10802_c0_g1	0.173333	9.42667	up	6.26171e-19	5.36558
TRINITY_DN108033_c0_g1	2.19667	6.71333	no	0.119433	1.27385
TRINITY_DN10803_c0_g1	16.32	0	down	5.57847e-09	-10.6021
TRINITY_DN10804_c0_g1	6.31	17.2867	up	2.39263e-12	1.15149
TRINITY_DN10804_c0_g4	5.39667	16.77	up	0.00280521	1.28996
TRINITY_DN10805_c0_g1	0.43	24.7233	up	9.5521e-29	5.41155
TRINITY_DN108064_c0_g1	594.873	3.85333	down	1.14267e-295	-7.66914
TRINITY_DN10808_c0_g1	0	8.12	up	0.00229953	6.69523
TRINITY_DN10809_c0_g1	24.8733	18.2367	no	6.1068e-07	-0.975124
TRINITY_DN1080_c0_g1	23.35	15.79	no	2.3272e-20	-0.977811
TRINITY_DN1080_c1_g1	6.31	1.65	down	0.00322806	-2.23255
TRINITY_DN10811_c1_g1	2.46	3.95	no	0.0133698	0.860904
TRINITY_DN10812_c0_g1	2.2	6.77	no	0.174072	1.26185
TRINITY_DN108132_c0_g1	4.32333	5.75	no	0.737056	0.275313
TRINITY_DN10813_c0_g1	9.95667	12.8767	no	0.793113	-0.0439662
TRINITY_DN10813_c1_g1	1.99333	3.23	no	0.172624	0.554103
TRINITY_DN10814_c0_g2	21.43	2.4	down	2.57535e-45	-3.55559
TRINITY_DN10815_c0_g1	13.2633	25.4967	no	7.49015e-06	0.536056
TRINITY_DN10815_c0_g2	21.49	31.8533	no	0.153799	0.15431
TRINITY_DN10815_c2_g1	26.49	22.1367	no	2.35251e-06	-0.591713
TRINITY_DN10819_c0_g1	26.88	59.0933	no	0.000125764	0.780875
TRINITY_DN1081_c0_g1	941.19	1029.18	no	1.10198e-07	-0.274344
TRINITY_DN10822_c0_g1	8.27	22.7	up	2.45784e-22	1.03522
TRINITY_DN10824_c0_g1	11.4267	4.95667	down	2.49815e-07	-1.59027
TRINITY_DN10824_c1_g1	0.973333	1.77667	no	0.5361	0.458338
TRINITY_DN10826_c0_g1	7.63667	10.11	no	0.929058	0.0401882
TRINITY_DN10826_c0_g2	2.79667	5.33	no	0.328217	0.555943
TRINITY_DN10827_c0_g1	4.80667	3.48667	no	0.34633	-0.752104
TRINITY_DN108285_c0_g1	12.69	0.0533333	down	1.23172e-24	-8.16812
TRINITY_DN1082_c0_g1	1.26	55.7867	up	3.99587e-162	5.05677
TRINITY_DN10832_c0_g1	5.20667	23.8033	up	4.66842e-23	1.78822
TRINITY_DN10833_c0_g1	25.1767	11.7033	down	1.08884e-18	-1.51932
TRINITY_DN10836_c0_g1	23.3933	13.9433	no	0.457919	-0.175146
TRINITY_DN10838_c0_g1	49.78	62.5267	no	0.0730132	0.15872
TRINITY_DN1083_c0_g1	255.333	132.587	down	1.1523e-87	-1.39804
TRINITY_DN10840_c0_g1	91.5133	98.65	no	0.000267159	-0.304698
TRINITY_DN108428_c0_g1	11.24	0.11	down	3.78185e-07	-6.58208
TRINITY_DN10844_c0_g2	4.8	8.14333	no	0.0171453	3.11084
TRINITY_DN10845_c0_g1	39.3	29.5733	no	2.10421e-10	-0.813342
TRINITY_DN10845_c0_g2	11.4967	7.68	no	1.03013e-06	-0.988588
TRINITY_DN10847_c0_g1	41.9933	23.6233	no	0.0428945	-0.947423
TRINITY_DN10848_c0_g1	10.2033	8.83	no	0.528273	0.192367
TRINITY_DN1084_c0_g1	1190.65	1056.86	no	3.89055e-30	-0.584212
TRINITY_DN1084_c1_g1	32.19	42.29	no	0.78686	-0.0256154
TRINITY_DN1084_c3_g1	37.4567	37.6333	no	8.2475e-05	-0.402597
TRINITY_DN10850_c0_g1	7.39333	60.98	up	9.20719e-05	2.91829
TRINITY_DN10856_c0_g1	4.36	13	up	0.00656358	1.24608
TRINITY_DN10858_c0_g1	21.7333	4.81	down	6.47647e-48	-2.56734
TRINITY_DN10859_c0_g1	1.13333	14.0633	up	5.60492e-39	3.23398
TRINITY_DN1085_c0_g1	6.11667	7.05	no	0.110463	-0.218637
TRINITY_DN10860_c0_g1	92.7333	148	no	0.000712276	0.275969
TRINITY_DN108628_c0_g1	1.84333	0.66	down	0.000452296	-2.08071
TRINITY_DN10862_c0_g1	32.11	64.8867	no	1.82202e-05	0.778499
TRINITY_DN10865_c0_g1	0.626667	16.4433	up	4.92845e-06	4.02787
TRINITY_DN10866_c0_g1	0	15.0467	up	7.56527e-06	8.79429
TRINITY_DN108677_c0_g1	8.28	2.54333	down	3.40547e-05	-2.01921
TRINITY_DN10867_c0_g1	156.527	172.887	no	0.711515	0.18473
TRINITY_DN10868_c0_g1	56.66	147.52	no	2.34794e-35	0.94586
TRINITY_DN1086_c0_g1	39.3133	78.0467	no	8.14764e-06	0.422059
TRINITY_DN10871_c0_g2	33.5033	74.2467	no	2.35611e-13	0.744886
TRINITY_DN10872_c0_g1	2.86667	8.73333	up	7.58417e-13	1.1862
TRINITY_DN10873_c0_g2	4.54667	6.43333	no	0.705698	0.0802978
TRINITY_DN10874_c0_g1	304.297	164.633	down	2.18467e-99	-1.21279
TRINITY_DN10875_c0_g1	1.47	2.9	no	0.275569	0.687119
TRINITY_DN10876_c0_g1	12.1367	11.05	no	0.0245652	-0.529918
TRINITY_DN10877_c0_g2	11.0033	8.03	no	7.25454e-05	-0.868923
TRINITY_DN108791_c0_g2	2.36333	1.87	no	0.309754	-0.698126
TRINITY_DN1087_c0_g1	0.1	5.28667	up	2.82185e-07	5.3984
TRINITY_DN10880_c0_g1	4.01	3.52	no	0.215032	-0.581399
TRINITY_DN10880_c1_g2	142.71	206.757	no	0.121179	0.0996965
TRINITY_DN10880_c1_g3	23.1233	1.88333	down	4.08633e-23	-3.95971
TRINITY_DN10882_c0_g1	44.41	99.13	no	5.36569e-15	0.775654
TRINITY_DN10882_c0_g2	3.93333	11.86	up	9.25108e-09	1.18219
TRINITY_DN10883_c0_g1	20.3333	7.52333	down	5.53151e-17	-1.82277
TRINITY_DN108845_c0_g1	9.01667	0.02	down	2.79033e-13	-8.75705
TRINITY_DN10885_c0_g1	0.983333	0.373333	no	0.167299	-1.15014
TRINITY_DN10887_c0_g1	8.25	23.9667	up	2.89064e-13	1.06295
TRINITY_DN10888_c0_g1	11.2	9.65667	no	0.00013646	-0.725616
TRINITY_DN10889_c0_g1	11.32	19.0867	no	0.252888	0.255246
TRINITY_DN10889_c0_g2	3.95333	11.6867	up	1.19601e-13	1.19828
TRINITY_DN1088_c0_g1	145.947	103.527	no	4.77118e-48	-0.937654
TRINITY_DN10890_c0_g1	15.3467	50.7833	no	0.0354537	0.271018
TRINITY_DN10892_c1_g1	6.18333	6.43667	no	0.291247	1.01246
TRINITY_DN10893_c0_g1	1.76333	14.75	up	1.26618e-07	2.60985
TRINITY_DN108943_c0_g2	0.656667	13.4967	no	0.0329239	-2.06243
TRINITY_DN10897_c0_g1	12.9033	21.4867	no	0.0982005	0.347261
TRINITY_DN10898_c0_g1	18.6533	12.8667	no	1.48679e-07	-0.937209
TRINITY_DN10899_c0_g1	97.1133	86.1967	no	7.55722e-07	-0.550779
TRINITY_DN1089_c0_g1	28.2067	60.8833	no	1.80655e-19	0.69269
TRINITY_DN1089_c0_g2	11.24	26.61	no	0.543404	0.0897907
TRINITY_DN1089_c0_g3	15.9467	115.803	up	5.29094e-220	2.44239
TRINITY_DN1089_c1_g1	17.2133	15.8767	no	4.11276e-05	-0.557412
TRINITY_DN1089_c1_g2	7.39333	10.48	no	0.71349	0.102246
TRINITY_DN1089_c2_g1	8.05667	16.3567	no	0.0587912	0.81034
TRINITY_DN1089_c3_g1	231.347	0	down	1.42432e-06	-9.28011
TRINITY_DN108_c0_g1	69.0267	66.6267	no	1.40961e-05	-0.445501
TRINITY_DN108_c0_g2	31.3433	63.4767	no	2.64733e-08	0.615296
TRINITY_DN10900_c0_g1	8.44667	13.8733	no	0.0405756	0.296994
TRINITY_DN10903_c0_g1	2.22333	4.2	no	0.353092	0.561247
TRINITY_DN10903_c0_g2	8.95333	20.6967	no	7.78423e-08	0.887804
TRINITY_DN10903_c0_g3	33.82	15.5933	down	3.39729e-52	-1.54197
TRINITY_DN10903_c1_g1	154.307	82.5433	down	1.15619e-32	-1.28767
TRINITY_DN109040_c0_g1	24.9533	6.43	down	6.06999e-16	-2.3495
TRINITY_DN109040_c0_g2	38.08	19.36	down	3.01115e-22	-1.38533
TRINITY_DN10904_c0_g1	2.68	3.90667	no	0.854393	0.166911
TRINITY_DN10906_c0_g1	114.623	199.753	no	0.000419977	0.334684
TRINITY_DN10906_c0_g2	55.4133	56.3967	no	0.00914982	-0.365635
TRINITY_DN109076_c0_g1	8.7	0.146667	down	1.28283e-22	-6.20535
TRINITY_DN109082_c0_g1	7.38333	0.48	down	2.33097e-45	-4.354
TRINITY_DN10909_c0_g1	5.60333	12.72	no	0.000249232	0.811134
TRINITY_DN1090_c0_g1	49.4233	10.36	down	8.04885e-81	-2.627
TRINITY_DN10911_c0_g2	5.24667	39.88	up	1.19452e-48	2.42986
TRINITY_DN10914_c0_g1	17.9933	23.4567	no	0.790435	-0.0332923
TRINITY_DN10916_c0_g1	28.7733	40.6733	no	0.660419	0.102257
TRINITY_DN10917_c0_g1	3.12	8.89667	no	0.043614	1.14774
TRINITY_DN10918_c0_g1	247.56	0	down	1.82138e-07	-9.80392
TRINITY_DN10918_c0_g2	9.36333	0	down	2.00212e-06	-9.18908
TRINITY_DN10918_c0_g3	445.58	0	down	1.66979e-07	-9.82596
TRINITY_DN1091_c0_g1	11.98	57.1133	up	7.86679e-53	1.8356
TRINITY_DN10920_c0_g1	64.1733	46.5733	no	7.45085e-14	-0.845943
TRINITY_DN10920_c0_g2	8.62667	7.79333	no	0.170728	-0.493313
TRINITY_DN10926_c1_g1	0.876667	17.2967	up	8.88785e-05	3.6365
TRINITY_DN109272_c0_g1	5.98667	0.03	down	4.06784e-16	-7.76523
TRINITY_DN10927_c0_g1	14.6667	10.6667	no	0.173101	-0.719939
TRINITY_DN10928_c0_g1	5.34333	5.46	no	0.63037	-0.290326
TRINITY_DN109299_c0_g1	27.7667	0	down	4.27596e-06	-8.9663
TRINITY_DN1092_c0_g1	9.72667	421.437	up	0	5.01041
TRINITY_DN10930_c0_g1	19.6967	47.4967	no	5.9965e-08	0.876361
TRINITY_DN10931_c0_g1	8.13667	21.0667	no	0.701492	0.0805848
TRINITY_DN10931_c1_g1	23.72	30.2967	no	0.2435	-0.2733
TRINITY_DN10932_c1_g3	18.9867	30.0567	no	0.191319	0.271304
TRINITY_DN10934_c0_g1	418.697	232.14	down	8.17471e-56	-1.21028
TRINITY_DN10935_c0_g1	46.5533	30.88	no	4.36873e-14	-0.951612
TRINITY_DN10935_c1_g1	45.94	148.55	up	6.05516e-23	1.1057
TRINITY_DN10939_c0_g1	39.3333	29.04	no	0.00027619	-0.780908
TRINITY_DN1093_c2_g1	4.95667	30.58	up	0.00593678	1.06241
TRINITY_DN109400_c0_g1	3.99333	6.29333	no	0.679873	0.329952
TRINITY_DN109410_c0_g1	7.24	0.116667	down	1.35826e-27	-6.28977
TRINITY_DN10943_c0_g1	8.52667	11.5667	no	0.893442	0.0234142
TRINITY_DN10944_c0_g1	264.467	154.27	down	1.46434e-52	-1.24211
TRINITY_DN109470_c0_g1	247.52	337.35	no	0.400059	0.0655586
TRINITY_DN10947_c0_g1	26.9433	2.36333	down	3.92147e-104	-3.9591
TRINITY_DN10948_c0_g1	2.65	14.65	up	3.91587e-27	2.04548
TRINITY_DN10949_c0_g1	1.17333	22.91	up	7.62239e-36	3.2473
TRINITY_DN1094_c0_g1	65.41	76.74	no	0.147824	-0.184423
TRINITY_DN10951_c0_g1	0.223333	0.866667	no	0.0379273	1.50677
TRINITY_DN10954_c0_g1	2.72333	30.5233	up	4.72995e-124	3.17853
TRINITY_DN109550_c0_g1	352.887	2.16333	down	7.53928e-288	-7.7344
TRINITY_DN109550_c0_g2	5.95333	0	down	0.000859421	-7.14882
TRINITY_DN10955_c1_g1	0.596667	52.9333	up	5.16583e-128	6.02491
TRINITY_DN10955_c1_g2	0.103333	31.37	up	3.60004e-19	8.35384
TRINITY_DN10957_c0_g1	1.35	12.3733	no	0.0126186	1.60221
TRINITY_DN1095_c0_g1	17.4133	24.0467	no	0.750875	0.0500391
TRINITY_DN10965_c0_g1	40.2667	67.0967	no	0.475033	0.261822
TRINITY_DN10966_c0_g1	4.04667	3.68667	no	0.00873597	-0.574507
TRINITY_DN10968_c0_g1	11.2933	9.25	no	0.0035683	0.453091
TRINITY_DN10969_c0_g1	15.4367	15.5333	no	0.0104696	-0.396797
TRINITY_DN1096_c0_g1	9.92667	6.44667	no	0.00122285	-0.779955
TRINITY_DN10970_c0_g1	27.1133	27.3567	no	0.00206938	-0.39497
TRINITY_DN10971_c0_g1	2.15667	2.21	no	0.522586	-0.351845
TRINITY_DN10974_c0_g1	0.463333	28.58	up	8.19506e-38	5.54354
TRINITY_DN10975_c0_g1	0.0933333	8.37667	up	1.88221e-09	6.04818
TRINITY_DN10976_c0_g1	78.4433	29.84	down	1.80216e-98	-1.72079
TRINITY_DN10978_c0_g1	0.536667	128.3	up	4.12598e-62	7.39854
TRINITY_DN10979_c0_g1	456.317	173.597	down	7.87667e-214	-1.80637
TRINITY_DN1097_c0_g1	7.81333	26	up	4.62725e-15	1.09763
TRINITY_DN1097_c0_g2	0	6.72	up	1.28821e-05	8.63589
TRINITY_DN10980_c0_g1	13.0833	10.8233	no	0.035145	-0.641995
TRINITY_DN109827_c0_g1	9.78	0.0233333	down	4.60759e-22	-8.93391
TRINITY_DN10983_c0_g1	16.8767	27.9367	no	0.0136226	0.293101
TRINITY_DN10984_c0_g1	5.83667	19	up	1.19855e-07	1.25163
TRINITY_DN10984_c1_g1	8.18667	4.10333	down	1.15377e-05	-1.3942
TRINITY_DN10986_c0_g1	102.353	8.24667	down	0	-4.06318
TRINITY_DN10986_c1_g1	17.54	26.1633	no	0.0776601	-0.277286
TRINITY_DN10987_c0_g2	12.64	11.0933	no	0.453164	-0.42259
TRINITY_DN10989_c0_g1	12.2	2.60333	down	0.000987792	-1.43029
TRINITY_DN10989_c1_g1	2.34667	8.59667	up	8.60076e-05	1.46906
TRINITY_DN10989_c1_g2	0	9.58333	up	0.000196361	7.72257
TRINITY_DN1098_c0_g1	13.6067	18.9733	no	0.11597	0.226254
TRINITY_DN1098_c2_g1	3.4	21.0733	up	8.11792e-09	2.30513
TRINITY_DN1098_c2_g2	2.32333	8.66333	no	0.0219827	1.58941
TRINITY_DN1098_c2_g3	5.45667	10.65	no	0.159993	0.567745
TRINITY_DN1098_c2_g4	0.813333	5.87333	up	2.45477e-05	2.44025
TRINITY_DN1098_c3_g1	35.1467	29.3	no	0.344843	-0.178905
TRINITY_DN1098_c6_g1	0	3.29333	up	0.0026627	6.62702
TRINITY_DN10991_c0_g1	28.3367	67.2167	no	0.0233946	1.18266
TRINITY_DN10992_c0_g1	6.66	7.08	no	0.929487	-0.0594842
TRINITY_DN10992_c0_g2	6.64333	11.6633	no	0.441367	0.532003
TRINITY_DN10993_c0_g1	15.0867	0.26	down	1.80324e-20	-6.31039
TRINITY_DN109947_c0_g1	19.94	0.04	down	4.19628e-23	-9.13022
TRINITY_DN10994_c0_g1	5.22	6.82	no	0.861051	-0.0333133
TRINITY_DN10994_c0_g2	12.5133	8.26667	no	0.0688741	-0.890812
TRINITY_DN10995_c0_g1	6.86333	8.21333	no	0.449085	-0.151159
TRINITY_DN10997_c0_g1	10.0233	15.5433	no	0.106376	0.28324
TRINITY_DN10998_c0_g1	3.39667	8.27	no	0.126109	1.05786
TRINITY_DN1099_c0_g1	50.7133	58.46	no	0.00417827	-0.213781
TRINITY_DN109_c0_g1	0.27	9.26333	up	5.1589e-10	4.63581
TRINITY_DN109_c0_g2	1.33333	22.69	up	1.9764e-28	3.692
TRINITY_DN10_c0_g1	19.61	3.83333	down	1.67052e-188	-2.70039
TRINITY_DN11000_c0_g1	5.64667	6.49667	no	0.50758	-0.200846
TRINITY_DN110033_c0_g1	9.59	0.0866667	down	2.29226e-22	-7.05087
TRINITY_DN11003_c0_g1	50.3833	122.65	no	6.16502e-17	0.88286
TRINITY_DN11003_c0_g2	31.81	21.7267	down	3.41924e-08	-1.01539
TRINITY_DN11005_c0_g1	10.8667	7.09333	no	0.206794	-0.541164
TRINITY_DN11006_c0_g1	0	12.42	up	0.00815473	6.03437
TRINITY_DN11008_c0_g1	46.1333	49.0367	no	0.776968	-0.103845
TRINITY_DN1100_c0_g1	50.8833	69.7133	no	0.633378	0.041064
TRINITY_DN11011_c0_g1	2.65	13.87	up	1.11746e-16	1.94148
TRINITY_DN11014_c0_g1	0	6.43667	up	0.000122379	7.89268
TRINITY_DN11016_c0_g1	7.71333	3.49667	no	0.0119272	-1.44823
TRINITY_DN110173_c0_g1	13.1867	0.0166667	down	4.63493e-16	-9.49484
TRINITY_DN11018_c0_g1	20.9767	25.2433	no	0.25138	-0.149561
TRINITY_DN11019_c0_g1	6.37667	2.88667	no	0.41234	0.375639
TRINITY_DN1101_c0_g1	85.9	28.7767	down	8.31299e-90	-1.97634
TRINITY_DN1101_c0_g2	59.1933	110.05	no	9.89156e-12	0.488173
TRINITY_DN11020_c0_g1	44.1867	43.2467	no	1.28088e-08	-0.451161
TRINITY_DN11022_c0_g1	25.1767	10.56	down	8.065e-55	-1.66971
TRINITY_DN11023_c0_g2	8.57	10.26	no	0.935018	-0.0289706
TRINITY_DN11027_c0_g1	40.1433	37.6433	no	3.89301e-07	-0.519238
TRINITY_DN11029_c0_g1	0.246667	7.56333	up	2.10987e-07	4.45448
TRINITY_DN1102_c0_g1	109.553	93.8167	no	1.21883e-12	-0.593801
TRINITY_DN11030_c0_g1	9.53667	7.94	no	0.287655	-0.563158
TRINITY_DN11032_c0_g1	173.747	119.137	no	1.7582e-12	-0.86767
TRINITY_DN11033_c0_g1	1.86	11.9	up	0.00266664	2.36208
TRINITY_DN11035_c0_g1	21.4767	10.6333	down	4.07812e-18	-1.3935
TRINITY_DN11037_c0_g1	34.8333	0.73	down	4.93453e-20	-5.83414
TRINITY_DN110417_c0_g1	9.05	0.0833333	down	2.17406e-12	-6.95725
TRINITY_DN110418_c0_g1	20.3967	25.19	no	0.356974	-0.107914
TRINITY_DN11041_c0_g2	52.97	40.5467	no	1.25136e-12	-0.691524
TRINITY_DN11043_c0_g1	10.43	15.32	no	0.931166	0.0219529
TRINITY_DN11046_c0_g1	148.123	63.0933	down	1.50407e-63	-1.61583
TRINITY_DN11047_c0_g1	1.8	6.20333	up	7.05482e-11	1.36714
TRINITY_DN1104_c0_g1	180.347	324.307	no	8.66849e-10	0.427141
TRINITY_DN11050_c0_g1	0	8.25667	up	6.59365e-05	8.10594
TRINITY_DN11051_c0_g1	39.0467	34.6967	no	3.52354e-06	-0.571176
TRINITY_DN11053_c0_g1	0.253333	1.44667	up	0.00524463	2.30462
TRINITY_DN11054_c0_g1	3.27667	10.1667	up	0.000159672	1.24599
TRINITY_DN11055_c0_g1	0.856667	13.2533	up	4.1973e-37	3.58805
TRINITY_DN1105_c0_g1	4.52	18.9267	up	2.24667e-29	1.73419
TRINITY_DN1105_c0_g2	3.28667	7.68	no	0.0179783	0.826442
TRINITY_DN1105_c0_g3	0.0633333	3.56	up	1.05004e-08	5.19653
TRINITY_DN1105_c1_g1	1.13667	3.85667	no	0.0177295	1.33949
TRINITY_DN11065_c0_g1	0.42	15.4633	up	1.46973e-07	4.45496
TRINITY_DN11066_c0_g1	6.45667	14.14	no	0.000472936	0.726795
TRINITY_DN11068_c0_g1	1.29	2.31	no	0.0535502	0.962746
TRINITY_DN11068_c0_g2	2.62667	7.96333	no	0.604924	0.236211
TRINITY_DN1106_c0_g1	21.62	11.2033	no	0.0180171	-0.448214
TRINITY_DN11071_c1_g1	0.54	13.01	up	1.57724e-22	4.2171
TRINITY_DN11071_c1_g2	0.98	5.00667	up	0.00019623	1.90146
TRINITY_DN11073_c0_g1	13.4933	0.03	down	4.27406e-13	-8.65717
TRINITY_DN110747_c0_g1	7.01667	0	down	6.91241e-06	-8.83118
TRINITY_DN11074_c0_g1	2.03667	38.6767	up	1.86237e-93	3.81885
TRINITY_DN11076_c0_g1	317.357	270.1	no	0.0939188	-0.325047
TRINITY_DN11078_c0_g1	63.8767	160.483	no	1.12397e-16	0.938407
TRINITY_DN1107_c0_g1	25.7333	49.0067	no	9.15165e-07	0.514057
TRINITY_DN1107_c1_g1	7.05667	11.1667	no	0.172162	0.249676
TRINITY_DN1107_c2_g1	9.21667	54.1367	up	3.02128e-65	2.12537
TRINITY_DN11082_c0_g1	1.07	19.8867	no	0.0143368	1.54969
TRINITY_DN11083_c0_g2	12.0433	15.4067	no	0.855045	0.129057
TRINITY_DN11084_c0_g1	2.33333	9.41	up	0.00964945	1.55015
TRINITY_DN11085_c0_g1	11.2533	0	down	1.91046e-07	-9.7952
TRINITY_DN11087_c0_g1	0	11.2867	up	0.000789548	7.17498
TRINITY_DN11088_c0_g1	12.1767	2.49333	down	2.11629e-14	-2.72693
TRINITY_DN11089_c0_g1	55.3167	27.2867	down	1.72487e-44	-1.42633
TRINITY_DN1108_c0_g1	124.753	113.2	no	6.40996e-18	-0.545098
TRINITY_DN1108_c0_g2	6.30333	31.62	up	4.42044e-25	1.92116
TRINITY_DN1108_c1_g1	10.0667	30.0067	up	5.69958e-33	1.46235
TRINITY_DN1108_c1_g3	16.5867	13.2933	no	9.38672e-15	-0.739493
TRINITY_DN11091_c0_g1	314.653	154.02	down	2.30402e-123	-1.43682
TRINITY_DN11092_c0_g1	620	292.277	down	6.60308e-142	-1.47191
TRINITY_DN11093_c0_g1	4.35667	12.0833	up	4.47826e-13	1.04823
TRINITY_DN11094_c0_g1	4.97667	14.5267	no	0.400911	0.377591
TRINITY_DN110959_c0_g2	12.05	24.0133	no	0.0421948	0.66023
TRINITY_DN11095_c1_g1	0	71.7967	up	0.000830016	7.16328
TRINITY_DN11098_c0_g1	62.5933	0	down	1.91107e-05	-8.51709
TRINITY_DN11098_c0_g2	6.29	0	down	0.000666241	-7.25428
TRINITY_DN11099_c0_g1	0.866667	39.6867	up	4.12615e-68	5.07623
TRINITY_DN110_c0_g1	39.2733	48.7933	no	0.792844	0.0316716
TRINITY_DN110_c0_g2	10.3667	8.11667	no	0.146862	-0.691947
TRINITY_DN110_c0_g3	61.4533	26.7	down	1.96745e-44	-1.60624
TRINITY_DN110_c0_g4	12.8	7.39	down	1.35109e-15	-1.20651
TRINITY_DN110_c10_g1	16.9733	0.883333	down	3.41034e-61	-4.68207
TRINITY_DN110_c1_g1	89.0233	67.18	no	6.52705e-13	-0.882533
TRINITY_DN110_c4_g1	7.81333	12.9167	no	0.476043	0.494339
TRINITY_DN11101_c0_g1	18.7733	0.533333	down	2.75338e-06	-5.11241
TRINITY_DN11104_c0_g1	5.26667	3.49333	no	0.0176077	-0.973646
TRINITY_DN11108_c0_g1	3.14667	9.73333	up	1.15293e-08	1.22322
TRINITY_DN11109_c0_g1	10.3667	6.18333	no	0.189307	-0.973141
TRINITY_DN1110_c0_g1	31.21	68.9367	no	1.05469e-06	0.676367
TRINITY_DN1110_c0_g3	39.74	157.503	up	1.5018e-67	1.58139
TRINITY_DN1110_c1_g1	8.88667	13.23	no	0.339341	0.341758
TRINITY_DN11111_c0_g1	31.32	22.3767	down	2.8497e-15	-1.03277
TRINITY_DN11113_c0_g1	2.3	30.03	up	4.31129e-31	3.27038
TRINITY_DN11114_c0_g1	9.49	80.4967	up	1.50371e-52	2.46629
TRINITY_DN11115_c0_g1	5.16667	15.5133	up	3.93848e-11	1.18072
TRINITY_DN11115_c0_g2	2.51667	6.62667	no	0.0129155	1.00733
TRINITY_DN11118_c0_g1	49.2567	41.5533	no	2.83355e-14	-0.693553
TRINITY_DN11119_c0_g1	124.683	80.1767	down	9.46571e-27	-1.03306
TRINITY_DN1111_c0_g1	26.5367	19.7467	no	1.64723e-08	-0.839786
TRINITY_DN11120_c0_g1	9.67	0.906667	down	2.40828e-18	-4.09456
TRINITY_DN111212_c0_g1	6.81333	1.26333	no	0.0163393	-1.23707
TRINITY_DN11122_c1_g1	16.6633	21.0433	no	0.847128	0.0909631
TRINITY_DN11123_c0_g1	12.6333	9.31	no	0.35466	-0.620215
TRINITY_DN11125_c0_g1	18.2333	32.06	no	0.000158482	0.39716
TRINITY_DN11126_c0_g1	19.8867	11.07	down	1.32765e-31	-1.26229
TRINITY_DN11127_c0_g1	2.63667	6.66333	no	0.231484	1.00409
TRINITY_DN11129_c0_g1	12.5933	28.9767	no	5.49789e-13	0.785763
TRINITY_DN11129_c0_g2	8.34333	2.63333	down	4.01394e-07	-2.03502
TRINITY_DN1112_c2_g1	10.3133	0.0533333	down	4.71544e-20	-8.54871
TRINITY_DN11130_c0_g1	25.4033	23.6967	no	1.46433e-07	-0.616108
TRINITY_DN11134_c0_g1	3.55333	16.49	up	6.72606e-06	1.85397
TRINITY_DN11136_c2_g1	95.15	6.11	down	1.56699e-103	-4.32941
TRINITY_DN11139_c0_g2	2.39667	97.0233	up	3.04469e-253	4.9242
TRINITY_DN11139_c0_g3	0	21.51	up	5.96813e-10	11.0588
TRINITY_DN1113_c0_g1	24.7967	39.85	no	0.0661178	0.220717
TRINITY_DN11140_c0_g2	697.087	658.833	no	1.02535e-14	-0.463026
TRINITY_DN11140_c0_g3	435.13	117.563	down	1.0338e-231	-2.45424
TRINITY_DN11140_c1_g1	0	3.89667	up	0.0064077	6.17236
TRINITY_DN11140_c2_g1	15.62	18.5633	no	0.579843	-0.133086
TRINITY_DN11144_c0_g1	4.21667	7.88667	no	0.0657001	-0.538779
TRINITY_DN111452_c0_g1	7.42667	6.62	no	0.0283271	-0.569078
TRINITY_DN11146_c0_g1	82.4767	78.12	no	1.08036e-05	-0.46928
TRINITY_DN11146_c0_g2	33.69	39.9067	no	0.510951	-0.127031
TRINITY_DN11147_c0_g1	4.96	14.4733	up	1.35064e-09	1.44894
TRINITY_DN11148_c0_g1	3.3	6.92333	up	4.04123e-08	1.09145
TRINITY_DN11149_c0_g2	6.96333	0.06	down	1.07257e-07	-6.78535
TRINITY_DN1114_c0_g1	12.2067	31.9233	no	1.08194e-13	0.897416
TRINITY_DN1114_c0_g3	3.99	9.14	no	0.00347564	0.785751
TRINITY_DN111533_c0_g1	5.4	9.81333	no	0.181566	0.332177
TRINITY_DN11155_c0_g1	28.75	28.89	no	0.00123924	-0.408021
TRINITY_DN11155_c3_g1	4.37333	9.55667	no	0.00086061	0.717463
TRINITY_DN11156_c0_g1	0.213333	64.5033	up	1.78871e-33	7.6995
TRINITY_DN11157_c0_g1	0.416667	10.11	up	6.43777e-07	4.10924
TRINITY_DN11158_c0_g1	1.65333	7.11667	up	3.59113e-14	1.66835
TRINITY_DN11158_c0_g3	0.333333	6.21333	up	0.000431527	3.72443
TRINITY_DN1115_c0_g1	18.1833	91.5	no	4.52543e-22	0.981513
TRINITY_DN1115_c1_g1	3.6	14.2067	up	0.00086753	1.6725
TRINITY_DN11161_c0_g1	13.0567	122.78	up	1.81271e-20	3.02274
TRINITY_DN11162_c0_g1	2.35333	18.35	no	0.0171663	2.61773
TRINITY_DN111632_c0_g1	0.216667	13.9367	up	0.000490247	4.94075
TRINITY_DN11165_c0_g1	0	9.52	up	0.000128525	7.87309
TRINITY_DN11167_c0_g1	3.09	40.9833	up	5.63716e-100	3.32505
TRINITY_DN1116_c0_g1	55.86	131.977	no	2.88489e-25	0.838485
TRINITY_DN11171_c0_g1	17.9667	8.96333	down	2.50181e-26	-1.46049
TRINITY_DN11172_c0_g1	15.67	9.53667	down	1.36342e-09	-1.0499
TRINITY_DN111754_c0_g1	5.22	27.87	up	4.74162e-07	1.92741
TRINITY_DN111796_c0_g1	7.25333	0.276667	down	3.26566e-45	-6.24155
TRINITY_DN1117_c0_g1	8.15	12.3167	no	0.000246581	0.603966
TRINITY_DN1117_c0_g2	18.58	15.9567	no	6.45642e-05	-0.624007
TRINITY_DN1117_c0_g3	37.6933	23.2867	no	0.00216937	-0.966041
TRINITY_DN1117_c1_g2	0.493333	1.08667	no	0.300805	0.686937
TRINITY_DN1117_c2_g1	11.5833	16.1067	no	0.769469	0.0524841
TRINITY_DN1117_c3_g1	72.81	26.66	down	2.66039e-49	-1.81417
TRINITY_DN11181_c0_g1	32.34	25.79	no	0.635634	-0.357155
TRINITY_DN11184_c0_g1	9.74	8.45	no	0.195354	-0.557611
TRINITY_DN111851_c0_g1	7.89667	0.0633333	down	4.06588e-21	-7.62152
TRINITY_DN1118_c0_g1	9.3	19.9133	no	0.00527623	0.718409
TRINITY_DN1118_c0_g2	4.37	29.3667	up	1.15515e-35	2.38451
TRINITY_DN1118_c0_g3	10	28.9633	up	4.06636e-10	1.05373
TRINITY_DN11190_c1_g1	24.2833	12.97	down	0.000329863	-1.21875
TRINITY_DN11195_c0_g1	35.45	28.7067	no	2.246e-08	-0.705297
TRINITY_DN11196_c0_g1	11.6533	13.1567	no	0.537021	-0.190847
TRINITY_DN11198_c0_g1	44.97	75.6467	no	0.00298568	0.305965
TRINITY_DN1119_c0_g1	383.547	0.996667	down	9.79279e-152	-8.94449
TRINITY_DN111_c0_g1	157.513	112.58	no	4.25516e-05	-0.753428
TRINITY_DN111_c0_g3	6.63667	7.66	no	0.132948	-0.214853
TRINITY_DN111_c1_g1	0	64.3933	up	4.04403e-09	10.6682
TRINITY_DN111_c2_g1	17.36	40.81	no	1.04166e-08	0.635615
TRINITY_DN111_c2_g2	65.2233	5.66	down	1.6864e-42	-3.82579
TRINITY_DN111_c5_g1	259.323	66.9633	down	1.34126e-193	-2.35613
TRINITY_DN11202_c0_g2	5.79	11.94	no	1.49141e-07	0.623854
TRINITY_DN11203_c0_g3	4.56667	19.47	up	6.40148e-37	1.66455
TRINITY_DN11204_c0_g1	6.09667	10.76	no	0.434834	0.38965
TRINITY_DN11206_c0_g3	10.5333	7.77333	no	4.63043e-06	-0.845762
TRINITY_DN11208_c0_g1	11.1533	45.44	up	0.00440098	1.9752
TRINITY_DN11208_c0_g2	2.40333	7.35667	no	0.11949	1.34836
TRINITY_DN1120_c0_g1	6.37	79.9233	up	1.37201e-100	2.93899
TRINITY_DN1120_c1_g1	17.07	143.86	up	9.43859e-97	2.1167
TRINITY_DN1120_c2_g1	247.137	1803.14	up	1.40432e-252	2.48242
TRINITY_DN11210_c0_g1	27.43	51.14	no	0.0272825	0.570428
TRINITY_DN112136_c0_g1	10.7867	11.96	no	0.127276	-0.291941
TRINITY_DN11217_c0_g1	11.3333	10.8967	no	1.90599e-05	-0.478396
TRINITY_DN11218_c0_g1	24.8567	60.8533	no	0.0188388	1.19581
TRINITY_DN1121_c0_g1	102.22	140.017	no	0.434887	0.067894
TRINITY_DN11221_c0_g1	3.36667	3.79667	no	0.347331	-0.247211
TRINITY_DN11224_c0_g1	0.516667	14.4533	up	4.47087e-08	4.30997
TRINITY_DN11226_c0_g1	23.5467	59.56	no	1.09429e-13	0.943535
TRINITY_DN11227_c0_g1	5.61	11.11	no	0.0167978	0.587806
TRINITY_DN1122_c0_g1	30.1333	56.45	no	9.5252e-10	0.484496
TRINITY_DN11231_c0_g1	144.753	43.8533	down	1.68455e-11	-1.84527
TRINITY_DN11235_c0_g1	32.4033	18.95	down	1.90982e-20	-1.18449
TRINITY_DN1123_c0_g1	268.27	187.173	no	3.40266e-58	-0.902595
TRINITY_DN11247_c0_g1	74.1433	77.5733	no	0.03698	-0.253769
TRINITY_DN1124_c0_g1	61.5167	35.4667	down	4.18234e-54	-1.20761
TRINITY_DN1124_c1_g1	126.003	63.2067	down	1.18165e-80	-1.24035
TRINITY_DN1124_c1_g2	263.237	83.2867	down	3.47169e-33	-1.94222
TRINITY_DN112504_c0_g3	4.96	11.8533	no	9.55513e-10	0.834226
TRINITY_DN11250_c0_g2	60.9333	40.61	no	0.0344507	-0.763728
TRINITY_DN112512_c0_g1	66.2133	100.843	no	0.0605659	0.214412
TRINITY_DN112529_c0_g1	12.13	0	down	2.14296e-07	-9.76493
TRINITY_DN11253_c0_g1	0.0533333	28.8	up	1.51723e-18	8.24038
TRINITY_DN11254_c0_g1	7.05333	10.6533	no	0.182973	0.197849
TRINITY_DN11255_c0_g1	5.81333	6.40667	no	0.756702	-0.172941
TRINITY_DN11257_c0_g1	40.26	46.4667	no	0.0360683	-0.229186
TRINITY_DN11258_c0_g1	74.03	43.73	down	5.31576e-18	-1.13968
TRINITY_DN11260_c0_g1	13.88	16.6967	up	1.23986e-05	1.62455
TRINITY_DN11262_c0_g1	6.68	16.3967	no	0.0182579	0.327852
TRINITY_DN11263_c0_g1	7.34333	14.86	no	0.00100781	0.612378
TRINITY_DN112646_c0_g2	15.1867	0.0633333	down	8.89498e-64	-8.24942
TRINITY_DN11266_c0_g1	9.54333	2.55667	down	9.66855e-27	-2.34331
TRINITY_DN11266_c0_g2	12.56	11.1167	no	0.000119207	-0.588412
TRINITY_DN11269_c0_g1	12.96	14.68	no	0.400096	-0.2131
TRINITY_DN1126_c0_g1	17.6233	26.9233	no	0.0827204	0.197019
TRINITY_DN1126_c1_g1	3.81	4.87667	no	0.856157	-0.130623
TRINITY_DN11271_c0_g1	13.89	8.33333	down	2.76624e-09	-1.17156
TRINITY_DN112725_c0_g1	14.0433	0.0466667	down	4.19294e-26	-8.45489
TRINITY_DN11273_c0_g1	10.9267	27.6833	no	1.93853e-10	0.926253
TRINITY_DN11275_c0_g1	224.503	801.497	up	1.06287e-51	1.53098
TRINITY_DN11278_c0_g1	475.703	525.03	no	0.00299852	-0.19538
TRINITY_DN11278_c0_g2	84.6	133.62	no	0.00949465	0.279201
TRINITY_DN1127_c0_g1	68.49	11.6633	down	8.7304e-50	-2.20421
TRINITY_DN1127_c0_g2	9.79	13.6067	no	0.800953	0.115792
TRINITY_DN1127_c1_g1	0.0333333	11.04	up	1.35467e-08	7.09264
TRINITY_DN1127_c2_g1	21.4933	51.19	no	2.65995e-07	0.866389
TRINITY_DN1127_c2_g3	322.643	0.256667	down	1.82652e-99	-10.5591
TRINITY_DN11282_c0_g1	0	11.65	up	1.03611e-06	9.35438
TRINITY_DN11282_c0_g2	0	7.28	up	0.0027999	6.5996
TRINITY_DN11283_c0_g1	2.25333	51.4067	up	1.59938e-254	4.09949
TRINITY_DN11287_c0_g1	0.0733333	8.37333	up	1.60733e-50	6.36221
TRINITY_DN11288_c0_g1	1.16667	7.45333	up	3.74029e-07	2.13345
TRINITY_DN1128_c0_g1	17.4533	23.0067	no	0.907758	-0.0166998
TRINITY_DN11290_c0_g1	15.8967	40.3167	up	1.19224e-15	1.29446
TRINITY_DN11291_c0_g1	603.673	151.267	down	5.95043e-27	-2.09588
TRINITY_DN11295_c0_g1	66.2833	76.7033	no	8.2407e-07	-0.439758
TRINITY_DN11297_c0_g1	25.1167	39.62	no	0.359198	0.3923
TRINITY_DN112992_c0_g1	137.59	200.017	no	0.141562	0.154035
TRINITY_DN1129_c0_g1	41.3167	989.613	up	0	4.17332
TRINITY_DN11300_c0_g1	17.4167	16.9467	no	0.587761	-0.264372
TRINITY_DN11302_c0_g1	2.96	10.4867	no	0.019747	2.24271
TRINITY_DN11305_c0_g1	0.176667	10.6467	up	5.51231e-07	5.30568
TRINITY_DN113073_c0_g1	7.65667	6.45	no	0.000166949	-0.666811
TRINITY_DN1130_c0_g1	11.2067	15.1733	no	0.553023	0.0904276
TRINITY_DN11314_c0_g1	6.85	4.76333	no	0.0470166	-1.13338
TRINITY_DN113154_c0_g1	0	8.25	up	0.00018643	7.73887
TRINITY_DN11318_c0_g1	174.54	146.277	no	4.92767e-18	-0.655315
TRINITY_DN1131_c0_g1	19.21	12.5667	down	4.95464e-14	-1.03284
TRINITY_DN11321_c0_g1	14.1733	27.6467	no	0.0119458	0.712106
TRINITY_DN113222_c0_g1	9	0.0533333	down	1.12304e-20	-7.59993
TRINITY_DN113237_c0_g1	60.05	38.5867	down	1.23328e-11	-1.02252
TRINITY_DN11325_c0_g1	36.0133	27.6067	no	0.0714413	-0.630734
TRINITY_DN113286_c0_g2	7.82667	0.0633333	down	3.86112e-55	-7.36044
TRINITY_DN11328_c0_g1	61.8467	76.72	no	0.595032	-0.0684663
TRINITY_DN1132_c0_g1	48.8767	65.5667	no	0.866486	-0.0203048
TRINITY_DN1132_c1_g1	13.0533	2.79667	down	0.000453333	-2.36761
TRINITY_DN11330_c0_g1	12.8167	6.03667	no	0.352332	-0.582815
TRINITY_DN11330_c1_g1	10.5333	10.9533	no	0.256695	-0.341478
TRINITY_DN11331_c0_g1	47.78	46.3567	no	0.414953	-0.265725
TRINITY_DN11332_c0_g1	10.1	8.37333	no	0.0361309	-1.48709
TRINITY_DN113330_c0_g1	11.67	0.0633333	down	1.04218e-15	-7.65901
TRINITY_DN11333_c0_g1	0.15	5.26667	up	5.71251e-07	4.73867
TRINITY_DN113343_c0_g3	14.3267	0	down	6.6166e-08	-10.0517
TRINITY_DN113359_c0_g1	9.81667	0.0333333	down	7.12359e-19	-8.33516
TRINITY_DN11335_c0_g1	85.5033	12.36	down	1.03862e-119	-3.18027
TRINITY_DN11336_c0_g1	1.58	12.59	up	8.43009e-26	2.55936
TRINITY_DN11336_c0_g2	0.14	6.99333	up	0.000561064	4.9081
TRINITY_DN11338_c0_g1	0	70.53	up	0.00323585	6.52957
TRINITY_DN11339_c0_g1	12.4233	12.4867	no	0.0667891	-0.350756
TRINITY_DN1133_c0_g1	1.55	54.2133	up	1.5644e-69	3.57885
TRINITY_DN113419_c0_g1	6.22333	0.0466667	down	3.42341e-08	-7.01018
TRINITY_DN11341_c0_g1	972.667	543.913	down	7.58425e-98	-1.25101
TRINITY_DN113430_c0_g1	30.9933	11.96	down	3.62326e-18	-1.75846
TRINITY_DN11344_c0_g1	5.18333	13.8333	no	1.93396e-07	0.995867
TRINITY_DN113459_c0_g2	7.05333	0.33	down	3.56008e-68	-4.84164
TRINITY_DN11349_c0_g1	8.19	15.93	no	0.0257969	-0.499571
TRINITY_DN1134_c0_g1	27.2633	56.73	no	1.77941e-18	0.826989
TRINITY_DN1134_c0_g2	120.053	69.2467	down	4.17292e-59	-1.20478
TRINITY_DN113523_c0_g1	15.3267	6.92	down	8.5932e-07	-1.51524
TRINITY_DN113539_c0_g1	22.43	0.11	down	9.51883e-23	-7.87009
TRINITY_DN11353_c0_g1	1.19	4.77	up	0.00857423	1.50752
TRINITY_DN113565_c0_g1	7.54	0.0266667	down	3.42063e-11	-8.04
TRINITY_DN113569_c0_g1	8.04667	0.106667	down	9.45214e-35	-6.57027
TRINITY_DN11356_c0_g1	13.78	16.8567	no	0.734933	0.0840899
TRINITY_DN113571_c0_g1	10.37	0	down	3.29319e-09	-10.716
TRINITY_DN11358_c0_g1	7.04	1.52	down	0.00206868	-1.86894
TRINITY_DN113590_c0_g1	8.06333	3.53	down	7.95319e-08	-1.58353
TRINITY_DN11359_c0_g1	10.4533	7.42	no	0.268609	-0.724417
TRINITY_DN1135_c0_g1	32.0133	23.49	no	1.23846e-05	-0.654304
TRINITY_DN11361_c0_g2	19.1733	18.4933	no	0.869346	-0.143596
TRINITY_DN11370_c0_g1	14.1767	18.71	no	0.815791	0.0933305
TRINITY_DN11373_c0_g1	16.4067	20.51	no	0.964816	0.016753
TRINITY_DN11374_c0_g1	52.42	67.2367	no	0.168166	0.130769
TRINITY_DN11374_c0_g2	39.5867	36.6067	no	0.000109014	-0.515176
TRINITY_DN11375_c0_g1	0.0666667	24.7867	up	1.0435e-15	9.38722
TRINITY_DN11375_c0_g2	18.2867	0.0933333	down	4.16325e-35	-7.90398
TRINITY_DN11378_c0_g1	4.6	19.58	up	0.00304629	1.82607
TRINITY_DN1137_c0_g1	0	9.99333	up	0.000131506	7.86874
TRINITY_DN1137_c1_g1	70.85	115.487	no	0.000171014	0.291954
TRINITY_DN113817_c1_g1	10.5133	0.0366667	down	6.29735e-11	-7.99771
TRINITY_DN11385_c0_g1	6.27	5.85	no	0.24631	-0.364969
TRINITY_DN113864_c0_g1	7.24	0.0633333	down	8.179e-13	-6.97501
TRINITY_DN11387_c0_g1	16.18	17.45	no	0.076543	0.379162
TRINITY_DN11388_c0_g1	41.48	16.7967	down	1.183e-78	-1.79483
TRINITY_DN1138_c0_g1	22.6667	127.94	up	3.5026e-78	2.10272
TRINITY_DN1138_c0_g2	1.74333	30.38	up	1.43246e-63	3.68662
TRINITY_DN1138_c0_g3	2.73	8.59667	up	0.00127472	1.26801
TRINITY_DN1138_c0_g4	12.2933	9.86	no	0.00443602	-0.709781
TRINITY_DN1138_c1_g1	1.89333	65.2533	up	1.01548e-296	4.67502
TRINITY_DN11396_c0_g1	8.62333	49.71	up	1.90064e-61	1.67649
TRINITY_DN11396_c0_g2	18.4367	21.1133	no	0.443951	-0.144116
TRINITY_DN11396_c1_g1	1.71	0.92	no	0.0685715	-1.27404
TRINITY_DN11399_c0_g1	12.7	19.3567	no	0.373668	0.216573
TRINITY_DN1139_c0_g1	56.4633	42.4867	no	1.8407e-14	-0.792757
TRINITY_DN113_c0_g1	230.037	444.417	no	5.23305e-11	0.586217
TRINITY_DN113_c0_g2	22.6233	173.947	up	7.59117e-190	2.53007
TRINITY_DN113_c1_g1	6.98667	4.01667	no	0.0884531	-0.985342
TRINITY_DN113_c1_g2	257.527	346.143	no	0.66681	0.0263009
TRINITY_DN113_c1_g3	3.41	9.10667	up	7.84947e-05	1.00814
TRINITY_DN113_c2_g1	7.69667	227.493	up	3.09021e-103	3.78467
TRINITY_DN113_c2_g2	3.38667	310.303	up	0	6.07865
TRINITY_DN11402_c0_g1	2.25	7.1	up	0.00865788	1.29377
TRINITY_DN11402_c0_g2	5.68667	1.98333	down	0.00305867	-1.84458
TRINITY_DN11405_c0_g1	1.6	17.3933	up	9.30548e-49	3.14847
TRINITY_DN1140_c0_g1	65.03	84.2433	no	0.614137	0.0412679
TRINITY_DN1140_c1_g1	49.5667	43.5233	no	1.19553e-10	-0.603098
TRINITY_DN11411_c0_g1	16.0367	15.7667	no	0.0192202	-0.42664
TRINITY_DN11414_c0_g1	0	22.2933	up	8.32571e-06	8.76579
TRINITY_DN11418_c0_g1	63.5467	1.16	down	2.65901e-77	-6.07059
TRINITY_DN114205_c0_g1	7.74333	0.0233333	down	4.89794e-12	-8.34422
TRINITY_DN11420_c0_g1	10.27	8.88	no	0.000377279	-0.619248
TRINITY_DN11424_c0_g1	8.69333	19.96	no	0.0847743	1.00592
TRINITY_DN11425_c0_g1	3.75667	9.43333	no	3.73915e-11	0.908749
TRINITY_DN1142_c0_g1	0.726667	10.2833	up	1.09679e-12	3.38968
TRINITY_DN1142_c0_g2	0.206667	7.75333	up	4.26287e-12	4.76056
TRINITY_DN11430_c0_g1	4.07	14.5267	up	0.00795905	1.44639
TRINITY_DN11431_c0_g1	58.5067	171.883	up	9.72915e-21	1.25512
TRINITY_DN11432_c0_g1	0	2.28667	up	0.00368284	6.47713
TRINITY_DN11433_c0_g1	9.06667	10.07	no	0.0495248	-0.256173
TRINITY_DN11435_c0_g1	13.09	18.86	no	0.589238	0.149302
TRINITY_DN11436_c0_g1	138.397	80.3633	down	2.34328e-68	-1.19619
TRINITY_DN11437_c0_g1	37.5	24.27	no	1.45443e-25	-0.943147
TRINITY_DN1143_c0_g1	82.4067	48.97	down	6.31216e-30	-1.14743
TRINITY_DN1143_c1_g2	3.52	4.59667	no	0.974362	-0.013585
TRINITY_DN114437_c0_g1	4.79667	4.93	no	0.462348	-0.344531
TRINITY_DN114448_c0_g1	0	6.01667	up	0.00412675	6.3955
TRINITY_DN11444_c1_g1	8.73333	6.8	no	0.00279958	-0.766972
TRINITY_DN1144_c0_g1	41.4433	53.3467	no	0.0522667	-0.272227
TRINITY_DN11451_c0_g1	84.4967	76.3967	no	0.100863	-0.37517
TRINITY_DN11451_c1_g1	191.57	200.227	no	0.777938	-0.0773323
TRINITY_DN11453_c0_g1	1.12	4.63667	up	0.000419162	1.64129
TRINITY_DN11454_c0_g1	6.8	23.3767	up	2.11337e-05	1.42833
TRINITY_DN11458_c0_g1	10.2733	6.56	down	6.68898e-10	-3.9901
TRINITY_DN11458_c1_g2	65.96	63.62	no	1.08072e-11	-0.470167
TRINITY_DN1145_c0_g1	12.97	53.61	up	5.31311e-62	1.62407
TRINITY_DN11460_c0_g1	9.32	40.1633	up	7.84903e-30	1.71221
TRINITY_DN11462_c0_g2	10.0267	0.0633333	down	4.06166e-59	-7.67605
TRINITY_DN11468_c0_g1	0.35	258.87	up	5.43573e-15	8.12453
TRINITY_DN11469_c0_g1	9.56333	9.22667	no	0.110259	-0.463423
TRINITY_DN1146_c0_g1	26.01	11.63	down	2.44675e-22	-1.56488
TRINITY_DN1146_c0_g2	20.4867	33.6233	no	0.659097	0.0595995
TRINITY_DN11470_c0_g3	7.33667	0.06	down	2.0009e-23	-7.18904
TRINITY_DN11473_c0_g2	9.24667	1.80333	down	2.13476e-58	-2.42793
TRINITY_DN11476_c0_g2	19.8533	0.13	down	5.8226e-59	-7.59914
TRINITY_DN11477_c0_g1	5.87333	9.98333	no	0.391075	0.380241
TRINITY_DN11478_c0_g1	0.393333	91.2133	up	1.72303e-70	7.31166
TRINITY_DN11478_c0_g2	0.26	7.33333	up	1.69086e-12	4.36559
TRINITY_DN1147_c0_g1	3.36333	3.62333	no	0.400059	-0.336058
TRINITY_DN11480_c0_g1	10.2667	21.3633	no	2.29897e-06	0.637156
TRINITY_DN11483_c0_g1	8.92	4.63667	down	2.96549e-09	-1.33215
TRINITY_DN11484_c0_g1	0.25	13.56	up	1.29957e-17	5.24693
TRINITY_DN11486_c0_g1	72.8033	103.68	no	0.211265	0.0935376
TRINITY_DN11488_c0_g2	24	0.0533333	down	2.08394e-75	-9.50839
TRINITY_DN11489_c0_g1	16.7667	0.906667	down	3.64086e-47	-4.60346
TRINITY_DN1148_c0_g1	2.05333	11.7367	up	7.63075e-09	2.0961
TRINITY_DN11491_c0_g1	23.7	29.4567	no	0.870946	0.0334052
TRINITY_DN11495_c0_g1	7.52667	0.06	down	6.94395e-14	-7.2291
TRINITY_DN11496_c0_g1	6.4	7.37667	no	0.116101	-0.217872
TRINITY_DN1149_c0_g1	38.81	73.08	no	2.94779e-18	0.879219
TRINITY_DN114_c0_g1	10.72	37.99	up	1.5364e-47	1.70599
TRINITY_DN114_c1_g1	10.9467	10.7733	no	0.00480053	-0.434437
TRINITY_DN11500_c0_g1	5.53333	3.94333	up	8.2475e-05	2.19672
TRINITY_DN11501_c0_g1	4.88667	11.1833	no	0.000224157	0.779265
TRINITY_DN11501_c1_g1	16.76	4.15	down	1.80655e-19	-2.3984
TRINITY_DN11501_c3_g1	2	40.0933	up	1.21858e-75	3.91725
TRINITY_DN11502_c0_g1	15.1067	26.7567	no	0.107833	0.365603
TRINITY_DN11503_c0_g1	3.20333	126.027	up	0	4.87076
TRINITY_DN11504_c0_g1	1.37333	18.9633	up	2.12354e-25	3.39688
TRINITY_DN11505_c0_g1	23.7067	1.47	down	3.62607e-36	-4.37787
TRINITY_DN11506_c0_g1	0	49.9833	up	1.56164e-07	9.8392
TRINITY_DN11508_c0_g1	25.47	21.5767	no	0.0287547	-0.560991
TRINITY_DN1150_c0_g1	26.24	30.1167	no	0.148192	-0.209741
TRINITY_DN115102_c0_g1	10.4767	17.4833	no	0.452125	0.359716
TRINITY_DN11511_c0_g1	409.403	189.08	down	4.90348e-100	-1.49613
TRINITY_DN11511_c0_g2	20.55	29.4667	no	0.525078	0.146841
TRINITY_DN11512_c0_g1	32.27	1.06333	down	2.3827e-76	-6.94505
TRINITY_DN11514_c0_g1	5.49333	17.1167	up	3.48585e-21	1.32886
TRINITY_DN115161_c0_g1	8.05667	0.0133333	down	3.75909e-14	-8.97793
TRINITY_DN11518_c0_g1	52.9733	62.7567	no	0.160738	-0.147568
TRINITY_DN1151_c0_g1	0.886667	40.6533	up	0.00150386	4.544
TRINITY_DN11520_c0_g2	15.9567	30.6033	no	3.04294e-07	0.532143
TRINITY_DN11521_c0_g1	1.11333	11.8867	up	2.49837e-29	2.97317
TRINITY_DN11525_c0_g1	1.41333	16.6367	up	0.000812993	3.11425
TRINITY_DN11526_c0_g2	205.457	2.29667	down	7.64139e-164	-6.87638
TRINITY_DN115290_c0_g1	0	9.24	up	0.000203741	7.7091
TRINITY_DN1152_c0_g1	7.39667	8.05333	no	0.138591	-0.281556
TRINITY_DN11530_c0_g1	8.66	15.5167	no	0.035819	0.437836
TRINITY_DN115347_c0_g1	7.72667	21.22	up	0.00844026	1.15366
TRINITY_DN11537_c1_g1	8.34333	28.6267	up	0.000316496	1.50151
TRINITY_DN11539_c0_g1	12.71	28.2767	no	0.00403068	0.397011
TRINITY_DN1153_c0_g1	11.43	4.17333	down	4.22464e-22	-1.86573
TRINITY_DN1153_c1_g1	11.4367	31.3567	up	9.65108e-16	1.04614
TRINITY_DN115407_c0_g1	33.35	48.5167	no	0.346743	0.249351
TRINITY_DN11540_c0_g1	8.74	3.51333	up	4.31559e-06	3.03036
TRINITY_DN11542_c0_g1	0.28	13.5167	up	1.68426e-60	5.15233
TRINITY_DN11544_c0_g1	20.06	22.6567	no	0.286137	-0.221479
TRINITY_DN11545_c0_g1	71.0167	49.32	no	7.92904e-31	-0.965937
TRINITY_DN11547_c0_g2	283.08	74.9233	down	9.97947e-180	-2.13196
TRINITY_DN11548_c0_g1	12.4467	195.77	up	1.63391e-44	3.72474
TRINITY_DN115490_c0_g1	542.103	1002.95	no	2.55278e-12	0.747318
TRINITY_DN11549_c0_g1	22.58	7.44667	down	0.007806	-1.72076
TRINITY_DN1154_c0_g1	29.09	33.1167	no	0.0306024	-0.228507
TRINITY_DN115508_c0_g1	9.43333	0.22	down	1.96403e-35	-5.78826
TRINITY_DN11551_c0_g1	12.1733	11.27	no	0.154911	-0.47893
TRINITY_DN11552_c0_g1	8.10667	44.4067	up	2.40861e-12	2.124
TRINITY_DN11553_c0_g1	2.51333	49.7733	up	1.80937e-111	4.39843
TRINITY_DN115550_c0_g1	6.62333	0.0333333	down	2.50728e-16	-7.8172
TRINITY_DN115557_c0_g1	6.96667	0	down	9.95663e-08	-9.95208
TRINITY_DN1155_c0_g1	38.0667	37.6867	no	3.92225e-05	-0.4228
TRINITY_DN1155_c0_g2	0.823333	11.0467	up	7.71123e-24	3.33907
TRINITY_DN11562_c0_g1	2.06333	0.606667	down	4.72092e-16	-3.37383
TRINITY_DN11563_c0_g1	11.55	9.97	no	1.56536e-05	-0.628389
TRINITY_DN11565_c0_g1	3.66333	4.62667	no	0.992746	-0.00212921
TRINITY_DN11567_c0_g1	0.0933333	32.8533	up	0.000131304	5.26527
TRINITY_DN1156_c0_g1	134.9	124.633	no	2.06394e-11	-0.487874
TRINITY_DN1156_c1_g1	1.4	4.37	up	7.04098e-05	1.24689
TRINITY_DN11570_c0_g1	45.4733	63.31	no	0.511885	0.111909
TRINITY_DN11571_c0_g1	3.47667	7.56	no	0.000111029	0.799879
TRINITY_DN11574_c0_g1	28.4533	28.91	no	0.000646936	-0.361124
TRINITY_DN11574_c1_g1	430.67	28.13	down	0	-4.27494
TRINITY_DN11574_c2_g1	29.5433	8.60333	down	1.0097e-51	-2.18841
TRINITY_DN11577_c0_g1	0.143333	10.8267	up	7.64198e-11	5.66135
TRINITY_DN11581_c0_g2	0.786667	1.53333	no	0.238836	0.720198
TRINITY_DN11584_c0_g1	1.76333	3.50333	no	0.308893	0.586159
TRINITY_DN11584_c0_g2	6.35333	12.49	no	0.0149018	0.587951
TRINITY_DN11585_c0_g1	5.91	17.8067	up	0.00110123	1.36514
TRINITY_DN11588_c0_g1	1.03333	10.0133	no	0.0112562	2.83813
TRINITY_DN1158_c0_g1	22.17	9.15	down	1.38303e-36	-1.69404
TRINITY_DN1158_c0_g2	0.136667	10.41	up	9.63578e-25	5.9652
TRINITY_DN1158_c2_g1	42.36	382.327	up	0	2.75183
TRINITY_DN1158_c6_g1	69.18	148.687	no	0.00952248	0.706802
TRINITY_DN11592_c0_g3	35.6567	42.7333	no	0.0684682	-0.1702
TRINITY_DN11595_c0_g1	10.5867	17.4133	no	0.0628744	0.342568
TRINITY_DN1159_c0_g1	26.5133	13.4467	down	5.81276e-29	-1.41351
TRINITY_DN115_c0_g2	21.4867	48.31	no	6.51684e-07	0.781055
TRINITY_DN115_c1_g1	67.61	20.6067	down	1.98359e-97	-2.04007
TRINITY_DN11600_c0_g1	21.4233	24.7633	no	0.00130275	-0.595146
TRINITY_DN11601_c1_g1	1.35	9.21	up	3.42785e-07	2.36564
TRINITY_DN11602_c0_g1	20.0267	12.2533	down	1.41426e-05	-1.07885
TRINITY_DN11602_c1_g1	41.4067	69.54	no	0.00580571	0.284915
TRINITY_DN11603_c0_g1	41.3833	50.9	no	0.776956	-0.0553704
TRINITY_DN11604_c0_g1	0	57.67	up	2.98024e-06	9.06433
TRINITY_DN11607_c0_g1	0.27	1.31	no	0.038505	1.88886
TRINITY_DN11608_c0_g1	30.3767	30.61	no	0.366921	-0.286156
TRINITY_DN11609_c0_g1	33.3667	35.1633	no	0.0139468	-0.324989
TRINITY_DN1160_c0_g2	12.1433	15.7467	no	0.979914	-0.00694
TRINITY_DN11610_c0_g1	13.29	18.3833	no	0.718545	0.061786
TRINITY_DN11614_c0_g1	0.03	4.71667	up	1.24468e-19	6.61952
TRINITY_DN11618_c0_g1	6.09	8.02	no	0.664968	-0.151299
TRINITY_DN1161_c0_g1	101.153	112.79	no	0.000376713	-0.272269
TRINITY_DN116211_c0_g1	9.50667	9.52667	no	0.393789	-0.368061
TRINITY_DN11621_c0_g1	29.1333	28.9867	no	0.000245681	-0.416676
TRINITY_DN11622_c0_g1	7.22	6.08667	no	0.0784027	1.15545
TRINITY_DN11624_c0_g1	0.806667	8.23	no	0.228223	1.06247
TRINITY_DN11624_c0_g2	1.54333	32.0533	up	2.48822e-20	3.98623
TRINITY_DN11625_c0_g1	7.78667	6.6	no	0.179314	-0.60168
TRINITY_DN11626_c0_g1	1.20667	15.63	up	9.24032e-37	3.27577
TRINITY_DN11627_c0_g1	4.32333	11.1	no	5.99347e-05	0.980135
TRINITY_DN1162_c0_g1	20.58	36.0633	no	1.38828e-06	0.477239
TRINITY_DN11630_c0_g1	0	17.5067	up	0.00136923	6.93643
TRINITY_DN11632_c0_g1	51.4333	38.4033	no	8.38308e-15	-0.812032
TRINITY_DN11634_c0_g1	10.36	0	down	0.00025871	-7.62502
TRINITY_DN116351_c0_g1	12.1667	0	down	7.95263e-06	-8.78975
TRINITY_DN11635_c0_g1	30.6667	0.246667	down	6.75662e-39	-7.26696
TRINITY_DN11638_c0_g1	0.416667	29.1733	up	4.07275e-14	5.78347
TRINITY_DN11639_c0_g2	79.91	0	down	0.00211159	-6.75961
TRINITY_DN1163_c0_g2	0.16	27.6833	up	1.86518e-21	6.87533
TRINITY_DN11641_c0_g1	0.166667	24.1967	up	7.06078e-22	6.95033
TRINITY_DN11645_c0_g1	17.2167	21.2	no	0.466625	-0.106375
TRINITY_DN116460_c0_g1	41.1433	21.0767	down	3.64974e-14	-1.33908
TRINITY_DN11646_c0_g1	32.0767	33.12	no	0.0352138	-0.424924
TRINITY_DN11647_c0_g1	17.9467	19.01	no	0.0205894	-0.32704
TRINITY_DN11648_c0_g1	21.5633	17.36	no	0.10951	-0.625325
TRINITY_DN1164_c0_g1	28.1133	48.3067	no	0.00494657	0.34334
TRINITY_DN1164_c3_g1	40.9567	54.6733	no	0.889281	0.0189393
TRINITY_DN1164_c42_g1	163.257	213.683	no	0.662889	-0.0276032
TRINITY_DN11650_c0_g1	8.70333	7.28667	no	0.114316	-0.626782
TRINITY_DN116522_c0_g1	10.6167	85.4233	up	1.63641e-33	2.69475
TRINITY_DN11653_c0_g1	8.4	7.20667	no	0.00106034	-0.682195
TRINITY_DN11653_c0_g3	7.40667	4.91667	no	0.000432665	-0.988271
TRINITY_DN11656_c0_g1	0.16	4.47	up	0.00119989	2.43889
TRINITY_DN116572_c0_g2	18.4233	0.0733333	down	2.54621e-31	-8.22833
TRINITY_DN116574_c0_g1	6.01667	0	down	1.82099e-06	-9.21632
TRINITY_DN1165_c0_g1	40.9933	71.9433	no	5.40651e-06	0.430692
TRINITY_DN11662_c0_g1	0	20.74	up	2.0465e-09	10.8101
TRINITY_DN11665_c0_g1	1676.95	30.53	down	0	-6.19325
TRINITY_DN11669_c0_g1	16.94	36.9333	no	2.08188e-09	0.716915
TRINITY_DN1166_c0_g1	12.27	14.7633	no	0.0639018	-0.239619
TRINITY_DN11670_c0_g1	0.283333	16.3833	up	4.02977e-28	5.34242
TRINITY_DN11671_c0_g1	16.4833	30.89	no	0.0145367	0.511671
TRINITY_DN11674_c0_g1	9.63667	16.41	no	0.0112683	0.35324
TRINITY_DN116758_c0_g1	9.46667	0.0133333	down	6.06988e-16	-9.46126
TRINITY_DN11675_c0_g1	18.2633	18.2367	no	0.245136	-0.453735
TRINITY_DN11680_c0_g1	16.51	2.39333	down	1.64948e-07	-3.05353
TRINITY_DN11681_c0_g1	44.7133	67.5733	no	0.206145	0.280283
TRINITY_DN11682_c0_g1	0.166667	1.81333	up	0.000556765	2.9552
TRINITY_DN116832_c0_g1	15.1133	6.97333	down	3.04498e-24	-1.52812
TRINITY_DN11685_c0_g1	4.5	16.8767	up	1.26809e-05	1.51126
TRINITY_DN11687_c0_g1	34.2	26.19	no	5.45495e-06	-0.774627
TRINITY_DN11687_c0_g2	2.28	1.64	no	0.130219	-0.857952
TRINITY_DN116897_c0_g1	13.52	0.93	down	1.98296e-58	-6.09482
TRINITY_DN1168_c0_g1	10.9667	13.4433	no	0.800866	-0.0656771
TRINITY_DN11690_c0_g1	1.08	13.19	up	4.87308e-32	3.1782
TRINITY_DN11691_c1_g1	49.6167	34.99	no	0.118125	-0.683448
TRINITY_DN11692_c0_g1	11.43	29.1133	no	5.26468e-09	0.935908
TRINITY_DN11694_c0_g1	8.22333	8.10667	no	0.580475	-0.312947
TRINITY_DN11695_c0_g1	0.0266667	2.23	up	2.1609e-11	5.7923
TRINITY_DN116962_c0_g1	0	22.4967	up	1.45593e-05	8.59489
TRINITY_DN11696_c0_g1	10.07	13.7733	no	0.70232	-0.0541459
TRINITY_DN11697_c1_g2	0	26.95	up	7.76413e-09	10.5291
TRINITY_DN116998_c0_g1	0.136667	6.01333	up	4.23681e-07	4.83611
TRINITY_DN11699_c0_g1	12.97	18.1233	no	0.704938	0.0696497
TRINITY_DN1169_c0_g1	2172.87	1065.78	down	8.34894e-144	-1.42977
TRINITY_DN1169_c1_g1	296.427	232.287	no	1.33647e-23	-0.722471
TRINITY_DN1169_c1_g2	1090.82	854.393	no	5.00088e-33	-0.73976
TRINITY_DN11701_c0_g1	12.36	10.8933	no	3.56978e-05	-0.574243
TRINITY_DN11703_c0_g1	0.886667	12.7967	up	5.89464e-28	4.00941
TRINITY_DN11706_c0_g1	3.47667	16.5933	up	3.727e-11	2.01307
TRINITY_DN11709_c0_g2	0	6.23333	up	5.35459e-06	8.89597
TRINITY_DN1170_c0_g1	9.05333	12.9633	no	0.49402	0.134896
TRINITY_DN11710_c0_g2	29.0967	17.5067	down	2.34765e-19	-1.1167
TRINITY_DN117114_c0_g1	37.38	9.82	down	8.80118e-105	-2.34779
TRINITY_DN117118_c0_g1	13.8667	45.1933	no	0.865908	-0.114707
TRINITY_DN11712_c0_g1	222.637	30.3233	down	1.94297e-278	-3.27697
TRINITY_DN11715_c0_g1	12.0567	7.50333	down	2.7898e-09	-1.11142
TRINITY_DN11717_c0_g1	2.41333	16.9167	up	6.06773e-31	2.59927
TRINITY_DN11719_c0_g1	15.54	26.5167	no	0.0154407	0.363468
TRINITY_DN1171_c0_g1	87.7	59.09	down	1.76611e-52	-1.00466
TRINITY_DN11721_c0_g1	167.603	3.04333	down	0	-6.21075
TRINITY_DN11723_c0_g1	14.4533	13.7167	no	0.646628	0.0719264
TRINITY_DN117260_c0_g2	9.25667	5.47	no	0.0108479	-0.991785
TRINITY_DN11726_c0_g1	15.0733	16.0233	no	0.0369531	-0.295851
TRINITY_DN1172_c0_g1	95.5267	91.67	no	2.35356e-10	-0.52267
TRINITY_DN1172_c2_g1	3.13667	3.67667	no	0.53306	0.369305
TRINITY_DN117312_c0_g1	6.47333	1.31	no	0.678074	0.288563
TRINITY_DN117326_c0_g1	5.23333	0.0266667	down	2.24954e-09	-7.47102
TRINITY_DN117344_c0_g1	80.7133	151.537	no	3.31783e-05	0.571724
TRINITY_DN11735_c0_g1	94.1467	66.7133	no	9.69765e-12	-0.874995
TRINITY_DN11736_c0_g1	12.5933	37.9967	up	4.61658e-11	1.9033
TRINITY_DN11736_c0_g2	14.5733	13.96	no	0.0538666	-0.447432
TRINITY_DN117396_c0_g1	177.02	215.577	no	0.390212	0.223209
TRINITY_DN1173_c0_g1	222.313	205.47	no	0.00709505	-0.191313
TRINITY_DN1173_c1_g1	9.97333	17.9633	no	0.140755	0.50007
TRINITY_DN1173_c1_g3	1.02	10.0767	up	7.94386e-36	2.88592
TRINITY_DN11740_c0_g1	18.3067	14.08	no	0.0334159	-0.425171
TRINITY_DN11743_c0_g2	31.9667	52.9067	no	0.00383817	0.301004
TRINITY_DN11745_c0_g1	24.8067	11.8933	down	2.21423e-37	-1.50996
TRINITY_DN11749_c0_g1	18.51	13.75	no	0.0316287	-0.754064
TRINITY_DN1174_c0_g1	6.09667	5.21333	no	1.84797e-13	-0.701685
TRINITY_DN1174_c0_g2	32.3233	22.2867	no	1.62281e-15	-0.945169
TRINITY_DN11751_c0_g1	64.3333	167.207	up	5.33228e-05	1.31168
TRINITY_DN11752_c0_g1	91.19	35.8733	down	4.34939e-118	-1.85178
TRINITY_DN117536_c0_g1	8.52667	0	down	4.97474e-06	-8.92484
TRINITY_DN117570_c0_g1	5.17	7.36667	no	0.739976	0.125623
TRINITY_DN117570_c0_g2	6.29667	6.81333	no	0.482354	-0.270822
TRINITY_DN11757_c0_g1	82.35	210.46	up	7.80397e-55	1.10229
TRINITY_DN1175_c0_g1	78.6133	116.917	no	0.106871	0.126864
TRINITY_DN1175_c0_g3	11.4733	5.64	down	0.00039471	-1.3826
TRINITY_DN1175_c0_g5	4.78333	3.54	no	0.23237	-0.76611
TRINITY_DN11762_c0_g1	16.2733	19.9267	no	0.472922	-0.11337
TRINITY_DN117679_c0_g1	35.4333	35.5933	no	0.0120028	-0.349561
TRINITY_DN117696_c0_g1	0	43.63	up	6.34407e-05	8.12529
TRINITY_DN1176_c0_g1	12.45	22.0067	no	0.000966108	0.404416
TRINITY_DN1176_c1_g1	34.6433	40.88	no	0.0430944	-0.211344
TRINITY_DN11770_c0_g1	48.0267	50.5067	no	6.27575e-05	-0.332828
TRINITY_DN117718_c0_g1	9.05667	0	down	1.38973e-05	-8.6201
TRINITY_DN11772_c0_g1	0.326667	7.62667	up	1.74977e-19	4.122
TRINITY_DN11773_c0_g1	1.85333	13.33	up	0.000516551	2.36912
TRINITY_DN11775_c0_g1	10.0333	3.97667	down	8.58853e-07	-1.71442
TRINITY_DN11776_c0_g1	6.53667	0.836667	down	1.13819e-15	-3.34785
TRINITY_DN117785_c0_g1	0.0233333	12.44	up	0.000203451	5.18468
TRINITY_DN1177_c0_g2	10.5333	2.35667	down	4.05356e-20	-2.56468
TRINITY_DN1177_c1_g1	27.05	31.5067	no	0.141733	-0.194369
TRINITY_DN1177_c2_g1	8.14333	0	down	6.91151e-05	-8.10084
TRINITY_DN1177_c2_g2	35.1267	28.6867	no	0.802505	-0.0469093
TRINITY_DN1177_c2_g3	1.62667	11.61	up	5.3088e-22	2.41524
TRINITY_DN1177_c2_g4	12.8333	14.59	no	0.57881	-0.189302
TRINITY_DN1177_c3_g1	13.39	14.82	no	0.995731	-0.00407058
TRINITY_DN117816_c0_g1	58.5967	69.54	no	0.0860676	-0.161702
TRINITY_DN11782_c0_g1	11.44	20.17	no	0.0593429	0.266428
TRINITY_DN11783_c0_g1	0	13.1967	up	0.00368273	6.46041
TRINITY_DN117845_c0_g1	9.13667	0	down	2.2093e-07	-9.75818
TRINITY_DN11784_c0_g1	3.84	9	no	0.000748378	0.83921
TRINITY_DN11787_c0_g1	0.716667	13.69	up	3.35059e-79	3.82684
TRINITY_DN117880_c0_g1	1.44	3.33667	no	0.292132	0.866047
TRINITY_DN11788_c0_g1	8.61333	46.7967	up	7.59145e-49	2.03188
TRINITY_DN1178_c0_g1	26.5533	30.1567	no	0.0269696	-0.236348
TRINITY_DN1178_c0_g2	15.52	33.62	no	5.25962e-09	0.696589
TRINITY_DN1178_c1_g1	19.6533	40.4667	no	4.95454e-10	0.669221
TRINITY_DN11791_c0_g1	0.163333	8.27333	up	0.000661942	4.851
TRINITY_DN117931_c0_g1	7.57667	0.12	down	3.35816e-24	-6.32739
TRINITY_DN11794_c0_g3	0	2.66667	up	0.000210292	7.69621
TRINITY_DN11795_c0_g1	9.11	10.9933	no	0.472617	-0.137598
TRINITY_DN11796_c0_g1	92.5167	82.9467	no	0.00115402	-0.454983
TRINITY_DN11797_c1_g2	5.2	25.3467	up	1.89722e-28	1.87761
TRINITY_DN11798_c0_g1	7.09	0	down	7.83596e-08	-10.0099
TRINITY_DN11799_c0_g1	15.4933	0.32	down	1.00039e-67	-5.98569
TRINITY_DN1179_c0_g3	0.69	15.88	up	1.90145e-48	3.91919
TRINITY_DN117_c0_g1	1.50333	19.2767	up	6.16512e-64	3.26175
TRINITY_DN117_c1_g1	3.19333	7.69667	no	0.119181	0.876634
TRINITY_DN11800_c0_g1	0.903333	3.90333	up	3.74131e-11	3.10711
TRINITY_DN11801_c0_g1	191.7	0.11	down	7.00001e-20	-10.4958
TRINITY_DN11803_c0_g1	4.65	31.7433	up	4.96442e-35	2.32594
TRINITY_DN11804_c0_g1	11	5.68	down	5.57028e-29	-1.35976
TRINITY_DN11804_c1_g1	14.73	21.1967	no	0.581171	0.248302
TRINITY_DN11805_c0_g1	26.7567	19.4467	no	0.0106239	-0.776418
TRINITY_DN11806_c0_g1	1.06	6.84	up	4.88482e-11	2.28447
TRINITY_DN11809_c0_g1	0.52	7.14	up	5.22439e-09	3.45418
TRINITY_DN1180_c0_g1	27.95	7.88333	down	1.02331e-67	-2.23426
TRINITY_DN1180_c0_g2	10.6367	2.98333	down	2.64288e-28	-2.24826
TRINITY_DN11811_c0_g1	6.45333	0.306667	down	2.81454e-48	-4.94431
TRINITY_DN11813_c0_g1	14.09	1.75333	down	0.00723705	-1.92733
TRINITY_DN11814_c0_g1	12.8967	18.42	no	0.535024	0.113281
TRINITY_DN1181_c0_g1	0.146667	5.70333	up	1.94808e-10	4.72548
TRINITY_DN1181_c0_g2	1.53	5.45667	up	1.7087e-05	1.41239
TRINITY_DN11820_c0_g1	43.79	127	up	5.59564e-31	1.13679
TRINITY_DN11820_c0_g2	26.2167	0.306667	down	7.02466e-120	-6.81712
TRINITY_DN11820_c1_g3	104.3	0.96	down	6.84282e-248	-7.13845
TRINITY_DN11829_c0_g1	25.97	0	down	1.41834e-09	-10.8892
TRINITY_DN1182_c0_g1	19.4033	31.1767	no	0.00233419	0.401208
TRINITY_DN11831_c0_g1	15.4	12.4533	no	0.0329208	-0.663497
TRINITY_DN11832_c1_g1	191.947	439.05	no	1.08794e-38	0.827105
TRINITY_DN11832_c2_g1	42.3933	29.4	no	3.65706e-15	-0.932599
TRINITY_DN11836_c0_g1	3.68333	12.55	up	0.00473835	1.23202
TRINITY_DN11837_c0_g1	6.40667	24.69	up	0.0002786	1.58602
TRINITY_DN1183_c0_g1	19.9967	18.1667	no	1.38784e-09	-0.566052
TRINITY_DN11841_c0_g1	58.9833	55.98	no	0.0888376	-0.374687
TRINITY_DN11842_c0_g1	0	11.4133	up	0.000338043	7.51383
TRINITY_DN118443_c0_g1	11.4033	23.99	no	0.000280608	0.672819
TRINITY_DN11844_c0_g1	19.12	47.8233	no	1.93844e-17	0.914586
TRINITY_DN11847_c0_g1	14.7967	0.213333	down	2.39749e-48	-6.48216
TRINITY_DN11848_c0_g1	4.07	4.37333	no	0.193541	-0.308906
TRINITY_DN11849_c0_g1	17.71	10.3633	down	1.73221e-20	-1.19089
TRINITY_DN1184_c0_g1	75.2767	47.1767	no	6.14839e-08	-0.448355
TRINITY_DN1184_c1_g1	12.5767	16.6333	no	0.241803	0.247515
TRINITY_DN11850_c0_g1	37.92	48.9	no	0.227285	-0.108896
TRINITY_DN11851_c0_g1	4.52	6.40667	no	0.695209	0.107167
TRINITY_DN11853_c0_g1	118.447	66.18	down	4.70205e-29	-1.21986
TRINITY_DN11853_c1_g1	40.87	20.5067	down	2.03482e-15	-1.3768
TRINITY_DN11854_c0_g1	15.7333	38.54	no	1.75379e-07	0.903365
TRINITY_DN11857_c0_g1	8.08333	0.0633333	down	8.07022e-25	-7.3746
TRINITY_DN11858_c0_g1	6.70667	5.14333	no	0.353545	-0.235293
TRINITY_DN118598_c0_g2	6.88333	0.0766667	down	2.21154e-46	-6.84644
TRINITY_DN1185_c0_g1	20.0833	23.0767	no	0.0250633	-0.215605
TRINITY_DN11864_c0_g1	10.2233	10.0067	no	0.00379502	-0.44594
TRINITY_DN1186_c0_g1	6.15	16.6433	up	6.79097e-14	1.02079
TRINITY_DN1186_c1_g1	40.17	0.783333	down	2.86627e-99	-6.10665
TRINITY_DN1186_c2_g1	18.2433	12.96	no	2.30336e-11	-0.91213
TRINITY_DN11871_c0_g1	9.72667	6.72	no	0.0334148	-0.945858
TRINITY_DN11872_c0_g1	0.356667	11.0567	up	2.81247e-21	4.53721
TRINITY_DN11873_c0_g1	0.183333	21.64	up	3.68978e-23	6.55083
TRINITY_DN11875_c0_g1	18.15	0.07	down	6.35131e-59	-8.40281
TRINITY_DN1187_c0_g1	0.313333	5.55	up	1.02974e-13	3.6864
TRINITY_DN1187_c0_g2	4.55333	9.47	no	0.0744901	0.658804
TRINITY_DN1187_c1_g1	17.1433	11.0567	no	0.000617393	-0.993974
TRINITY_DN11880_c0_g1	7.65	8.94667	no	0.125465	-0.193733
TRINITY_DN11880_c0_g2	0.253333	15.2533	up	4.04275e-29	5.42007
TRINITY_DN11883_c0_g1	0.77	30.07	up	5.53105e-07	4.76082
TRINITY_DN11886_c0_g1	11.2	15.45	no	0.837426	0.0799039
TRINITY_DN11887_c0_g1	8.60667	13.8167	no	0.132833	0.273955
TRINITY_DN11889_c0_g1	64.68	57.09	no	3.09918e-06	-0.572195
TRINITY_DN1188_c0_g1	9.05667	6.86	no	0.00674317	-0.799388
TRINITY_DN11892_c0_g1	1.53667	5.43333	up	0.000539812	1.43102
TRINITY_DN118944_c0_g1	8.46333	4.27	no	0.210878	0.972489
TRINITY_DN11894_c0_g3	0.126667	7.62	up	5.22243e-46	5.3939
TRINITY_DN11895_c0_g1	0.61	6.85667	up	4.18581e-08	3.07617
TRINITY_DN11895_c0_g2	15.31	12.75	no	0.000289702	-0.683529
TRINITY_DN11896_c1_g1	6.76667	6.43667	no	0.0427978	-1.30665
TRINITY_DN11897_c0_g1	8.85333	11.28	no	0.57384	-0.114352
TRINITY_DN11899_c0_g2	9.32667	8.64333	no	0.00130794	-0.522505
TRINITY_DN1189_c1_g1	21.8533	0.3	down	5.08597e-67	-6.5614
TRINITY_DN118_c0_g1	26.3267	29.6767	no	0.00450473	-0.252097
TRINITY_DN11901_c0_g1	21.2967	0	down	2.86973e-06	-9.07995
TRINITY_DN11902_c1_g1	56.36	38.1467	no	5.46023e-27	-0.979525
TRINITY_DN119051_c0_g1	7.08667	0	down	3.59508e-08	-10.1943
TRINITY_DN11907_c0_g1	77.3633	57.2567	no	1.27056e-18	-0.836528
TRINITY_DN119091_c0_g1	7.56333	5.82	no	0.00814191	-0.768689
TRINITY_DN119093_c0_g1	5.93	0	down	4.1413e-07	-9.60422
TRINITY_DN11909_c0_g1	4.52	14.1	up	3.63187e-05	1.54133
TRINITY_DN1190_c0_g1	78.5667	65.8567	no	6.15872e-15	-0.584946
TRINITY_DN11910_c2_g2	205.947	274.253	no	0.752036	0.029539
TRINITY_DN11911_c0_g1	0.603333	1.39333	no	0.179433	0.755804
TRINITY_DN11912_c0_g1	23.6933	54.21	no	1.20036e-08	0.80168
TRINITY_DN11914_c0_g1	11.4833	29.7333	no	1.96571e-15	0.965093
TRINITY_DN11915_c0_g1	2.81	7.32667	no	4.23041e-07	0.956851
TRINITY_DN11917_c0_g1	0	12.0467	up	4.02765e-08	10.1613
TRINITY_DN11918_c0_g1	129.697	46.8933	down	9.095e-144	-1.86613
TRINITY_DN1191_c0_g1	15.9967	39.2933	no	1.67426e-09	0.728781
TRINITY_DN1191_c0_g2	2.60333	7.09667	up	2.51416e-05	1.04139
TRINITY_DN11924_c0_g1	1.81667	22.2767	up	2.45432e-09	3.27794
TRINITY_DN11926_c0_g1	0.183333	1.19	no	0.0164587	2.21075
TRINITY_DN11927_c1_g3	27.4767	17.99	no	0.0086401	-0.905292
TRINITY_DN11928_c2_g2	23.4533	16.0867	no	0.184242	-0.630106
TRINITY_DN1192_c0_g1	35.0633	44.2133	no	0.871535	-0.0369911
TRINITY_DN1192_c1_g1	36.7	44.72	no	0.542304	-0.0999501
TRINITY_DN1192_c1_g2	45.57	48.8633	no	0.139512	-0.206154
TRINITY_DN11932_c0_g2	3.36	8.97667	no	0.028011	1.04328
TRINITY_DN11932_c1_g1	2.51333	4.24667	no	0.373116	0.355869
TRINITY_DN11932_c2_g1	49.39	12.6067	down	4.62454e-66	-2.3661
TRINITY_DN11932_c3_g1	6.11	20.2033	up	2.70603e-29	1.30731
TRINITY_DN11933_c0_g1	8.27	11.3367	no	0.920609	0.01752
TRINITY_DN11935_c0_g1	24.9267	126.377	up	5.20788e-102	1.91015
TRINITY_DN11935_c0_g2	74.7533	6.80667	down	1.11547e-202	-3.86984
TRINITY_DN11935_c1_g1	16.77	11.6567	up	4.96432e-08	1.67086
TRINITY_DN119366_c0_g1	6.21	0.0466667	down	3.47836e-19	-7.33738
TRINITY_DN11936_c0_g1	1.68	13.0833	up	1.52954e-12	2.39402
TRINITY_DN1193_c0_g1	97.66	166.103	no	2.74992e-07	0.356069
TRINITY_DN11940_c0_g2	10.28	17.2267	no	0.00761459	0.327929
TRINITY_DN119416_c0_g1	6.68333	0	down	1.82269e-06	-9.20992
TRINITY_DN119423_c0_g1	0	2.23333	up	9.67848e-05	7.97846
TRINITY_DN11942_c0_g1	4.33	13.8967	up	8.42228e-11	1.20028
TRINITY_DN11943_c0_g1	6.54667	7.52	no	0.540415	-0.189177
TRINITY_DN11943_c0_g2	7.30333	5.85667	no	0.0497641	-0.742271
TRINITY_DN11944_c0_g1	76.3333	14.3033	down	4.50452e-187	-2.56518
TRINITY_DN11952_c0_g1	15.7067	1.88333	down	0.000398011	-3.15635
TRINITY_DN119539_c0_g1	6.59667	0	down	2.76613e-09	-10.751
TRINITY_DN11953_c0_g2	1.68333	7.07	up	0.00246061	2.01642
TRINITY_DN11953_c1_g1	2.16	6.86	no	0.0999008	1.3171
TRINITY_DN11953_c2_g1	12.7633	18.7967	no	0.587382	0.206586
TRINITY_DN11954_c0_g1	344.197	82.3833	down	5.34669e-86	-2.3835
TRINITY_DN11954_c1_g2	7.30333	14.89	no	0.00595387	0.631731
TRINITY_DN11958_c0_g1	12.5033	11.21	no	0.104625	-0.504826
TRINITY_DN1195_c0_g1	17.11	23.8367	no	0.855255	-0.0225149
TRINITY_DN11961_c0_g1	11.7567	18.9567	no	0.126454	0.388944
TRINITY_DN11964_c0_g1	1.57333	1.36	no	0.0551451	-0.643345
TRINITY_DN11966_c0_g1	7.30333	10.1767	no	0.77427	0.125396
TRINITY_DN11967_c0_g1	10.0433	11.27	no	0.155632	-0.245791
TRINITY_DN11967_c1_g1	24.13	18.9967	no	6.59185e-10	-0.667553
TRINITY_DN1196_c0_g1	23.42	3.32667	down	4.63826e-20	-3.16932
TRINITY_DN1196_c0_g2	4.2	5.08333	no	0.863306	-0.09502
TRINITY_DN119748_c0_g1	283.63	7.72333	down	1.90663e-276	-5.64576
TRINITY_DN11974_c0_g1	16.69	18.0133	no	0.346786	-0.269877
TRINITY_DN119755_c0_g2	1.74667	7.47	up	2.78188e-07	1.66826
TRINITY_DN119759_c0_g1	7.73	0.0366667	down	5.21745e-10	-7.64677
TRINITY_DN11976_c0_g1	49.6667	30.4967	down	5.96066e-26	-1.07448
TRINITY_DN11977_c0_g1	60.6767	78.0133	no	0.768082	-0.0338476
TRINITY_DN11979_c0_g1	36.2267	45.4	no	0.380377	-0.0890747
TRINITY_DN1197_c0_g1	19.8533	12.1133	down	1.86099e-35	-1.1232
TRINITY_DN11980_c0_g1	2.30667	10.7767	up	4.82632e-12	1.82747
TRINITY_DN11981_c0_g1	17.34	12.67	no	3.28927e-06	-0.913267
TRINITY_DN11982_c0_g1	37.9667	83.9767	up	1.95321e-11	1.06221
TRINITY_DN119866_c0_g2	7.53333	4.9	down	1.39247e-06	-1.02436
TRINITY_DN11986_c0_g1	36.1133	5.61	down	4.20337e-104	-3.09594
TRINITY_DN11989_c0_g1	1.17333	3.87333	up	0.00918077	1.29086
TRINITY_DN1198_c0_g1	4.71667	7	no	0.709013	0.273694
TRINITY_DN11990_c0_g2	63.8867	83.6367	no	0.795938	-0.0413028
TRINITY_DN11991_c0_g1	4.14667	13.47	up	1.95664e-09	1.26581
TRINITY_DN11993_c0_g1	23.7967	21.54	no	0.0542628	-0.420912
TRINITY_DN11994_c0_g1	0	9.23	up	0.00230983	6.69389
TRINITY_DN11996_c0_g1	4.95	0	down	0.0011246	-7.03345
TRINITY_DN11998_c0_g1	19.2367	11.7033	down	1.42057e-10	-1.11636
TRINITY_DN1199_c0_g1	71.49	63.2367	no	7.13835e-10	-0.570006
TRINITY_DN119_c0_g1	29.8933	25.0833	down	3.0024e-31	-1.0528
TRINITY_DN119_c1_g1	28.7733	34.79	no	0.26719	-0.127607
TRINITY_DN119_c1_g2	8.25333	14.9567	no	0.0345982	0.387387
TRINITY_DN119_c1_g3	3.54333	5.26	no	0.769336	0.197034
TRINITY_DN11_c0_g1	38.53	21.8967	down	5.85577e-31	-1.22732
TRINITY_DN11_c1_g1	4.73	7.25333	no	0.554768	0.191985
TRINITY_DN120003_c1_g1	6.72667	0.0766667	down	8.26438e-41	-6.82253
TRINITY_DN12003_c0_g1	90.99	116.45	no	0.0542107	-0.154016
TRINITY_DN12004_c0_g1	8.11667	18.3367	no	0.014002	0.725792
TRINITY_DN12004_c1_g1	0.5	24.85	up	1.38721e-117	5.22576
TRINITY_DN12005_c0_g1	5.47333	7.81333	no	0.698661	0.103281
TRINITY_DN12007_c0_g1	90.5433	90.0567	no	0.0271875	-0.263048
TRINITY_DN120084_c0_g1	25.2667	23.24	no	4.60002e-06	-0.531959
TRINITY_DN1200_c0_g1	3.6	5.91	no	0.546466	0.341526
TRINITY_DN1200_c0_g2	27.0667	55.1333	no	0.000257253	0.642466
TRINITY_DN12010_c0_g1	12.1	11.0333	no	0.326062	-0.461124
TRINITY_DN12011_c0_g1	7.83	8.65333	no	0.683497	-0.249924
TRINITY_DN12012_c0_g1	54.3833	1.79333	down	2.43143e-132	-5.34185
TRINITY_DN12016_c0_g1	17.2833	19.64	no	0.177192	-0.237837
TRINITY_DN1201_c0_g1	20.28	10.43	down	1.80414e-44	-2.13778
TRINITY_DN12022_c0_g1	0.226667	10.52	up	4.15872e-17	5.01642
TRINITY_DN12024_c1_g1	1.94	164.077	up	0	6.01388
TRINITY_DN12026_c0_g1	6.22	8.66333	no	0.778718	0.207369
TRINITY_DN1202_c0_g1	17.45	31.9767	no	2.46106e-05	0.49101
TRINITY_DN12030_c0_g1	0.783333	11.0933	up	5.36289e-17	3.41837
TRINITY_DN12038_c0_g1	152.273	120.353	no	2.67595e-21	-0.750017
TRINITY_DN12039_c0_g1	3.22667	8.33333	no	0.0177717	0.983635
TRINITY_DN1203_c0_g2	13.6667	96.5933	up	7.55299e-110	2.36193
TRINITY_DN12040_c0_g1	16.3733	24.57	no	0.00841337	0.336118
TRINITY_DN12043_c0_g1	2.58	8.89667	up	1.81143e-10	1.36767
TRINITY_DN12047_c0_g1	4.65333	12.88	up	1.76472e-07	1.13338
TRINITY_DN12048_c0_g1	1.00667	12.48	up	6.83234e-06	3.22696
TRINITY_DN1204_c0_g1	20.3967	30.2633	no	0.327971	0.144854
TRINITY_DN12050_c0_g1	14.43	18.27	no	0.89942	-0.0357026
TRINITY_DN12053_c0_g1	4.19333	8.84333	up	2.56895e-11	1.90606
TRINITY_DN12056_c0_g1	0.356667	8.17333	up	5.27265e-11	4.03912
TRINITY_DN12057_c0_g1	9.16333	4.28667	down	6.36255e-06	-1.52154
TRINITY_DN1205_c0_g1	0.23	214.32	up	2.00242e-165	9.3826
TRINITY_DN12060_c0_g1	94.8233	307.38	no	9.67439e-18	0.947368
TRINITY_DN12060_c0_g2	13.5767	125.127	up	0.00224376	3.38335
TRINITY_DN12060_c1_g1	0.2	16.84	up	1.87201e-29	6.09294
TRINITY_DN12067_c0_g1	0	9.71	up	3.13531e-06	9.05028
TRINITY_DN12068_c0_g1	11.4667	7.56	no	0.149678	-0.865452
TRINITY_DN1206_c0_g1	931.613	2263.47	no	1.80961e-47	0.962377
TRINITY_DN1206_c0_g2	0.456667	42.9433	up	3.83045e-16	6.12354
TRINITY_DN12072_c0_g1	13.07	0.04	down	3.59309e-12	-8.36796
TRINITY_DN12075_c0_g1	8.52	11.1933	no	0.875631	0.0863395
TRINITY_DN12076_c0_g1	16.49	2.82667	down	8.0749e-13	-2.88989
TRINITY_DN12077_c0_g1	22.2	19.8967	no	0.0551435	-0.504166
TRINITY_DN1207_c0_g1	9.99333	13.3867	no	0.930156	0.0135388
TRINITY_DN12081_c0_g1	20.2867	32.8233	no	0.0855984	0.306525
TRINITY_DN12081_c1_g2	29.5633	3.1	down	4.39552e-71	-3.68743
TRINITY_DN12085_c0_g3	6.18333	0.583333	down	2.89684e-05	-3.63875
TRINITY_DN12088_c0_g1	10.8	5.38667	no	0.0142957	-1.29696
TRINITY_DN1208_c0_g1	28.8967	25.6367	no	5.00035e-12	-0.631019
TRINITY_DN1208_c2_g1	0.8	8.79667	up	1.68626e-05	3.05056
TRINITY_DN120906_c0_g1	27.1567	4.63	down	3.10392e-14	-2.80376
TRINITY_DN12091_c0_g1	45.3367	24.0633	down	1.33594e-11	-1.41867
TRINITY_DN12093_c0_g1	10.45	6.38333	no	0.0539794	-1.00363
TRINITY_DN12096_c0_g1	1.10667	5.18667	up	0.00132455	2.45729
TRINITY_DN12097_c0_g1	18.82	9.52	down	1.46159e-09	-1.37665
TRINITY_DN1209_c0_g2	0.643333	9.21	up	2.90604e-30	3.41443
TRINITY_DN1209_c1_g1	45.3567	111.14	no	1.01268e-13	0.887294
TRINITY_DN120_c0_g1	5.15667	14.03	no	2.0086e-08	0.994466
TRINITY_DN12101_c0_g1	0.0233333	2.06	up	3.92398e-05	5.56196
TRINITY_DN121069_c0_g1	8.92	0.643333	down	7.71373e-33	-4.19731
TRINITY_DN12106_c0_g1	8.47333	26.2033	no	0.151855	1.04321
TRINITY_DN12109_c1_g1	16.6	49.7867	up	0.00104103	1.39404
TRINITY_DN1210_c0_g1	61.8333	60.2067	no	0.159125	-0.23847
TRINITY_DN1210_c0_g2	13.9167	4.89	down	1.19982e-22	-1.92326
TRINITY_DN1210_c0_g3	31.66	20.8533	no	8.85345e-09	-0.997938
TRINITY_DN1210_c3_g1	25.4433	14.5967	down	1.47146e-34	-1.22052
TRINITY_DN1210_c7_g1	15.8833	0.0233333	down	1.30184e-34	-9.56527
TRINITY_DN12112_c0_g1	1087.68	1063.87	no	0.353554	-0.111999
TRINITY_DN12113_c0_g1	49.5367	59.56	no	0.709569	0.190589
TRINITY_DN12118_c0_g1	73.62	37.0467	down	3.3488e-42	-1.38683
TRINITY_DN1211_c0_g1	0.61	63.6367	up	2.73143e-19	6.56102
TRINITY_DN12120_c0_g1	7.86	20.9567	no	0.0220516	1.14433
TRINITY_DN12121_c0_g1	5.46	14.45	no	1.53729e-12	0.981338
TRINITY_DN12122_c1_g1	15.21	21.42	no	0.444758	0.118488
TRINITY_DN12122_c1_g2	89.0467	81.19	no	3.93073e-07	-0.497291
TRINITY_DN12125_c0_g1	19.7467	21.6267	no	0.346246	-0.14498
TRINITY_DN1212_c0_g1	36	32.5833	no	1.13196e-12	-0.567553
TRINITY_DN12136_c0_g1	0.513333	5.98667	up	0.000967701	1.77127
TRINITY_DN1213_c0_g1	18.1533	29.5	no	0.0487521	0.482692
TRINITY_DN1213_c1_g1	11.05	0	down	3.39507e-05	-8.33339
TRINITY_DN12140_c0_g1	2.88	13.5767	up	2.01354e-10	2.0507
TRINITY_DN12141_c0_g1	0	5.42	up	0.000200087	7.71269
TRINITY_DN12142_c0_g1	9.7	16.3967	no	0.0358948	0.343481
TRINITY_DN12143_c0_g1	18.4833	446.057	up	0	4.26694
TRINITY_DN12145_c0_g1	9.19333	2.79333	down	1.3325e-06	-1.40754
TRINITY_DN12148_c0_g1	8.46667	32.0133	up	5.87586e-27	1.50716
TRINITY_DN121495_c0_g1	11.02	0.02	down	3.37787e-14	-8.98192
TRINITY_DN1214_c0_g1	50.05	157.437	up	2.43451e-25	1.28292
TRINITY_DN1214_c0_g2	8.89667	46.3933	up	2.42979e-29	1.98213
TRINITY_DN12155_c0_g1	12.99	18.48	no	0.594544	0.0757011
TRINITY_DN12158_c0_g1	4.48667	11.88	no	1.6405e-06	0.988504
TRINITY_DN12159_c0_g1	2.07667	7.31333	no	0.0258065	1.4512
TRINITY_DN1215_c0_g1	31.07	43.65	no	0.0724797	0.194646
TRINITY_DN12160_c0_g1	0	11.99	up	5.29615e-05	8.18027
TRINITY_DN12164_c0_g1	28.88	18.9533	no	0.00531567	-0.835513
TRINITY_DN12166_c0_g2	172.233	102.023	down	4.97404e-22	-1.1164
TRINITY_DN12166_c1_g1	89.46	117.907	no	0.85256	0.070711
TRINITY_DN1216_c0_g1	104.517	0.75	down	4.25892e-148	-7.59702
TRINITY_DN12172_c0_g1	2.62333	49.2	up	2.0552e-29	3.86969
TRINITY_DN12173_c0_g1	23.6867	15.16	no	0.00350476	-0.935953
TRINITY_DN12174_c0_g1	15.6933	20.7167	no	0.988766	0.00321189
TRINITY_DN121756_c0_g1	6.01333	0.0366667	down	7.39575e-09	-7.24566
TRINITY_DN121761_c0_g1	2.68333	0	down	0.000622114	-7.28448
TRINITY_DN12176_c0_g1	2.73667	1.21	no	0.0198729	-1.55064
TRINITY_DN12178_c0_g1	2.54	27.3533	up	1.95141e-08	3.36499
TRINITY_DN1217_c0_g1	5.53333	13.4233	no	7.61638e-06	0.849686
TRINITY_DN1217_c0_g2	101.457	156.243	no	0.000970125	0.210975
TRINITY_DN12181_c0_g1	5.17333	4.97	no	0.719438	-0.330686
TRINITY_DN12187_c0_g1	42.0667	26.9367	no	0.00179388	-0.909308
TRINITY_DN12189_c0_g1	5.40333	6.76667	no	0.752435	-0.062705
TRINITY_DN1218_c0_g1	42.85	42.4733	no	2.57593e-05	-0.394885
TRINITY_DN1218_c1_g1	58.38	71.1567	no	0.954483	-0.0137923
TRINITY_DN1218_c1_g2	39.4133	26.0333	no	1.7423e-05	-0.950952
TRINITY_DN12191_c0_g1	26.7933	25.3933	no	1.12766e-06	-0.622086
TRINITY_DN12194_c0_g1	0.7	8.20333	up	0.000467868	2.99282
TRINITY_DN12195_c0_g1	73.1233	137.197	no	1.77611e-12	0.500822
TRINITY_DN12197_c0_g1	38.8	64.4067	no	0.0172286	0.29857
TRINITY_DN12199_c0_g1	22.9567	19.61	no	2.0862e-12	-0.869954
TRINITY_DN121_c0_g1	14.66	6.51333	down	1.72692e-46	-1.59546
TRINITY_DN12202_c0_g1	108.197	21.0967	down	2.14867e-131	-2.75117
TRINITY_DN12202_c0_g2	231.637	86.8933	down	1.31574e-117	-1.89159
TRINITY_DN12203_c0_g1	6.02333	20.75	up	1.5015e-10	1.27696
TRINITY_DN122064_c0_g1	23.6967	21.37	no	0.387802	-0.376387
TRINITY_DN12209_c0_g1	0.52	7.03	up	7.65721e-29	3.69283
TRINITY_DN1220_c0_g1	3.72667	22.7467	up	3.46531e-55	2.18198
TRINITY_DN122102_c0_g1	5.3	0.59	down	0.00212384	-3.1508
TRINITY_DN12210_c0_g1	23.5933	17.72	no	0.00015952	-0.796684
TRINITY_DN12210_c0_g2	9.62333	15.5767	no	0.274864	0.347348
TRINITY_DN12212_c0_g1	17.29	19.2567	no	0.223974	-0.424574
TRINITY_DN12213_c0_g1	9.45	13.7167	no	0.478521	0.0940732
TRINITY_DN12214_c0_g1	15.4933	14.3333	no	7.19544e-05	-0.525128
TRINITY_DN12215_c2_g1	7.26333	13.35	no	0.320898	0.510817
TRINITY_DN12216_c0_g1	1.80333	11.0033	up	4.39611e-09	2.18502
TRINITY_DN1221_c0_g1	27.48	28.6733	no	0.0965112	-0.317205
TRINITY_DN122202_c1_g2	0	264.023	up	2.28575e-08	10.2926
TRINITY_DN12220_c0_g1	4.87667	5.45	no	0.720021	-0.200267
TRINITY_DN12220_c0_g2	17.34	29.6067	no	0.0168694	0.386064
TRINITY_DN12221_c1_g1	46.62	15.53	down	1.84424e-24	-1.96522
TRINITY_DN12222_c0_g1	61.3267	101.387	no	0.0171136	0.26494
TRINITY_DN12223_c0_g1	14.73	48.81	up	1.6409e-26	1.30264
TRINITY_DN12225_c0_g1	6.78	4.07333	no	0.00243613	-0.787923
TRINITY_DN1222_c0_g1	6.39	3.32667	down	4.96319e-07	-1.34973
TRINITY_DN1222_c1_g1	22.0933	94.4333	up	1.08771e-84	2.25287
TRINITY_DN12230_c0_g1	69.2067	122.53	no	8.00767e-07	0.422849
TRINITY_DN12230_c0_g2	5.81333	32.4433	up	7.46608e-08	2.16243
TRINITY_DN12232_c0_g1	14.71	14.8433	no	0.269727	-0.341766
TRINITY_DN12238_c0_g1	5.00667	451.583	up	9.97704e-30	6.09322
TRINITY_DN1223_c0_g1	7.22667	7.43333	no	0.487585	-0.310741
TRINITY_DN1223_c0_g2	1.81667	91.0533	up	2.37704e-195	5.23665
TRINITY_DN12242_c0_g1	4.60667	7.38333	no	0.0795257	0.255379
TRINITY_DN12244_c0_g1	7.68333	8.24333	no	0.0445455	-0.318709
TRINITY_DN12245_c0_g1	11.7667	11.75	no	0.833116	-0.160174
TRINITY_DN12246_c0_g1	393.723	98.7933	down	1.4411e-147	-2.21133
TRINITY_DN12249_c0_g1	0.0866667	18.5067	up	3.37352e-14	7.26822
TRINITY_DN12249_c0_g2	6.66333	149.677	up	1.74371e-222	4.07815
TRINITY_DN1224_c0_g1	65.2667	158.873	no	6.34868e-27	0.865038
TRINITY_DN12250_c1_g1	6.85333	0	down	8.56107e-05	-8.02539
TRINITY_DN12253_c0_g1	22.2033	12.5567	no	0.0864746	-0.972415
TRINITY_DN12256_c0_g1	3.08667	3.54333	no	0.46654	-0.218347
TRINITY_DN12257_c0_g1	4.16	22.4833	up	0.00288692	2.17346
TRINITY_DN12258_c0_g1	10.1433	0.173333	down	2.86417e-05	-5.71363
TRINITY_DN12259_c0_g1	15.5633	11.98	no	3.62375e-10	-0.778314
TRINITY_DN1225_c0_g2	4.17333	12.1533	up	2.64338e-09	1.13197
TRINITY_DN12261_c0_g1	121.52	48.8867	down	6.75225e-55	-1.69813
TRINITY_DN12261_c0_g2	433.677	90.9633	down	1.15431e-247	-2.63641
TRINITY_DN122677_c0_g1	8.40667	0	down	3.92235e-06	-8.99585
TRINITY_DN12267_c0_g1	24.3667	18.8667	no	0.00901938	-0.718456
TRINITY_DN12269_c0_g1	18.7167	16.7967	no	1.50831e-07	-0.651
TRINITY_DN12270_c0_g1	62.92	73.02	no	0.140128	-0.169565
TRINITY_DN12270_c0_g2	3.65667	72.8967	up	0	3.9008
TRINITY_DN12271_c1_g1	8.17333	0.386667	down	1.56825e-17	-5.94111
TRINITY_DN12274_c0_g1	5.08333	10.4733	no	0.00783975	0.609719
TRINITY_DN12276_c0_g1	1.40333	23.0967	up	2.79578e-43	3.63659
TRINITY_DN12277_c0_g1	0	10.81	up	4.99363e-06	8.91626
TRINITY_DN1227_c0_g1	10.2167	32.8467	no	2.76632e-11	0.82619
TRINITY_DN12284_c0_g1	22.5933	5.62	down	4.05351e-57	-2.62184
TRINITY_DN12286_c0_g1	12.9733	7.31667	down	2.95769e-08	-1.09385
TRINITY_DN1228_c0_g1	42.3167	45.8733	no	0.074551	-0.202548
TRINITY_DN12290_c0_g1	21.6267	27.0367	no	0.926021	-0.0294281
TRINITY_DN12290_c0_g2	42.0433	44.2267	no	0.00167418	-0.331992
TRINITY_DN12292_c0_g1	11.6867	0	down	5.86191e-06	-8.87831
TRINITY_DN12293_c0_g1	2.50333	12.12	up	3.61563e-09	1.87564
TRINITY_DN122941_c0_g1	11.28	0.263333	down	8.88596e-25	-5.76973
TRINITY_DN12299_c0_g1	17.8733	26.0067	no	0.495513	0.271005
TRINITY_DN1229_c0_g1	0.84	39.6233	up	1.16766e-92	5.12342
TRINITY_DN1229_c0_g2	103.003	161.137	no	0.000298133	0.233497
TRINITY_DN1229_c1_g1	38.3833	1.92667	down	7.88577e-38	-4.90811
TRINITY_DN122_c0_g1	7.53667	133.187	up	1.2428e-140	3.7379
TRINITY_DN122_c0_g2	0.636667	14.2367	up	2.69691e-09	3.99424
TRINITY_DN12302_c0_g1	0.556667	94.14	up	3.0498e-110	7.01988
TRINITY_DN12305_c0_g1	1.18	2.66333	no	0.387544	0.761556
TRINITY_DN12306_c0_g1	11.37	14.95	no	0.709538	0.144777
TRINITY_DN12308_c0_g1	46.3	48.38	no	0.00147368	-0.290464
TRINITY_DN12309_c0_g1	5.11333	80.8533	up	5.3463e-08	3.74314
TRINITY_DN12313_c0_g1	23.6833	15.5567	no	1.20439e-07	-0.996098
TRINITY_DN123149_c0_g1	21.7267	0.14	down	2.93155e-80	-7.65294
TRINITY_DN12314_c0_g1	11.3333	30.7567	up	0.000329838	1.09482
TRINITY_DN12318_c0_g1	3.12333	10.0133	up	0.000579529	1.52953
TRINITY_DN1231_c0_g1	29.0533	20.8267	no	7.07855e-11	-0.894881
TRINITY_DN12320_c0_g1	78.3633	46.52	down	1.60461e-32	-1.16142
TRINITY_DN12321_c0_g1	1.05333	3.27667	no	0.0164268	1.23092
TRINITY_DN12325_c0_g1	11.8333	15.8933	no	0.750758	0.182146
TRINITY_DN12326_c0_g1	1.39667	12.36	up	2.48526e-07	2.76188
TRINITY_DN12328_c0_g1	7.17	0.503333	down	6.62158e-07	-4.11633
TRINITY_DN12329_c0_g1	8.70333	5.22667	no	0.261693	-0.718097
TRINITY_DN1232_c0_g1	11.1433	14.3533	no	0.885251	-0.0246762
TRINITY_DN1232_c0_g2	23.5633	52.83	no	4.69655e-05	0.711458
TRINITY_DN1232_c2_g1	0	10.4067	up	0.000747544	7.19717
TRINITY_DN1232_c3_g1	657.66	414.32	down	3.13406e-69	-1.06969
TRINITY_DN1232_c4_g1	12.0233	0.02	down	1.16407e-14	-9.10393
TRINITY_DN12330_c0_g1	9.26	6.51667	no	1.86515e-06	-0.920353
TRINITY_DN12332_c0_g1	2.44333	16.4633	up	5.77122e-38	2.57032
TRINITY_DN12334_c0_g1	0.0466667	9.09333	up	1.7583e-12	6.90756
TRINITY_DN12336_c0_g1	0	10.17	up	0.00292901	6.57261
TRINITY_DN12338_c0_g1	0	31.0133	up	5.15731e-07	9.53821
TRINITY_DN1233_c0_g1	182.883	301.37	no	0.475239	0.0832811
TRINITY_DN12343_c0_g1	14.6933	0.0366667	down	1.26579e-12	-8.51692
TRINITY_DN12344_c0_g1	15.8867	14.38	no	0.555254	-0.350373
TRINITY_DN12346_c0_g1	3.97667	10.2733	no	1.64994e-06	0.954141
TRINITY_DN1234_c0_g1	18.94	19.9633	no	0.010749	-0.3221
TRINITY_DN1234_c0_g2	18.5233	9.21	down	1.56357e-17	-1.41282
TRINITY_DN12350_c0_g1	3.85	20.6933	up	1.50204e-24	2.01769
TRINITY_DN12355_c0_g1	20.8567	16.0267	no	6.2799e-09	-0.791691
TRINITY_DN12355_c0_g2	22.1167	20.0367	no	0.0196524	-0.519949
TRINITY_DN1235_c0_g1	31.33	61.81	no	1.26387e-06	0.604263
TRINITY_DN1235_c2_g3	11.7133	13.6733	no	0.273192	-0.167993
TRINITY_DN12364_c0_g1	49.08	0.0366667	down	4.87566e-30	-10.3173
TRINITY_DN12366_c0_g1	0.63	45.83	up	1.84494e-86	5.74926
TRINITY_DN12367_c0_g1	28.8867	28.31	no	2.81718e-05	-0.432341
TRINITY_DN12368_c0_g1	22.6133	15.4	no	0.00014396	-0.529776
TRINITY_DN12368_c0_g3	109.28	8.71333	down	0	-4.06622
TRINITY_DN12369_c0_g1	6.07667	7.11333	up	0.000178422	1.42076
TRINITY_DN1236_c0_g1	18.0233	2.50333	down	2.13591e-143	-3.26279
TRINITY_DN12372_c0_g1	11.7967	0.15	down	3.90246e-05	-3.64771
TRINITY_DN12373_c0_g1	15.7633	0	down	7.45454e-10	-11.0171
TRINITY_DN12375_c0_g2	19.01	10.37	down	1.62505e-07	-1.10097
TRINITY_DN12376_c0_g1	0.06	11.67	up	5.06656e-17	6.89307
TRINITY_DN12380_c0_g1	59.8167	1.29333	down	2.24143e-185	-5.94127
TRINITY_DN123814_c0_g1	6.15	6.91667	no	0.222942	-0.389056
TRINITY_DN12382_c0_g1	42.8833	31.66	no	5.43938e-21	-0.851272
TRINITY_DN12382_c0_g2	20.1733	14.9533	no	0.0188189	-0.789196
TRINITY_DN12384_c0_g1	10.1267	65.0233	up	1.45114e-64	2.27464
TRINITY_DN12386_c0_g1	11.6133	9.84667	no	0.0300189	-1.30719
TRINITY_DN12389_c0_g1	106.827	26.0467	down	2.01019e-39	-2.01681
TRINITY_DN1238_c0_g1	47.83	28.9	down	5.1254e-49	-1.15362
TRINITY_DN12395_c0_g1	12.0033	7.54333	down	1.10067e-10	-1.08512
TRINITY_DN12398_c0_g2	0.943333	7.10333	no	0.52356	-0.471983
TRINITY_DN1239_c0_g1	13.31	14.69	no	0.0738156	-0.242976
TRINITY_DN123_c0_g1	444.913	471.823	no	8.08956e-07	-0.318981
TRINITY_DN123_c1_g1	8.53333	8.56333	no	0.223427	-0.468149
TRINITY_DN123_c1_g2	14.6833	3.22333	down	1.20978e-34	-2.18537
TRINITY_DN12402_c0_g1	5.54	25.3867	up	6.84077e-07	1.80626
TRINITY_DN12404_c0_g1	5.97333	11.52	no	0.118897	0.570183
TRINITY_DN12406_c0_g1	11.2867	5.64	down	3.19238e-20	-1.41448
TRINITY_DN12407_c0_g2	27.88	44.3367	no	0.0590501	0.219379
TRINITY_DN12409_c0_g1	229.477	0.586667	down	1.68106e-83	-8.89844
TRINITY_DN1240_c0_g1	7.63667	13.7367	no	0.0810771	0.435002
TRINITY_DN12411_c0_g1	8.86	5.24333	no	0.021095	0.47443
TRINITY_DN12412_c0_g1	28.95	2.12	down	5.9409e-93	-3.98242
TRINITY_DN12413_c0_g1	0.27	8.6	up	6.40411e-10	6.17684
TRINITY_DN12413_c0_g3	4.82667	12.68	no	2.28793e-05	0.98736
TRINITY_DN12414_c0_g1	2.98667	5.15667	no	0.246067	0.365409
TRINITY_DN12415_c0_g1	10.2333	0	down	0.000259553	-7.62627
TRINITY_DN12415_c0_g2	5.92	0	down	0.00167687	-6.87115
TRINITY_DN12419_c0_g1	111.09	214.03	no	1.74003e-16	0.663258
TRINITY_DN1241_c0_g1	20.1967	26.3633	no	0.918231	-0.0142385
TRINITY_DN12421_c0_g1	3.91667	8.22	no	0.0255626	0.670228
TRINITY_DN12421_c0_g2	5.57333	24.5567	up	6.91505e-16	1.73229
TRINITY_DN12421_c0_g3	0.95	16.7633	up	5.27648e-35	3.76852
TRINITY_DN12429_c0_g1	0.996667	7.56	up	0.000519982	2.5314
TRINITY_DN1242_c0_g1	109.39	743.977	up	4.43669e-298	2.37023
TRINITY_DN1242_c0_g2	78.24	218.197	up	1.85593e-40	1.05547
TRINITY_DN12430_c0_g1	6.43	3.70333	down	5.85351e-05	-1.22759
TRINITY_DN12431_c0_g1	51.97	116.153	no	3.3137e-08	0.812934
TRINITY_DN12434_c0_g1	47.7467	51.1033	no	0.28125	0.293803
TRINITY_DN12436_c0_g1	45.2633	95.17	no	2.85994e-05	0.704402
TRINITY_DN1243_c0_g1	40	49.5233	no	0.245788	-0.129657
TRINITY_DN1243_c0_g2	21.64	11.4267	down	1.8642e-06	-1.31561
TRINITY_DN1243_c1_g1	258.63	164.823	no	1.83123e-14	-0.603073
TRINITY_DN1243_c1_g3	43.4067	54.1933	no	0.757467	-0.0511881
TRINITY_DN1243_c1_g4	4.88333	8.02667	no	0.473101	0.344112
TRINITY_DN1243_c2_g1	2.23	10.1833	no	0.0109947	1.9268
TRINITY_DN12440_c0_g1	9.38667	17.9067	no	0.19519	0.643872
TRINITY_DN12442_c0_g1	7.85	0	down	7.93798e-05	-8.05358
TRINITY_DN12444_c0_g1	2.12	6.86667	up	1.12956e-05	1.29044
TRINITY_DN12445_c0_g1	26.03	44.2133	no	0.299513	0.302922
TRINITY_DN12447_c0_g1	33.2867	0.876667	down	5.68986e-09	-5.29622
TRINITY_DN12448_c0_g2	12.57	7.76667	down	0.00864153	-1.03399
TRINITY_DN1244_c0_g1	44.4167	32.45	no	4.40202e-26	-0.870165
TRINITY_DN124512_c0_g2	0	62.91	up	1.64821e-09	10.8555
TRINITY_DN12454_c0_g1	139.113	122.267	no	4.70025e-13	-0.585277
TRINITY_DN12455_c0_g1	4.22667	15.4967	up	8.04842e-07	1.37127
TRINITY_DN12459_c0_g1	5.6	9.63667	no	0.274402	0.415224
TRINITY_DN1245_c0_g1	12.7833	88.2367	up	6.77199e-166	2.39046
TRINITY_DN1245_c0_g2	13.07	8.18667	down	2.45741e-08	-1.03296
TRINITY_DN12460_c0_g1	0.976667	5.63	up	3.24504e-08	2.08834
TRINITY_DN12462_c0_g1	11.7467	12.7167	no	0.0744744	-0.243096
TRINITY_DN12465_c0_g1	11.3433	27.1367	no	0.000338473	0.889116
TRINITY_DN12465_c0_g2	4.55667	19.8067	up	3.83027e-13	1.7076
TRINITY_DN12468_c0_g1	3.51	5.97	no	0.0974941	0.467189
TRINITY_DN12469_c0_g1	16.2733	25.01	no	0.124809	0.194499
TRINITY_DN1246_c0_g1	30.1333	23.12	down	2.50656e-24	-1.12337
TRINITY_DN12473_c0_g1	3.17	18.45	up	1.77372e-40	2.12245
TRINITY_DN12474_c0_g1	7.21333	3.08667	no	0.957439	0.0168289
TRINITY_DN12474_c0_g2	8.14	0.496667	down	2.63533e-05	-1.71448
TRINITY_DN12475_c0_g1	26.28	25.9633	no	0.00211117	-0.400257
TRINITY_DN124767_c0_g1	10.1333	17.5867	no	0.286751	0.682695
TRINITY_DN12476_c0_g1	0.566667	6.15667	up	0.00480164	2.98914
TRINITY_DN12476_c0_g2	6.37667	8.77667	up	8.91195e-12	1.47409
TRINITY_DN12477_c1_g1	0.0166667	17.1433	up	2.89456e-12	8.37117
TRINITY_DN1247_c0_g1	0.426667	22.16	up	3.26369e-90	5.21261
TRINITY_DN1247_c0_g2	2.82333	11.73	up	8.68147e-18	1.63737
TRINITY_DN12480_c0_g1	15.3067	148.567	up	3.74362e-51	2.83418
TRINITY_DN12485_c0_g1	0.853333	3.51	up	0.00021752	1.59926
TRINITY_DN12488_c0_g1	0	36.9767	up	1.10215e-08	10.4537
TRINITY_DN124895_c0_g1	0	130.487	up	9.3214e-08	9.96527
TRINITY_DN12489_c0_g1	1.52333	1.91667	no	0.951005	-0.0311772
TRINITY_DN1248_c0_g1	30.9033	27.41	no	1.47635e-06	-0.580797
TRINITY_DN1248_c0_g2	35.3333	37.28	no	0.0118743	-0.32345
TRINITY_DN12490_c0_g1	8.08	22.4533	no	0.238492	0.242869
TRINITY_DN12494_c0_g1	23.7167	4.14667	down	3.23808e-11	-2.82098
TRINITY_DN12495_c0_g1	0.94	7.08333	up	0.00367712	2.43489
TRINITY_DN12496_c0_g1	21.0133	20.5967	no	0.000239917	-0.559274
TRINITY_DN12497_c0_g2	21.6	21.5133	no	0.000197768	-0.479771
TRINITY_DN1249_c0_g1	16.7733	42.07	no	6.45143e-16	0.680346
TRINITY_DN1249_c1_g1	2.66333	1.04667	down	1.16431e-17	-2.64601
TRINITY_DN1249_c4_g1	5.16333	7.15667	no	0.756453	0.0460251
TRINITY_DN124_c0_g1	45.68	15.0967	down	6.25609e-106	-2.01401
TRINITY_DN12500_c0_g1	4.35667	31.0367	up	5.28653e-22	2.28909
TRINITY_DN125036_c1_g2	7.81667	0	down	2.29078e-07	-9.7487
TRINITY_DN12505_c0_g1	0	54.72	up	2.64162e-09	10.7588
TRINITY_DN12506_c0_g1	17.3033	1.08333	down	1.46868e-07	-4.0599
TRINITY_DN1250_c0_g1	9.7	6.77667	no	3.73274e-12	-0.940025
TRINITY_DN12518_c0_g1	2.26667	10.5367	up	4.64064e-18	1.79942
TRINITY_DN12519_c0_g1	51.0167	72.7833	no	0.335333	0.115014
TRINITY_DN1251_c0_g1	401.21	279.937	no	4.51445e-27	-0.897723
TRINITY_DN1251_c0_g2	5.95	18.04	up	1.36766e-10	1.17734
TRINITY_DN1251_c0_g4	106.527	362.697	up	7.11781e-65	1.40173
TRINITY_DN12520_c0_g1	20.17	5.52	down	2.82132e-16	-2.24147
TRINITY_DN12522_c0_g1	10.5067	25.0767	no	0.0169031	0.931867
TRINITY_DN12523_c0_g1	3.73333	4.93	no	0.908861	0.0853672
TRINITY_DN12524_c0_g1	9.74667	16.2267	no	0.277568	0.308701
TRINITY_DN12526_c0_g1	9.42333	8.49	no	0.685973	-0.332891
TRINITY_DN12527_c0_g3	4.89333	13.65	up	9.69527e-06	1.04744
TRINITY_DN1252_c0_g1	121.297	117.313	no	1.71175e-06	-0.445155
TRINITY_DN12534_c0_g1	1.32667	11.6167	up	2.31419e-23	2.70026
TRINITY_DN125364_c0_g1	3.8	8.58333	no	0.00817823	0.720901
TRINITY_DN12536_c0_g1	3.2	3.52333	no	0.681824	-0.233764
TRINITY_DN12539_c0_g2	7.51333	1.68	down	1.79656e-14	-2.55241
TRINITY_DN1253_c0_g1	19.0533	18.0833	no	0.0445465	-0.474072
TRINITY_DN1253_c1_g1	13.2167	46.26	up	3.40469e-45	1.4509
TRINITY_DN1253_c2_g1	7.61333	4.94	down	1.7926e-06	-1.03849
TRINITY_DN1253_c4_g1	3.45	3.91333	no	0.847249	-0.151037
TRINITY_DN12540_c0_g1	2.88333	518.04	up	4.13196e-279	7.07806
TRINITY_DN12540_c0_g2	101.457	297.473	up	3.62433e-58	1.14888
TRINITY_DN12541_c0_g2	9.15333	11.2567	no	0.424545	-0.118905
TRINITY_DN125453_c0_g1	7.10333	0	down	8.21994e-06	-8.78017
[truncated: 17,751 more rows]

## Sheet: S2 vs S3
Table S3. Differentially expressed unigenes during three different stages of seed germination.
Gene	FPKM of S2	FPKM of S3	DEG	Foldchange	Pvalue
TRINITY_DN0_c0_g1	76.18	51.9533	no	2.09866e-15	-0.432945
TRINITY_DN0_c1_g1	11.0867	7.84667	no	0.00454865	-0.397175
TRINITY_DN10001_c0_g1	63.91	85.4667	no	0.0109977	0.427292
TRINITY_DN10007_c0_g1	26.67	14.7467	no	0.00573446	-0.843047
TRINITY_DN10008_c0_g1	14.37	5.41	down	0.00162616	-1.35355
TRINITY_DN100092_c0_g1	2.51667	0.483333	down	2.77847e-06	-2.32023
TRINITY_DN1000_c0_g1	38.4667	46.33	no	0.000547523	0.254826
TRINITY_DN10010_c0_g1	18.1433	14.0533	no	0.000138938	-0.373733
TRINITY_DN10011_c1_g1	80.22	205.277	up	8.8502e-66	1.33282
TRINITY_DN10011_c2_g1	148.103	1.98	down	0	-6.20807
TRINITY_DN10013_c0_g1	80.9767	56.1133	no	0.00078783	-0.517353
TRINITY_DN10014_c0_g1	31.7667	40.1833	no	0.0992081	0.216893
TRINITY_DN10015_c0_g1	12.32	0	down	6.33397e-16	-7.01776
TRINITY_DN10016_c0_g1	4.45333	0.79	down	6.23037e-12	-2.43833
TRINITY_DN10017_c0_g1	15.2067	0	down	1.25782e-08	-5.45219
TRINITY_DN10019_c0_g1	27.47	23.7467	no	0.636379	-0.0618679
TRINITY_DN1001_c0_g1	11.7267	3.15667	down	6.51889e-57	-1.89709
TRINITY_DN10021_c0_g1	62.7267	71.2867	no	0.0339587	0.150421
TRINITY_DN10022_c0_g1	26.79	34.0567	no	2.16338e-06	0.363287
TRINITY_DN10023_c1_g1	12.46	2.72667	up	2.33037e-07	2.61305
TRINITY_DN100247_c0_g1	1.52667	4.05	no	0.972485	0.0255162
TRINITY_DN10025_c0_g1	26.7833	54.8333	up	5.12123e-23	1.01336
TRINITY_DN10026_c0_g1	11.3233	4.96	down	1.23588e-27	-1.19629
TRINITY_DN10027_c0_g1	7.12333	5.69333	no	0.308703	0.412964
TRINITY_DN10029_c0_g1	19.6467	7.33	down	3.99904e-06	-1.39059
TRINITY_DN1002_c0_g1	17.0167	21.88	no	9.62427e-08	0.500355
TRINITY_DN10031_c0_g1	8.1	0	down	1.60071e-16	-7.11981
TRINITY_DN10032_c0_g1	11.5633	0	down	7.09638e-08	-5.24252
TRINITY_DN10033_c0_g1	151.067	201.55	no	8.45121e-09	0.416035
TRINITY_DN10033_c0_g2	150.397	207.673	no	2.63236e-08	0.461333
TRINITY_DN10034_c0_g1	34.6367	32.65	no	0.203196	-0.0941554
TRINITY_DN10035_c0_g1	9.73667	12.83	no	0.608964	0.374038
TRINITY_DN1003_c0_g1	27.52	27.0567	no	0.864306	-0.0240181
TRINITY_DN100407_c0_g1	9.53333	5.93667	no	5.47756e-08	-0.681045
TRINITY_DN10041_c0_g1	21.1367	25.6633	no	0.17008	0.27983
TRINITY_DN10044_c0_g1	13.65	0	down	8.54558e-23	-8.07831
TRINITY_DN10045_c0_g1	66.3933	43.7367	no	5.09674e-11	-0.566777
TRINITY_DN10047_c0_g1	7.4	0	down	4.70749e-31	-9.09018
TRINITY_DN10048_c0_g1	55.1233	94.6267	no	1.9236e-21	0.696734
TRINITY_DN10050_c0_g1	2.49667	62.9467	up	2.0462e-136	4.60065
TRINITY_DN10052_c0_g1	30.5133	11.78	down	1.70972e-19	-1.39115
TRINITY_DN10053_c0_g1	11.47	15.6867	no	5.19064e-08	0.471964
TRINITY_DN10054_c0_g1	44.7767	47.7867	no	0.661231	0.0992321
TRINITY_DN10057_c0_g1	20.4	27.0767	no	0.3385	0.451275
TRINITY_DN1005_c0_g1	87.1733	36.1633	down	6.20463e-93	-1.28462
TRINITY_DN1005_c1_g1	30.3967	13.6667	down	2.7741e-18	-1.17956
TRINITY_DN1005_c1_g2	10.2533	25.8633	up	5.20526e-32	1.56433
TRINITY_DN100600_c0_g1	21.7267	0	down	1.75632e-13	-6.56633
TRINITY_DN10061_c0_g1	23.8167	7.43	down	6.13906e-50	-1.69727
TRINITY_DN10062_c0_g1	68.9367	2.36	down	1.4537e-111	-4.82688
TRINITY_DN10067_c0_g2	8.64333	0	down	3.14961e-20	-7.70995
TRINITY_DN1006_c0_g1	13.8333	11.8933	no	0.052978	-0.223873
TRINITY_DN10072_c0_g1	143.833	219.08	no	1.87104e-16	0.546986
TRINITY_DN10074_c0_g1	1.01333	9.92	up	4.26837e-11	3.24474
TRINITY_DN10076_c0_g1	57.8067	78.11	no	2.07491e-11	0.423513
TRINITY_DN10076_c0_g2	11.7767	19.6167	no	4.10244e-08	0.722928
TRINITY_DN10077_c0_g1	47.4333	44.5867	no	0.744906	-0.0754232
TRINITY_DN10078_c0_g1	95.53	69.25	no	2.10315e-15	-0.568983
TRINITY_DN10079_c0_g1	14.2933	49.5267	up	1.07144e-80	1.84907
TRINITY_DN100824_c0_g1	2	1.18667	no	0.25555	-0.633616
TRINITY_DN10082_c0_g1	29.6033	2.20333	down	1.20857e-60	-3.71687
TRINITY_DN10082_c0_g2	16.6767	0.763333	down	5.15086e-28	-4.36354
TRINITY_DN100830_c0_g1	10.8733	13.53	no	0.439969	0.321758
TRINITY_DN10083_c0_g1	22.54	97.0833	up	0.00134922	1.45116
TRINITY_DN10084_c0_g1	234.073	221.37	no	0.0793081	0.101954
TRINITY_DN10084_c2_g1	41.0633	37.7467	no	0.378357	-0.122399
TRINITY_DN10084_c3_g1	7.9	14.2067	no	0.000490904	0.831497
TRINITY_DN10086_c0_g1	16.2533	11.4	no	0.098337	-0.498446
TRINITY_DN100871_c0_g1	12.94	11.7033	no	0.278241	-0.121193
TRINITY_DN10087_c0_g1	46.06	37.5933	no	0.000398275	-0.296754
TRINITY_DN10089_c0_g1	4.12	13.4733	no	0.0199799	1.59592
TRINITY_DN1008_c0_g1	274.68	493.193	no	2.82089e-72	0.808519
TRINITY_DN1008_c0_g2	188.71	240.73	no	6.78685e-08	0.349515
TRINITY_DN10090_c0_g1	12.9067	41.1167	up	2.66805e-80	1.66323
TRINITY_DN10092_c0_g1	112.243	103.96	no	0.638289	-0.0808483
TRINITY_DN100931_c0_g2	11.37	0	down	3.2548e-12	-6.30622
TRINITY_DN10093_c0_g1	2.69333	23.0433	up	4.95226e-55	3.09465
TRINITY_DN10095_c0_g1	8.74667	14.55	no	5.43777e-06	0.665769
TRINITY_DN10097_c0_g1	15.9567	14.8433	no	0.965263	-0.00444326
TRINITY_DN10098_c0_g1	14.27	44.9667	up	4.45855e-31	1.70163
TRINITY_DN1009_c0_g1	221.143	158.723	no	0.893769	0.00723003
TRINITY_DN100_c0_g1	2.08333	2.73667	no	0.379633	0.361898
TRINITY_DN10101_c0_g2	1.95	6.47	up	1.43608e-07	1.70903
TRINITY_DN101029_c0_g1	8.41667	5.08667	no	0.0120385	-0.708926
TRINITY_DN10103_c0_g1	12.68	0	down	6.53478e-14	-6.64733
TRINITY_DN1010_c0_g1	32.7733	21.74	no	1.37427e-15	-0.698196
TRINITY_DN1010_c0_g2	7	7.82333	no	0.804558	0.145783
TRINITY_DN101104_c0_g1	11.8467	0.59	down	4.17012e-09	-3.19318
TRINITY_DN10111_c0_g1	8.99	18.89	no	9.24768e-16	0.962239
TRINITY_DN10112_c0_g1	18.1033	19.8033	no	0.320329	0.123586
TRINITY_DN10113_c0_g1	0.463333	3.44	up	1.06049e-08	2.77711
TRINITY_DN10116_c0_g1	1.64333	4.43667	up	0.00236247	1.39497
TRINITY_DN101176_c0_g1	2.64	0	down	1.3593e-05	-4.4764
TRINITY_DN10117_c0_g1	173.417	997.253	up	9.19795e-124	2.55214
TRINITY_DN10118_c0_g1	6.04333	15.3433	up	0.00755277	1.31535
TRINITY_DN1011_c0_g1	11.9333	21.8033	no	8.23236e-18	0.948349
TRINITY_DN10120_c0_g2	2.07	0.406667	down	4.42999e-08	-2.27526
TRINITY_DN10121_c0_g1	118.01	59.31	no	1.23816e-32	-0.896913
TRINITY_DN10122_c0_g1	3.16333	16.4933	up	2.14501e-10	2.32268
TRINITY_DN10123_c0_g1	15.4433	0	down	6.51362e-29	-8.84638
TRINITY_DN101266_c0_g1	1.49333	0.263333	down	0.00293921	-2.21641
TRINITY_DN10126_c0_g1	16.6233	18.3633	no	0.416336	0.13838
TRINITY_DN10127_c0_g1	5.45667	1.73	down	1.50376e-09	-1.63198
TRINITY_DN101282_c0_g1	10.13	22.0233	up	2.08748e-05	1.11249
TRINITY_DN10128_c1_g1	16.91	9	no	1.69914e-05	-0.787422
TRINITY_DN10129_c0_g1	9.40333	11.7567	no	0.0362825	0.342653
TRINITY_DN1012_c0_g1	15.32	27.45	no	1.87721e-22	0.834429
TRINITY_DN10131_c0_g1	6.62667	5.83667	no	0.645481	-0.172664
TRINITY_DN10132_c0_g1	17.01	45.3633	up	3.14046e-88	2.20426
TRINITY_DN10133_c0_g2	81.9633	80.46	no	0.377697	0.072174
TRINITY_DN10136_c0_g1	5.05333	7.21	no	0.217491	0.511658
TRINITY_DN10136_c0_g2	28.4867	40.1533	no	0.0280245	0.489474
TRINITY_DN10137_c0_g1	5.86667	12.4333	up	7.8112e-08	1.05941
TRINITY_DN10138_c0_g1	27.1333	18.5133	no	1.09562e-06	-0.555843
TRINITY_DN10139_c0_g1	77.58	79.8	no	0.583564	-0.0458186
TRINITY_DN1013_c0_g1	336.84	119.907	down	2.3418e-108	-1.38777
TRINITY_DN1013_c1_g1	58.4267	22.6633	down	5.57774e-65	-1.36778
TRINITY_DN1013_c1_g2	9.96	0	down	1.55697e-06	-4.81627
TRINITY_DN1013_c3_g1	0.143333	12.73	up	2.32187e-14	5.56977
TRINITY_DN10140_c0_g2	17.2833	19.21	no	0.693659	0.163269
TRINITY_DN10141_c0_g1	18.9667	15.5533	no	0.031009	-0.265112
TRINITY_DN10142_c0_g1	12.06	31.11	up	1.42488e-11	1.09057
TRINITY_DN101437_c0_g1	0	6.71333	up	2.45636e-05	4.38278
TRINITY_DN10145_c0_g1	20.2067	13.0833	no	9.97546e-10	-0.618324
TRINITY_DN10147_c0_g1	7.18	17.8633	up	3.5909e-17	1.30821
TRINITY_DN10148_c0_g1	6.73667	1.78667	down	5.09554e-14	-1.95766
TRINITY_DN10150_c0_g1	12.8233	10.98	no	0.06542	-0.196069
TRINITY_DN10151_c0_g1	8.29667	8.49667	no	0.943637	0.0298497
TRINITY_DN10153_c0_g1	17.54	6.67667	no	0.074189	-1.19407
TRINITY_DN10155_c0_g1	23.4567	19.9733	no	0.025295	-0.237658
TRINITY_DN10155_c0_g2	28.99	40.2467	no	6.81397e-10	0.465431
TRINITY_DN101574_c0_g1	97.7767	19.43	down	1.91872e-118	-2.33383
TRINITY_DN10157_c0_g1	57.0133	67.0467	no	0.0140061	0.184057
TRINITY_DN10159_c0_g1	9.79667	5.24333	no	2.3798e-05	-0.839301
TRINITY_DN1015_c0_g1	186.69	114.023	no	1.11225e-08	-0.654867
TRINITY_DN10160_c1_g1	2.25667	0.726667	down	0.000950242	-1.57025
TRINITY_DN10160_c1_g2	8.70333	0	down	2.79079e-17	-7.24874
TRINITY_DN101615_c0_g1	6.44	4.97333	no	0.0270413	-0.380821
TRINITY_DN10161_c0_g1	28.08	0.763333	down	3.12846e-76	-5.12714
TRINITY_DN10164_c1_g1	14.6567	2.01333	down	6.85792e-06	-2.68305
TRINITY_DN10166_c0_g1	12.4067	0.656667	down	0.00148114	-2.12244
TRINITY_DN10167_c0_g1	13.1133	1.81	down	3.06111e-46	-2.85644
TRINITY_DN101680_c0_g1	15.5233	14.1833	no	0.782821	-0.113048
TRINITY_DN101689_c0_g1	13.4867	14.55	no	0.115207	0.230531
TRINITY_DN10169_c0_g1	6.36333	5.61	no	0.757993	-0.167918
TRINITY_DN10169_c0_g2	19.0267	6.27	no	0.0464688	-1.23605
TRINITY_DN1016_c0_g1	0.87	0.153333	down	0.00132025	-1.90385
TRINITY_DN10170_c0_g1	19.0367	15.3167	no	0.00526154	-0.301978
TRINITY_DN10172_c0_g1	48.5033	0	down	1.35989e-36	-9.66564
TRINITY_DN10174_c0_g1	0.156667	38.6333	up	3.35487e-13	5.86941
TRINITY_DN10175_c0_g1	3.85	0	down	6.99023e-08	-5.24317
TRINITY_DN10176_c0_g1	37.3033	20.9767	no	0.210771	-0.764409
TRINITY_DN10177_c0_g1	12.0633	5.21333	down	2.73308e-06	-1.15363
TRINITY_DN10179_c0_g1	10.87	7.18	no	1.19834e-06	-0.603895
TRINITY_DN1017_c0_g1	11.8533	14.2967	no	0.012962	0.255898
TRINITY_DN10180_c0_g1	20.2633	0	down	3.57456e-27	-8.63957
TRINITY_DN10182_c0_g1	30.0667	278.92	up	9.09669e-184	3.20678
TRINITY_DN10182_c2_g1	9.70333	0	down	1.26161e-13	-6.5934
TRINITY_DN101865_c0_g1	29.39	0	down	6.60066e-17	-7.18901
TRINITY_DN10186_c0_g1	3.5	1.68	no	0.0117297	-1.03105
TRINITY_DN10186_c0_g2	0.78	0.806667	no	0.937244	0.0479846
TRINITY_DN10188_c0_g1	14.05	17.18	no	0.000485589	0.282169
TRINITY_DN1018_c0_g1	17.73	78.6233	up	3.10735e-97	2.21472
TRINITY_DN10190_c0_g1	6.78333	4.62	no	0.27122	-0.525196
TRINITY_DN10192_c0_g1	16.45	28.57	no	0.000565925	0.794546
TRINITY_DN10196_c0_g1	20.5167	23.0567	no	0.233169	0.161857
TRINITY_DN10196_c0_g2	68.3	139.803	no	1.76307e-29	0.961888
TRINITY_DN10198_c0_g1	9.96667	9.61667	no	0.923407	-0.0197752
TRINITY_DN10199_c0_g1	5.48667	143.71	up	2.68885e-10	2.33306
TRINITY_DN1019_c0_g1	30.3067	25.97	no	0.00128094	-0.242211
TRINITY_DN1019_c0_g2	5.14667	28.81	up	1.37473e-76	2.47886
TRINITY_DN1019_c0_g3	151.34	207.03	no	7.69317e-18	0.44653
TRINITY_DN1019_c1_g1	3.63667	4.65667	no	0.455961	0.347608
TRINITY_DN1019_c1_g2	2.30333	23.6067	up	2.99234e-30	3.29125
TRINITY_DN101_c0_g1	352.557	295.027	no	2.45535e-14	-0.312371
TRINITY_DN10201_c0_g1	2.94333	4.82333	no	0.297724	0.644374
TRINITY_DN10206_c3_g1	7.54	1.61	down	5.26867e-19	-2.21102
TRINITY_DN10208_c0_g1	44.9167	30.6533	no	7.64004e-13	-0.573303
TRINITY_DN1020_c0_g1	83.9133	72.6867	no	2.77993e-05	-0.255617
TRINITY_DN10210_c0_g1	46.7433	26.2067	no	4.47885e-10	-0.832889
TRINITY_DN10213_c0_g1	11.97	6.45667	no	0.011359	-0.872137
TRINITY_DN10213_c0_g2	49.2167	43.5367	no	0.206935	-0.162289
TRINITY_DN10214_c0_g1	21.52	48.2933	up	3.34769e-48	1.25008
TRINITY_DN10215_c0_g1	4.77	4.42667	no	0.71235	-0.107805
TRINITY_DN102188_c0_g2	1.04667	6.97	up	3.44235e-08	2.60042
TRINITY_DN10218_c0_g1	11.7967	13.69	no	0.310159	0.208756
TRINITY_DN10219_c0_g1	6.50667	17.32	up	9.63123e-10	1.37533
TRINITY_DN10219_c0_g2	69.56	37.6333	no	6.05341e-45	-0.891556
TRINITY_DN1021_c0_g1	0.446667	154.83	up	5.18408e-185	8.10895
TRINITY_DN102205_c0_g1	18.0333	28.4833	no	0.000755027	0.630705
TRINITY_DN10220_c0_g1	30.79	37.0733	no	0.0071309	0.266779
TRINITY_DN10222_c1_g1	21.7367	24.5567	no	0.170533	0.587853
TRINITY_DN10223_c0_g1	6.61667	10.7133	no	0.15014	0.690058
TRINITY_DN10224_c0_g1	3.64667	7.83333	up	0.000246589	1.07144
TRINITY_DN10226_c0_g1	13.3167	7.52333	no	0.219585	-0.700534
TRINITY_DN1022_c0_g2	26.0233	32.7533	no	0.0165947	0.410524
TRINITY_DN1022_c0_g3	1.11	6.39	up	3.72661e-05	2.34295
TRINITY_DN1022_c1_g1	82.0167	198.253	up	6.72366e-82	1.27016
TRINITY_DN10231_c0_g1	347.453	207.54	down	2.18657e-102	-1.04619
TRINITY_DN10231_c0_g2	3.25	39.23	up	4.9252e-195	3.58589
TRINITY_DN10235_c0_g1	9.05667	10.85	no	0.0609139	0.248143
TRINITY_DN10235_c1_g1	183.127	147.937	no	9.37959e-11	-0.315032
TRINITY_DN102360_c0_g1	7.91	0.913333	no	0.0483398	-1.55714
TRINITY_DN10236_c0_g1	15.37	0.03	down	2.52807e-33	-7.85462
TRINITY_DN102380_c0_g1	8.69	0.133333	down	1.88561e-21	-5.44874
TRINITY_DN10238_c0_g1	8.61	0	down	2.55985e-20	-7.72789
TRINITY_DN102391_c0_g1	7.49667	14.7067	no	0.00170822	0.954824
TRINITY_DN10239_c0_g1	1063.92	979.397	no	0.0222225	-0.119603
TRINITY_DN10239_c0_g3	621.793	544.427	no	0.217517	-0.153478
TRINITY_DN1023_c0_g1	19.4533	11.38	no	2.4396e-05	-0.77279
TRINITY_DN1023_c0_g2	187.08	151.623	no	1.57117e-09	-0.335856
TRINITY_DN1023_c1_g1	16.6367	21.1267	no	0.00731812	0.361602
TRINITY_DN10240_c0_g1	45.5033	22.9067	no	1.58699e-20	-0.90506
TRINITY_DN10240_c1_g1	2.31	11.0733	up	0.000363883	1.96526
TRINITY_DN10242_c0_g1	16.0433	23.92	no	1.65491e-09	0.582265
TRINITY_DN10243_c1_g1	0.61	7.03333	up	0.000139226	2.8383
TRINITY_DN10244_c0_g1	10.34	0	down	3.15478e-16	-7.07122
TRINITY_DN10245_c0_g1	10.6167	29.8667	up	8.94967e-22	1.54059
TRINITY_DN10248_c1_g1	1.77333	18.0933	up	2.52876e-63	3.32274
TRINITY_DN1024_c0_g1	224.757	147.183	no	9.99381e-09	-0.435222
TRINITY_DN1024_c1_g1	17.8	25.1667	no	8.48077e-17	0.729619
TRINITY_DN1024_c2_g1	34.2367	31.8633	no	0.188229	-0.109579
TRINITY_DN1024_c3_g1	9.64333	8.59	no	0.0126466	-0.725023
TRINITY_DN1024_c3_g2	10.2633	36.0467	up	6.83104e-07	1.22758
TRINITY_DN1024_c4_g1	18.2733	42.0767	up	9.83886e-17	1.18935
TRINITY_DN1024_c5_g1	9.74333	4.04667	down	0.000316244	-1.24539
TRINITY_DN10251_c0_g1	10.3933	16.07	no	0.0109561	0.653624
TRINITY_DN10255_c0_g1	13.2333	7.59	no	2.32137e-08	-0.802873
TRINITY_DN10256_c0_g1	12.11	14.57	no	0.00335978	0.259381
TRINITY_DN102573_c0_g1	26.2633	14.8667	no	2.52695e-29	-0.827111
TRINITY_DN10257_c0_g1	31.6833	0	down	1.69761e-20	-7.74953
TRINITY_DN10258_c0_g1	70.6833	47.8	no	7.58833e-06	-0.562655
TRINITY_DN102595_c0_g2	9.43667	0	down	1.21395e-13	-6.59631
TRINITY_DN1025_c0_g1	8.85667	7.81333	no	0.117108	-0.188777
TRINITY_DN10261_c0_g1	9.66333	13.25	no	0.000611404	0.448128
TRINITY_DN10262_c0_g1	68.7267	46.58	no	3.73938e-07	-0.410807
TRINITY_DN102638_c0_g1	12.1167	21.1033	no	8.76393e-05	0.785558
TRINITY_DN10264_c0_g1	1.39	0.306667	down	5.45706e-07	-2.13689
TRINITY_DN102664_c0_g1	8.64333	6.78	no	0.0924794	-0.351403
TRINITY_DN10266_c0_g2	169.277	746.173	up	1.56581e-272	2.13485
TRINITY_DN10267_c0_g1	225.807	0.17	down	2.61599e-149	-10.2251
TRINITY_DN10269_c0_g1	14.57	6.25	down	2.22715e-18	-1.22177
TRINITY_DN1026_c0_g1	1.14333	9.15333	up	4.26681e-17	2.9167
TRINITY_DN1026_c0_g2	21.9633	20.85	no	0.886314	-0.0585358
TRINITY_DN10272_c0_g1	29.8833	39.5933	no	0.000600859	0.326771
TRINITY_DN10275_c0_g1	15.6033	10.7333	no	0.0825889	-0.53517
TRINITY_DN10276_c0_g1	14.2333	7.42667	no	6.01624e-12	-0.940919
TRINITY_DN10279_c0_g1	14.5967	43.6933	up	1.56209e-48	1.57353
TRINITY_DN1027_c0_g1	5.81	4.72	no	0.0360359	-0.496875
TRINITY_DN10280_c0_g1	43.64	29.0833	no	6.87969e-09	-0.586911
TRINITY_DN10284_c0_g1	15.8367	12.9533	no	0.000632569	-0.397547
TRINITY_DN10286_c0_g1	13.77	15.9367	no	0.117906	0.205408
TRINITY_DN10289_c0_g1	15.9767	13.32	no	0.1168	-0.245361
TRINITY_DN10289_c1_g1	85.6767	86.78	no	0.886987	0.0122303
TRINITY_DN1028_c0_g1	23.14	27.11	no	0.000227361	0.325265
TRINITY_DN1028_c1_g1	7.34333	3.87333	no	0.0279049	-0.899
TRINITY_DN1028_c1_g2	1.58667	0.533333	no	0.0453961	-1.42109
TRINITY_DN10290_c0_g1	3.63333	4.63667	up	5.70784e-25	2.50399
TRINITY_DN10291_c0_g1	0.153333	9.18	up	3.3115e-43	5.67166
TRINITY_DN10292_c0_g1	366.247	202.397	no	1.18371e-39	-0.881028
TRINITY_DN10295_c0_g1	120.257	0.0733333	down	6.96277e-31	-8.27024
TRINITY_DN10296_c0_g1	196.2	120.33	no	0.000762351	-0.598773
TRINITY_DN10297_c0_g1	11.3933	9.15667	no	0.680041	-0.249834
TRINITY_DN10298_c0_g1	76.0067	95.02	no	0.317819	0.365537
TRINITY_DN10299_c0_g1	6.22667	4.67	no	0.178227	-0.439743
TRINITY_DN1029_c0_g1	4.4	13.3933	up	1.16539e-06	1.24471
TRINITY_DN1029_c0_g2	37.2567	30.8133	no	0.000203294	-0.279787
TRINITY_DN102_c0_g1	615.487	47.1367	down	0	-3.8391
TRINITY_DN102_c0_g2	15.4633	26.9767	no	2.5362e-06	0.733149
TRINITY_DN102_c0_g3	25.94	53.77	up	1.21348e-12	1.04675
TRINITY_DN10302_c0_g1	1.25333	6.53667	up	0.0012825	2.19394
TRINITY_DN10303_c0_g1	39.3967	20.9867	no	2.11204e-12	-0.893626
TRINITY_DN10304_c0_g1	21.5933	12.7167	no	0.0046915	-0.752178
TRINITY_DN10306_c0_g1	4.23	8.92	up	5.22008e-06	1.07331
TRINITY_DN1030_c0_g1	10.5533	3.10333	down	3.90801e-09	-1.88865
TRINITY_DN1030_c0_g2	87.7033	15.7767	down	0.000116252	-2.23668
TRINITY_DN10313_c0_g1	66.1	81.6333	no	0.11364	0.322777
TRINITY_DN10314_c0_g1	16.74	26.0867	no	0.123613	0.666101
TRINITY_DN103181_c0_g2	6.03667	0.0833333	down	4.74847e-10	-4.78184
TRINITY_DN10318_c0_g1	2.77	5.57333	no	0.053591	0.833962
TRINITY_DN10319_c0_g1	64.5	52.7733	no	0.000103895	-0.292989
TRINITY_DN1031_c0_g1	11.6933	15.3267	no	0.249139	0.161183
TRINITY_DN1031_c1_g1	18.7867	13.5467	no	0.0253827	-0.401005
TRINITY_DN1031_c2_g1	15.8733	16.2033	no	0.841047	0.0255624
TRINITY_DN10320_c0_g1	6.22667	0.0933333	down	3.76621e-07	-4.15424
TRINITY_DN10324_c0_g1	7.33	0	down	5.29947e-16	-7.03499
TRINITY_DN10325_c0_g1	4.86	1.85667	down	3.31135e-05	-1.16715
TRINITY_DN10326_c0_g1	4.8	12.3433	up	1.01772e-09	1.54739
TRINITY_DN10328_c0_g1	13.1867	15.51	no	0.150199	0.227134
TRINITY_DN1032_c0_g1	18.4867	14.7733	no	0.000814592	-0.318754
TRINITY_DN1032_c0_g2	8.64667	4.98333	no	0.00189174	-0.784838
TRINITY_DN103301_c0_g1	9.35	0	down	3.63923e-18	-7.39448
TRINITY_DN10330_c0_g1	58.8	34.1233	no	7.62718e-36	-0.790499
TRINITY_DN10332_c0_g1	43.29	0	down	5.38305e-22	-7.96514
TRINITY_DN10333_c0_g1	231.557	182.727	no	9.81974e-08	-0.34406
TRINITY_DN103349_c0_g1	3.31667	7.6	no	0.0302864	1.14206
TRINITY_DN10334_c0_g1	15.5667	16.6733	no	0.394267	0.0946927
TRINITY_DN103353_c0_g1	3.46667	11.4067	up	4.19227e-05	3.86756
TRINITY_DN10338_c0_g1	14.3367	0	down	5.09528e-18	-7.36853
TRINITY_DN1033_c0_g1	43.2767	50.1733	no	0.0226478	0.196398
TRINITY_DN10344_c0_g1	28.9733	19.5633	no	0.188762	-0.531784
TRINITY_DN10348_c0_g1	84.5633	59.2633	no	4.21652e-10	-0.489575
TRINITY_DN1034_c0_g1	79.8433	76.7167	no	0.00212628	-0.184823
TRINITY_DN103523_c0_g1	6.49667	1.32333	down	0.00795709	-2.01634
TRINITY_DN10357_c0_g1	36.2	18.6233	no	3.5962e-08	-0.955831
TRINITY_DN10359_c0_g1	3.6	8.79667	no	0.0304817	1.24416
TRINITY_DN103604_c0_g2	11.3567	0	down	1.6223e-08	-5.42594
TRINITY_DN10364_c0_g1	5.37667	10.1033	no	1.96235e-13	0.910768
TRINITY_DN10368_c0_g1	97.8933	101.56	no	0.37746	0.0579413
TRINITY_DN10369_c0_g1	10.65	8.87333	no	0.0608775	-0.265197
TRINITY_DN10370_c0_g1	8.44667	5.76667	no	2.52682e-10	-0.642986
TRINITY_DN10371_c0_g1	14.3	11.2067	no	0.531161	-0.0963732
TRINITY_DN10372_c0_g1	114.807	112.563	no	0.548535	-0.0379894
TRINITY_DN10373_c0_g1	2.30667	11.8433	up	1.27657e-11	2.27794
TRINITY_DN10373_c0_g2	9.66333	12.9	no	0.000999225	0.412378
TRINITY_DN10375_c0_g1	3.96	1.24	no	0.0110831	-1.53092
TRINITY_DN10377_c0_g1	7.8	10.5533	no	0.00976741	0.436438
TRINITY_DN10378_c0_g1	21.41	0	down	2.43712e-23	-8.15023
TRINITY_DN10378_c1_g1	19.9733	0	down	6.17141e-18	-7.36402
TRINITY_DN10379_c0_g1	18.33	24.9333	no	8.58986e-05	0.458697
TRINITY_DN10379_c0_g2	44.2333	68.6967	no	8.39559e-06	0.632289
TRINITY_DN1037_c0_g1	36.3433	24.5633	no	0.000110466	-0.565427
TRINITY_DN1037_c0_g2	10.49	16.9	no	6.96905e-10	0.665462
TRINITY_DN1037_c1_g1	28.2167	44.9467	no	1.51847e-06	0.668989
TRINITY_DN10381_c0_g1	122.623	113.133	no	0.0491569	-0.147915
TRINITY_DN10385_c0_g1	306.02	292.25	no	0.241097	-0.0690826
TRINITY_DN10385_c0_g2	952.383	1392.89	no	3.82827e-17	0.42331
TRINITY_DN10385_c0_g3	32.0933	0	down	6.55613e-17	-7.18648
TRINITY_DN10388_c0_g1	87.86	41.5	down	2.29237e-29	-1.07756
TRINITY_DN10388_c1_g1	5.44667	5.64667	no	0.828868	0.0871159
TRINITY_DN1038_c0_g1	25.6667	64.96	up	6.07258e-66	1.3117
TRINITY_DN10390_c1_g1	130.687	89.0067	no	0.00174711	-0.530689
TRINITY_DN10392_c0_g1	17.34	13.1167	no	0.000504681	-0.404994
TRINITY_DN10393_c0_g1	6.40667	12.7833	no	0.000188673	0.983129
TRINITY_DN10394_c0_g1	6.02333	3.47667	no	0.148395	-0.742248
TRINITY_DN10396_c0_g1	45.9367	32.1033	no	1.64655e-13	-0.523006
TRINITY_DN10397_c0_g1	15.87	104.743	up	0	2.96924
TRINITY_DN10397_c0_g2	90.2	55.4	no	0.00170003	-0.678218
TRINITY_DN10399_c0_g1	8.28667	0	down	4.90399e-14	-6.6713
TRINITY_DN1039_c0_g1	42.1333	27.3667	no	4.18898e-15	-0.626059
TRINITY_DN1039_c0_g2	14.99	11.5733	no	0.00163738	-0.377446
TRINITY_DN1039_c1_g1	1.79333	7.99333	up	1.18992e-15	2.11462
TRINITY_DN1039_c2_g1	16.96	2.37333	down	9.83118e-07	-2.64913
TRINITY_DN1039_c2_g2	39.6633	81.63	up	2.90537e-17	1.03437
TRINITY_DN1039_c2_g3	7.90667	30.74	up	1.37185e-10	1.9486
TRINITY_DN1039_c4_g1	15.9933	9.82	no	0.26316	-0.646435
TRINITY_DN103_c1_g1	93.4633	172.65	no	7.45192e-52	0.918314
TRINITY_DN103_c1_g2	15.4133	0.706667	down	7.12564e-12	-4.09755
TRINITY_DN103_c1_g3	21.6933	70.9933	up	3.52621e-29	1.72018
TRINITY_DN103_c1_g4	79.25	46.39	no	7.17511e-18	-0.773876
TRINITY_DN103_c2_g1	11.35	17.97	no	1.80081e-05	0.656868
TRINITY_DN104042_c0_g1	0.72	5.89667	no	0.0267105	1.29565
TRINITY_DN10404_c0_g1	1.3	1.37	no	0.511831	0.231407
TRINITY_DN10404_c0_g2	0	22.28	up	1.87326e-09	5.67724
TRINITY_DN10405_c0_g1	37.2933	36.2	no	0.759441	-0.0472605
TRINITY_DN10405_c0_g2	1.51667	5.68	up	6.7834e-08	1.88269
TRINITY_DN10407_c0_g1	126.843	148.737	no	7.92464e-18	0.480769
TRINITY_DN104087_c0_g1	0.443333	5.53333	up	4.15926e-09	3.44355
TRINITY_DN10409_c0_g1	46.2333	53.32	no	0.00220129	0.269288
TRINITY_DN1040_c0_g1	38.7133	23.6933	no	3.63484e-23	-0.714891
TRINITY_DN10410_c0_g1	23.9933	17.27	no	0.000421281	-0.475885
TRINITY_DN10412_c0_g1	22.0433	0	down	6.70696e-08	-5.25034
TRINITY_DN10413_c0_g1	58.2133	52.0167	no	0.070766	-0.138637
TRINITY_DN104149_c0_g1	9.01333	0	down	2.18992e-06	-4.77391
TRINITY_DN10414_c0_g1	19.7667	41.3667	up	7.69818e-18	1.05093
TRINITY_DN10415_c0_g1	117.373	104.28	no	0.0450729	-0.166742
TRINITY_DN10417_c0_g1	13.1667	24.0333	no	0.000232042	0.860059
TRINITY_DN10418_c0_g1	11.2933	7.27	no	0.671215	-0.122762
TRINITY_DN10419_c0_g1	15.55	15.3967	no	0.000692461	-0.22826
TRINITY_DN1041_c0_g1	31.2733	22.7167	no	1.21489e-05	-0.465473
TRINITY_DN10421_c0_g1	2.15667	9.50333	up	2.38703e-09	2.14181
TRINITY_DN10421_c0_g2	5.79333	11.5233	no	0.00298415	0.96286
TRINITY_DN10423_c0_g1	1379.91	3095.61	up	2.67051e-85	1.12856
TRINITY_DN10423_c2_g1	19.7367	1.72667	down	1.18509e-05	-3.10032
TRINITY_DN10425_c0_g1	5.88667	13.43	up	5.40163e-09	1.10747
TRINITY_DN10428_c0_g1	179.243	155.163	no	0.467823	-0.0982123
TRINITY_DN10428_c1_g1	69.8533	0	down	8.23056e-19	-7.49792
TRINITY_DN10429_c0_g1	25.8067	1.94	down	2.04436e-79	-3.71131
TRINITY_DN10430_c0_g1	14.0733	14.2567	no	0.868982	0.0246499
TRINITY_DN10431_c0_g1	18.43	16.3433	no	2.34827e-07	-0.738633
TRINITY_DN10432_c0_g2	8.56	22.4833	up	1.86013e-12	1.37021
TRINITY_DN10432_c0_g3	25.5533	36.32	no	6.94093e-05	0.503602
TRINITY_DN104337_c0_g1	0.03	2.98	up	2.27213e-09	5.11561
TRINITY_DN10433_c0_g1	25.51	50.24	no	1.41455e-24	0.958471
TRINITY_DN104347_c0_g1	0	9.24667	up	3.69532e-17	7.23064
TRINITY_DN104398_c0_g1	4.52667	7.41667	no	0.0702332	0.720146
TRINITY_DN10439_c0_g1	4.32667	126.053	up	3.32006e-273	4.8268
TRINITY_DN1043_c0_g1	5.39333	14.1333	up	0.00573769	1.33773
TRINITY_DN1043_c0_g2	144.2	83.7633	no	6.51485e-31	-0.799496
TRINITY_DN1043_c0_g4	14.71	17.74	no	0.00237195	0.261263
TRINITY_DN10442_c0_g1	32.0367	11.5867	down	1.42387e-20	-1.46178
TRINITY_DN10443_c0_g1	10.7267	12.44	no	0.0154522	0.2027
TRINITY_DN104455_c0_g1	4.09333	9.58	no	0.0128661	1.18663
TRINITY_DN10445_c0_g1	10.6167	19.85	no	5.75059e-15	0.88579
TRINITY_DN10448_c0_g1	36.1067	39.4067	no	0.674954	-0.0466399
TRINITY_DN1044_c0_g1	9.58667	11.95	no	0.315322	0.30881
TRINITY_DN1044_c0_g2	2.73333	12.6333	up	2.93804e-11	2.17345
TRINITY_DN10452_c0_g1	10.6633	2.09333	down	1.13032e-13	-2.19807
TRINITY_DN10454_c0_g1	8.04333	2.70667	down	1.56151e-08	-1.5524
TRINITY_DN10454_c0_g2	12.1467	4.80333	down	6.04875e-09	-1.32912
TRINITY_DN10455_c0_g1	15.1067	6.19	down	1.90234e-18	-1.28886
TRINITY_DN104578_c0_g1	31.13	44.0633	no	0.0149202	0.500144
TRINITY_DN10459_c0_g1	18.1133	0	down	1.17138e-17	-7.31013
TRINITY_DN1045_c0_g1	28.1867	19.8267	no	4.41733e-05	-0.51763
TRINITY_DN10461_c1_g1	4.58	2.65333	no	0.0453445	-0.773128
TRINITY_DN10461_c6_g1	16.38	34.6133	up	2.13854e-30	1.0736
TRINITY_DN10468_c0_g1	10.24	8.36	no	0.00574805	-0.311046
TRINITY_DN10469_c0_g1	48.88	38.3267	no	7.14441e-07	-0.402804
TRINITY_DN1046_c0_g2	0.353333	32.4133	up	1.64545e-26	5.95813
TRINITY_DN10479_c0_g1	202.49	156.63	no	0.011614	-0.352024
TRINITY_DN1047_c0_g1	202.253	117.813	no	1.74743e-35	-0.692149
TRINITY_DN104808_c0_g1	9	0	down	1.48295e-25	-8.43933
TRINITY_DN10481_c0_g1	4.92667	13.5967	up	2.49366e-32	3.0372
TRINITY_DN10484_c0_g1	28.4167	14.4467	down	9.72414e-08	-1.07574
TRINITY_DN10486_c0_g1	15.5867	17.1067	no	0.632062	0.14445
TRINITY_DN10488_c0_g1	33.3467	19.2067	no	0.0600003	-0.74034
TRINITY_DN10489_c0_g1	21.9533	126.06	up	1.18507e-231	2.32815
TRINITY_DN1048_c0_g1	20.6467	11.3167	no	2.57173e-18	-0.871929
TRINITY_DN10490_c0_g1	9.94333	8.14	no	0.0423715	-0.351785
TRINITY_DN10492_c0_g1	321.877	2.02333	down	3.76519e-132	-7.17843
TRINITY_DN10492_c0_g2	144.567	2.02	down	1.22406e-101	-6.05847
TRINITY_DN10493_c0_g1	9.92	6.92333	no	0.000105695	-0.525833
TRINITY_DN10494_c0_g1	18.9667	14.5133	no	0.0309447	-0.368951
TRINITY_DN10499_c0_g1	5.35	0	down	6.98657e-07	-4.94834
TRINITY_DN1049_c0_g1	56.4767	63.47	no	0.0144406	0.158186
TRINITY_DN104_c0_g1	25.5967	31.6233	no	0.02681	0.298745
TRINITY_DN104_c0_g2	15.9433	18.0033	no	0.223919	0.172553
TRINITY_DN104_c0_g3	27.8933	40.1267	no	1.2284e-10	0.519435
TRINITY_DN104_c0_g4	2.16667	56.16	up	1.44932e-74	4.64674
TRINITY_DN104_c0_g5	10.3333	11.1033	no	0.550381	0.0976675
TRINITY_DN104_c0_g6	11.2033	93.54	up	4.571e-98	3.04219
TRINITY_DN104_c1_g1	8.97333	61.13	up	1.21539e-23	2.66359
TRINITY_DN104_c2_g2	84.3367	100.44	no	3.44015e-06	0.290268
TRINITY_DN104_c3_g1	47.1133	50.8167	no	0.141911	0.113245
TRINITY_DN104_c3_g2	56.0533	39.5967	no	0.0799618	-0.47734
TRINITY_DN104_c5_g1	15.21	55.8	up	1.90227e-23	1.8677
TRINITY_DN10501_c0_g1	16.9133	21.9333	no	0.000417745	0.350568
TRINITY_DN10502_c0_g1	10.6367	8.52	no	0.0483505	-0.325299
TRINITY_DN10503_c1_g1	83.7	87.16	no	0.78689	0.0206098
TRINITY_DN10507_c0_g1	18.3767	12.8633	no	0.0501615	-0.378274
TRINITY_DN10508_c0_g1	52.4167	30.94	no	3.67688e-19	-0.745322
TRINITY_DN10509_c0_g1	14.53	27.2133	no	1.99003e-16	0.892781
TRINITY_DN1050_c0_g1	33.6033	31.3667	no	0.24206	-0.110121
TRINITY_DN1050_c1_g1	2.59	9.11667	up	3.2064e-23	1.79871
TRINITY_DN105123_c0_g1	7.58667	0	down	1.35599e-05	-4.47493
TRINITY_DN10512_c0_g1	31.01	38.4567	no	8.82888e-06	0.348916
TRINITY_DN10512_c1_g1	10.1733	11.3567	no	0.115582	0.175956
TRINITY_DN10513_c0_g1	2.31667	15.4767	up	8.15776e-33	2.71798
TRINITY_DN10515_c0_g1	28.0233	16.5233	no	1.55194e-08	-0.763423
TRINITY_DN10516_c0_g1	125.763	249.143	up	6.90361e-106	1.03928
TRINITY_DN10517_c0_g1	24.1367	16.3367	no	0.0431745	-0.542238
TRINITY_DN10518_c0_g1	57.8667	41.1	no	3.58361e-17	-0.537616
TRINITY_DN10519_c0_g1	19.4633	32.17	no	6.96585e-09	0.719935
TRINITY_DN1051_c0_g1	42.4	43.7733	no	0.740446	0.0289786
TRINITY_DN1051_c1_g1	74.0233	55.7967	no	3.26548e-07	-0.403952
TRINITY_DN10520_c0_g2	32.1567	30.7333	no	0.589546	-0.0679299
TRINITY_DN10521_c0_g1	13.2667	0	down	2.93184e-19	-7.56549
TRINITY_DN10523_c0_g1	11.0567	26.0533	up	1.0902e-25	1.22572
TRINITY_DN10525_c0_g1	9.2	4.44333	down	4.03972e-18	-1.04433
TRINITY_DN105261_c1_g2	29.2367	19.45	no	0.107159	-0.573233
TRINITY_DN10526_c0_g1	8.23333	6.37667	no	0.220652	0.237342
TRINITY_DN10527_c0_g1	7.3	22.6267	up	7.59824e-15	1.61918
TRINITY_DN10527_c0_g2	3.68	8.88	up	0.000188913	1.23895
TRINITY_DN10528_c0_g1	59.1	51.74	no	0.0116619	-0.252478
TRINITY_DN1052_c0_g1	27.9333	22.9533	no	0.000116459	-0.287374
TRINITY_DN10531_c1_g2	10.24	3.53	down	0.000797647	-1.47472
TRINITY_DN10532_c0_g1	10.05	51.67	up	6.06651e-115	2.40673
TRINITY_DN10533_c0_g1	7.20333	4.53	no	0.0194652	-0.682494
TRINITY_DN10534_c0_g1	6.05333	9.35667	no	0.0163546	0.902458
TRINITY_DN1053_c0_g1	51.9367	41.6967	no	1.88125e-06	-0.322885
TRINITY_DN10542_c0_g1	23.5367	37.1567	no	8.69854e-07	0.67045
TRINITY_DN10544_c0_g1	101.47	157.613	no	4.92957e-19	0.49667
TRINITY_DN10545_c0_g1	10.44	15.6733	no	5.73353e-09	0.579362
TRINITY_DN10545_c1_g1	22.2067	34.7667	no	2.50222e-07	0.67075
TRINITY_DN10545_c2_g1	3.21667	6.72333	up	9.46071e-09	1.04931
TRINITY_DN10546_c0_g1	0.57	6.46667	up	1.31936e-17	3.40979
TRINITY_DN10547_c0_g1	35.4033	46.3367	no	0.0027757	0.304473
TRINITY_DN10548_c0_g1	14.5467	38.6333	up	1.20339e-33	1.39598
TRINITY_DN1054_c0_g1	6.90333	17.9633	up	3.26563e-11	1.19863
TRINITY_DN1054_c0_g2	46.2767	36.4133	no	0.000851547	-0.34675
TRINITY_DN10552_c0_g1	10.9233	7.63333	no	0.402518	-0.482555
TRINITY_DN10555_c0_g1	5.41	0	down	4.80217e-06	-4.64692
TRINITY_DN10556_c0_g1	22.0167	22.7567	no	0.000695193	0.360221
TRINITY_DN10558_c0_g1	6.54	0	down	4.2101e-08	-5.31032
TRINITY_DN10559_c1_g1	0.583333	6.71667	up	1.80922e-17	3.39625
TRINITY_DN1055_c0_g1	46.5	50.9	no	0.0848078	0.119145
TRINITY_DN1055_c1_g1	8.80667	28.7933	up	7.39156e-38	1.6976
TRINITY_DN10561_c0_g1	16.1933	36.0367	up	6.9383e-16	1.12854
TRINITY_DN10562_c0_g1	391.27	1742.23	up	0	2.21283
TRINITY_DN10563_c0_g1	6.85	7.20667	no	0.606217	0.0673469
TRINITY_DN105649_c0_g1	3.20667	7.78333	up	8.81727e-05	1.24657
TRINITY_DN105649_c0_g2	14.0033	18.62	no	0.0270227	0.402751
TRINITY_DN10564_c0_g1	54.18	0	down	7.47994e-11	-6.00663
TRINITY_DN10566_c0_g1	17.6733	19.9433	no	0.212621	0.180854
TRINITY_DN10568_c0_g1	11.41	11.9167	no	0.870357	0.062777
TRINITY_DN1056_c0_g1	16.2433	33.5867	up	9.33191e-59	1.33512
TRINITY_DN10571_c0_g2	1.5	5.87333	no	0.0221497	1.71642
TRINITY_DN10572_c0_g1	285.283	304.31	no	0.61652	0.146254
TRINITY_DN10574_c0_g1	10.72	5.87333	no	3.55331e-06	-0.867622
TRINITY_DN10574_c0_g2	304.76	238.847	no	5.23116e-12	-0.342907
TRINITY_DN10574_c1_g1	9.02667	5.76333	no	8.35538e-08	-0.652909
TRINITY_DN10576_c0_g1	7.37667	0	down	1.10205e-13	-6.60942
TRINITY_DN105799_c0_g1	38.7033	179.563	up	3.98706e-242	2.20854
TRINITY_DN105799_c1_g1	88.36	326.45	up	6.68414e-73	1.89101
TRINITY_DN10579_c1_g1	45.32	23.2767	no	1.01307e-06	-0.9494
TRINITY_DN1057_c0_g1	11.38	16.0833	no	1.22491e-05	0.487896
TRINITY_DN10581_c0_g1	11.15	8.23	no	0.156617	-0.429888
TRINITY_DN105861_c0_g2	105.823	42.88	down	1.51791e-17	-1.26414
TRINITY_DN105878_c1_g3	10.1133	0	down	4.882e-08	-5.2861
TRINITY_DN10590_c0_g1	47.5133	55.97	no	0.00938374	0.228172
TRINITY_DN10591_c0_g4	8.87	0	down	9.94716e-14	-6.615
TRINITY_DN10593_c0_g1	30.7167	16.0133	down	1.99907e-11	-1.55654
TRINITY_DN10594_c0_g1	11.0867	15.29	no	0.00932734	0.456887
TRINITY_DN10595_c0_g1	17.0333	14.2933	no	0.0420453	-0.258395
TRINITY_DN10599_c0_g1	3.34333	1.97333	no	0.488751	-0.404016
TRINITY_DN1059_c0_g1	11.58	21.0833	no	2.00869e-05	0.914121
TRINITY_DN1059_c0_g2	18.48	19.5933	no	0.708856	0.0854649
TRINITY_DN1059_c0_g3	29.09	42.9033	no	5.1915e-07	0.558277
TRINITY_DN105_c0_g1	133.387	108.867	no	0.00716257	-0.228505
TRINITY_DN10601_c0_g1	10.3567	10.8667	no	0.657446	0.0619847
TRINITY_DN10602_c0_g1	13.5233	6.6	down	4.62427e-06	-1.03412
TRINITY_DN10603_c0_g1	14.81	14.9867	no	0.861638	0.0382486
TRINITY_DN10609_c0_g1	28.33	36.7767	no	3.12788e-07	0.566524
TRINITY_DN1060_c0_g1	18.5267	14.8267	no	0.00593908	-0.32624
TRINITY_DN10611_c0_g1	15.49	0	down	3.34211e-21	-7.85434
TRINITY_DN10612_c0_g1	8.36333	8.20667	no	0.82327	-0.034661
TRINITY_DN10614_c0_g1	9.73	7.87333	no	0.0310119	-0.317634
TRINITY_DN10616_c0_g2	29.3233	23.1667	no	0.000100281	-0.348025
TRINITY_DN10617_c0_g1	15.8933	0	down	1.63287e-09	-5.68405
TRINITY_DN10618_c0_g1	15.82	0	down	3.17736e-16	-7.07372
TRINITY_DN10619_c0_g1	12.3933	5.89	no	0.0540091	-0.98875
TRINITY_DN1061_c0_g1	37.69	16.33	down	9.48408e-62	-1.19541
TRINITY_DN10622_c0_g1	3.95667	12.4133	up	0.000483573	1.59888
TRINITY_DN10623_c0_g1	5.16667	6.96	no	0.276582	0.42155
TRINITY_DN10624_c0_g1	336.357	1284.05	up	0	3.55825
TRINITY_DN10624_c1_g1	0	20.3833	up	0.000113933	4.10074
TRINITY_DN10625_c0_g1	7.95	0	down	1.44191e-08	-5.43936
TRINITY_DN10627_c0_g1	56.2833	59.7367	no	0.427783	0.0916905
TRINITY_DN10632_c0_g1	21.7067	16.4033	no	0.00207818	-0.447023
TRINITY_DN106345_c0_g1	81.9267	210.233	up	5.77933e-06	1.40671
TRINITY_DN10636_c0_g1	5.73333	8.76333	no	0.41871	0.57575
TRINITY_DN10637_c0_g1	10.3233	1.31333	down	2.65501e-29	-2.95408
TRINITY_DN10638_c0_g1	14.01	12.55	no	0.190067	-0.162569
TRINITY_DN10639_c0_g1	8.71333	34.88	up	2.38091e-61	1.96834
TRINITY_DN1063_c0_g2	23.3533	19.2067	no	0.0771256	-0.361903
TRINITY_DN10641_c0_g1	75.4	91.37	no	1.93457e-06	0.329165
TRINITY_DN10641_c0_g2	97.96	89.6067	no	0.921806	-0.0576756
TRINITY_DN10642_c1_g2	41.75	37.5567	no	0.36498	-0.152081
TRINITY_DN10643_c0_g1	41.47	3.74	down	2.64093e-61	-3.44764
TRINITY_DN10644_c1_g1	3.72667	14.1067	up	0.000671212	1.82065
TRINITY_DN106455_c0_g1	3.00667	0	down	5.674e-05	-4.23423
TRINITY_DN10648_c0_g2	21.14	21.7567	no	0.78689	0.0350823
TRINITY_DN1064_c0_g1	0.363333	0.193333	no	0.155101	-0.851372
TRINITY_DN10651_c0_g2	53.3433	123.273	up	1.2329e-81	1.20341
TRINITY_DN10652_c0_g1	12.3933	4.42	down	0.0008529	-1.25145
TRINITY_DN10653_c0_g1	84.11	65.32	no	7.68744e-11	-0.371156
TRINITY_DN106548_c0_g1	40.11	26.93	no	0.0306455	-0.561517
TRINITY_DN10655_c1_g1	17.91	3.19667	down	2.1357e-17	-2.46624
TRINITY_DN106581_c0_g1	16.8333	20.16	no	0.108936	0.253529
TRINITY_DN10659_c0_g1	33.84	21.5333	no	0.0337135	-0.634567
TRINITY_DN1065_c0_g1	153.14	82.82	no	8.51164e-81	-0.898202
TRINITY_DN10660_c0_g1	105.027	73.76	no	0.0715814	-0.543345
TRINITY_DN106611_c0_g1	49.9333	40.91	no	0.296752	-0.118215
TRINITY_DN10661_c0_g1	1.57667	2.09333	no	0.60144	0.37095
TRINITY_DN10662_c0_g1	10.09	3.97667	down	1.18073e-11	-1.11919
TRINITY_DN10663_c0_g1	53.0767	43.86	no	0.0013381	-0.279527
TRINITY_DN10664_c0_g2	44.51	41.6	no	0.0802497	-0.157179
TRINITY_DN10667_c0_g1	9.51333	0	down	9.15209e-15	-6.81164
TRINITY_DN10668_c0_g1	14.5033	20.9067	no	0.197126	0.420985
TRINITY_DN10669_c0_g1	9.51333	10.8267	no	0.275294	0.169191
TRINITY_DN1066_c0_g1	712.44	4931.29	up	0	2.8338
TRINITY_DN1066_c1_g1	6.63667	11.73	no	4.54867e-11	0.833608
TRINITY_DN10671_c0_g1	9.33667	24.5067	up	2.42204e-06	1.38186
TRINITY_DN10673_c0_g1	5.45667	20.6633	up	1.10441e-47	2.14621
TRINITY_DN10673_c0_g2	3.33667	10.75	up	5.43898e-20	1.70095
TRINITY_DN106760_c0_g3	0.683333	0.103333	no	0.0371137	-1.74939
TRINITY_DN10676_c0_g1	21.6633	18.1433	no	0.0142644	-0.256409
TRINITY_DN10676_c1_g1	11.0467	9.61333	no	0.0385423	-0.208113
TRINITY_DN10677_c0_g3	1.25	9.09667	no	0.0859635	0.959118
TRINITY_DN10679_c0_g1	34.3267	24.6633	no	0.346122	-0.42111
TRINITY_DN1067_c0_g1	54.5833	64.4233	no	0.000845026	0.236685
TRINITY_DN10680_c0_g3	7.86	8.92667	no	0.66821	0.19384
TRINITY_DN10683_c0_g1	11.1767	0	down	1.70727e-19	-7.60872
TRINITY_DN10684_c0_g1	7.69333	9.68	no	0.0006068	0.676398
TRINITY_DN10686_c1_g1	23.1933	7.99667	down	2.17398e-27	-2.08942
TRINITY_DN10688_c0_g1	7.64333	0	down	3.74156e-22	-7.98937
TRINITY_DN10689_c0_g1	0	17.69	up	6.79631e-19	7.51238
TRINITY_DN1068_c0_g1	13.7067	29.5567	up	4.20485e-13	1.10117
TRINITY_DN1068_c1_g2	14.22	19.0867	no	0.706321	-0.0472007
TRINITY_DN10692_c0_g1	6.66333	4.92667	no	0.0235289	-0.444897
TRINITY_DN10692_c1_g1	10.7	6.92333	no	0.247169	-0.59238
TRINITY_DN10695_c0_g1	53.3433	54.5133	no	0.416827	0.0530996
TRINITY_DN10695_c0_g2	10.9633	14.3367	no	0.00481171	0.325668
TRINITY_DN10697_c1_g1	36.08	22.88	no	2.69827e-06	-0.654825
TRINITY_DN10698_c0_g1	27.4833	70.1233	up	9.53382e-21	1.35136
TRINITY_DN10699_c0_g1	104.397	68.0433	no	8.23217e-11	-0.617551
TRINITY_DN1069_c0_g1	3.75	4.97667	no	0.00571082	0.392143
TRINITY_DN1069_c0_g2	6.58	14.58	up	1.02747e-13	1.13548
TRINITY_DN1069_c2_g1	12.6133	8.07667	no	0.000345328	-0.640203
TRINITY_DN1069_c2_g2	34.27	84.3967	up	1.73975e-18	1.14725
TRINITY_DN106_c0_g1	139.093	127.147	no	0.971577	-0.00286837
TRINITY_DN10701_c0_g2	2.64333	5.80667	no	0.0846975	1.06595
TRINITY_DN10703_c0_g1	6.43333	10.5833	no	0.00264099	0.745086
TRINITY_DN10704_c0_g1	7.58	12.6233	no	5.85741e-07	0.7287
TRINITY_DN10704_c1_g1	59.6467	85.98	no	7.55553e-11	0.526917
TRINITY_DN10705_c0_g1	42.28	1.56333	down	1.65798e-46	-3.77561
TRINITY_DN10705_c0_g2	15.7467	0	down	3.69326e-06	-4.6912
TRINITY_DN10706_c0_g1	21.6933	28.7167	no	3.73323e-09	0.402182
TRINITY_DN10707_c0_g1	24.6533	26.34	no	0.489445	0.164755
TRINITY_DN10708_c0_g1	3.59	5.83333	no	0.399531	0.379259
TRINITY_DN1070_c0_g1	150.507	232.2	no	3.42553e-44	0.633701
TRINITY_DN1070_c0_g2	24.6767	22.9667	no	0.0294312	-0.171469
TRINITY_DN10710_c0_g1	19.4933	11.7533	no	9.92225e-11	-0.733254
TRINITY_DN10715_c0_g1	12.1833	0	down	1.70781e-25	-8.43343
TRINITY_DN10717_c0_g1	28.2267	60.7133	no	0.0297282	1.11277
TRINITY_DN10719_c0_g1	11.9733	0	down	5.26809e-22	-7.9665
TRINITY_DN1071_c0_g1	0.773333	4.53333	up	3.39421e-14	2.44583
TRINITY_DN10720_c0_g1	28.5067	22.86	no	0.00026162	-0.325036
TRINITY_DN10721_c0_g1	9.62667	21.86	up	7.03234e-07	1.17452
TRINITY_DN10723_c0_g1	3.44	3.61	no	0.925553	0.0592702
TRINITY_DN10724_c0_g1	19.6033	0	down	5.85547e-16	-7.02257
TRINITY_DN10726_c0_g1	170.867	196.053	no	0.000155657	0.176145
TRINITY_DN10727_c0_g1	37.2333	0	down	7.02327e-10	-5.78013
TRINITY_DN10729_c0_g1	112.43	719.287	up	0	2.6668
TRINITY_DN1072_c0_g1	20.7467	16.5533	no	0.0341304	-0.268854
TRINITY_DN1072_c1_g2	13.9033	3.06	down	8.34967e-06	-1.35572
TRINITY_DN10732_c0_g2	206.357	192.243	no	0.715733	-0.0677579
TRINITY_DN10733_c0_g1	20.97	30.76	no	0.000180837	0.588889
TRINITY_DN10734_c0_g1	22.7	11.51	no	0.0212773	-0.927112
TRINITY_DN10737_c0_g1	4.10667	10.58	up	8.65926e-08	1.22511
TRINITY_DN10739_c0_g1	23.1967	0	down	1.80009e-08	-5.40807
TRINITY_DN1073_c0_g1	45.4233	21.6133	down	6.37926e-28	-1.06039
TRINITY_DN1073_c0_g2	8.93667	5.08	no	1.14512e-09	-0.820943
TRINITY_DN1073_c0_g3	35.7667	18.9133	no	1.20227e-13	-0.920789
TRINITY_DN10742_c0_g1	14.9267	0.356667	down	2.98362e-72	-4.32355
TRINITY_DN10743_c0_g3	0	5.71667	up	1.09857e-08	5.48126
TRINITY_DN10743_c1_g1	53.98	18.0533	down	1.24157e-06	-1.54836
TRINITY_DN10744_c0_g1	330.55	125.273	down	3.75151e-229	-1.36322
TRINITY_DN10748_c0_g1	11.2333	13.96	no	0.507386	0.320423
TRINITY_DN1074_c0_g1	46.0967	32.6767	no	5.13224e-10	-0.716374
TRINITY_DN10751_c0_g1	2.67	7.73667	no	0.0153884	1.42275
TRINITY_DN107536_c0_g1	23.7133	0	down	7.2776e-30	-8.95555
TRINITY_DN10754_c0_g1	66.3567	31.4133	down	1.07488e-23	-1.16575
TRINITY_DN10754_c0_g2	27.2133	18.82	no	0.214715	-0.489837
TRINITY_DN10758_c0_g1	7.68333	0	down	1.40279e-19	-7.61202
TRINITY_DN1075_c0_g1	24.11	62.3433	up	2.73108e-45	1.28433
TRINITY_DN10760_c0_g2	7.46667	9.00333	no	0.323973	0.260242
TRINITY_DN10761_c0_g1	50.23	74.2367	no	0.000185438	0.529436
TRINITY_DN10763_c0_g1	10.2833	19.42	no	0.0411542	1.16085
TRINITY_DN10766_c0_g1	70.4533	30.9033	no	1.05698e-05	-0.433326
TRINITY_DN10768_c0_g1	55.0667	45.56	no	0.207479	-0.255567
TRINITY_DN1076_c0_g1	39.0333	14.3133	down	1.20935e-84	-1.46192
TRINITY_DN10770_c0_g1	7.06667	18.0167	up	9.26345e-12	1.3493
TRINITY_DN10772_c0_g1	8.37333	6.64333	down	0.000247797	-1.69775
TRINITY_DN10772_c0_g3	6.69333	8.46333	no	0.158282	0.337184
TRINITY_DN10773_c0_g1	21.44	18.5	no	0.0292031	-0.241013
TRINITY_DN10774_c0_g4	2.81667	2.19667	no	0.332268	-0.252829
TRINITY_DN10775_c0_g1	9.86667	8.91667	no	0.334557	-0.117953
TRINITY_DN10776_c0_g1	4.63333	11.2767	up	1.03956e-13	1.27425
TRINITY_DN10776_c0_g2	4.34667	22.38	up	1.03677e-23	2.34791
TRINITY_DN1077_c0_g1	53.5733	56.6933	no	0.221598	0.0768335
TRINITY_DN1077_c1_g1	6.44	9.62	no	0.000234835	0.564898
TRINITY_DN10780_c0_g1	11.22	2.85667	no	0.383483	-0.476857
TRINITY_DN107836_c0_g1	7.81667	4.93667	no	0.00660941	-0.521491
TRINITY_DN10783_c1_g1	63.0667	445.707	up	0	2.86348
TRINITY_DN10785_c0_g1	2.83333	9.8	up	9.24883e-09	1.75224
TRINITY_DN10787_c0_g2	15.9533	18.2233	no	0.231703	0.180975
TRINITY_DN10789_c0_g1	35.9967	0	down	2.93595e-17	-7.24417
TRINITY_DN1078_c0_g1	187.313	204.043	no	0.261468	0.103215
TRINITY_DN10790_c0_g1	70.6633	104.093	no	4.50044e-08	0.52429
TRINITY_DN10791_c0_g1	14.0267	92.4767	up	8.17457e-18	2.68163
TRINITY_DN10792_c0_g1	17.8567	0	down	2.35855e-16	-7.0914
TRINITY_DN10795_c0_g1	13.4233	10.8233	no	0.539335	-0.28898
TRINITY_DN10796_c0_g1	12.6233	9.79	no	0.432253	-0.352361
TRINITY_DN10797_c0_g2	4.94333	8.13333	no	0.00387575	0.699811
TRINITY_DN1079_c0_g2	22.8133	14.43	no	1.70209e-07	-0.674167
TRINITY_DN1079_c1_g1	11.2433	14.4033	no	0.0266879	0.365091
TRINITY_DN1079_c1_g2	18.4233	28.33	no	3.86101e-05	0.615771
TRINITY_DN10802_c0_g1	15.48	9.42667	no	2.40238e-05	-0.713683
TRINITY_DN108033_c0_g1	5.16333	6.71333	no	0.480608	0.379805
TRINITY_DN10803_c0_g1	2.58333	0	down	1.64286e-09	-5.68789
TRINITY_DN10804_c0_g1	15.8967	17.2867	no	0.350026	0.117609
TRINITY_DN10804_c0_g4	6.01667	16.77	up	9.35226e-05	1.45264
TRINITY_DN10805_c0_g1	5.88	24.7233	up	8.41531e-24	2.10486
TRINITY_DN108064_c0_g1	5.13	3.85333	no	0.391189	-0.363737
TRINITY_DN10808_c0_g1	3.31	8.12	no	0.0415152	1.23421
TRINITY_DN10809_c0_g1	18.4067	18.2367	no	0.772947	-0.0586769
TRINITY_DN1080_c0_g1	16.26	15.79	no	0.280551	-0.110291
TRINITY_DN1080_c1_g1	3.15	1.65	no	0.259154	-0.840744
TRINITY_DN10811_c1_g1	1.65	3.95	up	2.80946e-05	1.23889
TRINITY_DN10812_c0_g1	1.65333	6.77	up	0.0051889	1.85349
TRINITY_DN108132_c0_g1	9.7	5.75	no	0.537535	-0.346456
TRINITY_DN10813_c0_g1	20.0967	12.8767	no	8.16105e-08	-0.644948
TRINITY_DN10813_c1_g1	25.3433	3.23	down	1.54502e-74	-3.17804
TRINITY_DN10814_c0_g2	2.97333	2.4	no	0.416965	-0.311302
TRINITY_DN10815_c0_g1	29.53	25.4967	no	0.00740216	-0.23192
TRINITY_DN10815_c0_g2	29.6233	31.8533	no	0.257454	0.0976075
TRINITY_DN10815_c2_g1	24.0567	22.1367	no	0.0592507	-0.206762
TRINITY_DN10819_c0_g1	49.5933	59.0933	no	0.0998569	0.257517
TRINITY_DN1081_c0_g1	823.323	1029.18	no	1.0709e-17	0.333864
TRINITY_DN10822_c0_g1	31.6033	22.7	no	1.31002e-11	-0.479058
TRINITY_DN10824_c0_g1	29.42	4.95667	down	2.44297e-33	-2.55266
TRINITY_DN10824_c1_g1	15.2667	1.77667	down	9.43789e-24	-3.07673
TRINITY_DN10826_c0_g1	14.5867	10.11	no	0.0777114	-0.526154
TRINITY_DN10826_c0_g2	8.13333	5.33	no	0.130735	-0.584896
TRINITY_DN10827_c0_g1	3.68333	3.48667	no	0.940922	-0.0575086
TRINITY_DN1082_c0_g1	240.213	55.7867	down	0	-2.11394
TRINITY_DN10832_c0_g1	18.79	23.8033	no	0.00810813	0.338308
TRINITY_DN10833_c0_g1	0.313333	11.7033	up	8.50495e-28	4.91785
TRINITY_DN10836_c0_g1	11.52	13.9433	down	7.87622e-11	-1.03809
TRINITY_DN10838_c0_g1	34.4667	62.5267	up	1.80217e-50	1.11483
TRINITY_DN1083_c0_g1	190.14	132.587	no	1.37287e-29	-0.692797
TRINITY_DN10840_c0_g1	81.8633	98.65	no	4.03457e-06	0.263052
TRINITY_DN10844_c0_g2	0	8.14333	up	1.32385e-13	6.60219
TRINITY_DN10845_c0_g1	24.6233	29.5733	no	0.0299433	0.260449
TRINITY_DN10845_c0_g2	15.11	7.68	no	1.07039e-08	-0.97258
TRINITY_DN10847_c0_g1	36.2533	23.6233	no	0.170988	-0.572682
TRINITY_DN10848_c0_g1	11.6033	8.83	no	0.333198	-0.21227
TRINITY_DN1084_c0_g1	1255.04	1056.86	no	5.16395e-11	-0.247016
TRINITY_DN1084_c1_g1	96.7267	42.29	down	5.40242e-95	-1.20033
TRINITY_DN1084_c3_g1	50.03	37.6333	no	2.95499e-07	-0.415187
TRINITY_DN10850_c0_g1	3.67667	60.98	up	2.56286e-08	3.70869
TRINITY_DN10855_c0_g1	12.6333	0.573333	down	5.38538e-52	-4.77133
TRINITY_DN10856_c0_g1	22.7333	13	no	0.00164743	-0.797961
TRINITY_DN10858_c0_g1	9.19333	4.81	no	6.22269e-06	-0.916628
TRINITY_DN10859_c0_g1	6.1	14.0633	up	3.09555e-14	1.18912
TRINITY_DN1085_c0_g1	10.02	7.05	no	5.045e-07	-0.514389
TRINITY_DN10860_c0_g1	47.7367	148	up	2.15301e-106	1.627
TRINITY_DN10862_c0_g1	0.73	64.8867	up	4.91883e-42	6.33969
TRINITY_DN10865_c0_g1	12.4533	16.4433	no	0.258642	0.461816
TRINITY_DN10866_c0_g1	16.7	15.0467	no	0.545558	-0.144081
TRINITY_DN108677_c0_g1	0.396667	2.54333	up	0.00477527	2.16995
TRINITY_DN10867_c0_g1	56.7767	172.887	no	0.00717892	-0.852547
TRINITY_DN10868_c0_g1	37.0433	147.52	up	4.10491e-204	2.00472
TRINITY_DN1086_c0_g1	49.8433	78.0467	no	5.15594e-16	0.579477
TRINITY_DN10871_c0_g2	46.2667	74.2467	no	4.64324e-17	0.679343
TRINITY_DN10872_c0_g1	10.5267	8.73333	no	0.0161177	-0.27549
TRINITY_DN10873_c0_g2	11.1867	6.43333	no	7.1169e-10	-0.789837
TRINITY_DN10874_c0_g1	28.15	164.633	up	0	2.60066
TRINITY_DN10875_c0_g1	81.5033	2.9	down	2.917e-128	-4.74249
TRINITY_DN10876_c0_g1	16.6167	11.05	no	0.00222752	-0.58599
TRINITY_DN10877_c0_g2	4.86333	8.03	no	0.00811996	0.640337
TRINITY_DN108791_c0_g2	78.0867	1.87	down	2.18568e-77	-5.29842
TRINITY_DN1087_c0_g1	1.11333	5.28667	up	4.20388e-06	2.17632
TRINITY_DN10880_c0_g1	22.72	3.52	down	6.22296e-26	-2.66218
TRINITY_DN10880_c1_g2	138.05	206.757	no	2.08661e-35	0.564669
TRINITY_DN10880_c1_g3	24.0167	1.88333	down	6.07515e-23	-3.57523
TRINITY_DN10882_c0_g1	120.893	99.13	no	0.000138689	-0.279579
TRINITY_DN10882_c0_g2	17.0933	11.86	no	0.000110475	-0.530944
TRINITY_DN10883_c0_g1	13.01	7.52333	no	0.000157198	-0.748881
TRINITY_DN10887_c0_g1	18.2867	23.9667	no	0.000989731	0.343348
TRINITY_DN10888_c0_g1	11.2267	9.65667	no	0.129113	-0.266394
TRINITY_DN10889_c0_g1	6.51	19.0867	up	1.36525e-09	1.25798
TRINITY_DN10889_c0_g2	4.44333	11.6867	up	1.51274e-22	1.40228
TRINITY_DN1088_c0_g1	110.207	103.527	no	0.0810024	-0.100514
TRINITY_DN10890_c0_g1	31.1433	50.7833	no	6.25191e-17	0.928701
TRINITY_DN10892_c1_g1	1.73333	6.43667	no	0.0149995	1.88968
TRINITY_DN10893_c0_g1	4.77	14.75	up	1.06724e-05	1.49356
TRINITY_DN10897_c0_g1	114.25	21.4867	down	7.62856e-114	-2.4086
TRINITY_DN10898_c0_g1	6.95	12.8667	no	4.96612e-07	0.885322
TRINITY_DN10899_c0_g1	133.737	86.1967	no	2.27843e-12	-0.631541
TRINITY_DN1089_c0_g1	15.87	60.8833	up	8.61581e-177	1.93137
TRINITY_DN1089_c0_g2	27.15	26.61	no	0.655167	0.0511513
TRINITY_DN1089_c0_g3	93.2633	115.803	no	2.40007e-10	0.306195
TRINITY_DN1089_c1_g1	18.03	15.8767	no	0.0666872	-0.221363
TRINITY_DN1089_c1_g2	8.08	10.48	no	0.10882	0.374701
TRINITY_DN1089_c2_g1	20.38	16.3567	no	0.285843	-0.302248
TRINITY_DN108_c0_g1	37.2833	66.6267	no	6.6898e-18	0.835471
TRINITY_DN108_c0_g2	32.55	63.4767	no	5.45093e-28	0.958411
TRINITY_DN10900_c0_g1	12.63	13.8733	no	0.305268	0.125636
TRINITY_DN10903_c0_g1	7.91	4.2	no	0.0218423	-0.896675
TRINITY_DN10903_c0_g2	18.4367	20.6967	no	0.19548	0.19701
TRINITY_DN10903_c0_g3	38.1633	15.5933	down	9.17385e-56	-1.29483
TRINITY_DN10903_c1_g1	50.6933	82.5433	no	1.09774e-12	0.707247
TRINITY_DN109040_c0_g1	10	6.43	no	0.0705823	-0.631518
TRINITY_DN109040_c0_g2	12.7933	19.36	no	0.0002818	0.585268
TRINITY_DN10904_c0_g1	7.35667	3.90667	no	0.0649053	-0.863115
TRINITY_DN10905_c0_g1	21.5767	0	down	1.01876e-15	-6.98081
TRINITY_DN10906_c0_g1	332.487	199.753	no	1.03876e-23	-0.689063
TRINITY_DN10906_c0_g2	92.1267	56.3967	no	4.1167e-13	-0.708584
TRINITY_DN109082_c0_g1	0.406667	0.48	no	0.746676	0.206471
TRINITY_DN10909_c0_g1	20.1133	12.72	no	8.98305e-06	-0.636216
TRINITY_DN1090_c0_g1	7.96667	10.36	no	0.072645	0.358223
TRINITY_DN10911_c0_g2	42.2433	39.88	no	0.240758	-0.115748
TRINITY_DN10914_c0_g1	27.8933	23.4567	no	0.00531496	-0.257445
TRINITY_DN10916_c0_g1	57.5633	40.6733	no	0.00104473	-0.501132
TRINITY_DN10917_c0_g1	6.26333	8.89667	no	0.242565	0.494074
TRINITY_DN10918_c0_g1	19.39	0	down	4.86218e-05	-4.25135
TRINITY_DN10918_c0_g3	33.5567	0	down	4.9212e-05	-4.25433
TRINITY_DN1091_c0_g1	66.98	57.1133	no	0.00159957	-0.22098
TRINITY_DN10920_c0_g1	51.5967	46.5733	no	0.263748	-0.115442
TRINITY_DN10920_c0_g2	3.49667	7.79333	up	0.00125366	1.2205
TRINITY_DN10926_c1_g1	9.15667	17.2967	no	0.0878878	0.801052
TRINITY_DN10927_c0_g1	9.90667	10.6667	no	0.828815	0.114601
TRINITY_DN10928_c0_g1	13.55	5.46	down	0.000848883	-1.29098
TRINITY_DN1092_c0_g1	147.003	421.437	up	2.96736e-194	1.53271
TRINITY_DN10930_c0_g1	38.1533	47.4967	no	0.014457	0.311505
TRINITY_DN10931_c0_g1	14.8833	21.0667	no	0.0380057	0.360817
TRINITY_DN10931_c1_g1	15.1467	30.2967	no	0.000461151	0.75225
TRINITY_DN10932_c0_g1	8.41667	1.03333	down	0.000174537	-2.68943
TRINITY_DN10932_c1_g3	20.7167	30.0567	no	0.000680342	0.53714
TRINITY_DN10934_c0_g1	166.243	232.14	no	2.55263e-09	0.488036
TRINITY_DN10935_c0_g1	30.6533	30.88	no	0.971624	0.00534932
TRINITY_DN10935_c1_g1	207.09	148.55	no	3.87902e-05	-0.310887
TRINITY_DN10938_c0_g1	8.18	0	down	2.45207e-18	-7.4202
TRINITY_DN10939_c0_g1	13.4533	29.04	up	4.44513e-06	1.11057
TRINITY_DN1093_c2_g1	2.61333	30.58	up	1.37858e-10	2.30965
TRINITY_DN109400_c0_g1	8.46667	6.29333	no	0.46624	-0.389482
TRINITY_DN10943_c0_g1	16.1333	11.5667	no	4.08694e-05	-0.48409
TRINITY_DN10944_c0_g1	117.6	154.27	no	3.78395e-07	0.342287
TRINITY_DN109470_c0_g1	361.293	337.35	no	0.0881476	-0.0999812
TRINITY_DN10947_c0_g1	6.38333	2.36333	down	5.90028e-10	-1.44213
TRINITY_DN10948_c0_g1	12.32	14.65	no	0.0436629	0.245198
TRINITY_DN10949_c0_g1	12.55	22.91	no	0.116922	0.213061
TRINITY_DN1094_c0_g1	98.5633	76.74	no	3.52999e-06	-0.365643
TRINITY_DN10951_c0_g1	14.5933	0.866667	down	1.86091e-62	-4.03697
TRINITY_DN10954_c0_g1	20.4333	30.5233	no	3.75193e-11	0.512708
TRINITY_DN109550_c0_g1	46.8067	2.16333	down	7.08361e-67	-3.93661
TRINITY_DN109550_c1_g1	11.64	0.566667	down	1.22159e-12	-4.04948
TRINITY_DN10955_c1_g1	2.38667	52.9333	up	6.41204e-214	4.45388
TRINITY_DN10955_c1_g2	4.68667	31.37	up	1.72164e-52	2.75923
TRINITY_DN10956_c1_g1	8.26	0.243333	down	1.07931e-08	-3.78952
TRINITY_DN10957_c0_g1	5.67	12.3733	no	0.902334	0.0539405
TRINITY_DN1095_c0_g1	15.63	24.0467	no	0.000503815	0.463268
TRINITY_DN10960_c0_g1	25.8033	0	down	4.75363e-25	-8.37599
TRINITY_DN10965_c0_g1	34.4933	67.0967	no	0.414764	0.252975
TRINITY_DN10966_c0_g1	8.89667	3.68667	down	1.7214e-17	-1.27468
TRINITY_DN109677_c0_g1	7.40333	0	down	9.88674e-10	-5.7404
TRINITY_DN10968_c0_g1	11.1367	9.25	no	0.0263279	-0.257505
TRINITY_DN10969_c0_g1	10.4667	15.5333	no	2.92868e-05	0.582373
TRINITY_DN1096_c0_g1	14.27	6.44667	no	4.56036e-06	-0.89312
TRINITY_DN10970_c0_g1	7.93333	27.3567	up	3.61883e-44	1.77253
TRINITY_DN10971_c0_g1	2.23667	2.21	no	0.975455	-0.0157644
TRINITY_DN10974_c0_g1	10.52	28.58	up	1.50116e-15	1.43304
TRINITY_DN10975_c0_g1	3.46333	8.37667	up	5.17446e-05	1.25249
TRINITY_DN10976_c0_g1	38.7533	29.84	no	6.00839e-07	-0.40326
TRINITY_DN10978_c0_g1	1.66667	128.3	up	8.12464e-119	6.21821
TRINITY_DN10979_c0_g1	134.293	173.597	no	4.49751e-13	0.365368
TRINITY_DN1097_c0_g1	13.5633	26	no	4.66918e-15	0.916869
TRINITY_DN1097_c0_g2	0.0933333	6.72	up	4.52812e-16	5.45081
TRINITY_DN10980_c0_g1	10.6567	10.8233	no	0.964144	0.0149118
TRINITY_DN10983_c0_g1	44.5933	27.9367	no	2.7927e-19	-0.731348
TRINITY_DN10984_c0_g1	9.65333	19	no	1.05075e-07	0.962476
TRINITY_DN10984_c1_g1	2.7	4.10333	no	0.113364	0.581396
TRINITY_DN10986_c0_g1	24.86	8.24667	down	3.57362e-36	-1.58668
TRINITY_DN10986_c1_g1	25.73	26.1633	no	2.62193e-06	-0.551273
TRINITY_DN10987_c0_g2	9.42333	11.0933	no	0.702927	0.21634
TRINITY_DN10989_c0_g1	2.48	2.60333	no	0.154099	0.795563
TRINITY_DN10989_c1_g1	0	8.59667	up	1.45019e-13	6.58496
TRINITY_DN10989_c1_g2	0.48	9.58333	up	1.92667e-09	3.93981
TRINITY_DN1098_c0_g1	12.7433	18.9733	no	0.000899634	0.392816
TRINITY_DN1098_c2_g1	24.2767	21.0733	no	0.458845	-0.191792
TRINITY_DN1098_c2_g2	22.4167	8.66333	down	4.39856e-05	-1.34246
TRINITY_DN1098_c2_g3	7.80333	10.65	no	0.175552	0.4373
TRINITY_DN1098_c2_g4	1.01333	5.87333	up	4.10832e-07	2.39776
TRINITY_DN1098_c3_g1	24.6233	29.3	no	0.000128935	0.626145
TRINITY_DN1098_c6_g1	1.20333	3.29333	no	0.0365552	1.3368
TRINITY_DN10991_c0_g1	93.28	67.2167	no	0.232742	-0.411281
TRINITY_DN10992_c0_g1	1.63667	7.08	up	0.00740119	1.75999
TRINITY_DN10992_c0_g2	3.31	11.6633	up	0.00234231	1.93906
TRINITY_DN10993_c0_g1	11.7733	0.26	down	0.00109707	-2.59424
TRINITY_DN10994_c0_g1	10.4467	6.82	no	2.8788e-06	-0.62198
TRINITY_DN10994_c0_g2	12.4667	8.26667	no	0.175902	-0.570136
TRINITY_DN10995_c0_g1	16.6933	8.21333	down	1.94296e-14	-1.02535
TRINITY_DN10997_c0_g1	11.2667	15.5433	no	0.00123103	0.492887
TRINITY_DN109987_c0_g2	12.64	0.18	down	4.3893e-20	-5.59143
TRINITY_DN10998_c0_g1	14.2533	8.27	no	0.0133748	-0.941651
TRINITY_DN1099_c0_g1	60.1467	58.46	no	0.786654	-0.0184404
TRINITY_DN109_c0_g1	2.73667	9.26333	up	6.44049e-07	1.72738
TRINITY_DN109_c0_g2	7.24667	22.69	up	2.34293e-13	1.62848
TRINITY_DN10_c0_g1	12.05	3.83333	no	0.846755	0.0260839
TRINITY_DN11000_c0_g1	4.72	6.49667	no	0.0751637	0.456613
TRINITY_DN11001_c0_g1	45.55	0	down	1.75775e-24	-8.30631
TRINITY_DN11003_c0_g1	91.4867	122.65	no	2.05743e-07	0.412875
TRINITY_DN11003_c0_g2	28.4467	21.7267	no	0.0136106	-0.383674
TRINITY_DN11003_c1_g2	8.31	2.11333	down	0.000223953	-1.8653
TRINITY_DN11004_c0_g1	9.35333	0	down	1.56388e-07	-5.13843
TRINITY_DN11005_c0_g1	5.55	7.09333	no	0.0718822	0.75657
TRINITY_DN11006_c0_g1	12.23	12.42	no	0.938574	0.0579052
TRINITY_DN11008_c0_g1	47.8533	49.0367	no	0.850774	0.0603896
TRINITY_DN1100_c0_g1	82.0667	69.7133	no	5.43971e-05	-0.240967
TRINITY_DN11011_c0_g1	14.0433	13.87	no	0.782238	-0.049388
TRINITY_DN11014_c0_g1	0.426667	6.43667	up	3.61746e-10	3.60944
TRINITY_DN11016_c0_g1	3.61333	3.49667	no	0.953729	-0.0391385
TRINITY_DN11018_c0_g1	24.1233	25.2433	no	0.474478	0.0684689
TRINITY_DN11019_c0_g1	2.47333	2.88667	no	0.934996	0.0306389
TRINITY_DN1101_c0_g1	23.49	28.7767	no	0.0104709	0.298521
TRINITY_DN1101_c0_g2	73.7133	110.05	no	4.3077e-27	0.577929
TRINITY_DN11020_c0_g1	33.0533	43.2467	no	4.19344e-11	0.446004
TRINITY_DN11022_c0_g1	19.9433	10.56	no	2.06128e-21	-0.920826
TRINITY_DN11023_c0_g2	5.43333	10.26	no	0.00179695	0.904709
[truncated: 18,965 more rows]
