# Supplementary material for: Dynamic proteomics reveals that endosperm weakening plays a critical role during seed germination in Polygonatum cyrtonema Hua
Source: Front Plant Sci. 2025 Nov 18;16:1662175. doi: 10.3389/fpls.2025.1662175 (PMC12670176; doi:10.3389/fpls.2025.1662175)
Supplement: Supplementary file 6 [file Table3.xlsx]

## Sheet: expession of protein
Table S3. Differentially expressed proteins during three different stages of seed germination.
Protein	Intensity of GPCS1	Intensity of GPCS2	Intensity of GPCS3
TRINITY_DN5523_c0_g1	4129900	3117900	1491400
TRINITY_DN46_c0_g1	4341200	3083900	1504000
TRINITY_DN12373_c0_g1	1751700	1239900	603170
TRINITY_DN8355_c0_g2	1704100	1025800	566110
TRINITY_DN2304_c0_g1	536770	468790	547060
TRINITY_DN1396_c0_g1	47355	46323	39308
TRINITY_DN5108_c0_g1	776430	1832200	850370
TRINITY_DN5222_c1_g1	1306700	1274400	438210
TRINITY_DN10267_c0_g1	1325400	1078400	505280
TRINITY_DN3847_c0_g1	430160	451200	160280
TRINITY_DN1427_c1_g1	344720	247760	130410
TRINITY_DN11341_c0_g1	459980	601770	250260
TRINITY_DN6056_c0_g1	72907	97499	1419600
TRINITY_DN2145_c0_g1	189000	158930	113470
TRINITY_DN405_c0_g1	291650	355250	246360
TRINITY_DN8910_c0_g1	237550	207650	86477
TRINITY_DN12368_c0_g3	413790	213760	109400
TRINITY_DN1532_c0_g2	105500	109330	50210
TRINITY_DN3723_c0_g3	98280	86689	42284
TRINITY_DN5293_c0_g1	232220	281840	287580
TRINITY_DN5234_c0_g1	201270	216050	119210
TRINITY_DN33141_c0_g1	168720	166730	198200
TRINITY_DN3518_c0_g2	56643	63390	697860
TRINITY_DN12622_c0_g1	159930	182280	95944
TRINITY_DN3385_c0_g1	347630	368150	481880
TRINITY_DN496_c0_g2	67201	66356	54754
TRINITY_DN4027_c0_g1	505170	726320	261250
TRINITY_DN496_c0_g1	206860	205540	110390
TRINITY_DN5138_c0_g1	283260	245800	126060
TRINITY_DN999_c0_g1	16031	18291	28309
TRINITY_DN3960_c0_g1	441340	414620	202100
TRINITY_DN5595_c5_g1	224520	262200	112350
TRINITY_DN3723_c0_g2	36724	20296	8570.1
TRINITY_DN4506_c0_g1	198700	500250	250140
TRINITY_DN999_c0_g2	7090	11391	12109
TRINITY_DN1065_c0_g1	149230	153480	100870
TRINITY_DN4368_c0_g1	209200	243670	148590
TRINITY_DN1372_c0_g1	268510	280540	163720
TRINITY_DN1941_c0_g1	142280	133700	71300
TRINITY_DN2755_c1_g1	165300	313820	103830
TRINITY_DN760_c1_g2	201090	218640	112480
TRINITY_DN2483_c3_g1	190090	231000	572680
TRINITY_DN7278_c0_g2	111470	315970	109210
TRINITY_DN1945_c0_g1	131410	239460	88096
TRINITY_DN7887_c0_g1	265570	269170	174140
TRINITY_DN491_c0_g2	85217	115650	61751
TRINITY_DN1084_c1_g1	73425	78844	54059
TRINITY_DN3290_c1_g1	79190	109210	244890
TRINITY_DN4684_c0_g1	78379	104970	178120
TRINITY_DN39057_c0_g1	80707	107530	49539
TRINITY_DN2275_c0_g1	441640	588010	232560
TRINITY_DN8203_c0_g1	430800	185090	104350
TRINITY_DN847_c0_g2	84979	96162	140960
TRINITY_DN6660_c0_g1	113860	133660	57372
TRINITY_DN219_c2_g1	299980	327370	197940
TRINITY_DN1084_c0_g1	121310	113350	95036
TRINITY_DN3312_c0_g1	89936	91170	52074
TRINITY_DN5161_c0_g1	120400	141730	91696
TRINITY_DN304_c0_g1	66694	70197	49757
TRINITY_DN2457_c1_g1	24857	35557	18572
TRINITY_DN6762_c0_g1	17906	20941	18566
TRINITY_DN10833_c0_g1	21650	17014	37125
TRINITY_DN165_c0_g1	134820	368460	321590
TRINITY_DN4301_c0_g1	81837	87166	151150
TRINITY_DN47002_c0_g1	80243	90204	166650
TRINITY_DN7796_c0_g1	180780	382950	162360
TRINITY_DN3915_c0_g1	6922	3853	3893.7
TRINITY_DN10_c0_g1	264970	315770	285600
TRINITY_DN7285_c0_g1	99771	111310	105390
TRINITY_DN10874_c0_g1	135390	139190	80957
TRINITY_DN1229_c0_g2	118680	142760	89638
TRINITY_DN1474_c0_g1	3555	3044.8	6862.7
TRINITY_DN2575_c0_g1	91555	89192	64511
TRINITY_DN10372_c0_g1	64059	77414	52047
TRINITY_DN7136_c0_g1	31829	24700	9386
TRINITY_DN5922_c5_g2	154650	213580	116810
TRINITY_DN1475_c0_g1	73375	76545	56176
TRINITY_DN7500_c0_g2	129380	106020	62554
TRINITY_DN1584_c0_g1	202320	264540	185620
TRINITY_DN4828_c0_g1	26765	28958	23744
TRINITY_DN5408_c4_g1	378350	148460	105210
TRINITY_DN3232_c0_g1	47659	46843	39097
TRINITY_DN2943_c0_g1	376760	378990	155320
TRINITY_DN223_c0_g1	16724	13947	29152
TRINITY_DN2261_c0_g1	1098	1697.4	5591.8
TRINITY_DN26063_c0_g1	157440	469850	153350
TRINITY_DN6701_c0_g1	6612	5192.4	10263
TRINITY_DN2975_c0_g1	104090	67559	55109
TRINITY_DN122202_c1_g2	101180	129330	2064900
TRINITY_DN250_c0_g1	19674	27108	209480
TRINITY_DN63042_c0_g1	63469	70013	43042
TRINITY_DN5434_c0_g1	160090	228140	139520
TRINITY_DN15043_c0_g1	43755	59389	286120
TRINITY_DN4068_c0_g1	138790	236890	244100
TRINITY_DN5123_c0_g1	60575	108810	85882
TRINITY_DN1384_c1_g2	99109	386330	159870
TRINITY_DN3512_c0_g1	6013	4955.9	4667.1
TRINITY_DN3569_c0_g2	4255	3808.5	21007
TRINITY_DN248556_c0_g1	11606	15089	16758
TRINITY_DN218835_c0_g1	93819	61248	34258
TRINITY_DN1309_c0_g2	98609	90834	60329
TRINITY_DN757_c0_g1	134400	268680	103830
TRINITY_DN1217_c0_g2	138760	157310	129150
TRINITY_DN3517_c0_g1	42786	39482	36586
TRINITY_DN7814_c0_g1	177140	181280	414340
TRINITY_DN2469_c0_g1	66088	66383	58117
TRINITY_DN407_c1_g1	284200	444470	214120
TRINITY_DN5429_c0_g1	44969	34702	29127
TRINITY_DN7500_c0_g1	74970	83144	42312
TRINITY_DN4769_c0_g1	106890	110700	176070
TRINITY_DN138119_c0_g1	90591	96964	45010
TRINITY_DN19239_c0_g1	44573	58436	38089
TRINITY_DN15170_c0_g1	21759	28697	182980
TRINITY_DN122_c0_g1	9549	17613	107050
TRINITY_DN201_c0_g1	81674	70450	51251
TRINITY_DN5787_c2_g1	83457	156740	127290
TRINITY_DN8727_c0_g1	198990	235470	100140
TRINITY_DN3858_c1_g1	246800	203170	90885
TRINITY_DN2941_c0_g1	44727	52220	21612
TRINITY_DN3588_c0_g2	64649	58115	37770
TRINITY_DN7199_c0_g1	44983	48266	24446
TRINITY_DN6609_c0_g1	165940	157610	55464
TRINITY_DN5892_c0_g1	65318	67464	39317
TRINITY_DN10518_c0_g1	191210	220130	91477
TRINITY_DN1585_c0_g1	124050	114310	77727
TRINITY_DN6396_c0_g1	66067	80017	31635
TRINITY_DN9_c0_g4	20494	34623	16623
TRINITY_DN3268_c0_g1	117760	137630	196250
TRINITY_DN4669_c0_g1	50617	48056	41012
TRINITY_DN1284_c0_g1	85092	109860	215000
TRINITY_DN1537_c2_g1	12329	11124	26761
TRINITY_DN2829_c0_g1	87479	79307	32414
TRINITY_DN12191_c0_g1	64417	47344	32652
TRINITY_DN2002_c0_g1	82876	67880	60525
TRINITY_DN7962_c0_g1	66646	72620	28916
TRINITY_DN4880_c0_g1	73719	86681	48041
TRINITY_DN2265_c0_g1	30739	25759	21114
TRINITY_DN5498_c0_g1	60437	74275	50133
TRINITY_DN1645_c0_g1	99977	110020	67700
TRINITY_DN3876_c0_g1	44090	53554	27955
TRINITY_DN102573_c0_g1	70205	69275	41114
TRINITY_DN3556_c0_g1	95266	94624	50947
TRINITY_DN2621_c0_g1	70184	60687	43140
TRINITY_DN3993_c0_g1	18938	19130	25123
TRINITY_DN7796_c0_g2	102760	158200	79864
TRINITY_DN37_c2_g1	144600	134700	78876
TRINITY_DN4495_c0_g1	48397	67002	34741
TRINITY_DN233840_c0_g1	105300	126750	107130
TRINITY_DN760_c2_g2	47401	48739	23937
TRINITY_DN9046_c0_g1	84071	91042	49772
TRINITY_DN3073_c1_g2	47066	52597	37624
TRINITY_DN18318_c0_g1	49111	52864	35687
TRINITY_DN9225_c0_g1	64032	63359	73997
TRINITY_DN4823_c0_g1	97711	117070	71724
TRINITY_DN3823_c0_g1	73069	77979	55059
TRINITY_DN3905_c0_g1	227060	215180	87115
TRINITY_DN3969_c1_g1	47694	52631	58406
TRINITY_DN1520_c1_g1	120070	96652	88320
TRINITY_DN8186_c3_g1	56298	55847	56879
TRINITY_DN794_c0_g3	27529	52631	62148
TRINITY_DN6198_c0_g1	43409	41746	27223
TRINITY_DN32_c0_g1	40423	63937	29409
TRINITY_DN11092_c0_g1	11870	9463.2	6377.6
TRINITY_DN4422_c0_g1	38899	66865	30267
TRINITY_DN223_c1_g2	1517	2702.2	7376.9
TRINITY_DN2238_c0_g1	16888	19484	40861
TRINITY_DN6334_c0_g2	25376	34807	38043
TRINITY_DN51736_c1_g1	114790	134520	57291
TRINITY_DN3989_c0_g1	45673	72529	31052
TRINITY_DN2404_c0_g1	46254	48293	31796
TRINITY_DN8029_c0_g2	75759	77615	69600
TRINITY_DN4474_c0_g1	108190	130090	89379
TRINITY_DN7253_c0_g1	28280	25437	25872
TRINITY_DN24858_c1_g1	25665	20453	16665
TRINITY_DN9231_c0_g1	35983	39018	179800
TRINITY_DN1171_c0_g1	104070	106360	69171
TRINITY_DN17015_c0_g1	122200	112890	88754
TRINITY_DN20507_c0_g1	35982	57799	302660
TRINITY_DN274_c0_g1	20458	21626	12898
TRINITY_DN1763_c0_g1	99523	109480	174240
TRINITY_DN14037_c0_g1	12007	14259	102540
TRINITY_DN294_c0_g1	111050	97898	76721
TRINITY_DN3164_c2_g1	113610	124770	69108
TRINITY_DN407_c1_g2	116250	174510	87732
TRINITY_DN5025_c1_g1	76826	85255	145690
TRINITY_DN16964_c1_g1	305850	136620	75669
TRINITY_DN2200_c3_g1	24690	42788	34327
TRINITY_DN8769_c0_g1	61669	62569	37791
TRINITY_DN13254_c0_g1	36504	40820	62131
TRINITY_DN1357_c1_g1	21336	17944	15030
TRINITY_DN2510_c0_g1	38516	36862	51837
TRINITY_DN6121_c0_g2	54503	53890	27565
TRINITY_DN6736_c0_g2	45299	47376	92008
TRINITY_DN329_c0_g1	33477	34786	20521
TRINITY_DN9803_c0_g2	51791	44954	59719
TRINITY_DN4292_c0_g1	90902	106450	76101
TRINITY_DN5149_c0_g1	55826	70798	101250
TRINITY_DN67269_c0_g1	61157	54689	40016
TRINITY_DN1110_c0_g3	21519	26000	15235
TRINITY_DN2693_c0_g2	81001	159040	79423
TRINITY_DN15940_c0_g1	80870	82461	69960
TRINITY_DN664_c0_g1	39202	38001	43314
TRINITY_DN1408_c1_g1	25500	24696	23075
TRINITY_DN122_c0_g2	2709	7899.2	45865
TRINITY_DN4422_c0_g2	55636	100260	46156
TRINITY_DN559_c1_g1	45019	48167	63456
TRINITY_DN1241_c0_g1	60974	60893	31882
TRINITY_DN5818_c0_g1	79711	66909	27610
TRINITY_DN2147_c2_g1	128680	126540	101350
TRINITY_DN5072_c1_g1	43079	43491	56677
TRINITY_DN13195_c0_g1	37918	36803	34263
TRINITY_DN4525_c0_g1	5825	8939.4	5272.5
TRINITY_DN2171_c1_g1	6385	10071	118850
TRINITY_DN3712_c0_g1	97980	96816	78143
TRINITY_DN416_c0_g1	40388	57049	34916
TRINITY_DN11542_c0_g1	7283	10045	71260
TRINITY_DN4900_c0_g1	152850	162070	78963
TRINITY_DN33141_c0_g2	17761	20528	46395
TRINITY_DN1437_c0_g1	38483	38118	25703
TRINITY_DN4580_c0_g2	87787	125460	62226
TRINITY_DN304_c1_g1	29039	41557	32000
TRINITY_DN6229_c0_g1	22430	24159	64212
TRINITY_DN2661_c2_g2	23580	38302	296060
TRINITY_DN3787_c0_g1	70072	75996	48004
TRINITY_DN1110_c0_g1	13399	18193	10745
TRINITY_DN1554_c0_g1	91011	103750	61275
TRINITY_DN3270_c0_g1	77400	68302	38965
TRINITY_DN15253_c0_g1	50861	48979	22997
TRINITY_DN53017_c0_g1	129000	237530	86266
TRINITY_DN3096_c0_g1	25062	41552	62043
TRINITY_DN5576_c0_g1	218850	192080	72937
TRINITY_DN2590_c0_g1	208430	230950	85477
TRINITY_DN10330_c0_g1	49354	39735	22736
TRINITY_DN3393_c0_g1	67592	52959	30062
TRINITY_DN24176_c1_g1	43129	40497	27163
TRINITY_DN1887_c0_g1	48461	47094	101860
TRINITY_DN1297_c0_g1	19637	18232	23589
TRINITY_DN5046_c0_g1	54436	57881	182090
TRINITY_DN7239_c0_g1	6581	11830	96756
TRINITY_DN2242_c0_g2	46800	41746	78144
TRINITY_DN7285_c0_g2	19464	19119	12745
TRINITY_DN271824_c0_g1	74177	74177	40375
TRINITY_DN1688_c0_g2	13554	10499	16085
TRINITY_DN1104_c0_g1	95177	100710	111680
TRINITY_DN2938_c0_g1	28690	28896	266710
TRINITY_DN1245_c0_g1	17008	18236	36850
TRINITY_DN3657_c0_g1	57873	72050	28313
TRINITY_DN2284_c0_g1	88899	85683	48348
TRINITY_DN3216_c0_g2	115430	107450	141780
TRINITY_DN8933_c0_g1	49113	44277	24434
TRINITY_DN104_c3_g1	48330	41809	17972
TRINITY_DN9_c0_g7	7468	9713.4	3224
TRINITY_DN3982_c0_g1	37235	46041	22017
TRINITY_DN5329_c0_g1	65706	67302	74122
TRINITY_DN2551_c1_g2	126660	106290	53119
TRINITY_DN1049_c0_g1	52883	53578	32635
TRINITY_DN1084_c3_g1	37549	42175	29294
TRINITY_DN1242_c0_g1	22062	40165	64457
TRINITY_DN19514_c0_g1	70809	78452	135890
TRINITY_DN7483_c0_g2	76754	79514	37881
TRINITY_DN1458_c2_g1	5553	6234.3	4300.1
TRINITY_DN4323_c0_g1	17446	17542	19426
TRINITY_DN6629_c3_g1	29559	44053	30999
TRINITY_DN1860_c0_g1	69480	80094	31113
TRINITY_DN23418_c0_g1	31832	37559	22925
TRINITY_DN3829_c0_g1	60659	45051	32629
TRINITY_DN1100_c0_g1	46822	49864	24086
TRINITY_DN165_c0_g2	48307	122120	371330
TRINITY_DN529_c2_g1	20579	22322	26216
TRINITY_DN16478_c0_g1	44696	41099	68122
TRINITY_DN3280_c0_g1	84341	67505	28161
TRINITY_DN1689_c0_g1	21347	17495	19774
TRINITY_DN5801_c0_g1	36715	49851	28047
TRINITY_DN717_c0_g1	39813	40198	64234
TRINITY_DN33725_c0_g1	2507	4383.6	18393
TRINITY_DN9466_c1_g1	15422	19434	125790
TRINITY_DN2903_c0_g1	50522	51540	43370
TRINITY_DN6_c1_g1	33531	31382	80339
TRINITY_DN427_c0_g1	40242	42068	26048
TRINITY_DN16983_c0_g1	20467	15303	12543
TRINITY_DN24931_c0_g1	36050	58816	26234
TRINITY_DN3946_c0_g1	27495	29098	64421
TRINITY_DN13823_c0_g1	23076	21280	14368
TRINITY_DN9069_c0_g1	75758	77150	42168
TRINITY_DN5027_c0_g1	51716	52343	34589
TRINITY_DN8369_c0_g1	37344	36432	38705
TRINITY_DN7483_c0_g1	73416	70969	39074
TRINITY_DN4259_c3_g1	26897	25650	52427
TRINITY_DN11091_c0_g1	76203	68445	46344
TRINITY_DN3520_c0_g3	52559	47621	29735
TRINITY_DN139_c0_g1	104030	131480	69610
TRINITY_DN15690_c0_g2	18562	16973	11461
TRINITY_DN1990_c1_g1	35962	47963	67394
TRINITY_DN10235_c1_g1	81005	71470	37569
TRINITY_DN46165_c0_g2	1541	1821.1	1840.1
TRINITY_DN1532_c1_g1	7172	7545.2	6962.3
TRINITY_DN3606_c0_g1	39285	38278	43252
TRINITY_DN4203_c0_g1	2856	2851	1984.2
TRINITY_DN15656_c0_g1	9501	7693.4	7758.4
TRINITY_DN754_c1_g2	26751	40210	20928
TRINITY_DN3110_c0_g1	52436	61976	50339
TRINITY_DN13391_c0_g1	79059	89653	43508
TRINITY_DN12334_c0_g1	20153	20979	115710
TRINITY_DN353_c1_g1	39104	46498	42996
TRINITY_DN5762_c0_g1	42878	53097	36197
TRINITY_DN1047_c0_g1	46841	53309	93125
TRINITY_DN1693_c0_g3	27918	25254	20433
TRINITY_DN1081_c0_g1	47522	31731	41245
TRINITY_DN18445_c0_g1	106650	118080	146760
TRINITY_DN6071_c0_g1	3521	7198.7	7385.2
TRINITY_DN6170_c0_g1	76863	48547	23362
TRINITY_DN3847_c3_g1	36539	35567	10957
TRINITY_DN876_c0_g1	53621	54030	26324
TRINITY_DN3964_c1_g1	61163	51482	52089
TRINITY_DN6609_c0_g2	37931	28821	14558
TRINITY_DN2018_c0_g1	17634	13639	29556
TRINITY_DN1805_c0_g2	72449	59224	33968
TRINITY_DN22318_c0_g1	14906	18219	188280
TRINITY_DN4947_c0_g1	30506	29035	22843
TRINITY_DN3931_c0_g1	53014	48137	33939
TRINITY_DN3996_c2_g2	26687	28023	32799
TRINITY_DN8222_c0_g1	76700	61907	31891
TRINITY_DN3847_c3_g2	533	563.129	229.103
TRINITY_DN990_c2_g1	21401	21427	36742
TRINITY_DN1998_c0_g1	48409	41530	34810
TRINITY_DN3164_c5_g1	61240	62345	38376
TRINITY_DN1111_c0_g1	53216	46765	68960
TRINITY_DN44194_c1_g1	10377	17963	156250
TRINITY_DN2452_c0_g1	45318	43720	70939
TRINITY_DN2324_c0_g1	61260	59121	26672
TRINITY_DN7012_c0_g1	10166	13771	55271
TRINITY_DN552_c0_g1	102230	119140	100790
TRINITY_DN942_c0_g1	67101	46144	33361
TRINITY_DN33206_c0_g1	75354	81725	42086
TRINITY_DN4281_c0_g1	37596	37510	24175
TRINITY_DN10182_c0_g1	4006	3500.7	2609.3
TRINITY_DN1345_c0_g1	55710	51859	32458
TRINITY_DN1209_c1_g1	83867	107500	203050
TRINITY_DN4260_c0_g1	71787	70185	42162
TRINITY_DN16394_c0_g1	16397	12046	26688
TRINITY_DN19791_c0_g1	14384	20848	175240
TRINITY_DN3914_c0_g1	57091	53818	36071
TRINITY_DN2092_c0_g1	32669	39973	32433
TRINITY_DN11099_c0_g1	41852	115510	49006
TRINITY_DN11486_c0_g1	20711	24999	18805
TRINITY_DN10117_c0_g1	27376	28008	11142
TRINITY_DN310_c0_g1	62310	66206	59242
TRINITY_DN947_c2_g1	22703	28691	35973
TRINITY_DN104_c2_g2	77299	71470	49892
TRINITY_DN1408_c0_g2	31365	28103	17269
TRINITY_DN5544_c0_g2	26840	23722	28858
TRINITY_DN4734_c0_g1	85500	113560	57078
TRINITY_DN5177_c0_g3	321	166.431	1373.6
TRINITY_DN143497_c0_g2	86893	91249	35815
TRINITY_DN4189_c0_g1	66477	58946	51398
TRINITY_DN4222_c0_g1	67296	68716	45676
TRINITY_DN2632_c0_g1	40364	38101	94414
TRINITY_DN2357_c0_g1	121620	171120	75017
TRINITY_DN1482_c0_g1	16177	21798	47472
TRINITY_DN6701_c1_g1	1072	1163.3	3318.4
TRINITY_DN1470_c0_g1	34932	34064	37466
TRINITY_DN1242_c0_g2	36431	45725	61293
TRINITY_DN26576_c0_g1	64774	56984	39589
TRINITY_DN10048_c0_g1	11493	16617	56663
TRINITY_DN30302_c0_g1	53465	45673	32398
TRINITY_DN3725_c0_g1	18559	19639	23540
TRINITY_DN2950_c0_g1	40690	48747	20070
TRINITY_DN2658_c0_g1	94678	103310	53194
TRINITY_DN2661_c0_g1	6291	11578	49331
TRINITY_DN29624_c0_g2	42907	40732	18097
TRINITY_DN13367_c0_g1	19815	25307	156240
TRINITY_DN943_c0_g1	4211	4705.7	8600.2
TRINITY_DN348_c1_g1	47022	50228	19902
TRINITY_DN15503_c0_g1	26688	27812	55086
TRINITY_DN17510_c0_g2	27866	40425	50086
TRINITY_DN6632_c0_g1	30792	29655	14017
TRINITY_DN7466_c0_g1	54079	57954	67653
TRINITY_DN2921_c0_g1	23036	41448	60039
TRINITY_DN1712_c0_g1	24656	22631	20325
TRINITY_DN11547_c0_g2	35779	46578	18099
TRINITY_DN7889_c0_g1	31664	38666	25073
TRINITY_DN1847_c0_g1	75023	84330	43344
TRINITY_DN7261_c0_g1	31891	28806	26128
TRINITY_DN10289_c0_g1	33669	34169	20510
TRINITY_DN1682_c0_g1	104760	109570	72049
TRINITY_DN8683_c0_g1	119600	99034	42609
TRINITY_DN10744_c0_g1	27439	27832	20715
TRINITY_DN800_c0_g1	51368	65608	78324
TRINITY_DN332_c0_g1	52982	51884	83625
TRINITY_DN4167_c0_g1	30242	31318	25289
TRINITY_DN2035_c1_g1	43056	37222	28179
TRINITY_DN15690_c0_g1	1298	1013.4	764.023
TRINITY_DN8600_c0_g1	44013	36259	27003
TRINITY_DN12118_c0_g1	31306	35161	20025
TRINITY_DN15514_c0_g1	53804	80075	35909
TRINITY_DN1275_c1_g1	33681	35744	194720
TRINITY_DN2127_c0_g2	26099	23026	46883
TRINITY_DN722_c0_g1	23037	22727	42010
TRINITY_DN5948_c0_g1	8821	8473.7	39565
TRINITY_DN3101_c0_g1	39760	46250	43254
TRINITY_DN8299_c0_g1	40461	50015	379670
TRINITY_DN5549_c0_g1	12535	21643	59283
TRINITY_DN1762_c0_g1	26133	25522	17282
TRINITY_DN2833_c0_g1	56164	47683	31582
TRINITY_DN7859_c0_g3	11657	14929	12698
TRINITY_DN123_c0_g1	56116	44239	46233
TRINITY_DN4456_c0_g1	13075	14849	11025
TRINITY_DN2374_c0_g1	29396	46753	123260
TRINITY_DN3304_c0_g1	9288	13014	50331
TRINITY_DN5024_c0_g1	20647	22106	36778
TRINITY_DN8905_c0_g1	18863	27493	24669
TRINITY_DN5544_c0_g3	7222	6412.1	4490.8
TRINITY_DN3207_c2_g2	15070	13857	88766
TRINITY_DN6784_c0_g1	24154	29672	73798
TRINITY_DN13823_c0_g2	11908	11693	17356
TRINITY_DN4910_c0_g1	35120	74661	42170
TRINITY_DN754_c1_g1	14740	13059	11670
TRINITY_DN757_c0_g2	56399	56298	101010
TRINITY_DN4424_c0_g1	24739	26335	13787
TRINITY_DN15894_c0_g1	548	701.062	5878.9
TRINITY_DN16792_c0_g1	76945	58732	34313
TRINITY_DN13124_c0_g1	19295	53980	21697
TRINITY_DN28838_c1_g1	37775	26261	16926
TRINITY_DN17878_c0_g1	85831	60381	27327
TRINITY_DN24163_c0_g2	82286	75264	38231
TRINITY_DN3632_c0_g1	22596	24485	56104
TRINITY_DN9536_c0_g1	19148	19508	41435
TRINITY_DN7606_c0_g1	71986	112270	75682
TRINITY_DN1816_c0_g2	36186	36510	19203
TRINITY_DN4033_c0_g1	17779	21509	14848
TRINITY_DN5072_c0_g1	3747	4629.9	2177
TRINITY_DN1333_c0_g2	50690	42967	35195
TRINITY_DN9991_c0_g1	47791	47142	31735
TRINITY_DN807_c0_g2	22734	25035	34927
TRINITY_DN4148_c0_g1	20052	19416	59362
TRINITY_DN1215_c0_g1	25126	25272	27639
TRINITY_DN898_c0_g1	20978	21037	12639
TRINITY_DN22342_c0_g1	59065	47177	43625
TRINITY_DN4902_c0_g1	116050	134290	243580
TRINITY_DN3608_c0_g1	37676	31421	35238
TRINITY_DN55399_c0_g1	25865	36965	47594
TRINITY_DN15619_c0_g1	32886	32015	20079
TRINITY_DN6407_c0_g1	30929	26104	12195
TRINITY_DN5612_c0_g3	40269	51706	24412
TRINITY_DN391_c0_g1	7047	7053.4	9332.1
TRINITY_DN620_c0_g1	57005	63410	145500
TRINITY_DN2331_c2_g1	24906	21678	17227
TRINITY_DN9749_c0_g1	17833	19949	56234
TRINITY_DN1025_c0_g1	16401	15314	9748.8
TRINITY_DN4759_c0_g1	31546	32278	20014
TRINITY_DN4287_c0_g1	30667	27402	18576
TRINITY_DN10213_c0_g2	22915	27132	23963
TRINITY_DN7528_c0_g1	14055	20752	17483
TRINITY_DN5737_c0_g2	14674	18305	71847
TRINITY_DN1474_c4_g1	1044	685.672	1546.7
TRINITY_DN4401_c0_g1	35296	32045	35472
TRINITY_DN31413_c0_g1	59323	67210	41777
TRINITY_DN2267_c0_g1	19657	22836	30103
TRINITY_DN8343_c0_g1	69355	68123	190000
TRINITY_DN9802_c0_g1	36216	32585	24808
TRINITY_DN16673_c0_g1	20000	16883	16650
TRINITY_DN20605_c0_g1	17047	25609	81487
TRINITY_DN7747_c0_g1	923	1177.6	1322.8
TRINITY_DN1659_c0_g1	15173	19347	24736
TRINITY_DN4005_c0_g1	8192	6460.6	3775.5
TRINITY_DN4396_c0_g1	12205	8750.2	27103
TRINITY_DN1228_c0_g1	46999	39816	18634
TRINITY_DN1795_c0_g2	41754	41656	70626
TRINITY_DN5214_c0_g1	80778	52195	27239
TRINITY_DN3750_c0_g1	26562	24480	34461
TRINITY_DN1690_c0_g1	29762	27936	22108
TRINITY_DN692_c0_g1	36462	28113	18225
TRINITY_DN4485_c0_g1	33860	33496	132340
TRINITY_DN3379_c0_g2	21748	63013	147270
TRINITY_DN1838_c1_g1	53	437.736	1035.6
TRINITY_DN199_c0_g1	23749	16807	13835
TRINITY_DN2566_c0_g2	19243	26991	10252
TRINITY_DN17839_c0_g2	15799	21672	27431
TRINITY_DN6223_c0_g1	40178	36723	25821
TRINITY_DN300_c0_g1	11987	13845	23088
TRINITY_DN4905_c0_g2	16836	17474	10542
TRINITY_DN26116_c2_g1	499	688.522	617.853
TRINITY_DN1522_c1_g1	17921	17892	23785
TRINITY_DN3375_c0_g1	28015	29753	17457
TRINITY_DN7320_c0_g1	23293	19185	6209.6
TRINITY_DN3913_c2_g1	12749	10908	54660
TRINITY_DN5462_c0_g1	23130	21824	15396
TRINITY_DN4675_c0_g1	8914	17506	46496
TRINITY_DN3633_c1_g1	267	934.179	1334.2
TRINITY_DN1396_c1_g1	26407	20355	20323
TRINITY_DN4234_c0_g1	22831	15648	10815
TRINITY_DN1402_c0_g3	19424	18615	14625
TRINITY_DN27321_c0_g1	80950	74909	39190
TRINITY_DN4048_c0_g1	24629	22062	16928
TRINITY_DN2173_c0_g1	14677	16442	10743
TRINITY_DN1227_c0_g1	9874	12631	16026
TRINITY_DN2407_c0_g1	19967	18492	10351
TRINITY_DN417_c0_g1	18697	18026	17257
TRINITY_DN15824_c0_g1	109670	149880	73772
TRINITY_DN6775_c0_g2	11364	11768	11757
TRINITY_DN6041_c0_g1	40499	68666	33089
TRINITY_DN2993_c0_g1	19876	18771	10915
TRINITY_DN17302_c0_g1	9919	6632.7	12219
TRINITY_DN3539_c0_g1	55172	43517	29544
TRINITY_DN11907_c0_g1	34919	27867	49974
TRINITY_DN12270_c0_g2	13496	19161	44196
TRINITY_DN300_c0_g2	10123	10660	17703
TRINITY_DN1174_c0_g2	12550	11764	18606
TRINITY_DN12809_c0_g1	27484	30011	31573
TRINITY_DN1113_c0_g1	32837	37947	34492
TRINITY_DN18223_c0_g1	22127	26011	98556
TRINITY_DN8730_c0_g1	54530	46611	29279
TRINITY_DN8348_c0_g1	40798	38092	55474
TRINITY_DN11574_c1_g1	62236	28384	16636
TRINITY_DN5824_c0_g1	12068	17293	9235.7
TRINITY_DN3236_c0_g1	12044	14408	18300
TRINITY_DN8825_c0_g1	15125	9954.5	14364
TRINITY_DN5694_c0_g1	39870	34627	32563
TRINITY_DN542_c0_g1	43792	35934	27346
TRINITY_DN902_c5_g1	26845	30110	39926
TRINITY_DN6422_c0_g1	3977	5249.4	1500.1
TRINITY_DN15214_c0_g3	23863	23119	17973
TRINITY_DN1023_c0_g2	44297	43947	141950
TRINITY_DN1317_c0_g1	25092	27149	22559
TRINITY_DN10196_c0_g1	6597	11164	153370
TRINITY_DN276_c1_g1	34537	39482	27617
TRINITY_DN3007_c0_g1	21551	32200	19421
TRINITY_DN3974_c0_g1	3000	4977.5	2699.5
TRINITY_DN4003_c1_g1	24143	28600	27846
TRINITY_DN3216_c0_g1	22808	19445	24186
TRINITY_DN1706_c0_g1	18818	19911	29369
TRINITY_DN12414_c0_g1	1680	3248.8	4392.4
TRINITY_DN615_c0_g1	27684	24064	16173
TRINITY_DN2971_c0_g1	20839	20386	11183
TRINITY_DN11954_c0_g1	104940	65023	48882
TRINITY_DN8799_c0_g1	29711	29205	22731
TRINITY_DN7916_c0_g1	18773	20819	23775
TRINITY_DN5356_c0_g1	25645	22773	11062
TRINITY_DN1972_c0_g1	27664	26670	58145
TRINITY_DN4261_c0_g1	14015	15621	19452
TRINITY_DN334_c0_g1	9554	15988	41715
TRINITY_DN92015_c0_g2	9805	35015	14462
TRINITY_DN3589_c1_g1	11811	10392	5617.7
TRINITY_DN17603_c0_g1	41669	50365	20603
TRINITY_DN6898_c1_g1	30648	25364	12485
TRINITY_DN3191_c0_g1	26044	27254	27614
TRINITY_DN8186_c1_g1	29328	27768	63653
TRINITY_DN1117_c0_g3	8375	9757.3	70929
TRINITY_DN270221_c0_g1	123450	183110	63588
TRINITY_DN6173_c0_g1	23008	33783	18160
TRINITY_DN76_c0_g1	11317	7878.7	3744.4
TRINITY_DN39273_c0_g1	38829	40326	29575
TRINITY_DN38228_c0_g1	12251	23418	47858
TRINITY_DN102_c0_g1	130220	123840	71567
TRINITY_DN51515_c0_g3	4032	4683.4	5339.9
TRINITY_DN854_c0_g1	17291	20586	48421
TRINITY_DN2711_c0_g2	34071	34593	32451
TRINITY_DN180_c0_g1	8990	9071.6	6333
TRINITY_DN45946_c0_g2	32473	37577	55799
TRINITY_DN46553_c0_g1	211510	324590	108760
TRINITY_DN2305_c0_g1	51740	80977	33689
TRINITY_DN1261_c0_g1	29869	27470	25395
TRINITY_DN6138_c0_g1	30958	33374	36068
TRINITY_DN1456_c0_g1	12425	5738.4	5347.1
TRINITY_DN5558_c0_g1	8731	11458	20108
TRINITY_DN5503_c0_g2	24096	24732	17250
TRINITY_DN370_c0_g1	28855	26103	14738
TRINITY_DN2670_c0_g1	34191	37237	105490
TRINITY_DN2768_c0_g1	166780	188400	113100
TRINITY_DN51068_c1_g1	109080	99384	74054
TRINITY_DN9486_c0_g2	16927	18913	40617
TRINITY_DN59648_c0_g1	9110	10845	16502
TRINITY_DN1390_c0_g1	13183	19181	79235
TRINITY_DN2662_c0_g1	20870	29295	87802
TRINITY_DN5871_c0_g2	32194	29458	14593
TRINITY_DN983_c0_g1	12373	12182	25303
TRINITY_DN13821_c0_g1	12577	17309	82904
TRINITY_DN6686_c0_g1	95371	116810	44412
TRINITY_DN10423_c0_g1	38852	41393	28812
TRINITY_DN19268_c0_g1	17510	18580	16967
TRINITY_DN23460_c0_g1	18804	23201	46794
TRINITY_DN1840_c1_g2	8236	8128.9	3731
TRINITY_DN2020_c0_g1	9982	8643	6610.8
TRINITY_DN4172_c1_g1	16522	21075	14596
TRINITY_DN13033_c0_g4	27001	21537	22480
TRINITY_DN9340_c0_g1	3486	5256.8	10775
TRINITY_DN16106_c0_g2	67866	72432	42768
TRINITY_DN8667_c0_g1	67866	72432	42768
TRINITY_DN10653_c0_g1	29788	39348	21595
TRINITY_DN23326_c0_g1	16292	19354	57179
TRINITY_DN5174_c0_g1	13951	13443	8727.7
TRINITY_DN3518_c0_g1	10855	25463	60390
TRINITY_DN14049_c0_g1	63317	64914	41281
TRINITY_DN207_c0_g1	14214	12392	12844
TRINITY_DN509_c1_g1	6440	7948.2	11159
TRINITY_DN6298_c0_g1	20150	25614	151320
TRINITY_DN22762_c0_g1	13843	17036	6487.5
TRINITY_DN1101_c0_g1	14932	10821	4633.9
TRINITY_DN81045_c0_g1	39790	46813	17941
TRINITY_DN7141_c0_g1	21944	26883	24845
TRINITY_DN3239_c0_g1	18015	17159	11999
TRINITY_DN1795_c0_g1	18329	19241	10635
TRINITY_DN634_c3_g1	17534	20192	41568
TRINITY_DN31661_c0_g1	7764	6859	9658.6
TRINITY_DN11770_c0_g1	32929	28558	20321
TRINITY_DN7448_c0_g1	5278	8466.9	31903
TRINITY_DN58_c0_g1	23938	22612	34424
TRINITY_DN5848_c0_g1	18074	16683	26634
TRINITY_DN2269_c0_g1	26934	22482	26866
TRINITY_DN5188_c0_g1	14877	20909	32640
TRINITY_DN7973_c0_g1	3628	4467.4	6685.5
TRINITY_DN9699_c0_g1	6669	6058.8	5373
TRINITY_DN19030_c0_g1	75514	57466	60152
TRINITY_DN1351_c0_g1	21844	27499	36903
TRINITY_DN8839_c0_g1	45837	58545	31377
TRINITY_DN38_c2_g1	36395	39108	17460
TRINITY_DN118_c0_g1	33864	27374	22459
TRINITY_DN5358_c0_g1	18851	22583	16997
TRINITY_DN3710_c0_g1	30482	21952	24881
TRINITY_DN1862_c0_g2	15445	14317	9721.9
TRINITY_DN9319_c0_g1	38377	29454	45192
TRINITY_DN4435_c0_g1	12240	11068	8564.9
TRINITY_DN3722_c0_g1	42593	43189	44438
TRINITY_DN1532_c1_g2	1631	2192.1	1677.3
TRINITY_DN3745_c1_g1	1860	4221.2	12259
TRINITY_DN17486_c0_g1	23460	16432	12889
TRINITY_DN14781_c0_g2	18893	16447	13036
TRINITY_DN19643_c0_g1	4269	10062	4736.5
TRINITY_DN3744_c0_g1	16667	18803	14167
TRINITY_DN2909_c2_g1	13446	11386	6059.3
TRINITY_DN4744_c0_g1	7006	8725.1	22538
TRINITY_DN1140_c0_g1	16546	16198	13121
TRINITY_DN773_c0_g1	9124	11178	9379.8
TRINITY_DN4910_c0_g2	16341	36528	12819
TRINITY_DN953_c0_g1	10931	9503.1	25539
TRINITY_DN10882_c0_g1	5613	5701.4	3614.9
TRINITY_DN2010_c0_g2	752	1107.4	9917.8
TRINITY_DN11318_c0_g1	2599	2077.5	1851.5
TRINITY_DN74_c0_g1	23999	37850	20080
TRINITY_DN5802_c0_g1	39020	31055	16830
TRINITY_DN7656_c1_g1	19760	17292	15821
TRINITY_DN1158_c2_g1	8060	12829	10983
TRINITY_DN78672_c0_g1	27709	20084	16694
TRINITY_DN717_c0_g2	4582	4296.4	9033.5
TRINITY_DN3231_c0_g1	56081	52011	39291
TRINITY_DN4166_c0_g1	24273	19890	8964.1
TRINITY_DN10239_c0_g1	833	744.949	830.37
TRINITY_DN2109_c0_g1	10781	9541.3	14366
TRINITY_DN14305_c0_g1	48756	42013	20175
TRINITY_DN2943_c2_g1	29128	37431	13240
TRINITY_DN2010_c0_g3	745	2352.3	25762
TRINITY_DN3944_c0_g1	12658	14256	8740.1
TRINITY_DN5057_c0_g1	6959	6721.1	5408.3
TRINITY_DN3806_c0_g1	8908	8759.3	25245
TRINITY_DN5814_c0_g1	12448	16214	9274
TRINITY_DN1764_c0_g1	22583	19179	25444
TRINITY_DN6437_c0_g1	16308	17950	8435.4
TRINITY_DN2905_c0_g2	5266	8360.3	5818.8
TRINITY_DN7777_c0_g2	25577	22093	40732
TRINITY_DN6565_c0_g1	20704	21916	11296
TRINITY_DN2198_c0_g1	21260	19736	21556
TRINITY_DN38271_c0_g1	8599	10758	20470
TRINITY_DN3_c0_g1	9178	8616.2	22542
TRINITY_DN656_c0_g1	20420	22279	20988
TRINITY_DN5938_c0_g1	35328	34733	21302
TRINITY_DN4836_c1_g1	22368	8771.2	3298.7
TRINITY_DN10710_c0_g1	17888	12047	7331.3
TRINITY_DN4364_c0_g1	63326	66030	116040
TRINITY_DN2741_c0_g1	10312	10294	18523
TRINITY_DN4250_c3_g1	18614	16252	9511.4
TRINITY_DN10196_c0_g2	12192	13655	103360
TRINITY_DN38_c0_g3	8422	7816	5297.4
TRINITY_DN4430_c0_g1	26682	24181	17029
TRINITY_DN10145_c0_g1	19225	17089	9400.5
TRINITY_DN35401_c0_g1	7115	10041	14666
TRINITY_DN19005_c0_g1	49271	55643	71741
TRINITY_DN13071_c0_g1	12212	10289	43846
TRINITY_DN5708_c0_g1	20446	21305	27842
TRINITY_DN1349_c0_g2	13765	15521	80614
TRINITY_DN7797_c0_g2	26116	32464	63326
TRINITY_DN23445_c0_g3	7441	5310.4	3166
TRINITY_DN8433_c0_g1	21872	16091	10246
TRINITY_DN7404_c1_g2	39550	33087	199980
TRINITY_DN17047_c0_g1	8053	8071.3	18559
TRINITY_DN3912_c0_g1	5550	10545	42830
TRINITY_DN14023_c0_g1	16930	16957	10131
TRINITY_DN1918_c0_g1	23034	22504	58823
TRINITY_DN777_c1_g1	9660	11886	7300.2
TRINITY_DN2005_c0_g1	18840	12776	28085
TRINITY_DN2152_c1_g1	37989	33045	24164
TRINITY_DN4810_c0_g2	70212	75094	105620
TRINITY_DN1158_c0_g1	5734	8179.1	3410.6
TRINITY_DN528_c0_g1	3938	6814.5	40282
TRINITY_DN24368_c0_g1	7595	7836.5	3975.6
TRINITY_DN347_c0_g1	37566	33927	108120
TRINITY_DN11089_c0_g1	25971	22081	11342
TRINITY_DN7471_c1_g1	20972	20968	18869
TRINITY_DN22762_c0_g2	235	223.428	97.4467
TRINITY_DN2075_c0_g1	11656	13291	19087
TRINITY_DN3976_c0_g1	10547	13360	7332.3
TRINITY_DN3826_c0_g1	13063	20244	24616
TRINITY_DN4039_c0_g1	14615	15712	20123
TRINITY_DN10431_c0_g1	22619	25728	47067
TRINITY_DN10439_c0_g1	12099	10906	59590
TRINITY_DN5902_c0_g1	463610	649650	331080
TRINITY_DN6352_c0_g2	1828	2943.3	18825
TRINITY_DN5887_c0_g1	2543	2585.4	4967.7
TRINITY_DN207_c0_g2	1690	2396.1	2084.7
TRINITY_DN3906_c0_g1	25413	22949	11768
TRINITY_DN2171_c0_g1	18205	28803	82497
TRINITY_DN8973_c0_g1	11670	12166	78557
TRINITY_DN13082_c0_g1	19426	21771	25074
TRINITY_DN1810_c0_g1	9170	9738.5	11340
TRINITY_DN1773_c0_g2	12829	19611	38117
TRINITY_DN411919_c0_g1	8149	14331	45775
TRINITY_DN7415_c0_g1	44147	42969	41950
TRINITY_DN7901_c0_g1	22228	29977	15174
TRINITY_DN368_c0_g1	30617	32822	25610
TRINITY_DN4641_c0_g1	14086	14662	21335
TRINITY_DN3925_c0_g1	18570	20680	16476
TRINITY_DN4124_c0_g1	29420	23050	21301
TRINITY_DN11743_c0_g2	23657	21608	14676
TRINITY_DN6591_c0_g1	2379	2476.5	1439.9
TRINITY_DN12807_c0_g1	13600	13205	58664
TRINITY_DN13873_c0_g1	23299	28175	87506
TRINITY_DN7510_c0_g2	74232	63640	36763
TRINITY_DN3862_c0_g2	21785	22962	26453
TRINITY_DN23208_c0_g2	33562	28253	20415
TRINITY_DN324482_c0_g1	8259	8218.4	17827
TRINITY_DN31350_c0_g2	10344	16011	5813.6
TRINITY_DN1589_c2_g1	19687	31021	51059
TRINITY_DN5324_c0_g2	13675	13432	121100
TRINITY_DN8787_c0_g1	14973	16646	9547.7
TRINITY_DN9678_c1_g1	6861	8463.5	43451
TRINITY_DN4169_c0_g1	11029	12295	12324
TRINITY_DN23343_c0_g1	28412	48076	37660
TRINITY_DN1920_c0_g1	37566	39815	21951
TRINITY_DN3716_c0_g1	8263	6967.9	5649.8
TRINITY_DN225_c0_g3	5663	7841.6	8956.8
TRINITY_DN1127_c2_g3	24223	32726	12052
TRINITY_DN1497_c0_g2	32781	33873	12687
TRINITY_DN15388_c0_g1	7768	7890.6	27042
TRINITY_DN8708_c0_g1	12968	14892	40765
TRINITY_DN2885_c0_g1	2626	2551.8	1057.4
TRINITY_DN6288_c0_g1	622	583.648	1341.4
TRINITY_DN1224_c0_g1	100370	106160	67343
TRINITY_DN118711_c0_g1	7141	20200	6556.9
TRINITY_DN8421_c0_g1	20752	21338	11517
TRINITY_DN174_c0_g1	12075	15519	138790
TRINITY_DN2929_c0_g1	15154	10653	8995.2
TRINITY_DN15018_c0_g2	28491	23971	16725
TRINITY_DN2331_c1_g1	32944	30353	15370
TRINITY_DN10409_c0_g1	4526	6749	23986
TRINITY_DN22543_c0_g1	19624	20805	12579
TRINITY_DN5989_c0_g1	1186	1733.8	2477.6
TRINITY_DN15968_c0_g1	5328	6430.4	7202.8
TRINITY_DN11918_c0_g1	33361	29151	22489
TRINITY_DN5006_c1_g1	24954	20225	23721
TRINITY_DN17247_c0_g1	5235	7072.2	27714
TRINITY_DN4020_c0_g1	13910	14413	40813
TRINITY_DN1503_c0_g2	21003	5987.5	5659.2
TRINITY_DN2127_c2_g2	2158	2840.2	2117.9
TRINITY_DN10663_c0_g1	9053	12730	17913
TRINITY_DN29926_c0_g1	1755	3076.1	12992
TRINITY_DN1777_c0_g1	11683	10547	7225.6
TRINITY_DN3743_c0_g1	21373	22238	15230
TRINITY_DN2164_c0_g1	18319	17653	49032
TRINITY_DN214_c0_g1	18356	17318	35777
TRINITY_DN1218_c0_g1	18347	15643	22848
TRINITY_DN3947_c0_g1	8490	8901.2	4605.9
TRINITY_DN5533_c1_g1	17960	16502	27454
TRINITY_DN4321_c0_g1	9953	9812	62043
TRINITY_DN8778_c0_g1	13652	17211	21245
TRINITY_DN1153_c1_g1	23159	44076	31218
TRINITY_DN37_c0_g4	11632	13369	64960
TRINITY_DN22074_c1_g1	28787	26500	25455
TRINITY_DN2044_c0_g1	36348	34223	24265
TRINITY_DN7859_c0_g1	3142	7311	4297
TRINITY_DN7296_c0_g1	9446	12373	27032
TRINITY_DN3337_c1_g1	1798	1829	727.74
TRINITY_DN2190_c0_g1	15578	11900	31888
TRINITY_DN5092_c0_g2	12365	14628	8518.3
TRINITY_DN9577_c2_g1	6033	11226	6324.7
TRINITY_DN401_c0_g1	11554	13285	86694
TRINITY_DN18390_c0_g1	14663	13676	47874
TRINITY_DN8948_c0_g1	18705	15929	33612
TRINITY_DN4023_c0_g1	31518	21713	41816
TRINITY_DN25359_c0_g1	46057	47197	40228
TRINITY_DN617_c0_g2	8645	14673	42139
TRINITY_DN4772_c1_g1	16886	24521	24222
TRINITY_DN10011_c2_g1	33507	35427	16103
TRINITY_DN4054_c0_g1	9784	11618	7902.5
TRINITY_DN14090_c0_g1	1621	3206.1	15578
TRINITY_DN1841_c0_g1	35956	39125	30592
TRINITY_DN861_c0_g1	10441	8162	6974.7
TRINITY_DN4538_c2_g1	12007	10881	12020
TRINITY_DN29102_c0_g2	17881	16093	8269.5
TRINITY_DN38380_c0_g1	7222	13599	54919
TRINITY_DN3_c0_g2	25084	26993	57801
TRINITY_DN4220_c2_g1	14491	12743	9315.5
TRINITY_DN13514_c0_g1	22543	23146	13440
TRINITY_DN3333_c0_g1	23503	25585	10894
TRINITY_DN6045_c0_g1	11732	15256	8514.1
TRINITY_DN1092_c0_g1	9407	13654	44165
TRINITY_DN6112_c0_g1	16309	25877	18304
TRINITY_DN9037_c0_g1	5939	8017.7	43708
TRINITY_DN6038_c0_g1	11849	30583	13378
TRINITY_DN906_c0_g1	9520	7137.7	6318.5
TRINITY_DN81682_c0_g1	179	432.036	455.097
TRINITY_DN1678_c0_g1	32282	31963	37028
TRINITY_DN77842_c0_g2	5147	18757	39738
TRINITY_DN10914_c0_g1	29322	32529	44209
TRINITY_DN2589_c0_g1	63535	64293	40923
TRINITY_DN18227_c0_g1	5407	5244.3	3743.4
TRINITY_DN1229_c0_g1	2176	1804.5	3191.9
TRINITY_DN4031_c0_g1	73537	79595	41037
TRINITY_DN745_c4_g1	3640	5412.4	15585
TRINITY_DN1841_c1_g1	6306	6516.5	4192.3
TRINITY_DN2209_c0_g1	33184	26838	20784
TRINITY_DN6423_c0_g1	19734	18635	13721
TRINITY_DN417_c0_g2	11090	13595	14535
TRINITY_DN6919_c0_g1	4374	4736.4	14172
TRINITY_DN7331_c0_g1	9795	9609.1	15567
TRINITY_DN849_c0_g1	28164	21385	12445
TRINITY_DN407_c0_g1	21171	23429	11426
TRINITY_DN6591_c0_g2	2130	2799.7	1360.1
TRINITY_DN18315_c1_g1	10814	8249.2	4432.8
TRINITY_DN18372_c0_g1	2979	2139.7	4219.2
TRINITY_DN71182_c0_g1	14301	11108	13558
TRINITY_DN22426_c0_g1	16896	13258	20189
TRINITY_DN4461_c2_g1	14398	12666	38134
TRINITY_DN1832_c0_g1	30412	27746	53479
TRINITY_DN28402_c0_g1	14815	17431	15402
TRINITY_DN6527_c2_g1	32796	32516	49451
TRINITY_DN20006_c1_g1	28916	28568	12332
TRINITY_DN29697_c0_g1	9193	6721.6	13029
TRINITY_DN8858_c0_g1	23904	31825	53706
TRINITY_DN818_c0_g1	17318	12512	7975.1
TRINITY_DN6419_c0_g1	9906	10546	55494
TRINITY_DN322_c0_g1	17951	13974	15375
TRINITY_DN2708_c1_g1	16472	15318	14000
TRINITY_DN4907_c0_g2	18209	17774	10605
TRINITY_DN10292_c0_g1	38358	38695	37710
TRINITY_DN11725_c0_g1	2323	2132.8	746.4
TRINITY_DN2450_c0_g1	3420	3419.2	3510.2
TRINITY_DN319_c0_g2	23906	25739	47102
TRINITY_DN1500_c0_g1	18945	17057	13987
TRINITY_DN6798_c0_g1	10652	14652	20309
TRINITY_DN37095_c1_g1	2378	3207.2	6881.4
TRINITY_DN16852_c0_g1	27199	24228	15317
TRINITY_DN417_c0_g3	9047	8943.4	7133.3
TRINITY_DN4514_c0_g1	17202	22774	26359
TRINITY_DN1512_c0_g1	9880	11957	19965
TRINITY_DN2690_c0_g1	13161	14935	13846
TRINITY_DN87863_c0_g1	3334	3544.1	2559.5
TRINITY_DN2475_c0_g1	10635	11821	8657.2
TRINITY_DN10519_c0_g1	38261	33760	18513
TRINITY_DN4967_c0_g1	11753	13872	5024.7
TRINITY_DN15755_c0_g1	35464	43133	23900
TRINITY_DN12505_c0_g1	11918	15172	272520
TRINITY_DN2698_c0_g1	10934	12823	7016.2
TRINITY_DN23469_c0_g1	328	330.012	183.49
TRINITY_DN1101_c0_g2	3576	4892	2085.8
TRINITY_DN267_c0_g4	17162	16436	27687
TRINITY_DN5937_c0_g1	12505	10072	7701.4
TRINITY_DN4141_c0_g1	6732	6697.1	38699
TRINITY_DN8692_c0_g2	15401	14474	8224.9
TRINITY_DN7005_c0_g1	15147	14586	13492
TRINITY_DN7832_c0_g2	10445	22933	30268
TRINITY_DN28370_c0_g1	11841	14316	18542
TRINITY_DN13973_c0_g1	14201	10693	9672.1
TRINITY_DN3588_c0_g1	20487	16149	10746
TRINITY_DN16987_c0_g2	6479	8083.3	14438
TRINITY_DN916_c0_g1	10754	11988	6851.3
TRINITY_DN11665_c0_g1	23470	20078	8870.8
TRINITY_DN31367_c0_g1	12538	14789	14856
TRINITY_DN6117_c0_g1	7659	10715	19203
TRINITY_DN1481_c0_g1	9273	7557.2	5807.4
TRINITY_DN1164_c0_g1	20889	25919	11770
TRINITY_DN9243_c0_g1	23459	19002	22355
TRINITY_DN7187_c0_g2	17277	21665	21916
TRINITY_DN6260_c1_g1	3467	3366.8	9210.8
TRINITY_DN6260_c0_g1	941	1098.3	1674.2
TRINITY_DN5490_c0_g2	17301	29408	14967
TRINITY_DN4594_c0_g1	40205	24819	25190
TRINITY_DN66562_c0_g2	20137	28274	11550
TRINITY_DN3660_c0_g1	3665	4933.6	28450
TRINITY_DN24796_c0_g1	23223	21563	25110
TRINITY_DN481293_c0_g1	32088	36007	52033
TRINITY_DN12629_c0_g1	12915	11474	7606
TRINITY_DN3838_c1_g1	21596	19946	9870.1
TRINITY_DN3474_c0_g1	31498	25817	16822
TRINITY_DN5096_c0_g1	7344	7589.1	5293.2
TRINITY_DN1697_c0_g3	10798	12984	40661
TRINITY_DN1697_c0_g4	679	1543.5	3461.4
TRINITY_DN3787_c1_g1	13038	18933	12372
TRINITY_DN6833_c0_g1	30981	24334	30600
TRINITY_DN252210_c0_g1	34222	40116	44688
TRINITY_DN2977_c0_g2	22896	23857	12344
TRINITY_DN13616_c0_g1	20021	15292	6806.8
TRINITY_DN10548_c0_g1	5017	5608.5	25257
TRINITY_DN7404_c1_g1	6751	8002.4	19999
TRINITY_DN771_c2_g2	56039	51898	32559
TRINITY_DN158_c0_g2	25476	19733	14268
TRINITY_DN3463_c0_g1	14379	11244	11563
TRINITY_DN6720_c0_g1	11145	13117	12496
TRINITY_DN14480_c0_g1	35099	34597	26088
TRINITY_DN6451_c0_g1	32055	34435	48290
TRINITY_DN5076_c0_g1	2579	1654	1699.1
TRINITY_DN233_c0_g1	3236	5205	4727.2
TRINITY_DN3824_c0_g1	14545	14424	12818
TRINITY_DN15827_c0_g1	26981	24587	13343
TRINITY_DN130798_c0_g1	14922	11374	10177
TRINITY_DN10979_c0_g1	7222	5337.2	4750
TRINITY_DN903_c0_g1	8343	7202.7	4875.4
TRINITY_DN23200_c0_g1	8896	10661	52127
TRINITY_DN3080_c0_g2	10078	12544	19526
TRINITY_DN689_c0_g1	146	193.219	0
TRINITY_DN4583_c0_g1	27459	26529	28630
TRINITY_DN1138_c0_g1	11033	18505	13011
TRINITY_DN11126_c0_g1	10828	13439	6279.1
TRINITY_DN13837_c0_g1	12863	14341	6074.9
TRINITY_DN2692_c0_g2	13251	13951	10671
TRINITY_DN871_c0_g1	9016	7323	4865.1
TRINITY_DN3115_c0_g1	27469	28814	18303
TRINITY_DN50012_c0_g1	38500	43684	38473
TRINITY_DN5907_c0_g1	6049	8606	28702
TRINITY_DN1232_c3_g1	3499	3035.7	1974.8
TRINITY_DN8462_c0_g1	2046	3140.5	12595
TRINITY_DN7807_c0_g2	32163	23327	13448
TRINITY_DN1442_c0_g1	10236	10895	10777
TRINITY_DN9523_c0_g1	15040	19623	22178
TRINITY_DN2878_c0_g3	3715	3718.5	2838.4
TRINITY_DN969_c0_g1	6478	7430.7	10152
TRINITY_DN59548_c0_g1	38758	37092	13814
TRINITY_DN6352_c0_g1	1727	2099.8	17595
TRINITY_DN244_c4_g1	40030	38357	30155
TRINITY_DN2711_c1_g1	10153	15939	24632
TRINITY_DN13645_c0_g1	10628	16066	9773.7
TRINITY_DN5662_c0_g1	8471	10828	8527.6
TRINITY_DN1498_c0_g1	6954	7341.8	8526.6
TRINITY_DN30597_c0_g1	1729	1296.7	2070.2
TRINITY_DN1765_c1_g2	11621	9895.8	18289
TRINITY_DN5386_c0_g1	49421	57835	23646
TRINITY_DN9387_c0_g2	18782	13385	10676
TRINITY_DN794_c0_g1	5371	7973.9	22257
TRINITY_DN527_c3_g1	2785	15579	7961.6
TRINITY_DN9080_c0_g2	5636	6348.9	5621.8
TRINITY_DN7606_c0_g2	88766	131160	84775
TRINITY_DN10469_c0_g1	20614	20309	12755
TRINITY_DN970_c0_g1	8493	9800	11045
TRINITY_DN477980_c0_g1	689	1122.8	516.26
TRINITY_DN5660_c0_g1	5621	5996.1	36375
TRINITY_DN5836_c0_g1	7306	9207.3	8005.1
TRINITY_DN6220_c0_g1	11006	13729	29670
TRINITY_DN400_c0_g1	8890	10941	8535.9
TRINITY_DN6084_c0_g1	22285	25041	20337
TRINITY_DN2634_c0_g1	1747	2834.5	12451
TRINITY_DN1126_c0_g1	12264	12368	6455.3
TRINITY_DN1890_c0_g1	13442	7205	5480.9
TRINITY_DN6093_c1_g1	19725	21191	7746
TRINITY_DN13134_c0_g1	2659	2736.4	16923
TRINITY_DN2691_c0_g1	9055	10035	54543
TRINITY_DN1310_c0_g1	18014	19442	12525
TRINITY_DN3471_c1_g1	8434	6039.4	6980.9
TRINITY_DN1164_c3_g1	10640	8994.1	10105
TRINITY_DN4072_c0_g1	5703	14520	79336
TRINITY_DN187_c0_g1	3884	7586.3	9024.2
TRINITY_DN292_c0_g1	6519	6920.6	5989.9
TRINITY_DN935_c0_g2	10802	10125	17357
TRINITY_DN4131_c0_g1	11952	7867.3	5576.2
TRINITY_DN39603_c0_g1	4329	6144.8	3547.5
TRINITY_DN22_c0_g1	3097	4843	21724
TRINITY_DN2670_c0_g2	2597	1865.5	7459.9
TRINITY_DN1422_c1_g1	35864	51742	21816
TRINITY_DN563_c0_g1	3534	3506.4	7045.2
TRINITY_DN37481_c0_g1	5084	6814	4818.4
TRINITY_DN9086_c0_g1	14308	15032	38794
TRINITY_DN10664_c0_g2	11485	12644	12204
TRINITY_DN5496_c0_g1	26622	28615	18955
TRINITY_DN62_c2_g1	5497	7398.8	41742
TRINITY_DN6024_c0_g2	14202	22334	24708
TRINITY_DN1029_c0_g2	30605	23339	11565
TRINITY_DN2631_c1_g1	16561	13847	16492
TRINITY_DN1501_c0_g1	42628	42753	29070
TRINITY_DN4246_c0_g1	2372	3026	14204
TRINITY_DN2878_c0_g2	6105	5795.4	4841.2
TRINITY_DN644_c0_g2	30325	27759	23362
TRINITY_DN11850_c0_g1	9078	8727.4	8699.7
TRINITY_DN990_c1_g1	12000	12395	43123
TRINITY_DN137_c0_g1	5637	8088.4	8125.4
TRINITY_DN93807_c0_g1	5276	5570.9	5451.8
TRINITY_DN4579_c0_g2	2556	3137.1	1973.8
TRINITY_DN2500_c1_g2	8355	8437.8	14479
TRINITY_DN14789_c0_g1	12701	8307.9	8016.5
TRINITY_DN5885_c0_g1	446	516.392	193.857
TRINITY_DN25545_c1_g1	7150	8281.1	6723.8
TRINITY_DN3660_c0_g2	5316	5011.7	79317
TRINITY_DN3660_c0_g3	3079	3971.5	37539
TRINITY_DN14321_c0_g1	17615	18173	53214
TRINITY_DN14240_c0_g2	4338	10006	4537.5
TRINITY_DN36512_c0_g1	24224	25934	20881
TRINITY_DN7210_c0_g1	26139	20235	19398
TRINITY_DN6179_c0_g2	29041	32376	58147
TRINITY_DN95_c0_g3	13010	13316	7412.2
TRINITY_DN5658_c0_g1	19429	19138	13782
TRINITY_DN1823_c0_g1	10458	9552.1	11199
TRINITY_DN5708_c0_g2	17422	20125	38643
TRINITY_DN17021_c0_g1	10926	11567	7118.8
TRINITY_DN15623_c0_g2	1660	1998.9	774.39
TRINITY_DN43896_c0_g1	37952	25255	14860
TRINITY_DN3207_c2_g1	1077	1728.1	8708
TRINITY_DN35012_c0_g1	6676	7822.8	9406.7
TRINITY_DN8936_c0_g2	2862	2962.1	4203.7
TRINITY_DN1313_c0_g1	30517	31364	24052
TRINITY_DN5097_c0_g1	5998	6884.1	2549.2
TRINITY_DN828_c1_g1	11421	11827	28091
TRINITY_DN1547_c0_g2	4403	5381.1	12296
TRINITY_DN8450_c1_g1	12657	7446.1	3576.5
TRINITY_DN3753_c1_g1	16	156.171	152.39
TRINITY_DN3167_c0_g2	6064	6460	14191
TRINITY_DN2326_c0_g1	3914	4972.4	3752.7
TRINITY_DN3324_c0_g1	18673	17248	28451
TRINITY_DN119_c1_g2	12473	12761	15886
TRINITY_DN51435_c0_g2	6880	7348.6	9183.8
TRINITY_DN5677_c0_g1	10066	13383	8669.6
TRINITY_DN4216_c0_g1	16075	13774	24103
TRINITY_DN17578_c0_g1	15754	15318	11620
TRINITY_DN2200_c1_g1	2382	4531.3	5844.7
TRINITY_DN2524_c0_g1	11126	9422.2	7250.4
TRINITY_DN4510_c0_g2	18693	16796	9706.3
TRINITY_DN1921_c0_g1	19390	22105	24061
TRINITY_DN220863_c0_g1	8282	5347.4	11016
TRINITY_DN74075_c0_g1	12309	11037	6204.4
TRINITY_DN1694_c0_g1	10227	7674.1	9162.1
TRINITY_DN3099_c0_g1	7546	6848.2	9208.7
TRINITY_DN45885_c0_g1	1094	1053.3	745.363
TRINITY_DN5134_c0_g1	26805	20012	13902
TRINITY_DN350_c1_g1	16924	16640	10692
TRINITY_DN11119_c0_g1	3607	4073	9147.5
TRINITY_DN8572_c0_g1	1150	1659.2	3266.5
TRINITY_DN4336_c0_g1	20373	18122	9779.9
TRINITY_DN4012_c1_g2	8369	8894.9	5018.5
TRINITY_DN17362_c0_g1	2378	4306.7	15719
TRINITY_DN12668_c0_g1	10620	11531	11818
TRINITY_DN6121_c0_g3	26134	28294	10235
TRINITY_DN43287_c0_g1	14106	13202	13175
TRINITY_DN2388_c1_g1	2957	3637	12277
TRINITY_DN35942_c0_g1	3343	4381.3	4052.3
TRINITY_DN8462_c0_g2	6077	8974.7	22240
TRINITY_DN210_c0_g1	12359	8249.2	9626.5
TRINITY_DN7953_c0_g1	8158	6688	6200.3
TRINITY_DN38430_c0_g1	8734	11937	6930.1
TRINITY_DN14430_c0_g1	8005	6616.8	4834
TRINITY_DN4772_c0_g1	7543	11084	17740
TRINITY_DN11253_c0_g1	4645	6038.8	54134
TRINITY_DN2717_c0_g1	14262	13122	9671.1
TRINITY_DN1634_c0_g1	3173	2806.5	3770.4
TRINITY_DN2644_c2_g1	1100	1272.2	9840
TRINITY_DN40775_c0_g1	12103	10490	4228.6
TRINITY_DN1537_c1_g1	5376	5946.5	2817.7
TRINITY_DN4138_c1_g2	6380	6635	15162
TRINITY_DN6834_c0_g1	17440	16564	40687
TRINITY_DN4666_c0_g1	2379	3596.5	4171.5
TRINITY_DN7242_c0_g1	26798	28134	14127
TRINITY_DN21635_c0_g1	10145	8702.9	33029
TRINITY_DN6316_c0_g1	569	730.7	239.47
TRINITY_DN998_c0_g1	6408	11283	98700
TRINITY_DN6462_c0_g1	13711	24841	29940
TRINITY_DN5862_c0_g1	9767	11412	8631.3
TRINITY_DN2351_c0_g1	5197	4597.4	4355
TRINITY_DN3820_c0_g1	12958	17632	11040
TRINITY_DN4985_c0_g1	9111	12974	7894.2
TRINITY_DN13136_c0_g1	8834	17235	8020.7
TRINITY_DN56565_c0_g2	7838	5250.6	10347
TRINITY_DN519_c0_g1	3880	3428.9	2231.9
TRINITY_DN3921_c0_g1	7749	7589.1	5807.4
TRINITY_DN130824_c0_g1	0	109.434	194.893
TRINITY_DN3999_c0_g2	15929	15868	10481
TRINITY_DN7389_c0_g1	4359	5047.6	6471.9
TRINITY_DN4382_c0_g1	8147	7808	4939.7
TRINITY_DN873_c0_g1	19995	18820	12740
TRINITY_DN1408_c0_g1	11111	9178.8	5130.5
TRINITY_DN46644_c0_g1	8184	8591.7	10710
TRINITY_DN1421_c0_g1	6094	6664.1	6198.2
TRINITY_DN6562_c5_g1	11002	11660	8607.4
TRINITY_DN18614_c0_g1	16750	15949	8309.9
TRINITY_DN4708_c0_g3	15394	15976	10172
TRINITY_DN5906_c0_g1	14902	13697	5654
TRINITY_DN1034_c0_g1	19045	17430	14408
TRINITY_DN11979_c0_g1	6030	6163.1	5613.5
TRINITY_DN7808_c0_g1	12104	10843	8439.5
TRINITY_DN1503_c0_g1	17373	10630	5961.9
TRINITY_DN1082_c0_g1	4079	5944.8	6323.7
TRINITY_DN2436_c0_g1	7606	7189.6	7692.1
TRINITY_DN1199_c0_g1	5337	5787.5	2998
TRINITY_DN2899_c0_g1	12601	14676	19059
TRINITY_DN79833_c0_g1	18528	15200	30845
TRINITY_DN3751_c0_g2	8304	11822	14581
TRINITY_DN4678_c0_g1	31138	23513	13284
TRINITY_DN37_c0_g2	2474	3157.6	3858.5
TRINITY_DN15394_c0_g1	2306	4799.1	26080
TRINITY_DN4308_c0_g1	4631	4175	14706
TRINITY_DN14754_c0_g1	9573	9781.2	6877.2
TRINITY_DN51116_c0_g1	24303	17584	10379
TRINITY_DN10948_c0_g1	12338	12941	13945
TRINITY_DN22799_c0_g1	56935	39473	24076
TRINITY_DN7120_c0_g2	13644	14824	16436
TRINITY_DN5713_c0_g1	16303	19547	9110.2
TRINITY_DN6070_c0_g1	1447	713.031	476.867
TRINITY_DN209450_c0_g1	24076	20323	12096
TRINITY_DN63007_c0_g2	14442	15986	16245
TRINITY_DN18740_c0_g1	8096	11321	5403.1
TRINITY_DN1382_c0_g1	14343	11864	13427
TRINITY_DN8209_c1_g1	15257	6408.7	4315.6
TRINITY_DN3135_c0_g1	5977	4617.3	4905.5
TRINITY_DN6612_c0_g1	8432	7780.6	6489.5
TRINITY_DN515_c1_g2	1770	1479.6	955.807
TRINITY_DN2410_c0_g1	7153	7109.2	10015
TRINITY_DN7434_c0_g1	2946	3881.5	6426.3
TRINITY_DN41967_c0_g1	17278	21104	13782
TRINITY_DN15109_c0_g1	1941	2438.3	9414
TRINITY_DN180_c0_g2	1226	2188.7	1690.8
TRINITY_DN24396_c2_g1	14981	11423	8853.1
TRINITY_DN2192_c0_g1	11633	12617	6417
TRINITY_DN7995_c0_g1	11998	10133	10293
TRINITY_DN2431_c1_g1	6580	5449.5	4258.6
TRINITY_DN13545_c0_g3	10637	8881.8	7111.5
TRINITY_DN4278_c0_g2	5078	4145.4	10740
TRINITY_DN31578_c0_g1	20460	20843	8968.2
TRINITY_DN393_c1_g2	47197	54904	52005
TRINITY_DN31636_c0_g1	58659	66659	28142
TRINITY_DN14606_c0_g2	10186	9393.1	7951.2
TRINITY_DN2807_c0_g1	14650	13631	9991.4
TRINITY_DN1234_c0_g2	7213	6561.5	8875.9
TRINITY_DN1484_c0_g1	8415	9366.9	7941.9
TRINITY_DN9308_c0_g2	7504	7758.4	4330.2
TRINITY_DN5999_c0_g1	9122	12095	3977.7
TRINITY_DN32217_c0_g1	95658	118160	42585
TRINITY_DN6994_c0_g1	12653	3798.3	4985.3
TRINITY_DN30479_c0_g1	9681	12478	10147
TRINITY_DN1311_c0_g1	15958	8929.1	10754
TRINITY_DN666_c0_g1	26016	21295	41246
TRINITY_DN9862_c0_g1	7237	7632.5	41604
TRINITY_DN6603_c0_g1	20713	19303	9891.9
TRINITY_DN9929_c0_g1	5166	6093.5	22365
TRINITY_DN5615_c0_g1	23443	23604	11938
TRINITY_DN486_c3_g1	7748	7407.9	5270.4
TRINITY_DN2010_c0_g1	2071	2967.8	11494
TRINITY_DN7123_c0_g1	6900	10525	21557
TRINITY_DN17816_c2_g2	4690	5059	7542.8
TRINITY_DN4971_c0_g1	59291	50680	21144
TRINITY_DN7740_c0_g1	82371	96584	45998
TRINITY_DN15229_c1_g1	8572	7724.2	4626.6
TRINITY_DN3836_c0_g1	9103	7028.9	5341.9
TRINITY_DN3958_c0_g1	8107	6399.6	6938.4
TRINITY_DN188458_c0_g2	6671	7842.8	8790.9
TRINITY_DN31867_c0_g1	17516	15333	9331
TRINITY_DN9839_c0_g2	34107	23463	15771
TRINITY_DN18744_c0_g1	71379	81396	42456
TRINITY_DN6427_c0_g1	3521	3565.7	9775.8
TRINITY_DN23077_c0_g3	7803	8742.8	24842
TRINITY_DN8859_c0_g1	15834	12379	7867.3
TRINITY_DN4200_c0_g1	3214	3678.6	3210.6
TRINITY_DN804_c1_g1	18815	31268	12824
TRINITY_DN3016_c0_g1	10369	6786.6	8127.5
TRINITY_DN21992_c0_g1	19665	18943	24782
TRINITY_DN28427_c1_g2	10102	10840	16422
TRINITY_DN8977_c0_g2	15026	15413	9368.4
TRINITY_DN9077_c1_g1	22090	15983	29990
TRINITY_DN11762_c0_g1	10697	12527	8315.1
TRINITY_DN34399_c0_g1	16595	12413	8594
TRINITY_DN9354_c0_g2	4247	4127.1	3098.6
TRINITY_DN419_c0_g1	2611	3411.3	8421.9
TRINITY_DN4778_c0_g1	21455	24908	255280
TRINITY_DN1979_c0_g1	15051	6805.4	6825.4
TRINITY_DN5392_c0_g1	6084	5095.5	3848.1
TRINITY_DN3965_c1_g1	9508	7692.9	4606.9
TRINITY_DN2432_c0_g2	7667	6026.3	7074.2
TRINITY_DN627_c0_g1	13318	11933	9055.3
TRINITY_DN1877_c0_g1	6994	7582.3	6146.4
TRINITY_DN9486_c0_g1	10111	9090.4	5459.1
TRINITY_DN3174_c1_g2	871	1014.5	788.903
TRINITY_DN2035_c0_g1	12601	11917	12645
TRINITY_DN713_c0_g1	18660	19875	11660
TRINITY_DN20034_c0_g1	4134	2636.7	4625.6
TRINITY_DN1852_c1_g1	8924	8663	7980.3
TRINITY_DN1780_c2_g1	5662	4847	3060.2
TRINITY_DN163_c0_g1	14350	14053	51254
TRINITY_DN312_c0_g2	3832	2707.9	4444.2
TRINITY_DN13064_c0_g1	20675	22400	14363
TRINITY_DN2986_c0_g2	47060	54898	21843
TRINITY_DN3424_c0_g1	8025	10458	14279
TRINITY_DN6310_c0_g1	981	507.272	2578.2
TRINITY_DN1117_c0_g2	3752	4322.6	15099
TRINITY_DN3894_c0_g1	1386	721.58	1434.7
TRINITY_DN1571_c0_g1	12081	11512	11074
TRINITY_DN1309_c0_g1	11973	13016	7916
TRINITY_DN3746_c0_g1	2100	2282.7	1399.5
TRINITY_DN1459_c0_g1	2325	1756.1	1158
TRINITY_DN10815_c2_g1	6733	5137.1	2160.4
TRINITY_DN1850_c0_g1	5729	5195.3	3286.2
TRINITY_DN23532_c0_g1	5896	7550.9	26029
TRINITY_DN3946_c0_g2	8161	6452	6936.3
TRINITY_DN6658_c0_g1	7567	9654.7	5488.1
TRINITY_DN47_c1_g1	1515	2752.4	12295
TRINITY_DN5708_c1_g1	21463	19086	24269
TRINITY_DN1067_c0_g1	11617	13957	13610
TRINITY_DN5353_c0_g1	13280	10976	6636.7
TRINITY_DN2321_c0_g1	6867	5816.5	9531.1
TRINITY_DN2489_c0_g2	3997	4281	2286.9
TRINITY_DN18319_c0_g1	3721	3799.4	11147
TRINITY_DN2655_c0_g1	3422	4566	5187.5
TRINITY_DN146479_c0_g1	10337	10357	7239
TRINITY_DN683_c0_g1	7025	6538.1	3609.7
TRINITY_DN940_c0_g1	35216	78493	59478
TRINITY_DN3951_c1_g1	8310	7984.7	5576.2
TRINITY_DN206021_c0_g1	20206	15899	9096.7
TRINITY_DN3408_c1_g1	7733	8635	3360.9
TRINITY_DN3753_c3_g1	143	621.266	701.823
TRINITY_DN26197_c0_g1	8270	6596.2	4147.7
TRINITY_DN2776_c0_g1	7219	5873.5	3030.2
TRINITY_DN182_c0_g2	6781	7499.6	19651
TRINITY_DN372_c0_g2	29484	23655	36042
TRINITY_DN11473_c0_g2	7490	6725.1	5325.4
TRINITY_DN8849_c0_g1	1405	2804.2	10330
TRINITY_DN5801_c2_g1	2855	2448.6	1263.7
TRINITY_DN1504_c0_g2	4887	4202.4	3559.9
TRINITY_DN541_c0_g2	596	1052.7	2758.6
TRINITY_DN9666_c0_g1	14765	17301	11885
TRINITY_DN6629_c2_g1	1660	2099.2	1469
TRINITY_DN655_c0_g1	8046	7007.2	10054
TRINITY_DN35995_c0_g1	3105	4447.5	7687.9
TRINITY_DN785_c0_g1	6011	6120.9	3200.2
TRINITY_DN3542_c0_g1	26983	23449	22436
TRINITY_DN8057_c0_g1	13763	10699	47681
TRINITY_DN12787_c0_g1	12141	5498.5	5563.8
TRINITY_DN11574_c2_g1	6085	8489.7	4114.5
TRINITY_DN3739_c0_g1	22285	18624	29264
TRINITY_DN23142_c0_g1	9213	6713.1	7129.2
TRINITY_DN29676_c0_g2	2762	2708.5	1361.1
TRINITY_DN3567_c1_g1	14398	15087	6512.3
TRINITY_DN24087_c4_g1	24448	20945	14917
TRINITY_DN2919_c0_g1	2479	3449.5	5771.1
TRINITY_DN17682_c0_g1	19082	21068	37033
TRINITY_DN7212_c0_g1	13276	13886	11090
TRINITY_DN8986_c0_g1	26191	34124	15166
TRINITY_DN5229_c0_g1	10179	13104	15098
TRINITY_DN3395_c3_g1	12399	11251	8305.8
TRINITY_DN6434_c0_g1	2187	1731	690.42
TRINITY_DN5588_c0_g1	7721	13151	20153
TRINITY_DN12603_c0_g1	15410	15117	10182
TRINITY_DN3010_c1_g1	6720	7218.1	23193
TRINITY_DN2821_c1_g2	40572	38175	72091
TRINITY_DN17262_c0_g1	6378	9728.8	40570
TRINITY_DN17017_c0_g1	18017	12091	9123.7
TRINITY_DN28824_c0_g1	9650	12066	42264
TRINITY_DN679_c0_g1	4097	5544.7	2864.3
TRINITY_DN719_c1_g2	5794	5681.4	12721
TRINITY_DN5953_c0_g1	19836	12717	14002
TRINITY_DN21537_c0_g1	5464	7148	7229.7
TRINITY_DN4365_c0_g1	5315	5075.6	11173
TRINITY_DN13824_c0_g1	5993	8059.9	8064.2
TRINITY_DN3175_c0_g1	10577	9092.1	6859.6
TRINITY_DN4306_c1_g1	10418	7378.2	4750
TRINITY_DN4151_c0_g1	2952	3798.3	1011.8
TRINITY_DN14968_c0_g1	4524	4100.4	3054
TRINITY_DN4742_c0_g1	7692	11643	92288
TRINITY_DN8750_c0_g2	2701	2672	5040.3
TRINITY_DN1121_c0_g1	2060	2532.4	1315.5
TRINITY_DN15643_c0_g2	7775	14390	45249
TRINITY_DN14512_c0_g1	13903	11532	7969.9
TRINITY_DN8757_c0_g2	11799	11733	7570.8
TRINITY_DN58366_c0_g1	3118	3239.1	3828.4
TRINITY_DN1089_c0_g3	3118	4152.2	10170
TRINITY_DN3060_c1_g1	12945	11015	4941.8
TRINITY_DN6468_c1_g2	6345	6857.9	15893
TRINITY_DN374_c0_g1	3965	6547.2	5591.8
TRINITY_DN1399_c1_g2	1098	915.94	843.847
TRINITY_DN5108_c1_g1	11009	28522	8947.5
TRINITY_DN2347_c1_g1	3638	2013.7	1162.1
TRINITY_DN26553_c0_g1	36256	33709	8893.6
TRINITY_DN15684_c0_g1	13133	14731	29517
TRINITY_DN3174_c1_g3	1116	723.29	636.513
TRINITY_DN40775_c0_g2	6353	6745	3577.5
TRINITY_DN17056_c0_g1	15712	25489	48254
TRINITY_DN4799_c0_g3	15050	13088	6637.8
TRINITY_DN3696_c0_g1	8455	9421	3935.2
TRINITY_DN26706_c0_g1	18092	18506	15244
TRINITY_DN1720_c0_g1	8483	8087.9	5787.7
TRINITY_DN4176_c1_g1	7811	5629	3313.2
TRINITY_DN18398_c0_g2	3294	4181.9	4272.1
TRINITY_DN14106_c0_g1	6269	6106.6	8812.7
TRINITY_DN8049_c0_g1	6291	5228.3	2420.6
TRINITY_DN2657_c1_g1	2402	3190.7	9546.7
TRINITY_DN7365_c0_g1	11738	8578.6	7947.1
TRINITY_DN899_c0_g1	219	335.712	1059.5
TRINITY_DN3077_c0_g1	2047	1828.5	3642.8
TRINITY_DN14049_c0_g2	37825	38988	24633
TRINITY_DN55793_c0_g1	8506	9315.6	71174
TRINITY_DN45648_c0_g1	12750	8053.1	3440.7
TRINITY_DN16617_c0_g1	8003	9255.2	23262
TRINITY_DN1919_c0_g3	10108	8533	7237
TRINITY_DN4180_c0_g1	8543	7643.3	6650.2
TRINITY_DN4270_c0_g1	21353	20647	13184
TRINITY_DN1272_c0_g1	3280	6694.9	4595.5
TRINITY_DN52419_c0_g2	703	766.608	2570.9
TRINITY_DN5967_c0_g1	1283	2261.6	2947.2
TRINITY_DN24083_c0_g1	3117	1876.9	1880.5
TRINITY_DN27613_c0_g2	12416	12111	21675
TRINITY_DN2947_c1_g1	13397	13073	17125
TRINITY_DN9858_c0_g1	8817	6419.6	12640
TRINITY_DN69322_c0_g1	8039	10001	6934.3
TRINITY_DN3154_c0_g1	4700	4747.3	3470.8
TRINITY_DN6398_c0_g1	60	0	2194.6
TRINITY_DN1641_c0_g1	10999	13100	7765.7
TRINITY_DN3599_c0_g1	29134	28086	14210
TRINITY_DN3980_c1_g2	2220	984.336	740.18
TRINITY_DN14138_c0_g1	4649	6990.1	25324
TRINITY_DN12593_c1_g1	2864	4169.3	4325
TRINITY_DN49060_c0_g1	2771	3715.1	7646.5
TRINITY_DN8237_c0_g2	874	658.884	439.547
TRINITY_DN21803_c0_g1	4234	5091.5	2342.9
TRINITY_DN8507_c0_g1	2306	4095.8	43918
TRINITY_DN20603_c0_g1	14357	12881	7996.8
TRINITY_DN113_c0_g2	2749	3289.3	5986.8
TRINITY_DN16252_c0_g1	19628	16035	32745
TRINITY_DN8731_c0_g2	8232	9054.5	6372.4
TRINITY_DN2417_c0_g1	33135	40645	19107
TRINITY_DN2220_c0_g2	2840	4228	1540.5
TRINITY_DN96_c0_g1	7776	7344	19620
TRINITY_DN5922_c0_g1	24956	20474	13795
TRINITY_DN5267_c0_g1	1640	2166.5	1185.9
TRINITY_DN16631_c1_g1	2442	5341.2	31585
TRINITY_DN11335_c0_g1	6695	10445	6739.4
TRINITY_DN2431_c0_g1	3052	3254	3071.6
TRINITY_DN15865_c0_g3	4993	3786.3	3197.1
TRINITY_DN2787_c0_g1	6691	8245.7	11183
TRINITY_DN8020_c0_g1	17636	17624	9179.7
TRINITY_DN30338_c0_g1	6001	7617.6	12020
TRINITY_DN8975_c0_g1	2657	2706.2	3274.8
TRINITY_DN265758_c0_g1	1793	1097.2	1192.2
TRINITY_DN36759_c0_g1	2518	4925.1	3010.5
TRINITY_DN3513_c0_g1	9340	10253	9279.2
TRINITY_DN1842_c0_g1	2387	2415	3441.7
TRINITY_DN3176_c0_g1	2567	3027.7	2876.8
TRINITY_DN48179_c0_g1	2991	2872.6	5512
TRINITY_DN2617_c0_g1	7394	13682	11143
TRINITY_DN1553_c0_g1	4569	4423.5	4244.1
TRINITY_DN2330_c1_g1	15019	15230	6272.9
TRINITY_DN6079_c0_g2	9441	13399	30042
TRINITY_DN6390_c0_g1	6238	5479.7	5124.2
TRINITY_DN4012_c0_g1	7933	8304.4	4427.6
TRINITY_DN27693_c0_g1	2482	2843	1527
TRINITY_DN1537_c0_g1	5612	4756.4	4791.5
TRINITY_DN4120_c0_g1	4089	5315.5	16991
TRINITY_DN2288_c0_g1	2621	4147.1	6095.6
TRINITY_DN2944_c0_g1	9940	10615	8039.3
TRINITY_DN1626_c0_g1	6658	6808.3	13969
TRINITY_DN21612_c0_g1	6929	6135.1	5000.9
TRINITY_DN4405_c0_g1	6561	5679.2	5632.2
TRINITY_DN31717_c0_g2	4665	4299.3	2000.8
TRINITY_DN23240_c0_g1	2466	3712.8	1703.2
TRINITY_DN12714_c0_g1	9590	7581.2	7762.6
TRINITY_DN12195_c0_g1	3876	2870.9	2815.6
TRINITY_DN1686_c1_g1	8358	8419	12527
TRINITY_DN6161_c0_g1	14598	18314	11853
TRINITY_DN69961_c0_g1	730	2930.8	1314.5
TRINITY_DN49712_c0_g1	2503	3239.7	8351.4
TRINITY_DN11198_c0_g1	7173	6526.1	10661
TRINITY_DN30010_c0_g1	5174	6067.3	7513.8
TRINITY_DN2332_c0_g1	3572	4212.6	5775.3
TRINITY_DN6438_c0_g1	22866	20556	14851
TRINITY_DN11736_c0_g2	7241	6491.4	39606
TRINITY_DN5492_c0_g1	4808	8575.2	11398
TRINITY_DN2539_c1_g1	4695	5848.4	9584
TRINITY_DN2637_c0_g1	885	533.491	364.907
TRINITY_DN16921_c0_g1	3685	3230.6	2230.9
TRINITY_DN9723_c0_g1	11006	12056	14956
TRINITY_DN4596_c0_g1	10067	8129.5	4938.7
TRINITY_DN2122_c0_g2	6290	5865	2174.9
TRINITY_DN11864_c0_g1	5671	7540.7	3307
TRINITY_DN543_c6_g1	3043	7273.9	15336
TRINITY_DN85_c0_g2	7205	10121	5434.2
TRINITY_DN7227_c1_g1	11065	10102	8592.9
TRINITY_DN1405_c0_g1	10613	14507	6970.5
TRINITY_DN541_c8_g1	3306	2810.5	8507.9
TRINITY_DN5727_c0_g1	4544	4446.3	4132.2
TRINITY_DN7361_c0_g1	2781	2836.2	2508.7
TRINITY_DN3347_c0_g1	6101	5689.4	3183.6
TRINITY_DN15328_c0_g1	4157	4529.5	4104.2
TRINITY_DN4012_c1_g1	2829	3100.6	2024.6
TRINITY_DN7547_c0_g1	769	548.88	4565.5
TRINITY_DN10219_c0_g2	2703	4627	16161
TRINITY_DN4489_c0_g1	3017	5833.6	4749
TRINITY_DN38518_c0_g1	21160	25573	27208
TRINITY_DN1129_c0_g1	6128	10340	34725
TRINITY_DN2461_c0_g1	16067	17085	12314
TRINITY_DN771_c2_g1	11653	16498	7253.6
TRINITY_DN4460_c0_g1	1156	2682.8	4549.9
TRINITY_DN6152_c0_g1	14348	12053	21441
TRINITY_DN5692_c0_g1	9675	6732.5	21464
TRINITY_DN3361_c0_g1	208	522.661	1146.6
TRINITY_DN1925_c0_g1	7480	8066.2	8133.7
TRINITY_DN23208_c0_g1	3232	3626.7	2894.4
TRINITY_DN584_c0_g1	7221	5330.9	4556.1
TRINITY_DN2438_c0_g3	13104	12959	24051
TRINITY_DN7778_c1_g1	28904	29628	86976
TRINITY_DN16924_c0_g1	1332	1952.7	7890.1
TRINITY_DN1497_c0_g1	16941	17998	4599.7
TRINITY_DN16906_c0_g1	5532	5756.1	5361.6
TRINITY_DN220_c1_g1	1518	1569.1	2548.1
TRINITY_DN2908_c0_g2	6596	5260.8	9104
TRINITY_DN775_c0_g1	14906	10302	4622.5
TRINITY_DN24385_c0_g1	24015	35337	18482
TRINITY_DN5977_c1_g1	5187	4702.2	4043
TRINITY_DN7553_c1_g1	15652	16609	202280
TRINITY_DN37595_c0_g1	11394	11114	6841
TRINITY_DN17524_c0_g2	22559	22946	12838
TRINITY_DN8237_c0_g1	3489	2459.4	2502.5
TRINITY_DN3802_c0_g1	2303	2043.9	1896.1
TRINITY_DN7750_c0_g1	14586	17480	11406
TRINITY_DN11797_c1_g2	15597	13865	9133
TRINITY_DN32543_c0_g1	17736	13018	8410.5
TRINITY_DN223_c0_g2	2474	4539.2	4633.9
TRINITY_DN3639_c0_g1	2441	2799.7	1770.6
TRINITY_DN88585_c0_g1	2840	4937.1	7206.9
TRINITY_DN563_c2_g1	8644	10874	4525.1
TRINITY_DN1298_c0_g1	405	499.863	307.89
TRINITY_DN12954_c1_g1	4597	7297.9	9411.9
TRINITY_DN6915_c0_g2	15876	12945	19557
TRINITY_DN27945_c0_g1	352	486.183	1538.4
TRINITY_DN2038_c1_g1	3274	6027.4	17900
TRINITY_DN730_c0_g1	22167	23550	13861
TRINITY_DN1693_c0_g2	228	418.357	34.21
TRINITY_DN18398_c0_g1	4937	6286.2	5662.3
TRINITY_DN29102_c0_g1	2193	1865.5	1178.7
TRINITY_DN219_c0_g1	2577	7148	13672
TRINITY_DN89624_c0_g1	2692	2100.9	1768.6
TRINITY_DN3172_c0_g1	4724	4746.1	3149.4
TRINITY_DN2500_c1_g1	1363	1599.9	3008.4
TRINITY_DN10220_c0_g1	7109	6076.4	15749
TRINITY_DN18460_c1_g1	7542	7258	5627
TRINITY_DN653_c0_g1	9371	7859.9	67475
TRINITY_DN4836_c0_g1	19158	15154	21269
TRINITY_DN716_c0_g1	2484	4449.2	4985.3
TRINITY_DN129_c0_g2	3551	4565.4	2198.8
TRINITY_DN1005_c0_g1	3458	3024.3	5951.5
TRINITY_DN14415_c0_g1	632	580.798	1390.2
TRINITY_DN3012_c1_g1	4676	5215.2	4650.5
TRINITY_DN7398_c0_g1	21799	26836	22727
TRINITY_DN11075_c0_g1	5656	5826.2	2226.8
TRINITY_DN14069_c0_g1	4654	3935.6	3540.2
TRINITY_DN23128_c0_g3	904	430.896	206.297
TRINITY_DN866_c0_g1	2541	1958.4	4356.1
TRINITY_DN2539_c2_g1	6185	7528.1	4474.3
TRINITY_DN22492_c0_g1	21207	22549	14460
TRINITY_DN5600_c0_g1	4230	4429.8	16544
TRINITY_DN947_c1_g1	294	1074.4	718.41
TRINITY_DN64_c1_g1	28602	26027	34452
TRINITY_DN40056_c0_g1	4645	4468.6	4449.4
TRINITY_DN200_c0_g1	9399	7216.9	5993
TRINITY_DN19775_c0_g1	119010	59249	36867
TRINITY_DN2625_c0_g1	5114	5015.2	9940.6
TRINITY_DN3591_c1_g1	16038	13378	8491.3
TRINITY_DN1537_c1_g3	4513	5346.3	2044.3
TRINITY_DN2088_c0_g1	6447	7133.2	5864.4
TRINITY_DN598_c0_g1	8859	10624	8232.2
TRINITY_DN16507_c0_g1	2015	2825.9	1844.2
TRINITY_DN3773_c0_g2	51	451.415	3661.5
TRINITY_DN16782_c0_g2	4923	7121.8	6041.7
TRINITY_DN596_c0_g1	1167	1614.2	422.96
TRINITY_DN22112_c0_g1	9245	7605.7	3318.4
TRINITY_DN4412_c0_g1	10717	11657	9504.2
TRINITY_DN33_c0_g1	477	599.037	3851.2
TRINITY_DN12534_c0_g1	3206	3976.1	3925.9
TRINITY_DN2100_c0_g1	733	1764.6	12752
TRINITY_DN42013_c0_g1	4601	3536.7	1816.2
TRINITY_DN3681_c0_g1	8853	8017.2	22679
TRINITY_DN2120_c0_g1	10062	9097.8	7370.7
TRINITY_DN23013_c0_g1	3498	3586.8	2737.8
TRINITY_DN17870_c0_g1	3025	3043.6	4528.2
TRINITY_DN1489_c1_g1	9178	15330	45961
TRINITY_DN50_c1_g1	2918	3061.9	1842.2
TRINITY_DN3685_c0_g1	12210	11731	7150.9
TRINITY_DN136_c0_g3	4142	4797.4	2772
TRINITY_DN242_c0_g1	3377	3140.5	1323.8
TRINITY_DN8826_c0_g1	5436	6490.2	46916
TRINITY_DN1285_c0_g1	3827	3696.2	5040.3
TRINITY_DN501_c0_g1	11514	4117.5	6239.7
TRINITY_DN1203_c0_g2	10227	8646.4	12694
TRINITY_DN4735_c0_g1	14441	12703	18126
TRINITY_DN4815_c0_g3	3581	15777	8671.7
TRINITY_DN14702_c0_g1	3386	5188.4	14211
TRINITY_DN18364_c0_g1	6398	5713.9	7833.1
TRINITY_DN536_c0_g1	2733	3112	2822.8
TRINITY_DN3636_c1_g1	9346	11091	14426
TRINITY_DN15675_c0_g1	13620	14826	23490
TRINITY_DN2154_c0_g1	3111	4278.2	3207.4
TRINITY_DN9960_c0_g2	2337	9606.3	4078.2
TRINITY_DN32892_c0_g1	2466	1533.2	3084.1
TRINITY_DN7343_c0_g1	7733	8405.9	14161
TRINITY_DN21826_c0_g1	6579	5336.6	6274.9
TRINITY_DN6221_c0_g1	1575	1968.7	4196.4
TRINITY_DN11682_c0_g1	185	290.684	3174.3
TRINITY_DN46347_c0_g1	1565	2081	3828.4
TRINITY_DN1802_c0_g1	1104	3035.7	4891
TRINITY_DN21074_c1_g1	7757	6478.8	5778.4
TRINITY_DN46780_c0_g1	6949	6584.3	4445.2
TRINITY_DN5418_c0_g1	16389	19920	9295.8
TRINITY_DN30288_c0_g1	10144	9359.5	4137.3
TRINITY_DN5285_c0_g1	6416	6446.9	2947.2
TRINITY_DN3620_c0_g1	7577	5349.7	11112
TRINITY_DN35395_c0_g1	1127	1287.6	949.587
TRINITY_DN4201_c0_g1	18900	19018	16964
TRINITY_DN3220_c0_g2	18347	15728	9044.9
TRINITY_DN5642_c0_g1	6210	8677.8	5831.2
TRINITY_DN4289_c1_g1	2251	3979	16424
TRINITY_DN28109_c0_g1	30247	44471	111980
TRINITY_DN6464_c0_g1	2303	2616.2	4973.9
TRINITY_DN7463_c0_g1	1884	2817.4	2181.1
TRINITY_DN31887_c0_g1	1734	1166.2	1935.5
TRINITY_DN7594_c0_g2	3001	3762.4	6816.1
TRINITY_DN3055_c1_g1	4477	5082.4	4257.6
TRINITY_DN3492_c0_g2	1103	1259.1	1334.2
TRINITY_DN185_c0_g2	10092	7119.5	7405.9
TRINITY_DN1178_c1_g1	2121	3508.7	18683
TRINITY_DN1123_c0_g1	14927	12293	9224.3
TRINITY_DN5528_c0_g1	2324	2827.6	10256
TRINITY_DN3811_c0_g1	3817	5813.7	13723
TRINITY_DN15159_c0_g1	2339	4842.5	15837
TRINITY_DN3903_c2_g1	9888	7615.9	5990.9
TRINITY_DN9358_c0_g1	16263	7880.4	5434.2
TRINITY_DN17291_c0_g1	604	1119.4	428.143
TRINITY_DN2776_c0_g2	1250	1519.5	525.59
TRINITY_DN3503_c0_g1	3034	2973.5	3230.3
TRINITY_DN4607_c0_g2	15190	14302	12071
TRINITY_DN21992_c0_g2	463	429.186	477.903
TRINITY_DN8371_c0_g1	26259	37572	30014
TRINITY_DN113_c2_g2	537	1998.3	5113.9
TRINITY_DN2600_c0_g1	9754	10532	11101
TRINITY_DN1545_c0_g1	20575	20314	20425
TRINITY_DN4165_c0_g2	8450	8769	4166.4
TRINITY_DN11155_c3_g1	5624	5181.6	15904
TRINITY_DN2277_c0_g2	8146	5976.7	5804.3
TRINITY_DN7261_c1_g1	5815	5735	4722
TRINITY_DN5839_c0_g1	7416	8698.9	25314
TRINITY_DN27952_c0_g1	132	579.658	469.61
TRINITY_DN6732_c0_g1	7527	6404.2	3609.7
TRINITY_DN4182_c0_g1	129	317.473	0
TRINITY_DN817_c0_g2	8678	5863.3	3784.9
TRINITY_DN4164_c2_g1	313	302.653	201.113
TRINITY_DN18137_c0_g1	2807	2841.9	7972
TRINITY_DN2015_c1_g1	1307	1316.1	1680.4
TRINITY_DN15622_c0_g1	21163	18934	14520
TRINITY_DN10410_c0_g1	1177	2144.8	8232.2
TRINITY_DN7442_c0_g1	938	701.631	1064.7
TRINITY_DN3198_c0_g1	6297	3928.8	8014.5
TRINITY_DN11788_c0_g1	2998	4175	2528.4
TRINITY_DN3075_c2_g1	7290	8029.7	5843.7
TRINITY_DN10033_c0_g1	1867	2113.4	3741.3
TRINITY_DN76827_c0_g1	40854	14523	10189
TRINITY_DN1060_c0_g1	7415	7821.1	6428.4
TRINITY_DN8403_c0_g1	1795	1215.7	714.263
TRINITY_DN19517_c1_g1	4325	6444.6	4391.3
TRINITY_DN7115_c0_g1	572	314.623	698.713
TRINITY_DN8004_c0_g1	659	466.234	487.233
TRINITY_DN492_c1_g1	3323	3039.1	3800.4
TRINITY_DN5526_c0_g1	3513	9576.6	7306.4
TRINITY_DN1354_c0_g2	9350	6348.3	5441.5
TRINITY_DN202_c0_g1	54318	47847	29652
TRINITY_DN12867_c0_g1	9942	23169	18011
TRINITY_DN220_c0_g1	832	1168.4	1529.1
TRINITY_DN9849_c0_g1	16061	13783	10254
TRINITY_DN2905_c0_g1	643	862.363	575.35
TRINITY_DN3547_c0_g1	33230	21075	52890
TRINITY_DN11854_c0_g1	2165	3955	3030.2
TRINITY_DN866_c0_g2	354	469.654	730.85
TRINITY_DN2381_c0_g1	9358	9201.6	10432
TRINITY_DN3711_c0_g2	15453	16777	18378
TRINITY_DN2823_c1_g2	1391	755.779	552.543
TRINITY_DN7712_c0_g1	3561	5998.4	43555
TRINITY_DN3403_c0_g3	3279	2840.2	3143.2
TRINITY_DN22258_c1_g1	3023	3684.8	15751
TRINITY_DN2126_c0_g1	2961	4760.9	3289.3
TRINITY_DN13987_c0_g1	1547	1700.8	1689.8
TRINITY_DN11712_c0_g1	3221	4735.9	5122.2
TRINITY_DN187_c0_g2	543	1017.4	158.61
TRINITY_DN11910_c2_g2	13422	16206	39095
TRINITY_DN48175_c0_g1	18364	15732	22141
TRINITY_DN13114_c0_g1	16852	8940	6448.1
TRINITY_DN11858_c0_g1	2270	4415	1227.4
TRINITY_DN4942_c0_g1	929	907.39	486.197
TRINITY_DN4941_c1_g1	2713	3912.8	28078
TRINITY_DN2498_c0_g1	165	661.734	1632.8
TRINITY_DN8812_c0_g1	565	532.921	1364.3
TRINITY_DN8344_c0_g1	2546	2714.8	2365.7
TRINITY_DN8_c0_g1	2183	2992.3	3887.5
TRINITY_DN6150_c0_g1	1983	2379	4541.6
TRINITY_DN515_c1_g1	103	58.7068	486.197
TRINITY_DN6311_c0_g1	12541	9781.2	14399
TRINITY_DN19508_c1_g1	6271	6068.5	10112
TRINITY_DN10445_c0_g1	3896	5377.7	3989.1
TRINITY_DN6093_c0_g1	241	253.636	184.527
TRINITY_DN4910_c1_g2	7243	23455	8019.7
TRINITY_DN639_c0_g1	5437	5682	4136.3
TRINITY_DN2593_c0_g1	5955	5771.5	3463.5
TRINITY_DN7833_c0_g1	5944	9334.9	60251
TRINITY_DN5287_c0_g1	15721	16990	10024
TRINITY_DN1648_c0_g1	11119	14584	10323
TRINITY_DN14112_c0_g1	3893	4100.4	3064.4
TRINITY_DN36491_c0_g1	2350	2128.3	8027.9
TRINITY_DN2194_c0_g1	10470	10353	8610.6
TRINITY_DN1858_c0_g1	28933	57781	23789
TRINITY_DN6921_c0_g1	16339	13868	8910.1
TRINITY_DN6921_c0_g2	16339	13868	8910.1
TRINITY_DN22149_c0_g1	2009	4257.1	8179.3
TRINITY_DN8552_c0_g1	6144	5982.4	12447
TRINITY_DN9987_c0_g1	6144	5982.4	12447
TRINITY_DN543_c3_g1	1582	2582	7362.4
TRINITY_DN15795_c0_g1	6927	6829.9	6459.5
TRINITY_DN12003_c0_g1	7045	9182.2	8613.7
TRINITY_DN1669_c0_g1	253	354.521	775.427
TRINITY_DN2924_c0_g1	5393	3869.5	5237.2
TRINITY_DN4810_c0_g1	5651	5857.6	8366.9
TRINITY_DN34214_c0_g1	13477	10197	8745.3
TRINITY_DN6154_c0_g1	6181	8859	6626.4
TRINITY_DN3464_c0_g1	1610	2849.8	6971.6
TRINITY_DN7654_c0_g1	4713	4661.8	1712.6
TRINITY_DN13842_c0_g1	9618	8665.8	2985.6
TRINITY_DN1334_c0_g2	7569	2183.6	3320.4
TRINITY_DN20642_c0_g1	5182	5333.2	3285.2
TRINITY_DN12081_c1_g2	4695	3068.1	1623.4
TRINITY_DN69_c0_g2	2325	3971.5	3544.4
TRINITY_DN31868_c0_g1	774	930.759	1246.1
TRINITY_DN12934_c0_g1	9460	8466.3	11661
TRINITY_DN314_c1_g3	2867	2379	1867
TRINITY_DN1547_c0_g1	1938	2086.7	4094.8
TRINITY_DN1829_c0_g1	8377	8059.9	5980.5
TRINITY_DN1993_c0_g1	798	1629	8645.8
TRINITY_DN7783_c0_g2	6856	5324.6	4308.4
TRINITY_DN7875_c0_g1	7234	5678.6	2690.1
TRINITY_DN11942_c0_g1	3139	4503.9	3142.1
TRINITY_DN1099_c0_g1	3263	4841.3	9751.9
TRINITY_DN771_c1_g1	11800	8914.9	4806
TRINITY_DN50_c0_g2	8736	7030.6	5292.2
TRINITY_DN1840_c0_g1	3226	2603.6	3241.7
TRINITY_DN8110_c0_g2	7198	4989.5	3975.6
TRINITY_DN29932_c0_g1	7779	10348	4943.9
TRINITY_DN1744_c0_g1	4343	4034.8	1815.2
TRINITY_DN2494_c0_g1	432	642.355	1028.4
TRINITY_DN1913_c0_g1	8151	7165.6	4783.2
TRINITY_DN4032_c4_g1	7548	7799.5	42575
TRINITY_DN133_c1_g1	4126	5165.6	2026.7
TRINITY_DN527_c0_g1	733	1125.7	838.663
TRINITY_DN106548_c0_g1	2931	3629	1860.8
TRINITY_DN454_c0_g1	2733	3118.3	1277.2
TRINITY_DN36583_c0_g1	12165	12712	17704
TRINITY_DN12653_c1_g1	1174	797.386	243.617
TRINITY_DN1050_c0_g1	3795	3586.2	2529.5
TRINITY_DN10269_c0_g1	8150	12216	7024.5
TRINITY_DN14681_c0_g1	13074	9992.7	8531.8
TRINITY_DN3054_c0_g1	13074	9992.7	8531.8
TRINITY_DN4713_c0_g1	4058	4465.1	2665.3
TRINITY_DN7670_c0_g1	2202	3739	25959
TRINITY_DN4041_c0_g1	6330	3637.5	1708.4
TRINITY_DN18192_c0_g2	4946	4018.8	2682.9
TRINITY_DN9270_c1_g1	4330	3900.9	2199.8
TRINITY_DN33402_c0_g2	13972	13145	7475.4
TRINITY_DN4728_c1_g1	4458	6179	7530.3
TRINITY_DN7120_c0_g1	4468	3000.9	3870.9
TRINITY_DN14024_c0_g1	8844	8623.1	11347
TRINITY_DN5706_c0_g3	3360	2792.8	990.017
TRINITY_DN5108_c1_g2	4423	6822.5	4000.5
TRINITY_DN1039_c0_g1	2096	1549.2	1144.5
TRINITY_DN2062_c0_g1	2358	2079.2	7532.4
TRINITY_DN1420_c0_g1	2879	3458.6	3813.9
TRINITY_DN14797_c0_g1	4445	4682.9	3359.8
TRINITY_DN42984_c0_g1	6432	5576	3948.7
TRINITY_DN1008_c0_g1	6160	9934.6	27582
TRINITY_DN17112_c0_g1	889	1175.8	931.963
TRINITY_DN7226_c0_g1	7230	4596.8	2739.9
TRINITY_DN6391_c1_g1	12113	8929.1	9928.2
TRINITY_DN8774_c0_g1	5633	5236.3	4988.4
TRINITY_DN47667_c1_g1	8186	11713	6076.9
TRINITY_DN88322_c0_g2	2906	2721.6	9867
TRINITY_DN413163_c0_g1	2812	1495	1658.7
TRINITY_DN36347_c0_g1	3589	4771.8	6645
TRINITY_DN2350_c0_g1	3847	4240	11743
TRINITY_DN8276_c0_g2	9440	8606	29357
TRINITY_DN39478_c0_g1	6655	6366	11766
TRINITY_DN15634_c0_g1	4949	4702.8	14814
TRINITY_DN10704_c1_g1	1890	1765.8	7368.6
TRINITY_DN1157_c0_g2	1900	425.767	1600.6
TRINITY_DN3025_c0_g1	6521	5687.7	8923.6
TRINITY_DN3283_c0_g1	4530	4712.5	2834.2
TRINITY_DN663_c0_g1	11776	6243.4	13736
TRINITY_DN1026_c0_g1	278	51.8672	286.12
TRINITY_DN10385_c0_g2	7702	4577.4	8612.6
TRINITY_DN11436_c0_g1	6290	4638.4	3931
TRINITY_DN2100_c0_g2	1035	1003.7	5050.6
TRINITY_DN5684_c0_g1	6661	6220.6	9993.5
TRINITY_DN1508_c0_g1	1399	1188.4	433.327
TRINITY_DN810_c0_g1	15623	11099	13149
TRINITY_DN11980_c0_g1	2881	3383.9	5019.5
TRINITY_DN2465_c0_g1	3977	5883.2	5999.2
TRINITY_DN12814_c0_g1	4234	3414.7	3881.3
TRINITY_DN80659_c0_g1	11719	6385.9	6359.9
TRINITY_DN855_c0_g1	12982	6753	10278
TRINITY_DN4848_c0_g1	2473	5718.5	3241.7
TRINITY_DN27266_c0_g1	418	561.419	2375
TRINITY_DN5411_c0_g1	106980	142200	64344
TRINITY_DN16101_c0_g1	3370	2301.5	1804.8
TRINITY_DN6147_c0_g1	2658	2912.5	9736.4
TRINITY_DN4633_c0_g1	5682	6886.9	4847.5
TRINITY_DN105799_c0_g1	3028	3162.2	10455
TRINITY_DN14610_c0_g1	7494	6512.5	6889.7
TRINITY_DN20163_c0_g1	2095	1499.6	974.467
TRINITY_DN14357_c0_g1	2944	3401.6	2026.7
TRINITY_DN762_c1_g1	4045	3441.5	2734.7
TRINITY_DN7607_c3_g2	16915	18062	50700
TRINITY_DN15319_c0_g1	11827	4574.6	3102.7
TRINITY_DN8594_c0_g1	3641	3376.5	4307.4
TRINITY_DN2709_c0_g1	3670	2676.6	3432.4
TRINITY_DN9493_c0_g1	7199	8209.3	9050.1
TRINITY_DN19516_c0_g1	9112	8538.7	3381.6
TRINITY_DN7559_c0_g1	3213	4177.9	4661.9
TRINITY_DN2070_c0_g1	13194	11536	20312
TRINITY_DN6841_c0_g1	8227	8729.6	12987
TRINITY_DN11374_c0_g2	2259	1690.5	1722.9
TRINITY_DN224_c0_g1	4852	7832.5	32089
TRINITY_DN6881_c0_g1	5960	6059.3	3188.8
TRINITY_DN5482_c0_g1	2340	1984.1	4657.7
TRINITY_DN3230_c0_g1	6639	5426.1	3893.7
TRINITY_DN1234_c0_g1	4449	5422.1	2756.5
TRINITY_DN16023_c0_g2	2897	3501.3	5212.4
TRINITY_DN53567_c0_g1	378	432.606	223.92
TRINITY_DN4127_c0_g1	6904	7086.4	5230
TRINITY_DN893_c0_g2	3433	4231.4	2808.3
TRINITY_DN8684_c0_g1	3211	3053.3	1794.5
TRINITY_DN511_c0_g2	1461	1645.5	897.753
TRINITY_DN29738_c0_g2	7274	5416.4	8750.5
TRINITY_DN3204_c0_g1	800	1055	1102
TRINITY_DN28839_c0_g1	1532	1498.4	3935.2
TRINITY_DN11887_c0_g1	9295	10363	11649
TRINITY_DN147_c0_g3	6146	6008	3204.3
TRINITY_DN2122_c0_g3	2860	3008.9	3416.9
TRINITY_DN3128_c0_g1	51	361.93	244.653
TRINITY_DN718_c0_g1	3544	2900.6	4160.1
TRINITY_DN4553_c0_g1	2042	2400.7	2654.9
TRINITY_DN2290_c0_g1	4289	3464.3	4775.9
TRINITY_DN8746_c0_g1	2871	2931.9	1729.2
TRINITY_DN5786_c0_g1	1154	1298.4	8297.5
TRINITY_DN4977_c0_g1	3326	2295.8	4703.4
TRINITY_DN4987_c0_g1	2555	2562.6	2901.6
TRINITY_DN17295_c0_g2	2298	8469.7	4127
TRINITY_DN12873_c0_g1	4957	5309.8	3456.2
TRINITY_DN5845_c0_g1	3486	4279.3	18311
TRINITY_DN18633_c0_g1	1065	1228.3	922.633
TRINITY_DN1393_c0_g1	373	817.905	1941.7
TRINITY_DN7993_c0_g1	5535	5230	3005.3
TRINITY_DN29_c1_g1	1976	2399	2855
TRINITY_DN2541_c1_g1	2131	1405.5	2044.3
TRINITY_DN509_c2_g1	3203	2306.7	1745.7
TRINITY_DN16085_c0_g1	2279	2194.9	1945.8
TRINITY_DN3643_c0_g1	6841	6739.3	10738
TRINITY_DN13656_c0_g1	7547	7707.7	4858.9
TRINITY_DN5722_c0_g1	284	1292.1	4004.6
TRINITY_DN7516_c0_g1	2275	2620.7	4620.4
TRINITY_DN4696_c0_g2	1555	2136.2	5615.6
TRINITY_DN1602_c0_g1	1604	1249.4	1375.7
TRINITY_DN20029_c0_g2	2219	1838.1	2201.9
TRINITY_DN979_c1_g1	5778	2418.4	1208.8
TRINITY_DN78_c0_g2	1605	1749.8	2666.3
TRINITY_DN23073_c0_g1	6409	6180.7	12022
TRINITY_DN1642_c0_g1	927	4777.5	6041.7
TRINITY_DN9486_c1_g1	4595	6566	4214
TRINITY_DN12750_c0_g1	3606	6509.6	3061.3
TRINITY_DN19351_c0_g1	2506	2968.4	2821.8
TRINITY_DN24088_c0_g1	2421	3740.7	3664.6
TRINITY_DN4997_c0_g1	2921	2562	1319.7
TRINITY_DN5473_c2_g2	214	542.04	977.577
TRINITY_DN3095_c0_g1	3797	4426.9	4387.2
TRINITY_DN27529_c0_g1	1347	2518.7	1532.2
TRINITY_DN17740_c0_g2	11728	17438	15696
TRINITY_DN12867_c0_g2	2458	9240.3	7035.9
TRINITY_DN8490_c0_g1	4806	4414.4	6608.8
TRINITY_DN3874_c0_g1	6309	3423.2	8337.9
TRINITY_DN8172_c0_g1	358	359.08	3857.4
TRINITY_DN535_c0_g1	9848	10781	13940
TRINITY_DN3055_c0_g1	334	1580	10036
TRINITY_DN9431_c1_g1	4460	4540.9	2925.5
TRINITY_DN6424_c0_g1	7900	9340.6	4341.6
TRINITY_DN20372_c0_g1	2764	2497.6	1373.6
TRINITY_DN3369_c0_g1	2971	3422.1	3662.5
TRINITY_DN553_c0_g1	3596	4160.8	7357.2
TRINITY_DN31121_c0_g1	8198	8445.8	8767.1
TRINITY_DN46071_c0_g2	9523	10078	11798
TRINITY_DN2868_c1_g1	10872	10894	7464
TRINITY_DN143_c1_g1	2285	4537.5	22827
TRINITY_DN20384_c0_g1	5189	5406.2	2821.8
TRINITY_DN15230_c0_g1	27608	12681	12978
TRINITY_DN4007_c0_g2	11253	9849.1	7589.4
TRINITY_DN971_c0_g1	4041	4096.9	2490.1
TRINITY_DN2580_c0_g1	2504	1102.3	907.083
TRINITY_DN2580_c0_g2	2504	1102.3	907.083
TRINITY_DN40833_c0_g1	2669	2414.4	591.937
TRINITY_DN7881_c0_g1	3048	3411.8	4644.3
TRINITY_DN2437_c0_g1	5483	4159.1	3210.6
TRINITY_DN470_c0_g2	14728	11366	5872.7
TRINITY_DN13516_c0_g1	1469	1471.7	3022.9
TRINITY_DN11914_c0_g1	2610	5850.2	3808.7
TRINITY_DN29_c0_g3	4829	3947	2432
TRINITY_DN219_c0_g2	242	401.828	774.39
TRINITY_DN105878_c1_g3	13	143.632	689.383
TRINITY_DN617_c0_g1	4354	2938.2	3347.4
TRINITY_DN9916_c0_g1	1912	2372.2	8138.9
TRINITY_DN4856_c0_g1	4829	5089.3	7779.1
TRINITY_DN3239_c1_g1	2922	2526.1	1728.1
TRINITY_DN2198_c1_g3	25719	26771	19209
TRINITY_DN4006_c1_g3	885	591.628	1212.9
TRINITY_DN11027_c0_g1	3086	2936.5	5395.8
TRINITY_DN569_c1_g1	3500	3278.5	1748.9
TRINITY_DN29328_c0_g1	11492	5604.5	11975
TRINITY_DN6881_c1_g1	4107	4793.4	5887.2
TRINITY_DN5026_c0_g1	2751	2288.4	2291
TRINITY_DN7316_c0_g1	1319	1697.9	2080.6
TRINITY_DN7193_c0_g1	8431	7955.1	6555.9
TRINITY_DN37036_c0_g1	5104	5993.8	3317.3
TRINITY_DN1055_c1_g1	6084	5672.9	22320
TRINITY_DN64468_c0_g1	10083	6686.3	6378.6
TRINITY_DN94663_c0_g1	1326	1281.9	1617.2
TRINITY_DN6244_c0_g1	1292	2155.6	1185.9
TRINITY_DN5532_c0_g1	4876	5020.3	2899.6
TRINITY_DN37365_c0_g2	5075	5427.8	3838.8
TRINITY_DN4797_c0_g2	2139	1379.3	1192.2
TRINITY_DN2474_c0_g1	9337	7855.9	8620.9
TRINITY_DN2544_c0_g1	2911	3869.5	13657
TRINITY_DN6548_c0_g1	6102	7075.6	6922.9
TRINITY_DN8820_c0_g1	4147	4559.8	4005.7
TRINITY_DN4600_c0_g1	4216	5061.3	2485.9
TRINITY_DN35606_c1_g2	2990	3615.3	4540.6
TRINITY_DN8560_c0_g1	2808	3110.3	2686
TRINITY_DN53586_c0_g1	7494	7676.9	8284
TRINITY_DN2312_c0_g1	3892	3042.5	2653.9
TRINITY_DN486_c1_g1	4798	5344.6	7543.8
TRINITY_DN15343_c0_g1	2489	2338.6	7846.5
TRINITY_DN927_c0_g1	4540	4162.5	2909.9
TRINITY_DN10025_c0_g1	5090	4388.2	3581.7
TRINITY_DN31497_c0_g1	9879	5989.2	2519.1
TRINITY_DN134_c0_g1	1343	1761.2	1882.6
TRINITY_DN6606_c0_g1	645	3089.2	5818.8
TRINITY_DN24957_c0_g1	3193	1983.5	5592.8
TRINITY_DN11074_c0_g1	3695	4272.5	5317.1
TRINITY_DN812_c0_g1	38	326.592	1527
TRINITY_DN5063_c0_g1	708	388.719	262.277
TRINITY_DN1275_c1_g2	2039	2548.3	32923
TRINITY_DN3763_c0_g1	2845	5393	6060.4
TRINITY_DN4366_c1_g2	1955	4083.3	8696.6
TRINITY_DN872_c1_g1	2736	2829.9	2527.4
TRINITY_DN8856_c0_g1	1311	1886.6	1566.4
TRINITY_DN129_c0_g1	2605	1774.3	669.687
TRINITY_DN3315_c0_g3	1694	2967.8	3459.4
TRINITY_DN2315_c0_g2	2888	2498.2	3506
TRINITY_DN1887_c0_g2	1131	805.936	2592.7
TRINITY_DN3147_c0_g1	425	567.119	748.473
TRINITY_DN225007_c0_g1	2706	4620.7	4308.4
TRINITY_DN1091_c0_g1	5450	8765.5	12918
TRINITY_DN19470_c0_g1	3279	3658.1	1509.4
TRINITY_DN3466_c0_g2	5149	4128.3	3377.5
TRINITY_DN4171_c0_g1	969	1021.4	527.663
TRINITY_DN5258_c0_g1	3922	4225.2	4280.4
TRINITY_DN1108_c0_g1	6199	7049.4	3381.6
TRINITY_DN4981_c1_g1	2952	4270.2	4844.3
TRINITY_DN7276_c0_g1	673	825.885	247.763
TRINITY_DN3395_c0_g1	6706	7034	6055.2
TRINITY_DN2661_c2_g1	402	4340.3	26116
TRINITY_DN7578_c0_g1	3290	2268.5	2647.6
TRINITY_DN4385_c0_g2	601	816.195	1821.4
TRINITY_DN2908_c0_g1	1533	1156.5	1010.8
TRINITY_DN501_c0_g2	7195	8298.2	37737
TRINITY_DN12989_c0_g1	6700	6363.7	34916
TRINITY_DN2947_c0_g1	4024	3420.4	3682.2
TRINITY_DN9116_c0_g1	5810	5553.8	3830.5
TRINITY_DN2661_c0_g2	187	116.844	109.887
TRINITY_DN2232_c0_g1	1570	1124.5	1917.8
TRINITY_DN26894_c0_g1	1939	2194.9	1094.7
TRINITY_DN4674_c0_g1	1575	1358.2	2164.6
TRINITY_DN1175_c0_g1	1736	4220	3132.8
TRINITY_DN2946_c0_g1	2614	2282.2	1290.7
TRINITY_DN907_c1_g1	2071	2398.4	2229.9
TRINITY_DN25600_c0_g1	3705	3366.8	1853.6
TRINITY_DN15016_c0_g1	561	349.391	990.017
TRINITY_DN16977_c1_g1	13202	12860	9262.6
TRINITY_DN3917_c0_g1	6310	8402.5	11447
TRINITY_DN4745_c0_g1	299	526.081	2237.1
TRINITY_DN18101_c0_g3	4369	3643.2	1824.5
TRINITY_DN3125_c0_g1	43147	28038	13793
TRINITY_DN254762_c0_g1	2394	3658.6	2707.8
TRINITY_DN1904_c0_g1	3014	3629	4319.8
TRINITY_DN4705_c0_g1	4718	4487.4	4251.4
TRINITY_DN9336_c1_g1	2223	2710.8	2222.6
TRINITY_DN19192_c0_g1	4844	3938.5	17869
TRINITY_DN515_c2_g1	3200	3247.7	1886.7
TRINITY_DN198109_c0_g1	6631	3426.1	6624.3
TRINITY_DN5548_c0_g2	3884	3560	6728
TRINITY_DN4587_c0_g1	5204	6106.6	25060
TRINITY_DN7549_c0_g1	4477	6335.2	3422
TRINITY_DN6756_c0_g1	6132	5697.4	6448.1
TRINITY_DN64130_c0_g1	4581	4233.2	4176.7
TRINITY_DN22601_c0_g1	14	470.794	3219.9
TRINITY_DN619_c1_g1	4539	3662.6	5356.5
TRINITY_DN3069_c0_g1	8443	9239.8	6257.3
TRINITY_DN2119_c0_g1	11358	10191	20527
TRINITY_DN19282_c0_g1	2177	3258.5	2588.6
TRINITY_DN12957_c0_g1	4918	5961.3	3921.7
TRINITY_DN481_c0_g1	2034	1294.4	2014.2
TRINITY_DN720_c0_g1	3923	4001.8	4153.9
TRINITY_DN16850_c0_g3	1902	2188.1	2165.6
TRINITY_DN6348_c0_g2	4714	4713.1	5056.9
TRINITY_DN7185_c0_g2	4769	3329.2	4190.2
TRINITY_DN3245_c0_g2	723	1609	1141.4
TRINITY_DN2562_c0_g1	1154	1057.3	1570.5
TRINITY_DN7590_c0_g1	1065	727.85	895.68
TRINITY_DN6413_c0_g1	1891	1927.1	1047
TRINITY_DN27654_c0_g1	2623	4220.6	1971.7
TRINITY_DN7278_c2_g1	4101	4704.5	8034.2
TRINITY_DN9497_c0_g2	2830	2724.5	18802
TRINITY_DN5397_c0_g1	2702	5711.1	13723
TRINITY_DN17402_c0_g1	2744	2938.8	1800.7
TRINITY_DN33_c0_g2	1164	1996	7122.9
TRINITY_DN1107_c2_g1	1118	2278.7	4396.5
TRINITY_DN8413_c0_g1	39084	32098	17589
TRINITY_DN13647_c0_g1	3064	2302.7	3441.7
TRINITY_DN2642_c0_g1	2859	2623.6	2724.4
TRINITY_DN730_c0_g2	2553	3180.4	3182.6
TRINITY_DN41621_c0_g1	8601	8734.2	27391
TRINITY_DN11621_c0_g1	2825	2431.5	1545.7
TRINITY_DN32583_c0_g1	1607	2042.2	3789
TRINITY_DN8263_c0_g1	2959	3865.5	728.777
TRINITY_DN10768_c0_g1	1553	1504.1	1378.8
TRINITY_DN1013_c0_g1	1689	2914.8	4395.5
TRINITY_DN22544_c0_g1	4451	5514.4	2189.4
TRINITY_DN11266_c0_g2	4167	3104	1928.2
TRINITY_DN291_c0_g1	2332	2531.2	3327.7
TRINITY_DN6357_c0_g1	2550	3489.9	7516.9
TRINITY_DN2090_c0_g1	213	1570.8	1883.6
TRINITY_DN2399_c0_g1	3005	2595.6	1632.8
TRINITY_DN10433_c0_g1	8794	4601.9	3686.4
TRINITY_DN3965_c0_g1	2650	1068.7	1883.6
TRINITY_DN2904_c0_g1	2400	2505	2120
TRINITY_DN3586_c0_g1	8638	10095	4575.8
TRINITY_DN735_c0_g1	7607	5561.2	4910.7
TRINITY_DN8608_c0_g1	3828	4218.9	6747.7
TRINITY_DN0_c1_g1	6905	4279.3	3416.9
TRINITY_DN6854_c0_g1	3528	3373.1	5952.5
TRINITY_DN1536_c0_g1	4421	4651.5	4146.7
TRINITY_DN16964_c0_g1	31029	11887	9607.8
TRINITY_DN2460_c0_g1	2038	1932.2	2357.4
TRINITY_DN11588_c0_g1	273	275.295	390.823
TRINITY_DN10235_c0_g1	1504	1207.8	566.02
TRINITY_DN2536_c0_g1	1838	1398.1	1126.9
TRINITY_DN46_c0_g2	1782	1334.9	822.077
TRINITY_DN3774_c0_g1	2980	6058.8	7296.1
TRINITY_DN21739_c1_g1	5655	5560	4195.4
TRINITY_DN2231_c0_g1	7040	6823.1	8445.7
TRINITY_DN4818_c0_g2	1656	921.069	463.39
TRINITY_DN10461_c6_g1	2008	2783.2	3519.5
TRINITY_DN1871_c1_g1	472	1029.4	1436.8
TRINITY_DN19508_c0_g2	1926	3159.9	5083.8
TRINITY_DN16598_c0_g1	29144	47629	21780
TRINITY_DN4510_c0_g1	5827	5508.7	15238
TRINITY_DN7776_c0_g1	16244	11503	46111
TRINITY_DN24203_c0_g1	7903	6938.2	5630.1
TRINITY_DN1023_c0_g1	1644	1098.3	3794.2
TRINITY_DN2909_c0_g1	1436	2018.3	1713.6
TRINITY_DN21133_c0_g2	3726	3667.7	6238.7
TRINITY_DN247_c0_g1	528	471.934	112.997
TRINITY_DN16677_c0_g1	1671	2966.1	7827.9
TRINITY_DN13817_c0_g1	1908	2856.1	2647.6
TRINITY_DN3746_c0_g2	1190	1011.1	803.417
TRINITY_DN2570_c1_g2	2136	2306.1	1029.4
TRINITY_DN9333_c0_g1	1551	1329.2	937.147
TRINITY_DN4694_c0_g1	1170	1300.1	1531.2
TRINITY_DN21497_c0_g1	2073	1350.3	877.02
TRINITY_DN35_c0_g2	454	1310.4	4555.1
TRINITY_DN8776_c7_g1	505	861.793	3054
TRINITY_DN12541_c0_g2	2422	2157.3	697.677
TRINITY_DN27548_c0_g1	337	872.622	247.763
TRINITY_DN3574_c1_g2	4120	4421.8	2900.6
TRINITY_DN5606_c0_g1	616	1451.1	225.993
TRINITY_DN2455_c0_g1	2759	3109.2	3277.9
TRINITY_DN2533_c1_g2	3478	5222.6	2981.5
TRINITY_DN302_c0_g1	2437	3854.1	2173.9
TRINITY_DN25283_c0_g1	3845	6700	13790
TRINITY_DN6297_c0_g1	592	1236.8	12760
TRINITY_DN586_c1_g1	4665	4303.3	2268.2
TRINITY_DN14677_c0_g1	5073	4910.3	4057.5
[truncated: 2,230 more rows]

## Sheet: S1_vs_S2
Table S3. Differentially expressed proteins during three different stages of seed germination.
Protein	Intensity of S1	Intensity of S2	Fold change	Pvlaue	DAP	Description
TRINITY_DN19868_c0_g1	812	1168.4	1.43892	5.33349e-12	no	LOW QUALITY PROTEIN: probable LRR receptor-like serine/threonine-protein kinase At1g67720 [Asparagus officinalis]
TRINITY_DN2147_c1_g3	0	594.477	NA	1.15325e-94	up	disease resistance response protein 206-like [Asparagus officinalis]
TRINITY_DN17524_c0_g2	22559	22946	1.01716	0.000238921	no	adenine phosphoribosyltransferase 1-like [Asparagus officinalis]
TRINITY_DN1053_c0_g1	1178	741.529	0.629482	1.0051e-28	no	protein DEK-like isoform X1 [Asparagus officinalis]
TRINITY_DN6446_c0_g1	150	364.21	2.42807	1.63518e-19	up	phosphoglycerate mutase-like protein 1 isoform X1 [Asparagus officinalis]
TRINITY_DN9408_c0_g1	741	679.403	0.916873	0.00921315	no	PREDICTED: serine/arginine-rich splicing factor RS31 [Elaeis guineensis]
TRINITY_DN74_c0_g1	23999	37850	1.57715	0	no	aldose 1-epimerase [Asparagus officinalis]
TRINITY_DN144034_c0_g2	518	781.997	1.50965	1.26919e-10	no	hypothetical protein PHLCEN_2v6912 [Phlebia centrifuga]
TRINITY_DN147138_c0_g1	761	873.192	1.14743	0.0821903	no	CTP synthase [Fusarium sp. AF-4]
TRINITY_DN28604_c0_g2	103	420.637	4.08385	1.64181e-43	up	PREDICTED: IAA-amino acid hydrolase ILR1-like 6 [Musa acuminata subsp. malaccensis]
TRINITY_DN11027_c0_g1	3086	2936.5	0.951555	8.7423e-05	no	EEF1A lysine methyltransferase 2 isoform X2 [Phoenix dactylifera]
TRINITY_DN4148_c0_g1	20052	19416	0.968282	9.27791e-17	no	eukaryotic translation initiation factor 3 subunit F-like [Asparagus officinalis]
TRINITY_DN1369_c0_g1	2493	3026	1.2138	1.3293e-07	no	protein EXPORTIN 1A [Asparagus officinalis]
TRINITY_DN18398_c0_g2	3294	4181.9	1.26955	7.22445e-16	no	aldehyde oxidase GLOX [Phoenix dactylifera]
TRINITY_DN1813_c0_g1	1128	971.797	0.861522	4.47089e-06	no	probable inactive serine/threonine-protein kinase scy1 [Asparagus officinalis]
TRINITY_DN304_c0_g1	66694	70197	1.05252	0.962666	no	phosphoenolpyruvate carboxylase 2 [Asparagus officinalis]
TRINITY_DN7000_c0_g1	255	656.604	2.57492	1.74995e-37	up	serine carboxypeptidase-like 33 [Asparagus officinalis]
TRINITY_DN105878_c1_g3	13	143.632	11.0486	8.37096e-28	up	hypothetical protein BBJ28_00025724, partial [Nothophytophthora sp. Chile5]
TRINITY_DN103_c1_g4	773	1249.4	1.6163	2.0099e-21	no	uncharacterized protein LOC103712069 [Phoenix dactylifera]
TRINITY_DN11486_c0_g1	20711	24999	1.20704	3.31788e-48	no	NADH dehydrogenase [ubiquinone] iron-sulfur protein 1, mitochondrial [Asparagus officinalis]
TRINITY_DN1283_c0_g1	3660	3417.5	0.933743	4.48702e-07	no	uncharacterized protein LOC109847790 [Asparagus officinalis]
TRINITY_DN7336_c0_g1	0	25.0786	NA	2.71854e-07	up	uncharacterized protein LOC109837292 isoform X1 [Asparagus officinalis]
TRINITY_DN26894_c0_g1	1939	2194.9	1.13198	0.0198297	no	uncharacterized protein LOC109840396 [Asparagus officinalis]
TRINITY_DN4696_c0_g2	1555	2136.2	1.37376	9.38597e-16	no	uncharacterized protein LOC110111997 [Dendrobium catenatum]
TRINITY_DN3828_c0_g1	96	224.568	2.33925	7.8168e-12	up	protein GDAP2 homolog [Asparagus officinalis]
TRINITY_DN2462_c0_g1	144	238.247	1.65449	1.355e-05	no	remorin-like [Asparagus officinalis]
TRINITY_DN1426_c0_g1	268	563.129	2.10123	5.78915e-22	up	zinc finger CCCH domain-containing protein 18-like [Asparagus officinalis]
TRINITY_DN2431_c1_g1	6580	5449.5	0.828191	2.14246e-39	no	transmembrane 9 superfamily member 7-like [Asparagus officinalis]
TRINITY_DN4390_c0_g1	907	2584.2	2.84917	4.41098e-167	up	uncharacterized protein A4U43_C03F16390 [Asparagus officinalis]
TRINITY_DN584_c0_g1	7221	5330.9	0.73825	5.17959e-87	no	AP-1 complex subunit gamma-2-like [Asparagus officinalis]
TRINITY_DN138119_c0_g1	90591	96964	1.07035	0.000338593	no	1-Cys peroxiredoxin PER1 [Asparagus officinalis]
TRINITY_DN818_c0_g1	17318	12512	0.722485	5.19702e-229	no	PREDICTED: tryptophan synthase beta chain 1 [Elaeis guineensis]
TRINITY_DN3164_c2_g1	113610	124770	1.09823	5.67844e-25	no	2-alkenal reductase (NADP(+)-dependent)-like [Asparagus officinalis]
TRINITY_DN4902_c0_g1	116050	134290	1.15717	1.35799e-123	no	probable phospholipid hydroperoxide glutathione peroxidase [Asparagus officinalis]
TRINITY_DN7549_c0_g1	4477	6335.2	1.41505	1.34314e-52	no	uncharacterized protein LOC109823404 [Asparagus officinalis]
TRINITY_DN19856_c0_g1	1554	3602.2	2.31802	2.43006e-162	up	mediator of RNA polymerase II transcription subunit 13 [Asparagus officinalis]
TRINITY_DN32892_c0_g1	2466	1533.2	0.621736	1.2625e-60	no	PREDICTED: hexokinase-2, chloroplastic [Elaeis guineensis]
TRINITY_DN23208_c0_g2	33562	28253	0.841815	1.30067e-169	no	PREDICTED: chaperone protein ClpB3, chloroplastic isoform X2 [Elaeis guineensis]
TRINITY_DN5684_c0_g1	6661	6220.6	0.933884	1.04196e-11	no	6,7-dimethyl-8-ribityllumazine synthase, chloroplastic-like [Asparagus officinalis]
TRINITY_DN3385_c0_g1	347630	368150	1.05903	0.0122213	no	malate dehydrogenase [Asparagus officinalis]
TRINITY_DN7361_c0_g1	2781	2836.2	1.01985	0.233477	no	protein TPLATE isoform X1 [Asparagus officinalis]
TRINITY_DN12989_c0_g1	6700	6363.7	0.949806	4.02463e-09	no	uncharacterized protein A4U43_C04F19300 [Asparagus officinalis]
TRINITY_DN15134_c0_g1	3033	2652.6	0.87458	2.84045e-12	no	uncharacterized protein A4U43_C09F15810 [Asparagus officinalis]
TRINITY_DN990_c2_g1	21401	21427	1.00121	2.0023e-07	no	dihydrolipoyllysine-residue acetyltransferase component 4 of pyruvate dehydrogenase complex, chloroplastic [Jatropha curcas]
TRINITY_DN3486_c0_g1	1095	1606.7	1.46731	1.22044e-17	no	protein YIPF1 homolog isoform X2 [Asparagus officinalis]
TRINITY_DN9420_c0_g1	1303	1257.4	0.965004	0.0275937	no	haloacid dehalogenase-like hydrolase domain-containing protein At3g48420 [Asparagus officinalis]
TRINITY_DN33_c0_g2	1164	1996	1.71478	2.34944e-41	no	novel
TRINITY_DN6464_c0_g1	2303	2616.2	1.136	0.00769131	no	probable importin subunit beta-4 isoform X1 [Asparagus officinalis]
TRINITY_DN9577_c2_g1	6033	11226	1.86077	2.3336e-292	no	external alternative NAD(P)H-ubiquinone oxidoreductase B3, mitochondrial-like [Asparagus officinalis]
TRINITY_DN4172_c0_g3	773	1488.8	1.926	1.76537e-44	no	hypothetical protein BHM03_00028369 [Ensete ventricosum]
TRINITY_DN6422_c0_g1	3977	5249.4	1.31994	3.05005e-27	no	hypothetical protein JCGZ_16471 [Jatropha curcas]
TRINITY_DN4769_c0_g1	106890	110700	1.03564	0.000126585	no	PREDICTED: ATP synthase subunit beta, mitochondrial-like [Musa acuminata subsp. malaccensis]
TRINITY_DN5510_c0_g4	176	169.281	0.961822	0.401094	no	calcium-dependent protein kinase 26-like [Asparagus officinalis]
TRINITY_DN6836_c3_g1	1629	1668.3	1.02413	0.427969	no	L-ascorbate oxidase homolog [Asparagus officinalis]
TRINITY_DN22112_c0_g1	9245	7605.7	0.822683	1.96936e-57	no	methionine aminopeptidase 1A isoform X1 [Phoenix dactylifera]
TRINITY_DN7666_c0_g1	1923	1326.3	0.689704	6.22984e-33	no	LOW QUALITY PROTEIN: uncharacterized protein LOC109843300 [Asparagus officinalis]
TRINITY_DN15556_c0_g1	723	712.461	0.985423	0.210241	no	jacalin-related lectin 3-like [Asparagus officinalis]
TRINITY_DN4907_c0_g2	18209	17774	0.976111	7.26436e-13	no	dehydrogenase/reductase SDR family member 7 [Asparagus officinalis]
TRINITY_DN3280_c0_g1	84341	67505	0.800382	0	no	uncharacterized protein A4U43_C01F1920 [Asparagus officinalis]
TRINITY_DN7262_c0_g1	1367	1212.9	0.887271	1.41919e-05	no	WD repeat-containing protein 70 [Asparagus officinalis]
TRINITY_DN11770_c0_g1	32929	28558	0.86726	1.97677e-127	no	serine hydroxymethyltransferase 3, chloroplastic isoform X1 [Asparagus officinalis]
TRINITY_DN3377_c0_g1	2385	1685.4	0.706667	1.56024e-36	no	NEDD8-activating enzyme E1 regulatory subunit AXR1-like [Asparagus officinalis]
TRINITY_DN35357_c0_g1	1489	2469.1	1.65823	5.87369e-45	no	histone deacetylase 5-like [Asparagus officinalis]
TRINITY_DN8769_c0_g1	61669	62569	1.01459	7.18531e-11	no	LOW QUALITY PROTEIN: uncharacterized protein LOC109846926 [Asparagus officinalis]
TRINITY_DN11912_c0_g1	387	649.194	1.6775	1.62743e-13	no	uncharacterized protein LOC109836504 [Asparagus officinalis]
TRINITY_DN19122_c1_g2	1414	1542.9	1.09116	0.330553	no	succinate dehydrogenase subunit 6, mitochondrial [Asparagus officinalis]
TRINITY_DN6352_c0_g2	1828	2943.3	1.61012	1.83016e-47	no	peroxidase 30-like [Asparagus officinalis]
TRINITY_DN12473_c0_g1	7831	7534.4	0.962125	2.37541e-08	no	uncharacterized protein A4U43_C07F5870 [Asparagus officinalis]
TRINITY_DN11954_c0_g1	104940	65023	0.619621	0	no	non-specific lipid transfer protein GPI-anchored 1 [Asparagus officinalis]
TRINITY_DN5587_c0_g1	492	355.661	0.722887	5.39043e-08	no	dirigent protein 21-like [Asparagus officinalis]
TRINITY_DN11603_c0_g1	3473	5181.6	1.49197	4.84108e-58	no	hypothetical protein EUGRSUZ_H018812, partial [Eucalyptus grandis]
TRINITY_DN220_c0_g1	832	1168.4	1.40433	1.57278e-10	no	AT-hook motif nuclear-localized protein 10-like [Asparagus officinalis]
TRINITY_DN996_c0_g1	5524	3597.6	0.651267	7.16215e-114	no	inositol-tetrakisphosphate 1-kinase 1 [Asparagus officinalis]
TRINITY_DN34399_c0_g1	16595	12413	0.747996	1.94529e-184	no	insulin-degrading enzyme-like 1, peroxisomal [Asparagus officinalis]
TRINITY_DN6363_c0_g1	930	563.129	0.605515	6.7493e-26	no	ethanolamine-phosphate cytidylyltransferase [Asparagus officinalis]
TRINITY_DN5096_c0_g1	7344	7589.1	1.03337	0.255327	no	uncharacterized protein A4U43_C10F670 [Asparagus officinalis]
TRINITY_DN1922_c0_g1	1128	1044.2	0.925709	0.0027254	no	protein transport protein Sec61 subunit alpha-like [Asparagus officinalis]
TRINITY_DN490_c0_g1	630	300.373	0.476783	1.53041e-31	down	SNF1-related protein kinase regulatory subunit beta-1 [Asparagus officinalis]
TRINITY_DN26721_c0_g3	1282	2098.1	1.63658	1.34465e-36	no	PREDICTED: long chain acyl-CoA synthetase 4-like isoform X4 [Elaeis guineensis]
TRINITY_DN28839_c0_g1	1532	1498.4	0.978068	0.042699	no	chloroplastic lipocalin [Asparagus officinalis]
TRINITY_DN1804_c0_g1	1574	1310.9	0.832846	3.35136e-10	no	GDSL esterase/lipase At5g33370-like [Asparagus officinalis]
TRINITY_DN25747_c0_g1	281	254.776	0.906676	0.0839028	no	AP-1 complex subunit sigma-1 [Asparagus officinalis]
TRINITY_DN2617_c0_g1	7394	13682	1.85042	0	no	uncharacterized protein LOC109823380 [Asparagus officinalis]
TRINITY_DN2844_c0_g1	3874	2705.6	0.6984	2.84484e-61	no	uncharacterized protein LOC109828931 isoform X2 [Asparagus officinalis]
TRINITY_DN4956_c0_g1	1776	730.13	0.411109	1.54181e-111	down	60S ribosomal protein L28-1-like [Asparagus officinalis]
TRINITY_DN11075_c0_g1	5656	5826.2	1.03009	0.242838	no	uncharacterized protein A4U43_C04F3070 [Asparagus officinalis]
TRINITY_DN1720_c0_g1	8483	8087.9	0.953424	1.75382e-10	no	hydroxyphenylpyruvate reductase-like [Phoenix dactylifera]
TRINITY_DN29932_c0_g1	7779	10348	1.33025	2.38208e-55	no	LOW QUALITY PROTEIN: rubisco accumulation factor 1, chloroplastic-like [Phalaenopsis equestris]
TRINITY_DN9974_c0_g1	573	535.201	0.934032	0.0463781	no	serine/threonine receptor-like kinase NFP [Setaria italica]
TRINITY_DN1327_c0_g3	1417	1438.6	1.01524	0.33182	no	uncharacterized protein LOC109836771 [Asparagus officinalis]
TRINITY_DN9089_c1_g1	136	190.37	1.39978	0.0106016	no	KH domain-containing protein HEN4 isoform X2 [Asparagus officinalis]
TRINITY_DN615_c0_g1	27684	24064	0.869239	4.31621e-105	no	glutamine--tRNA ligase [Asparagus officinalis]
TRINITY_DN21803_c0_g1	4234	5091.5	1.20253	1.46867e-10	no	uncharacterized protein A4U43_C10F13570 [Asparagus officinalis]
TRINITY_DN2993_c0_g1	19876	18771	0.944405	1.26162e-26	no	ABC transporter C family member 2-like [Asparagus officinalis]
TRINITY_DN1711_c0_g2	793	1098.3	1.38499	3.11782e-09	no	PREDICTED: fasciclin-like arabinogalactan protein 4 isoform X2 [Musa acuminata subsp. malaccensis]
TRINITY_DN3621_c0_g2	1642	1511.6	0.920585	0.000165289	no	ABC transporter F family member 1 [Asparagus officinalis]
TRINITY_DN7785_c0_g1	2518	2680.6	1.06458	0.688199	no	4-coumarate:CoA ligase-like protein [Ornithogalum longebracteatum]
TRINITY_DN9_c0_g7	7468	9713.4	1.30067	2.51885e-43	no	elongation factor 1-alpha isoform X3 [Jatropha curcas]
TRINITY_DN20372_c0_g1	2764	2497.6	0.903618	3.04206e-08	no	PREDICTED: caffeoylshikimate esterase-like [Elaeis guineensis]
TRINITY_DN2813_c0_g1	571	409.808	0.717701	2.52674e-09	no	Nuclear pore complex protein NUP98A [Ananas comosus]
TRINITY_DN11129_c0_g1	3002	2539.2	0.845836	4.16594e-16	no	PREDICTED: F-box/LRR-repeat protein 3 [Musa acuminata subsp. malaccensis]
TRINITY_DN10072_c0_g1	4831	1748.1	0.361851	0	down	hypothetical protein B456_006G168700 [Gossypium raimondii]
TRINITY_DN4405_c1_g2	2535	2043.3	0.806036	2.04372e-19	no	LOW QUALITY PROTEIN: protein argonaute MEL1-like [Asparagus officinalis]
TRINITY_DN24796_c0_g1	23223	21563	0.928519	2.6185e-40	no	uncharacterized protein LOC109830217 [Asparagus officinalis]
TRINITY_DN5006_c0_g1	1666	959.257	0.575785	5.21463e-52	no	hypothetical protein GW17_00012624, partial [Ensete ventricosum]
TRINITY_DN22544_c0_g1	4451	5514.4	1.23891	5.32534e-16	no	sucrose-phosphatase 2-like [Asparagus officinalis]
TRINITY_DN12541_c0_g2	2422	2157.3	0.89071	1.57795e-08	no	isoamylase 3, chloroplastic isoform X1 [Asparagus officinalis]
TRINITY_DN4894_c0_g1	120	90.625	0.755208	0.0164299	no	flavonol 3-O-glucosyltransferase UGT89B1 [Dendrobium catenatum]
TRINITY_DN15202_c1_g1	4848	4232.6	0.873061	5.07875e-19	no	probable sodium/metabolite cotransporter BASS1, chloroplastic [Asparagus officinalis]
TRINITY_DN11910_c2_g2	13422	16206	1.20742	5.47237e-32	no	stress-response A/B barrel domain-containing protein HS1 [Phoenix dactylifera]
TRINITY_DN308_c0_g1	1125	466.804	0.414937	2.63553e-70	down	peptidyl-prolyl cis-trans isomerase CYP21-4-like isoform X1 [Asparagus officinalis]
TRINITY_DN3661_c0_g1	377	581.368	1.54209	5.19462e-09	no	probable bifunctional riboflavin biosynthesis protein RIBA 1, chloroplastic [Asparagus officinalis]
TRINITY_DN4997_c0_g1	2921	2562	0.877097	1.44004e-11	no	beta-adaptin-like protein B [Carica papaya]
TRINITY_DN41621_c0_g1	8601	8734.2	1.01549	0.0175289	no	outer envelope pore protein 16-3, chloroplastic/mitochondrial-like [Asparagus officinalis]
TRINITY_DN9497_c0_g3	570	1659.7	2.91175	1.66424e-111	up	glucan endo-1,3-beta-glucosidase-like [Ananas comosus]
TRINITY_DN2190_c0_g1	15578	11900	0.763898	1.9912e-154	no	LOW QUALITY PROTEIN: probable polygalacturonase [Asparagus officinalis]
TRINITY_DN4412_c0_g1	10717	11657	1.08771	0.0146845	no	plant UBX domain-containing protein 10 [Phoenix dactylifera]
TRINITY_DN17016_c0_g2	1025	1227.7	1.19776	0.00224457	no	single-stranded DNA-binding protein, mitochondrial [Asparagus officinalis]
TRINITY_DN3207_c2_g1	1077	1728.1	1.60455	3.50369e-28	no	probable NAD(P)H dehydrogenase (quinone) FQR1-like 1 [Citrus clementina]
TRINITY_DN13005_c0_g1	1197	571.679	0.477593	3.62213e-58	down	probable protein arginine N-methyltransferase 3 [Asparagus officinalis]
TRINITY_DN445_c0_g2	9761	8757.6	0.897203	1.50846e-27	no	transcriptional activator DEMETER-like [Asparagus officinalis]
TRINITY_DN1669_c0_g1	253	354.521	1.40127	0.000466036	no	Nucleosome assembly protein 1, partial [Zea mays]
TRINITY_DN1385_c0_g1	875	882.881	1.00901	0.373142	no	hypothetical protein B296_00051204 [Ensete ventricosum]
TRINITY_DN23685_c0_g1	1412	1564	1.10765	0.166092	no	protein SLOW GREEN 1, chloroplastic [Asparagus officinalis]
TRINITY_DN4006_c0_g1	281	267.885	0.953328	0.245019	no	trafficking protein particle complex subunit 4 [Asparagus officinalis]
TRINITY_DN2119_c0_g1	11358	10191	0.897253	9.19381e-32	no	mitochondrial pyruvate carrier 4 [Ananas comosus]
TRINITY_DN10651_c0_g2	3352	3119.4	0.930609	7.00659e-07	no	uncharacterized protein A4U43_C08F6790 [Asparagus officinalis]
TRINITY_DN3370_c0_g1	1022	1763.5	1.72554	1.56736e-37	no	probable NADH dehydrogenase [ubiquinone] 1 alpha subcomplex subunit 5, mitochondrial [Asparagus officinalis]
TRINITY_DN9080_c0_g2	5636	6348.9	1.12649	0.000214548	no	probable calcium-transporting ATPase 5, plasma membrane-type [Asparagus officinalis]
TRINITY_DN8186_c3_g1	56298	55847	0.991989	2.14471e-23	no	selenium-binding protein 1-like [Asparagus officinalis]
TRINITY_DN16767_c0_g1	1846	2074.7	1.12389	0.0408897	no	uncharacterized protein A4U43_C07F26430 [Asparagus officinalis]
TRINITY_DN7859_c3_g1	943	512.972	0.543979	7.49545e-35	no	Aldo/keto reductase/potassium channel subunit beta [Trema orientale]
TRINITY_DN9077_c1_g1	22090	15983	0.72354	1.63547e-289	no	uncharacterized protein A4U43_C09F2520 [Asparagus officinalis]
TRINITY_DN1589_c2_g1	19687	31021	1.57571	0	no	flavonoid glucosyl-transferase [Allium cepa]
TRINITY_DN8727_c0_g1	198990	235470	1.18333	0	no	glucose-6-phosphate isomerase, cytosolic [Asparagus officinalis]
TRINITY_DN2757_c8_g1	2317	1512.7	0.65287	2.04297e-48	no	probable allantoate deiminase [Asparagus officinalis]
TRINITY_DN37595_c0_g1	11394	11114	0.975426	1.02482e-08	no	2-dehydro-3-deoxyphosphooctonate aldolase [Asparagus officinalis]
TRINITY_DN2631_c1_g1	16561	13847	0.836121	1.78761e-89	no	dynamin-2A-like [Asparagus officinalis]
TRINITY_DN486_c1_g1	4798	5344.6	1.11392	0.0045006	no	AP-4 complex subunit mu [Asparagus officinalis]
TRINITY_DN39023_c0_g1	1024	1094.3	1.06865	0.730761	no	2-oxoisovalerate dehydrogenase subunit alpha 2, mitochondrial isoform X2 [Asparagus officinalis]
TRINITY_DN21133_c0_g2	3726	3667.7	0.984353	0.0038492	no	uncharacterized protein A4U43_C03F19130 [Asparagus officinalis]
TRINITY_DN9781_c0_g1	1912	2970.7	1.55371	3.63004e-41	no	PREDICTED: lamin-like protein [Elaeis guineensis]
TRINITY_DN3012_c1_g1	4676	5215.2	1.11531	0.00414051	no	prostaglandin reductase-3 [Asparagus officinalis]
TRINITY_DN7109_c0_g1	331	422.347	1.27597	0.00855727	no	oligouridylate-binding protein 1B-like isoform X2 [Asparagus officinalis]
TRINITY_DN5722_c0_g1	284	1292.1	4.54965	3.60835e-143	up	beta-galactosidase 6 isoform X1 [Asparagus officinalis]
TRINITY_DN912_c0_g1	1031	1104	1.07081	0.695096	no	uncharacterized protein A4U43_C04F28570 [Asparagus officinalis]
TRINITY_DN8906_c0_g2	17843	13863	0.776943	5.59847e-160	no	22.0 kDa class IV heat shock protein-like [Phoenix dactylifera]
TRINITY_DN2690_c0_g1	13161	14935	1.13479	3.35096e-10	no	uncharacterized protein LOC109829145 [Asparagus officinalis]
TRINITY_DN10235_c0_g1	1504	1207.8	0.803059	2.06081e-12	no	PREDICTED: uncharacterized protein LOC105046272 [Elaeis guineensis]
TRINITY_DN8276_c0_g2	9440	8606	0.911653	4.23925e-22	no	uncharacterized protein A4U43_C07F19310 [Asparagus officinalis]
TRINITY_DN13406_c0_g1	974	870.912	0.89416	0.000456228	no	LIMR family protein Os06g0128200 [Asparagus officinalis]
TRINITY_DN87863_c0_g1	3334	3544.1	1.06302	0.688504	no	LOW QUALITY PROTEIN: very-long-chain 3-oxoacyl-CoA reductase 1-like [Asparagus officinalis]
TRINITY_DN7747_c0_g1	923	1177.6	1.27584	1.14352e-05	no	novel
TRINITY_DN417_c0_g2	11090	13595	1.22588	8.28627e-33	no	PREDICTED: 14-3-3-like protein D isoform X2 [Elaeis guineensis]
TRINITY_DN11602_c1_g1	448	318.613	0.711189	6.95884e-08	no	syntaxin-71-like [Sesamum indicum]
TRINITY_DN6297_c0_g1	592	1236.8	2.08919	1.25299e-45	up	uncharacterized protein A4U43_C08F26060 [Asparagus officinalis]
TRINITY_DN5285_c0_g1	6416	6446.9	1.00482	0.00816116	no	glyceraldehyde 3-phosphate dehydrogenase [Lobosporangium transversale]
TRINITY_DN2833_c0_g1	56164	47683	0.848996	1.01968e-262	no	glutamine synthetase nodule isozyme-like [Phoenix dactylifera]
TRINITY_DN15253_c0_g1	50861	48979	0.962997	4.34777e-45	no	uncharacterized protein A4U43_C03F17340 [Asparagus officinalis]
TRINITY_DN5902_c0_g1	463610	649650	1.40129	0	no	phosphatidylglycerol/phosphatidylinositol transfer protein-like [Asparagus officinalis]
TRINITY_DN2417_c0_g1	33135	40645	1.22665	2.65595e-95	no	ADP-ribosylation factor GTPase-activating protein AGD12-like isoform X2 [Asparagus officinalis]
TRINITY_DN6617_c3_g1	789	357.94	0.453663	7.19464e-43	down	HMG1/2-like protein [Asparagus officinalis]
TRINITY_DN11514_c0_g1	718	778.577	1.08437	0.567631	no	uncharacterized protein LOC109833856 isoform X1 [Asparagus officinalis]
TRINITY_DN845_c0_g1	973	872.622	0.896837	0.000577692	no	AT-hook motif nuclear-localized protein 1-like [Phoenix dactylifera]
TRINITY_DN336_c0_g1	8512	5462	0.641682	7.75726e-184	no	ribose-phosphate pyrophosphokinase 3, chloroplastic isoform X2 [Phoenix dactylifera]
TRINITY_DN4248_c0_g1	2242	2477.7	1.10513	0.0957354	no	ER membrane protein complex subunit 2-A-like [Asparagus officinalis]
TRINITY_DN10385_c0_g2	7702	4577.4	0.594313	3.53526e-213	no	60S ribosomal protein like [Actinidia chinensis var. chinensis]
TRINITY_DN625_c0_g1	7152	3715.1	0.519449	8.70461e-282	no	translocator protein homolog [Asparagus officinalis]
TRINITY_DN2182_c2_g1	709	633.235	0.893139	0.00260665	no	DNAJ protein JJJ1 homolog [Asparagus officinalis]
TRINITY_DN1284_c0_g1	85092	109860	1.29107	0	no	Cysteine synthase [Apostasia shenzhenica]
TRINITY_DN4143_c0_g2	245	453.695	1.85182	3.04256e-13	no	serine/arginine-rich splicing factor SR30-like [Asparagus officinalis]
TRINITY_DN9270_c1_g1	4330	3900.9	0.900901	1.61587e-12	no	pyruvate dehydrogenase E1 component subunit alpha-1, mitochondrial [Dendrobium catenatum]
TRINITY_DN40833_c0_g1	2669	2414.4	0.904608	6.46546e-08	no	low-temperature-induced 65 kDa protein isoform X1 [Ricinus communis]
TRINITY_DN6834_c0_g1	17440	16564	0.949771	2.1844e-21	no	PREDICTED: UBP1-associated protein 2A-like [Nelumbo nucifera]
TRINITY_DN26017_c0_g2	273	2035.9	7.45751	0	up	hypothetical protein BBP00_00008463 [Phytophthora kernoviae]
TRINITY_DN463_c2_g1	391	362.5	0.92711	0.0810764	no	probable glycosyltransferase At5g03795 [Asparagus officinalis]
TRINITY_DN5641_c0_g1	0	380.169	NA	6.08878e-67	up	survival of motor neuron-related-splicing factor 30-like isoform X1 [Asparagus officinalis]
TRINITY_DN7995_c0_g1	11998	10133	0.844557	3.25376e-60	no	pheophorbide a oxygenase, chloroplastic [Asparagus officinalis]
TRINITY_DN4815_c0_g3	3581	15777	4.40575	0	up	trans-resveratrol di-O-methyltransferase-like [Asparagus officinalis]
TRINITY_DN2396_c0_g1	3940	3454.6	0.876802	3.91151e-15	no	ATP phosphoribosyltransferase, chloroplastic-like [Phoenix dactylifera]
TRINITY_DN35747_c1_g1	2614	1196.4	0.457689	1.68332e-135	down	novel
TRINITY_DN405_c0_g1	291650	355250	1.21807	0	no	2,3-bisphosphoglycerate-independent phosphoglycerate mutase [Asparagus officinalis]
TRINITY_DN23469_c0_g1	328	330.012	1.00613	0.560922	no	GTP-binding nuclear protein Ran-2-like [Brassica napus]
TRINITY_DN1065_c0_g1	149230	153480	1.02848	1.23845e-10	no	heat shock 70 kDa protein, mitochondrial [Asparagus officinalis]
TRINITY_DN6784_c0_g1	24154	29672	1.22845	2.43729e-71	no	D-3-phosphoglycerate dehydrogenase 1, chloroplastic-like [Asparagus officinalis]
TRINITY_DN2693_c0_g2	81001	159040	1.96343	0	no	hypothetical protein GW17_00004550 [Ensete ventricosum]
TRINITY_DN7695_c1_g1	346	731.84	2.11514	1.78435e-28	up	LOW QUALITY PROTEIN: CASP-like protein 1C2 [Asparagus officinalis]
TRINITY_DN16117_c0_g3	2981	6413.3	2.15139	6.47635e-245	up	sphingosine-1-phosphate lyase [Asparagus officinalis]
TRINITY_DN7796_c0_g2	102760	158200	1.53951	0	no	GDSL esterase/lipase At3g26430-like [Asparagus officinalis]
TRINITY_DN27545_c0_g1	1256	1580.5	1.25836	2.19071e-06	no	LOW QUALITY PROTEIN: kinesin-like protein KIN-14L [Asparagus officinalis]
TRINITY_DN5504_c0_g2	1820	1901.4	1.04473	0.814553	no	PREDICTED: 1-aminocyclopropane-1-carboxylate oxidase homolog 1-like isoform X1 [Elaeis guineensis]
TRINITY_DN1916_c0_g1	618	426.907	0.690787	1.4401e-11	no	PREDICTED: serine/threonine-protein phosphatase PP-X isozyme 2 [Elaeis guineensis]
TRINITY_DN31350_c0_g2	10344	16011	1.54785	5.44969e-210	no	PREDICTED: beta-glucosidase 12-like isoform X2 [Musa acuminata subsp. malaccensis]
TRINITY_DN31121_c0_g1	8198	8445.8	1.03023	0.1622	no	D-amino-acid transaminase, chloroplastic-like [Asparagus officinalis]
TRINITY_DN13111_c0_g1	434	603.597	1.39078	8.40212e-06	no	39S ribosomal protein L46, mitochondrial-like [Asparagus officinalis]
TRINITY_DN7463_c0_g1	1884	2817.4	1.49544	9.96153e-33	no	bifunctional fucokinase/fucose pyrophosphorylase isoform X3 [Phoenix dactylifera]
TRINITY_DN801_c0_g1	1246	2810.5	2.25562	3.33981e-120	up	homeobox-DDT domain protein RLT2 isoform X1 [Asparagus officinalis]
TRINITY_DN2500_c1_g1	1363	1599.9	1.17381	0.00310483	no	ferritin [Lycoris aurea]
TRINITY_DN4448_c0_g1	2261	3698.5	1.63578	4.80659e-63	no	vacuolar-processing enzyme-like [Asparagus officinalis]
TRINITY_DN4373_c1_g1	143	314.623	2.20016	3.14963e-14	up	PREDICTED: L-ascorbate oxidase-like [Elaeis guineensis]
TRINITY_DN4778_c0_g1	21455	24908	1.16094	7.23368e-26	no	PLAT domain-containing protein 3-like [Phoenix dactylifera]
TRINITY_DN1193_c0_g1	1877	2476.5	1.31939	1.23781e-13	no	protein GPR107-like [Dendrobium catenatum]
TRINITY_DN15643_c0_g1	6667	14493	2.17384	0	up	PREDICTED: glycine-rich RNA-binding protein 4, mitochondrial-like [Musa acuminata subsp. malaccensis]
TRINITY_DN42724_c0_g1	580	852.673	1.47013	3.79325e-10	no	PREDICTED: probable carbohydrate esterase At4g34215 [Elaeis guineensis]
TRINITY_DN36642_c0_g1	5008	3881.5	0.77506	6.6953e-47	no	uncharacterized protein LOC109849302 isoform X3 [Asparagus officinalis]
TRINITY_DN135_c0_g2	880	759.198	0.862725	5.67973e-05	no	PREDICTED: GDSL esterase/lipase At1g28650-like isoform X2 [Elaeis guineensis]
TRINITY_DN1764_c0_g1	22583	19179	0.849267	1.64123e-106	no	proteasome subunit beta type-3 [Asparagus officinalis]
TRINITY_DN9723_c0_g1	11006	12056	1.0954	0.00259531	no	probable protein phosphatase 2C 60 [Asparagus officinalis]
TRINITY_DN417_c1_g1	18423	14551	0.789828	3.85781e-149	no	transmembrane emp24 domain-containing protein p24beta3 [Asparagus officinalis]
TRINITY_DN16977_c1_g1	13202	12860	0.974095	3.55533e-10	no	uncharacterized protein A4U43_C08F10030 [Asparagus officinalis]
TRINITY_DN7071_c0_g1	320	589.348	1.84171	1.68996e-16	no	cytochrome P450 89A2-like isoform X3 [Phoenix dactylifera]
TRINITY_DN13169_c0_g1	1981	1422.6	0.718122	1.47645e-28	no	uncharacterized protein A4U43_UnF3830 [Asparagus officinalis]
TRINITY_DN7138_c1_g1	9229	23720	2.57016	0	up	dirigent protein 21-like [Asparagus officinalis]
TRINITY_DN7999_c0_g1	418	421.207	1.00767	0.52573	no	deSI-like protein At4g17486 [Asparagus officinalis]
TRINITY_DN1712_c0_g1	24656	22631	0.91787	2.86125e-50	no	protein ILITYHIA [Asparagus officinalis]
TRINITY_DN20239_c0_g1	1957	1968.7	1.00598	0.154122	no	molybdopterin synthase sulfur carrier subunit-like [Ananas comosus]
TRINITY_DN6084_c1_g1	2093	2238.3	1.06942	0.606032	no	LRR receptor kinase BAK1-like [Asparagus officinalis]
TRINITY_DN6905_c0_g1	498	486.753	0.977416	0.243721	no	nuclear transcription factor Y subunit B-3 [Asparagus officinalis]
TRINITY_DN507901_c0_g1	497	347.681	0.699559	3.77317e-09	no	hypothetical protein GPECTOR_479g414 [Gonium pectorale]
TRINITY_DN20365_c0_g1	1519	2866.4	1.88703	2.79257e-79	no	uncharacterized protein LOC103708113 [Phoenix dactylifera]
TRINITY_DN9431_c1_g1	4460	4540.9	1.01814	0.112322	no	uncharacterized protein LOC109844042 [Asparagus officinalis]
TRINITY_DN17302_c0_g1	9919	6632.7	0.668686	8.6305e-184	no	E3 ubiquitin-protein ligase bre1-like isoform X2 [Asparagus officinalis]
TRINITY_DN43287_c0_g1	14106	13202	0.935914	2.40806e-22	no	protein CIA1 [Asparagus officinalis]
TRINITY_DN2269_c0_g1	26934	22482	0.834707	2.76911e-146	no	coatomer subunit gamma-2 [Asparagus officinalis]
TRINITY_DN8905_c0_g1	18863	27493	1.45751	3.7042e-264	no	PREDICTED: uncharacterized protein LOC105057350 [Elaeis guineensis]
TRINITY_DN1354_c0_g2	9350	6348.3	0.678963	2.85944e-163	no	basic leucine zipper and W2 domain-containing protein 2-like [Asparagus officinalis]
TRINITY_DN19626_c0_g1	719	692.512	0.96316	0.0945997	no	uncharacterized protein LOC109826027 [Asparagus officinalis]
TRINITY_DN5273_c0_g1	2916	1296.7	0.444684	3.9965e-159	down	anamorsin homolog isoform X2 [Asparagus officinalis]
TRINITY_DN8849_c0_g1	1405	2804.2	1.99587	2.4659e-90	no	blue copper protein [Dendrobium catenatum]
TRINITY_DN3983_c0_g1	18556	22087	1.19029	4.63748e-35	no	V-type proton ATPase subunit D [Asparagus officinalis]
TRINITY_DN22601_c0_g1	14	470.794	33.6282	5.72321e-108	up	peroxidase 73 [Manihot esculenta]
TRINITY_DN12717_c0_g2	1940	1159.9	0.597887	3.57345e-54	no	biotin carboxyl carrier protein of acetyl-CoA carboxylase 1, chloroplastic-like [Asparagus officinalis]
TRINITY_DN7173_c0_g1	91	455.405	5.00445	9.4083e-56	up	ATP-dependent Clp protease proteolytic subunit-related protein 4, chloroplastic [Asparagus officinalis]
TRINITY_DN6220_c0_g1	11006	13729	1.24741	2.264e-40	no	tuliposide A-converting enzyme 1, chloroplastic-like [Asparagus officinalis]
TRINITY_DN4564_c3_g1	344	668.003	1.94187	2.55176e-21	no	PREDICTED: probable LRR receptor-like serine/threonine-protein kinase At4g36180 [Elaeis guineensis]
TRINITY_DN30479_c0_g1	9681	12478	1.28892	6.8346e-51	no	ubiquitin-conjugating enzyme E2 variant 1C-like [Asparagus officinalis]
TRINITY_DN2277_c0_g2	8146	5976.7	0.733698	5.56223e-101	no	putative vesicle-associated membrane protein 726 [Cucurbita moschata]
TRINITY_DN1606_c0_g1	163	172.701	1.05951	0.953502	no	protein STRUBBELIG-RECEPTOR FAMILY 6-like [Asparagus officinalis]
TRINITY_DN13042_c0_g1	237	83.7854	0.353525	5.12603e-20	down	DENN domain and WD repeat-containing protein SCD1 [Asparagus officinalis]
TRINITY_DN3886_c0_g1	2008	2253.7	1.12236	0.0368567	no	bifunctional riboflavin kinase/FMN phosphatase [Asparagus officinalis]
TRINITY_DN13004_c0_g1	367	163.581	0.445725	1.81984e-21	down	alpha-amylase 3, chloroplastic-like [Asparagus officinalis]
TRINITY_DN9226_c0_g1	2762	3442	1.2462	3.51349e-11	no	GDSL esterase/lipase At2g04570-like [Asparagus officinalis]
TRINITY_DN7381_c0_g1	3564	1579.4	0.443154	3.09898e-195	down	sucrose synthase [Ornithogalum longebracteatum]
TRINITY_DN1563_c2_g2	919	1122.8	1.22176	0.000793109	no	LOW QUALITY PROTEIN: uncharacterized protein LOC109849776 [Asparagus officinalis]
TRINITY_DN7962_c0_g1	66646	72620	1.08964	1.35887e-10	no	PREDICTED: isocitrate lyase [Vitis vinifera]
TRINITY_DN825_c0_g3	0	92.9049	NA	1.27739e-21	up	protein AUXIN SIGNALING F-BOX 3-like [Asparagus officinalis]
TRINITY_DN10768_c0_g1	1553	1504.1	0.968513	0.0210589	no	alanine--tRNA ligase [Asparagus officinalis]
TRINITY_DN16507_c0_g1	2015	2825.9	1.40243	3.87677e-23	no	bifunctional UDP-glucose 4-epimerase and UDP-xylose 4-epimerase 1-like [Asparagus officinalis]
TRINITY_DN32605_c0_g1	616	1367.4	2.21981	1.68335e-57	up	protein arginine N-methyltransferase PRMT10 [Asparagus officinalis]
TRINITY_DN4509_c0_g1	503	755.209	1.50141	4.59679e-10	no	exosome complex exonuclease RRP44 homolog A [Asparagus officinalis]
TRINITY_DN72_c0_g2	194	647.484	3.33755	2.95018e-53	up	PREDICTED: AT-hook motif nuclear-localized protein 20 [Nicotiana tomentosiformis]
TRINITY_DN8859_c0_g1	15834	12379	0.781799	6.39764e-137	no	uncharacterized protein A4U43_C07F2850 [Asparagus officinalis]
TRINITY_DN1329_c2_g1	763	1415.8	1.85557	3.37928e-38	no	GDSL esterase/lipase LIP-4-like [Phoenix dactylifera]
TRINITY_DN3913_c2_g1	12749	10908	0.855597	3.94257e-57	no	novel
TRINITY_DN6714_c0_g2	1281	553.44	0.432037	1.22856e-74	down	histone H4 [Zea mays]
TRINITY_DN8848_c0_g1	4300	5532.1	1.28653	4.01328e-23	no	ribulose bisphosphate carboxylase small chain clone 512-like [Asparagus officinalis]
TRINITY_DN9135_c0_g1	368	536.91	1.459	1.1422e-06	no	novel
TRINITY_DN40775_c0_g1	12103	10490	0.866727	2.78242e-48	no	glyceraldehyde-3-phosphate dehydrogenase [Serendipita vermifera 'subsp. bescii']
TRINITY_DN8189_c0_g1	243	425.767	1.75213	1.04014e-10	no	protein KINESIN LIGHT CHAIN-RELATED 1-like [Asparagus officinalis]
TRINITY_DN1921_c0_g1	19390	22105	1.14002	5.42682e-16	no	uncharacterized protein A4U43_UnF10120 [Asparagus officinalis]
TRINITY_DN4422_c0_g1	38899	66865	1.71894	0	no	2-methyl-6-phytyl-1,4-hydroquinone methyltransferase, chloroplastic-like [Abrus precatorius]
TRINITY_DN11932_c3_g1	243	280.425	1.15401	0.2942	no	two pore calcium channel protein 1 [Asparagus officinalis]
TRINITY_DN4823_c0_g1	97711	117070	1.19813	7.53641e-197	no	calnexin homolog [Asparagus officinalis]
TRINITY_DN17295_c0_g2	2298	8469.7	3.68568	0	up	abscisic acid receptor PYL2 [Phoenix dactylifera]
TRINITY_DN4193_c0_g1	439	604.737	1.37753	1.58914e-05	no	SNARE-interacting protein KEULE [Asparagus officinalis]
TRINITY_DN135_c0_g1	4234	3493.3	0.825059	1.12727e-26	no	PREDICTED: GDSL esterase/lipase At1g28650-like isoform X2 [Elaeis guineensis]
TRINITY_DN3528_c2_g1	456	572.249	1.25493	0.00499351	no	uncharacterized protein A4U43_C03F19930 [Asparagus officinalis]
TRINITY_DN2380_c0_g1	62	140.782	2.27068	1.48604e-07	up	LOW QUALITY PROTEIN: polygalacturonate 4-alpha-galacturonosyltransferase-like [Asparagus officinalis]
TRINITY_DN15229_c1_g1	8572	7724.2	0.901097	3.19891e-23	no	uric acid degradation bifunctional protein TTL-like [Asparagus officinalis]
TRINITY_DN372_c0_g2	29484	23655	0.8023	3.63548e-214	no	'photosystem I P700 apoprotein A1 (chloroplast) [Vicia sativa]
TRINITY_DN5545_c0_g1	416	937.598	2.25384	2.94144e-41	up	premnaspirodiene oxygenase-like [Asparagus officinalis]
TRINITY_DN6192_c0_g1	741	679.403	0.916873	0.00921315	no	serine/arginine-rich splicing factor RS41-like isoform X3 [Asparagus officinalis]
TRINITY_DN14702_c0_g1	3386	5188.4	1.53231	3.40025e-66	no	hypothetical protein B296_00001093 [Ensete ventricosum]
TRINITY_DN3723_c0_g3	98280	86689	0.882061	0	no	heat shock protein 83-like [Phoenix dactylifera]
TRINITY_DN2340_c1_g1	2198	1579.4	0.718562	2.04275e-31	no	serine/threonine-protein kinase HT1-like [Asparagus officinalis]
TRINITY_DN3753_c1_g1	16	156.171	9.76071	8.46932e-29	up	PREDICTED: 2-methyl-6-phytyl-1,4-hydroquinone methyltransferase 1, chloroplastic [Elaeis guineensis]
TRINITY_DN4281_c0_g1	37596	37510	0.997713	1.75583e-13	no	elongation factor Tu, mitochondrial-like [Asparagus officinalis]
TRINITY_DN34177_c0_g1	949	1108	1.16754	0.0191266	no	uncharacterized protein A4U43_C05F21690 [Asparagus officinalis]
TRINITY_DN9908_c0_g1	3065	3051.6	0.995628	0.0290058	no	peptidyl-prolyl cis-trans isomerase PASTICCINO1 [Asparagus officinalis]
TRINITY_DN1511_c0_g1	1029	652.614	0.634222	1.06269e-24	no	mediator of RNA polymerase II transcription subunit 36a-like [Asparagus officinalis]
TRINITY_DN9036_c0_g1	1227	2220.6	1.80978	1.22396e-54	no	somatic embryogenesis receptor kinase 1 isoform X1 [Brachypodium distachyon]
TRINITY_DN16143_c0_g1	1055	1336	1.26635	6.77225e-06	no	protein YIPF1 homolog isoform X1 [Ananas comosus]
TRINITY_DN12934_c0_g1	9460	8466.3	0.894958	1.64784e-27	no	diaminopimelate epimerase, chloroplastic [Asparagus officinalis]
TRINITY_DN36920_c0_g1	435	483.903	1.11242	0.403932	no	PREDICTED: general transcription factor IIF subunit 2-like [Elaeis guineensis]
TRINITY_DN22426_c0_g1	16896	13258	0.784683	1.08926e-142	no	malate dehydrogenase [NADP] 1, chloroplastic [Phoenix dactylifera]
TRINITY_DN5207_c0_g1	1773	1112.6	0.627524	8.37259e-43	no	LOW QUALITY PROTEIN: uncharacterized protein At1g04910-like [Asparagus officinalis]
TRINITY_DN21537_c0_g1	5464	7148	1.3082	6.14326e-34	no	LOW QUALITY PROTEIN: osmotin-like protein [Phoenix dactylifera]
TRINITY_DN33582_c0_g1	823	588.208	0.714712	4.99679e-13	no	vacuolar protein sorting-associated protein 36 isoform X1 [Asparagus officinalis]
TRINITY_DN6959_c0_g1	5080	3037.4	0.597913	8.71472e-139	no	uncharacterized protein At4g28440-like isoform X1 [Phoenix dactylifera]
TRINITY_DN14184_c0_g3	3861	3206.1	0.830381	2.3872e-23	no	PREDICTED: ATPase family AAA domain-containing protein 3-like [Musa acuminata subsp. malaccensis]
TRINITY_DN62_c2_g1	5497	7398.8	1.34597	8.89579e-44	no	non-specific lipid transfer protein GPI-anchored 1 [Asparagus officinalis]
TRINITY_DN6556_c0_g1	880	2448.6	2.7825	7.59173e-153	up	protein farnesyltransferase subunit beta [Asparagus officinalis]
TRINITY_DN88585_c0_g1	2840	4937.1	1.73842	1.83274e-104	no	dihydropyrimidinase isoform X1 [Asparagus officinalis]
TRINITY_DN12249_c0_g2	801	1281.3	1.59963	4.65777e-21	no	hypothetical protein AQUCO_00500378v1 [Aquilegia coerulea]
TRINITY_DN10833_c0_g1	21650	17014	0.785866	1.44673e-180	no	oxygen-evolving enhancer protein 1, chloroplastic-like [Asparagus officinalis]
TRINITY_DN29264_c0_g1	3861	1977.2	0.512095	4.03662e-158	no	uncharacterized protein A4U43_C04F10970 [Asparagus officinalis]
TRINITY_DN573_c0_g1	6568	6410.4	0.976005	1.59957e-05	no	CSC1-like protein At4g35870 [Asparagus officinalis]
TRINITY_DN46_c0_g2	1782	1334.9	0.749102	3.31113e-21	no	glutelin type-A 1-like [Asparagus officinalis]
TRINITY_DN7569_c0_g1	404	535.201	1.32475	0.000457811	no	FRIGIDA-like protein 3 [Asparagus officinalis]
TRINITY_DN4270_c0_g1	21353	20647	0.966937	2.81198e-18	no	uncharacterized protein A4U43_C05F6140 [Asparagus officinalis]
TRINITY_DN812_c0_g2	1789	1594.2	0.891112	1.26144e-06	no	RecName: Full=Ribosome-inactivating protein charybdin; AltName: Full=rRNA N-glycosidase
TRINITY_DN6056_c0_g1	72907	97499	1.33731	0	no	mannose-specific lectin precursor [Polygonatum multiflorum]
TRINITY_DN2073_c0_g1	426	255.916	0.600742	5.60324e-13	no	serine/threonine protein phosphatase 2A 57 kDa regulatory subunit B' theta isoform-like [Asparagus officinalis]
TRINITY_DN3777_c0_g1	666	893.711	1.34191	1.87389e-06	no	clustered mitochondria protein-like [Asparagus officinalis]
TRINITY_DN16316_c0_g1	431	634.375	1.47187	5.99118e-08	no	LOW QUALITY PROTEIN: DDB1- and CUL4-associated factor 6 [Asparagus officinalis]
TRINITY_DN1770_c1_g2	1274	564.839	0.443359	5.51505e-71	down	PREDICTED: 50S ribosomal protein L12, chloroplastic-like [Musa acuminata subsp. malaccensis]
TRINITY_DN3242_c0_g1	162	176.69	1.09068	0.744982	no	LOW QUALITY PROTEIN: biotin synthase [Asparagus officinalis]
TRINITY_DN1500_c0_g1	18945	17057	0.900343	8.81127e-50	no	phosphoribosylamine--glycine ligase [Asparagus officinalis]
TRINITY_DN7814_c0_g1	177140	181280	1.02337	1.96655e-17	no	calreticulin-like [Asparagus officinalis]
TRINITY_DN23077_c0_g3	7803	8742.8	1.12044	6.25077e-05	no	PREDICTED: gamma carbonic anhydrase-like 2, mitochondrial [Elaeis guineensis]
TRINITY_DN3042_c0_g2	433	736.4	1.70069	7.63458e-16	no	gamma-soluble NSF attachment protein [Asparagus officinalis]
TRINITY_DN8046_c0_g1	11373	10585	0.930713	6.79594e-20	no	LOW QUALITY PROTEIN: NPL4-like protein 2 [Asparagus officinalis]
TRINITY_DN5467_c0_g1	985	1182.7	1.20071	0.00225305	no	uncharacterized protein LOC109843400 [Asparagus officinalis]
TRINITY_DN1580_c0_g1	29	265.036	9.13916	1.87481e-46	up	uncharacterized protein A4U43_C05F34950 [Asparagus officinalis]
TRINITY_DN3829_c0_g1	60659	45051	0.742693	0	no	dihydrolipoyl dehydrogenase 2, chloroplastic-like [Asparagus officinalis]
TRINITY_DN1696_c0_g1	652	1264.8	1.93988	8.75341e-39	no	serine/threonine-protein phosphatase 6 regulatory subunit 3-like isoform X1 [Asparagus officinalis]
TRINITY_DN8134_c0_g1	548	372.19	0.679178	4.46814e-11	no	nuclear pore complex protein NUP205 isoform X2 [Asparagus officinalis]
TRINITY_DN13647_c0_g1	3064	2302.7	0.751534	1.0687e-34	no	PREDICTED: hydroxyethylthiazole kinase [Elaeis guineensis]
TRINITY_DN3075_c2_g1	7290	8029.7	1.10147	0.00516981	no	importin subunit beta-1-like [Asparagus officinalis]
TRINITY_DN7123_c0_g1	6900	10525	1.52536	1.78686e-129	no	dehydrin, partial [Hyacinthus orientalis]
TRINITY_DN6629_c3_g1	29559	44053	1.49034	0	no	glyceraldehyde-3-phosphate dehydrogenase [Ornithogalum longebracteatum]
TRINITY_DN14789_c0_g1	12701	8307.9	0.654114	4.33264e-255	no	beta-glucosidase 22-like [Asparagus officinalis]
TRINITY_DN15706_c0_g1	136	118.553	0.871717	0.132561	no	LOW QUALITY PROTEIN: replication factor C subunit 2 [Asparagus officinalis]
TRINITY_DN24858_c1_g1	25665	20453	0.796922	2.74766e-195	no	enolase [Asparagus officinalis]
TRINITY_DN337_c0_g1	743	873.762	1.17599	0.0263057	no	LOW QUALITY PROTEIN: AMP deaminase-like [Asparagus officinalis]
TRINITY_DN4337_c0_g1	2266	1552.6	0.685172	1.56505e-39	no	protein transport protein SEC23 [Asparagus officinalis]
TRINITY_DN15043_c0_g1	43755	59389	1.35731	0	no	pathogenesis-related protein 1-like [Phoenix dactylifera]
TRINITY_DN115_c0_g2	1072	1701.9	1.58759	1.3046e-26	no	uncharacterized protein At2g39795, mitochondrial-like [Asparagus officinalis]
TRINITY_DN5708_c1_g1	21463	19086	0.889251	1.00736e-64	no	3-oxoacyl-[acyl-carrier-protein] reductase 4-like [Asparagus officinalis]
TRINITY_DN9581_c0_g1	1921	1276.7	0.664602	6.25619e-38	no	uncharacterized protein A4U43_C03F30920 [Asparagus officinalis]
TRINITY_DN657_c0_g1	18765	26680	1.4218	8.26557e-222	no	probable serine/threonine-protein kinase DDB_G0276461 [Asparagus officinalis]
TRINITY_DN907_c1_g1	2071	2398.4	1.15809	0.00145877	no	PREDICTED: multiple organellar RNA editing factor 8, chloroplastic/mitochondrial-like [Elaeis guineensis]
TRINITY_DN129_c0_g1	2605	1774.3	0.681113	2.91261e-46	no	PREDICTED: D-aminoacyl-tRNA deacylase isoform X1 [Elaeis guineensis]
TRINITY_DN22740_c0_g1	531	804.226	1.51455	4.8682e-11	no	uncharacterized protein A4U43_C04F20540 [Asparagus officinalis]
TRINITY_DN13761_c0_g1	251	227.417	0.906046	0.100813	no	PREDICTED: uncharacterized protein LOC105042494 [Elaeis guineensis]
TRINITY_DN5388_c1_g2	1127	1108	0.983141	0.105625	no	uncharacterized protein LOC109832339 [Asparagus officinalis]
TRINITY_DN3999_c0_g2	15929	15868	0.996171	8.21913e-07	no	aldehyde dehydrogenase family 3 member H1-like [Asparagus officinalis]
TRINITY_DN3881_c0_g1	163	422.917	2.59458	4.82707e-25	up	LOW QUALITY PROTEIN: uncharacterized protein LOC109838667, partial [Asparagus officinalis]
TRINITY_DN3161_c0_g1	19	553.44	29.1284	5.55983e-125	up	LOW QUALITY PROTEIN: probable WRKY transcription factor 31 [Asparagus officinalis]
TRINITY_DN3463_c0_g1	14379	11244	0.781974	2.38425e-124	no	valine--tRNA ligase, mitochondrial 1 [Phoenix dactylifera]
TRINITY_DN8517_c0_g1	2590	1645.5	0.635328	3.12366e-59	no	40S ribosomal protein S26-like [Phoenix dactylifera]
TRINITY_DN10292_c0_g1	38358	38695	1.00879	3.05722e-09	no	nucleoside diphosphate kinase, partial [Hyacinthus orientalis]
TRINITY_DN3836_c0_g1	9103	7028.9	0.772152	1.26111e-85	no	sporulation-specific protein 15-like [Asparagus officinalis]
TRINITY_DN757_c0_g2	56399	56298	0.998209	3.86164e-19	no	embryo-specific protein ATS3B-like [Asparagus officinalis]
TRINITY_DN1925_c0_g1	7480	8066.2	1.07837	0.13455	no	hypothetical protein BVC80_1707g104 [Macleaya cordata]
TRINITY_DN1047_c0_g1	46841	53309	1.13808	7.03847e-35	no	pyruvate dehydrogenase E1 component subunit beta-1, mitochondrial [Asparagus officinalis]
TRINITY_DN6084_c0_g1	22285	25041	1.12367	1.4037e-12	no	PREDICTED: LOW QUALITY PROTEIN: putative amidase C869.01 [Elaeis guineensis]
TRINITY_DN7398_c0_g1	21799	26836	1.23107	2.26673e-66	no	peptidyl-prolyl cis-trans isomerase CYP19-4-like isoform X2 [Asparagus officinalis]
TRINITY_DN460_c0_g1	1702	1344.6	0.790012	2.81648e-15	no	probable catabolite repression protein creC [Asparagus officinalis]
TRINITY_DN2450_c0_g1	3420	3419.2	0.999766	0.0325774	no	ras-related protein RIC2 [Asparagus officinalis]
TRINITY_DN481293_c0_g1	32088	36007	1.12213	8.8538e-17	no	polygalacturonase inhibitor-like [Asparagus officinalis]
TRINITY_DN3730_c1_g1	438	205.759	0.469769	4.68407e-23	down	diacylglycerol kinase 1 [Asparagus officinalis]
TRINITY_DN3800_c0_g1	940	771.168	0.820391	2.64662e-07	no	chlorophyll a-b binding protein 6, chloroplastic [Phoenix dactylifera]
TRINITY_DN13391_c0_g1	79059	89653	1.134	1.46253e-52	no	PREDICTED: ATP-dependent 6-phosphofructokinase 2-like [Elaeis guineensis]
TRINITY_DN7185_c0_g2	4769	3329.2	0.698092	3.83745e-75	no	protein HLB1-like isoform X1 [Phoenix dactylifera]
TRINITY_DN12118_c0_g1	31306	35161	1.12314	7.78006e-17	no	omega-amidase, chloroplastic [Asparagus officinalis]
TRINITY_DN4910_c0_g1	35120	74661	2.12588	0	up	trans-resveratrol di-O-methyltransferase-like [Asparagus officinalis]
TRINITY_DN27583_c0_g1	1823	1243.7	0.682227	1.10244e-32	no	dehydrogenase/reductase SDR family member 12 [Asparagus officinalis]
TRINITY_DN8776_c7_g1	505	861.793	1.70652	1.72631e-18	no	hydroquinone glucosyltransferase-like [Phoenix dactylifera]
TRINITY_DN7993_c0_g1	5535	5230	0.944896	2.03283e-08	no	26S proteasome non-ATPase regulatory subunit 6 [Asparagus officinalis]
TRINITY_DN655_c0_g1	8046	7007.2	0.870892	3.08471e-31	no	nucleosome assembly protein 1/4 isoform X1 [Cinnamomum micranthum f. kanehirae]
TRINITY_DN40067_c0_g1	28	159.591	5.69969	1.57432e-22	up	pentatricopeptide repeat-containing protein At4g16390, chloroplastic [Asparagus officinalis]
TRINITY_DN6629_c2_g1	1660	2099.2	1.26458	2.13297e-08	no	uncharacterized protein A4U43_C07F11050 [Asparagus officinalis]
TRINITY_DN23948_c0_g1	561	748.939	1.33501	1.90077e-05	no	lipoamide acyltransferase component of branched-chain alpha-keto acid dehydrogenase complex, mitochondrial [Asparagus officinalis]
TRINITY_DN1368_c0_g2	196	174.41	0.889849	0.105883	no	uncharacterized acetyltransferase At3g50280 [Phoenix dactylifera]
TRINITY_DN10906_c0_g1	10975	8511.3	0.775517	3.03506e-100	no	40S ribosomal protein S15a [Apostasia shenzhenica]
TRINITY_DN1823_c0_g1	10458	9552.1	0.913377	9.74357e-24	no	PREDICTED: protein EARLY-RESPONSIVE TO DEHYDRATION 7, chloroplastic [Elaeis guineensis]
TRINITY_DN16852_c0_g1	27199	24228	0.890768	5.38598e-80	no	carbonic anhydrase 2-like isoform X1 [Asparagus officinalis]
TRINITY_DN18318_c0_g1	49111	52864	1.07642	0.000393091	no	LOW QUALITY PROTEIN: ferredoxin-dependent glutamate synthase, chloroplastic-like [Asparagus officinalis]
TRINITY_DN7517_c0_g1	101	111.714	1.10608	0.718917	no	PREDICTED: flagellar radial spoke protein 5 [Musa acuminata subsp. malaccensis]
TRINITY_DN15806_c0_g1	1704	2990.6	1.75505	4.25901e-66	no	LOW QUALITY PROTEIN: exopolygalacturonase [Asparagus officinalis]
TRINITY_DN17222_c0_g1	148	152.752	1.03211	0.863378	no	uncharacterized protein LOC109843722 isoform X1 [Asparagus officinalis]
TRINITY_DN823_c0_g1	267	176.69	0.661761	1.30307e-06	no	probable nucleolar protein 5-2 [Asparagus officinalis]
TRINITY_DN2959_c0_g1	2348	2703.9	1.15158	0.00145265	no	uncharacterized protein LOC109844845 [Asparagus officinalis]
TRINITY_DN43302_c0_g1	889	677.693	0.762309	2.00181e-10	no	AUGMIN subunit 8-like isoform X1 [Asparagus officinalis]
TRINITY_DN44506_c0_g1	1177	1004.3	0.853271	9.58659e-07	no	villin-5-like isoform X2 [Asparagus officinalis]
TRINITY_DN4368_c0_g1	209200	243670	1.16477	1.01378e-253	no	phosphoglucomutase, cytoplasmic 1-like [Asparagus officinalis]
TRINITY_DN9340_c0_g1	3486	5256.8	1.50797	4.4292e-62	no	PREDICTED: plastocyanin [Gossypium hirsutum]
TRINITY_DN8986_c0_g1	26191	34124	1.30289	8.22708e-150	no	11 kDa late embryogenesis abundant protein-like [Asparagus officinalis]
TRINITY_DN113_c0_g2	2749	3289.3	1.19654	6.90807e-07	no	xyloglucan endotransglucosylase/hydrolase protein 22-like [Phoenix dactylifera]
TRINITY_DN11669_c0_g1	517	125.393	0.24254	1.21425e-61	down	PREDICTED: DNA-directed RNA polymerases I and III subunit rpac1 [Elaeis guineensis]
TRINITY_DN5031_c1_g2	1202	1150.2	0.956905	0.0205671	no	putative DNA binding protein [Cutaneotrichosporon oleaginosum]
TRINITY_DN42781_c0_g1	194	647.484	3.33755	2.95018e-53	up	AT-hook motif nuclear-localized protein [Actinidia chinensis var. chinensis]
TRINITY_DN18379_c0_g2	375	1375.3	3.66747	1.07871e-123	up	PREDICTED: histone H1-like [Elaeis guineensis]
TRINITY_DN12814_c0_g1	4234	3414.7	0.806495	3.17335e-31	no	PREDICTED: UPF0051 protein in atpA 3'region-like [Elaeis guineensis]
TRINITY_DN1974_c0_g1	472	938.738	1.98885	3.80205e-31	no	coffee acyl coenzyme A-3-O-methyl transferase [Curcuma longa]
TRINITY_DN4489_c0_g1	3017	5833.6	1.93358	1.12677e-170	no	LOW QUALITY PROTEIN: phospholipase D alpha 1-like [Asparagus officinalis]
TRINITY_DN8594_c0_g1	3641	3376.5	0.927355	1.07965e-07	no	stress-response A/B barrel domain-containing protein UP3 [Phoenix dactylifera]
TRINITY_DN30288_c0_g1	10144	9359.5	0.922664	3.22921e-20	no	1-aminocyclopropane-1-carboxylate oxidase homolog 11-like [Ananas comosus]
TRINITY_DN11850_c0_g1	9078	8727.4	0.961379	1.35419e-09	no	polypyrimidine tract-binding protein homolog 3-like isoform X1 [Asparagus officinalis]
TRINITY_DN4433_c0_g2	12018	12458	1.03661	0.22567	no	nuclear pore complex protein GP210 [Asparagus officinalis]
TRINITY_DN663_c0_g1	11776	6243.4	0.53018	0	no	40S ribosomal protein S6 isoform X1 [Asparagus officinalis]
TRINITY_DN8411_c0_g1	8285	7413	0.89475	2.33648e-24	no	uncharacterized protein A4U43_C04F16630 [Asparagus officinalis]
TRINITY_DN8348_c0_g1	40798	38092	0.933673	8.11419e-64	no	methylthioribose-1-phosphate isomerase [Asparagus officinalis]
TRINITY_DN2152_c1_g1	37989	33045	0.869857	1.70634e-142	no	phosphomannomutase-like [Asparagus officinalis]
TRINITY_DN1945_c0_g1	131410	239460	1.82224	0	no	probable xyloglucan endotransglucosylase/hydrolase protein 12 [Asparagus officinalis]
TRINITY_DN4534_c1_g1	32	469.084	14.6589	1.96569e-94	up	probable LRR receptor-like serine/threonine-protein kinase At1g53430 [Asparagus officinalis]
TRINITY_DN5985_c1_g1	374	267.885	0.716271	1.25986e-06	no	protein YIPF6 homolog isoform X1 [Manihot esculenta]
TRINITY_DN11375_c0_g1	108	630.955	5.84218	2.23941e-85	up	serine carboxypeptidase-like 27 [Asparagus officinalis]
TRINITY_DN4401_c0_g1	35296	32045	0.907893	3.10742e-82	no	PREDICTED: pyruvate kinase isozyme A, chloroplastic-like [Elaeis guineensis]
TRINITY_DN6451_c0_g1	32055	34435	1.07425	0.00927945	no	translation elongation factor 1-delta 1 [Ornithogalum longebracteatum]
TRINITY_DN1495_c1_g1	161	181.82	1.12932	0.516264	no	putative MO25-like protein At5g47540 [Asparagus officinalis]
TRINITY_DN990_c1_g1	12000	12395	1.03292	0.136613	no	LOW QUALITY PROTEIN: alpha-mannosidase [Asparagus officinalis]
TRINITY_DN2566_c0_g2	19243	26991	1.40264	3.89851e-206	no	short-chain dehydrogenase TIC 32, chloroplastic-like [Asparagus officinalis]
TRINITY_DN1089_c0_g3	3118	4152.2	1.33169	2.06943e-23	no	PREDICTED: sugar transporter ERD6-like 6 [Elaeis guineensis]
TRINITY_DN2267_c0_g1	19657	22836	1.16172	3.77336e-24	no	lactoylglutathione lyase [Asparagus officinalis]
TRINITY_DN6260_c0_g1	941	1098.3	1.16716	0.0200408	no	eukaryotic translation initiation factor 6-2 [Asparagus officinalis]
TRINITY_DN2877_c1_g1	922	669.143	0.725752	1.66628e-13	no	glycerol-3-phosphate acyltransferase 3-like [Asparagus officinalis]
TRINITY_DN31186_c1_g1	0	491.883	NA	8.53378e-82	up	Peptidase S8, subtilisin-related [Parasponia andersonii]
TRINITY_DN66562_c0_g2	20137	28274	1.40408	2.92203e-217	no	PREDICTED: uncharacterized protein LOC105056255 [Elaeis guineensis]
TRINITY_DN4849_c0_g1	1441	1790.8	1.24275	2.57553e-06	no	F-box protein At3g12350 [Dendrobium catenatum]
TRINITY_DN2134_c0_g1	1210	1845.6	1.52529	3.82826e-24	no	novel
TRINITY_DN11089_c0_g1	25971	22081	0.850218	5.09604e-121	no	PREDICTED: probable trans-2-enoyl-CoA reductase, mitochondrial [Elaeis guineensis]
TRINITY_DN2341_c0_g1	1153	1896.9	1.64519	6.3829e-34	no	glucan endo-1,3-beta-glucosidase 8-like [Asparagus officinalis]
TRINITY_DN6150_c0_g1	1983	2379	1.1997	1.66619e-05	no	KH domain-containing protein HEN4-like [Asparagus officinalis]
TRINITY_DN445_c0_g3	9761	8757.6	0.897203	1.50846e-27	no	unnamed protein product, partial [Vitis vinifera]
TRINITY_DN509_c1_g1	6440	7948.2	1.23419	1.9018e-21	no	LOW QUALITY PROTEIN: ATP-dependent zinc metalloprotease FTSH 1, chloroplastic-like [Asparagus officinalis]
TRINITY_DN6775_c1_g1	918	721.58	0.786035	3.73658e-09	no	hemK methyltransferase family member 2 [Asparagus officinalis]
TRINITY_DN3588_c0_g2	64649	58115	0.898931	1.37239e-168	no	protein argonaute 4B-like [Asparagus officinalis]
TRINITY_DN279_c1_g1	275	372.19	1.35342	0.00148563	no	mitogen-activated protein kinase 15-like [Asparagus officinalis]
TRINITY_DN3286_c0_g1	363	202.909	0.558978	1.63041e-13	no	uncharacterized membrane protein At1g16860-like [Asparagus officinalis]
TRINITY_DN3182_c0_g1	426	255.916	0.600742	5.60324e-13	no	serine/threonine protein phosphatase 2A 57 kDa regulatory subunit B' alpha isoform-like [Asparagus officinalis]
TRINITY_DN2173_c4_g1	3917	3576	0.912944	6.977e-10	no	protein ROOT HAIR DEFECTIVE 3 homolog 2-like isoform X1 [Asparagus officinalis]
TRINITY_DN949_c0_g1	1748	6778.6	3.87792	0	up	uncharacterized protein A4U43_C08F1470 [Asparagus officinalis]
TRINITY_DN947_c1_g1	294	1074.4	3.65442	1.10117e-96	up	hypothetical protein C2845_PM01G46270 [Panicum miliaceum]
TRINITY_DN14277_c0_g2	1083	1703.6	1.57304	1.22651e-25	no	PREDICTED: universal stress protein PHOS34 [Elaeis guineensis]
TRINITY_DN1935_c0_g1	382	530.071	1.38762	3.43042e-05	no	oligouridylate-binding protein 1-like [Asparagus officinalis]
TRINITY_DN27321_c0_g1	80950	74909	0.925374	3.91495e-143	no	uncharacterized protein LOC109838014 [Asparagus officinalis]
TRINITY_DN1963_c0_g1	539	826.455	1.53331	6.4375e-12	no	U-box domain-containing protein 44-like [Asparagus officinalis]
TRINITY_DN3333_c0_g1	23503	25585	1.08858	0.000212676	no	proteasome subunit beta type-4 [Asparagus officinalis]
TRINITY_DN51661_c0_g1	908	967.807	1.06587	0.789233	no	3'(2'),5'-bisphosphate nucleotidase [Fusarium sp. AF-6]
TRINITY_DN59648_c0_g1	9110	10845	1.19045	4.50275e-18	no	uncharacterized protein A4U43_C10F18100 [Asparagus officinalis]
TRINITY_DN2489_c0_g2	3997	4281	1.07105	0.434016	no	PREDICTED: uncharacterized protein LOC105048344 [Elaeis guineensis]
TRINITY_DN3847_c3_g2	533	563.129	1.05653	0.953218	no	GAPDH, partial [Lycoris longituba]
TRINITY_DN4772_c1_g1	16886	24521	1.45215	5.54644e-231	no	polygalacturonase inhibitor-like [Asparagus officinalis]
TRINITY_DN39350_c0_g1	111	351.101	3.16307	8.1529e-28	up	uncharacterized protein LOC109831806 isoform X1 [Asparagus officinalis]
TRINITY_DN2416_c1_g1	669	656.034	0.980619	0.196116	no	ribonuclease 2 [Asparagus officinalis]
TRINITY_DN13973_c0_g1	14201	10693	0.752975	1.27661e-152	no	protein transport protein SEC23 [Phoenix dactylifera]
TRINITY_DN9761_c0_g1	703	575.098	0.818063	6.83929e-06	no	probable serine/threonine-protein kinase BSK3 isoform X2 [Asparagus officinalis]
TRINITY_DN4167_c0_g1	30242	31318	1.03558	0.04082	no	isocitrate dehydrogenase [NAD] catalytic subunit 5, mitochondrial-like [Asparagus officinalis]
TRINITY_DN1826_c0_g1	1698	1310.4	0.771731	2.19611e-17	no	vacuolar protein sorting-associated protein 35B-like [Asparagus officinalis]
TRINITY_DN37110_c0_g1	3439	3233.4	0.940215	3.86258e-06	no	E3 ubiquitin-protein ligase RGLG3 [Asparagus officinalis]
TRINITY_DN59569_c0_g1	13249	8316.4	0.6277	2.4896e-307	no	uncharacterized protein A4U43_C07F15120 [Asparagus officinalis]
TRINITY_DN81045_c0_g1	39790	46813	1.1765	6.18063e-60	no	novel
TRINITY_DN1909_c0_g1	1076	613.856	0.570498	4.69895e-35	no	endoplasmic reticulum-Golgi intermediate compartment protein 3-like [Asparagus officinalis]
TRINITY_DN4138_c1_g2	6380	6635	1.03997	0.484547	no	nucleoside diphosphate kinase 2, chloroplastic [Asparagus officinalis]
TRINITY_DN6996_c0_g2	268	563.129	2.10123	5.78915e-22	up	zinc finger CCCH domain-containing protein 53-like [Asparagus officinalis]
TRINITY_DN2399_c0_g1	3005	2595.6	0.86376	1.39588e-13	no	uncharacterized protein A4U43_C02F7550 [Asparagus officinalis]
TRINITY_DN15755_c0_g1	35464	43133	1.21625	1.15506e-90	no	stem-specific protein TSJT1-like [Asparagus officinalis]
TRINITY_DN2647_c0_g1	4623	4403	0.952412	1.93539e-06	no	ATPase GET3-like [Asparagus officinalis]
TRINITY_DN9739_c0_g2	4830	2444.6	0.506128	1.63943e-202	no	PREDICTED: ethylene-responsive transcription factor ERF027-like [Elaeis guineensis]
TRINITY_DN1364_c0_g1	678	901.12	1.32909	4.06649e-06	no	PREDICTED: DNA-damage-repair/toleration protein DRT100 [Elaeis guineensis]
TRINITY_DN5836_c0_g1	7306	9207.3	1.26024	1.04259e-30	no	PREDICTED: putative transferase At4g12130, mitochondrial [Elaeis guineensis]
TRINITY_DN163_c0_g1	14350	14053	0.979303	1.06906e-09	no	uncharacterized protein A4U43_C06F18960 [Asparagus officinalis]
TRINITY_DN182_c0_g1	854	616.136	0.721471	6.09877e-13	no	alpha-L-fucosidase 2 isoform X2 [Asparagus officinalis]
TRINITY_DN12368_c0_g3	413790	213760	0.516591	0	no	pyruvate, phosphate dikinase 2 isoform X1 [Asparagus officinalis]
TRINITY_DN12081_c1_g2	4695	3068.1	0.653482	6.82332e-96	no	uncharacterized protein LOC109837721 [Asparagus officinalis]
TRINITY_DN11914_c0_g1	2610	5850.2	2.24146	1.02111e-244	up	ferredoxin--nitrite reductase, chloroplastic, partial [Asparagus officinalis]
TRINITY_DN19643_c0_g1	4269	10062	2.35699	0	up	PREDICTED: fructose-bisphosphate aldolase 5, cytosolic isoform X1 [Elaeis guineensis]
TRINITY_DN527_c0_g1	733	1125.7	1.53574	8.41302e-16	no	uncharacterized protein A4U43_C07F8880 [Asparagus officinalis]
TRINITY_DN15622_c0_g1	21163	18934	0.894675	1.24036e-59	no	transmembrane emp24 domain-containing protein p24delta9-like [Asparagus officinalis]
TRINITY_DN7069_c0_g2	262	652.044	2.48872	3.80465e-35	up	DDRGK domain-containing protein 1 [Asparagus officinalis]
TRINITY_DN6591_c0_g1	2379	2476.5	1.04098	0.694359	no	ras-related protein RABE1c-like [Asparagus officinalis]
TRINITY_DN2934_c0_g1	289	341.411	1.18135	0.148689	no	DEAD-box ATP-dependent RNA helicase 24 [Asparagus officinalis]
TRINITY_DN1326_c0_g3	331	133.373	0.402939	7.16479e-23	down	uncharacterized protein LOC109836591 [Asparagus officinalis]
TRINITY_DN3524_c0_g1	259	139.642	0.539159	6.72972e-11	no	serine/threonine-protein kinase 4-like isoform X1 [Asparagus officinalis]
TRINITY_DN15816_c0_g1	1339	1743.5	1.30209	4.22132e-09	no	uncharacterized protein LOC109851558 isoform X1 [Asparagus officinalis]
TRINITY_DN2580_c0_g2	2504	1102.3	0.440216	2.0609e-139	down	60S ribosomal protein L11 [Populus trichocarpa]
TRINITY_DN4708_c0_g3	15394	15976	1.03781	0.204224	no	zerumbone synthase [Asparagus officinalis]
TRINITY_DN754_c1_g1	14740	13059	0.885957	7.56683e-47	no	LOW QUALITY PROTEIN: 6-phosphogluconate dehydrogenase, decarboxylating 2, chloroplastic-like [Asparagus officinalis]
TRINITY_DN6361_c0_g2	87	118.553	1.36268	0.0659308	no	LOW QUALITY PROTEIN: AT-hook motif nuclear-localized protein 9-like [Asparagus officinalis]
TRINITY_DN26955_c0_g1	747	883.452	1.18267	0.0190338	no	pentatricopeptide repeat-containing protein At1g60770-like isoform X1 [Ornithogalum longebracteatum]
TRINITY_DN3101_c0_g1	39760	46250	1.16323	2.28318e-48	no	uncharacterized protein LOC114309525 [Camellia sinensis]
TRINITY_DN1334_c0_g2	7569	2183.6	0.288493	0	down	chlorophyll a-b binding protein 13, chloroplastic [Asparagus officinalis]
TRINITY_DN7777_c0_g1	167	296.954	1.77817	3.1722e-08	no	probable transcription factor At5g61620 [Asparagus officinalis]
TRINITY_DN11725_c0_g1	2323	2132.8	0.918123	4.95195e-06	no	unnamed protein product [Pneumocystis jirovecii]
TRINITY_DN1111_c0_g1	53216	46765	0.878777	2.92772e-179	no	glutamate-1-semialdehyde 2,1-aminomutase, chloroplastic-like [Asparagus officinalis]
TRINITY_DN28402_c0_g1	14815	17431	1.17658	2.11431e-23	no	PREDICTED: bifunctional nitrilase/nitrile hydratase NIT4A-like [Musa acuminata subsp. malaccensis]
TRINITY_DN8489_c0_g1	4643	3631.8	0.78221	2.55491e-41	no	pectinesterase-like [Phoenix dactylifera]
TRINITY_DN23142_c0_g1	9213	6713.1	0.728655	7.15434e-118	no	plant UBX domain-containing protein 11 isoform X2 [Asparagus officinalis]
TRINITY_DN6854_c0_g1	3528	3373.1	0.956094	6.28153e-05	no	cell division protein FtsZ homolog 1, chloroplastic-like isoform X1 [Asparagus officinalis]
TRINITY_DN2939_c0_g1	11335	11721	1.03405	0.172715	no	LOW QUALITY PROTEIN: ATP synthase subunit O, mitochondrial [Asparagus officinalis]
TRINITY_DN1697_c0_g4	679	1543.5	2.2732	6.01735e-68	up	uncharacterized protein A4U43_C03F13660 [Asparagus officinalis]
TRINITY_DN2788_c0_g1	458	59.8467	0.13067	2.18222e-80	down	novel
TRINITY_DN35208_c0_g1	1128	926.769	0.821604	2.05909e-08	no	histone H2B.11 [Phalaenopsis equestris]
TRINITY_DN10935_c1_g1	394	1743	4.42386	8.84631e-188	up	PREDICTED: non-symbiotic hemoglobin 2-like [Musa acuminata subsp. malaccensis]
TRINITY_DN813_c0_g1	3868	3576	0.924509	2.09125e-08	no	serine/threonine protein phosphatase 2A regulatory subunit B''beta-like isoform X1 [Asparagus officinalis]
TRINITY_DN17017_c0_g1	18017	12091	0.671088	0	no	transmembrane emp24 domain-containing protein p24beta2-like [Asparagus officinalis]
TRINITY_DN2512_c0_g1	336	299.803	0.892272	0.0371333	no	uncharacterized protein A4U43_C04F8560 [Asparagus officinalis]
TRINITY_DN21992_c0_g1	19665	18943	0.963285	2.52718e-18	no	protein disulfide isomerase-like 1-4 [Asparagus officinalis]
TRINITY_DN4675_c0_g1	8914	17506	1.96388	0	no	pectin acetylesterase 7-like [Asparagus officinalis]
TRINITY_DN9547_c0_g1	912	1140.5	1.25055	0.000101131	no	uncharacterized protein LOC109820154 [Asparagus officinalis]
TRINITY_DN21485_c0_g1	1358	2213.8	1.63019	6.08604e-38	no	acid phosphatase 1-like isoform X1 [Asparagus officinalis]
TRINITY_DN2878_c0_g3	3715	3718.5	1.00094	0.0294437	no	serine/threonine-protein phosphatase PP2A catalytic subunit [Asparagus officinalis]
TRINITY_DN35458_c0_g1	2742	2475.4	0.902772	2.86585e-08	no	clavaminate synthase-like protein At3g21360 [Asparagus officinalis]
TRINITY_DN3582_c0_g1	1764	2281.6	1.29342	6.99573e-11	no	heterogeneous nuclear ribonucleoprotein R [Asparagus officinalis]
TRINITY_DN496_c0_g1	206860	205540	0.993619	2.96546e-77	no	heat shock protein 90 [Ornithogalum longebracteatum]
TRINITY_DN89624_c0_g1	2692	2100.9	0.780423	5.44387e-25	no	2-oxoglutarate dehydrogenase, mitochondrial-like [Asparagus officinalis]
TRINITY_DN7175_c0_g1	1161	1263.1	1.08794	0.418908	no	formamidopyrimidine-DNA glycosylase isoform X1 [Asparagus officinalis]
TRINITY_DN2070_c0_g1	13194	11536	0.874337	3.19263e-48	no	40S ribosomal protein S4-3-like [Ananas comosus]
TRINITY_DN13823_c0_g1	23076	21280	0.92217	3.21893e-44	no	probable phosphoribosylformylglycinamidine synthase, chloroplastic/mitochondrial [Phoenix dactylifera]
TRINITY_DN89544_c0_g1	133	349.961	2.63128	1.8074e-21	up	UDP-glycosyltransferase 73D1-like [Asparagus officinalis]
TRINITY_DN24957_c0_g1	3193	1983.5	0.621203	3.61949e-78	no	polyadenylate-binding protein RBP45-like [Asparagus officinalis]
TRINITY_DN210_c0_g1	12359	8249.2	0.667465	4.11535e-230	no	acetylornithine aminotransferase, mitochondrial-like [Asparagus officinalis]
TRINITY_DN40946_c0_g1	800	841.274	1.05159	0.981608	no	KH domain-containing protein At4g18375-like [Phoenix dactylifera]
TRINITY_DN295_c0_g1	439	462.245	1.05295	0.998188	no	phosducin-like protein 3 [Asparagus officinalis]
TRINITY_DN2455_c0_g1	2759	3109.2	1.12693	0.00919387	no	NADH dehydrogenase [ubiquinone] iron-sulfur protein like [Actinidia chinensis var. chinensis]
TRINITY_DN10815_c2_g1	6733	5137.1	0.762973	2.72027e-68	no	spermine synthase-like [Asparagus officinalis]
TRINITY_DN421_c0_g2	952	877.182	0.92141	0.00437576	no	40S ribosomal protein S19-3-like [Asparagus officinalis]
TRINITY_DN6427_c0_g1	3521	3565.7	1.0127	0.102128	no	PREDICTED: uncharacterized protein LOC105045653 [Elaeis guineensis]
TRINITY_DN2474_c0_g1	9337	7855.9	0.841373	9.69296e-49	no	outer envelope pore protein 24, chloroplastic-like [Asparagus officinalis]
TRINITY_DN7240_c0_g1	466	618.986	1.3283	0.000139034	no	xyloglucan endotransglucosylase/hydrolase protein 15-like [Asparagus officinalis]
TRINITY_DN117114_c0_g1	116	306.643	2.64348	3.82853e-19	up	titin homolog [Asparagus officinalis]
TRINITY_DN2711_c0_g2	34071	34593	1.01532	2.03561e-06	no	aminoacylase-1 [Asparagus officinalis]
TRINITY_DN81_c1_g1	422	257.626	0.610488	2.59394e-12	no	peptidyl-prolyl cis-trans isomerase Pin1 [Asparagus officinalis]
TRINITY_DN5228_c0_g1	488	355.091	0.727644	9.82041e-08	no	60S ribosomal protein L27-3 [Asparagus officinalis]
TRINITY_DN4109_c0_g4	1576	1990.3	1.26288	6.11215e-08	no	uncharacterized protein A4U43_C02F8760 [Asparagus officinalis]
TRINITY_DN2175_c0_g1	0	176.12	NA	2.29619e-36	up	PREDICTED: protein IQ-DOMAIN 32 [Elaeis guineensis]
TRINITY_DN1027_c0_g1	302	189.8	0.628475	1.6473e-08	no	triose phosphate/phosphate translocator, chloroplastic [Asparagus officinalis]
TRINITY_DN4833_c0_g1	17882	16045	0.897271	5.22625e-49	no	uncharacterized protein LOC109841323 [Asparagus officinalis]
TRINITY_DN68_c0_g1	0	145.912	NA	3.04802e-31	up	transcription factor ILR3 [Asparagus officinalis]
TRINITY_DN1372_c0_g1	268510	280540	1.0448	0.00469674	no	elongation factor 2 [Asparagus officinalis]
TRINITY_DN500_c6_g1	3161	3515.6	1.11218	0.0250321	no	probable acyl-CoA dehydrogenase IBR3 [Asparagus officinalis]
TRINITY_DN6921_c0_g2	16339	13868	0.848767	5.60197e-78	no	40S ribosomal protein S5 [Phoenix dactylifera]
TRINITY_DN22909_c0_g2	0	78.0857	NA	9.71686e-19	up	vesicle-associated membrane protein 711-like [Asparagus officinalis]
TRINITY_DN41967_c0_g1	17278	21104	1.22144	8.66284e-48	no	probable glutathione S-transferase [Papaver somniferum]
TRINITY_DN17740_c0_g2	11728	17438	1.48687	1.91518e-187	no	uncharacterized protein LOC109841113 isoform X1 [Asparagus officinalis]
TRINITY_DN16906_c0_g1	5532	5756.1	1.04051	0.53306	no	uncharacterized protein A4U43_C06F19890 [Asparagus officinalis]
TRINITY_DN3823_c0_g1	73069	77979	1.0672	0.00823179	no	ATP-citrate synthase beta chain protein 1 [Asparagus officinalis]
TRINITY_DN10897_c0_g1	472	642.925	1.36213	1.90274e-05	no	probable calcium-binding protein CML31 [Asparagus officinalis]
TRINITY_DN7630_c0_g1	504	670.853	1.33106	6.34353e-05	no	protein sym-1 [Asparagus officinalis]
TRINITY_DN3580_c0_g1	804	431.466	0.53665	6.1433e-31	no	LOW QUALITY PROTEIN: mRNA-decapping enzyme subunit 2-like, partial [Asparagus officinalis]
TRINITY_DN2807_c0_g1	14650	13631	0.930444	2.84143e-25	no	probable manganese-transporting ATPase PDR2 [Asparagus officinalis]
TRINITY_DN3806_c0_g1	8908	8759.3	0.983307	5.66262e-06	no	60S ribosomal protein L3-like protein [Ornithogalum longebracteatum]
TRINITY_DN6603_c0_g1	20713	19303	0.931927	3.22981e-34	no	PREDICTED: transducin beta-like protein 2 [Elaeis guineensis]
TRINITY_DN7685_c2_g1	310	375.039	1.2098	0.0694574	no	probable choline kinase 2 [Asparagus officinalis]
TRINITY_DN1765_c1_g2	11621	9895.8	0.851545	1.91287e-54	no	cytochrome b5 [Asparagus officinalis]
TRINITY_DN3996_c2_g2	26687	28023	1.05006	0.761519	no	patellin-3-like [Phalaenopsis equestris]
TRINITY_DN15503_c0_g1	26688	27812	1.04212	0.23415	no	40S ribosomal protein S12-like [Asparagus officinalis]
TRINITY_DN919_c0_g1	979	911.95	0.931512	0.00779805	no	hypothetical protein CDL15_Pgr020175 [Punica granatum]
TRINITY_DN1686_c1_g1	8358	8419	1.0073	0.00421877	no	phosphatase IMPL1, chloroplastic [Asparagus officinalis]
TRINITY_DN4153_c0_g1	99	222.858	2.25109	5.73716e-11	up	uncharacterized protein LOC109851422 [Asparagus officinalis]
TRINITY_DN42896_c0_g1	1164	1617.6	1.38969	3.50195e-13	no	LOW QUALITY PROTEIN: desiccation-related protein PCC13-62-like [Asparagus officinalis]
TRINITY_DN3826_c0_g1	13063	20244	1.54972	1.9076e-266	no	salutaridine reductase-like [Asparagus officinalis]
TRINITY_DN86148_c0_g1	368	103.734	0.281887	8.69385e-39	down	hypothetical protein CEUSTIGMA_g1535.t1 [Chlamydomonas eustigma]
TRINITY_DN21474_c1_g1	2490	3506.4	1.40819	4.99328e-29	no	uncharacterized protein LOC103717358 [Phoenix dactylifera]
TRINITY_DN5756_c0_g1	1080	807.646	0.74782	1.44057e-13	no	xylulose 5-phosphate/phosphate translocator, chloroplastic [Asparagus officinalis]
TRINITY_DN706_c0_g1	3666	3792.6	1.03453	0.449973	no	N-alpha-acetyltransferase 15, NatA auxiliary subunit, partial [Asparagus officinalis]
TRINITY_DN36730_c0_g1	6573	5474	0.832801	9.81314e-38	no	aspartic proteinase-like protein 2 [Asparagus officinalis]
TRINITY_DN12756_c0_g1	0	292.964	NA	1.49611e-54	up	PREDICTED: ubiquitin-conjugating enzyme E2 7 isoform X2 [Elaeis guineensis]
TRINITY_DN1980_c0_g1	4556	7117.8	1.56229	1.626e-98	no	Glucan endo-1,3-beta-glucosidase [Apostasia shenzhenica]
TRINITY_DN12005_c0_g1	596	204.619	0.34332	1.27761e-49	down	PREDICTED: uncharacterized protein LOC105042018 [Elaeis guineensis]
TRINITY_DN2219_c0_g1	326	660.594	2.02636	1.94254e-23	up	kelch repeat-containing protein At3g27220-like [Asparagus officinalis]
TRINITY_DN11520_c0_g2	693	548.88	0.792034	5.77877e-07	no	protein LHY-like isoform X1 [Asparagus officinalis]
TRINITY_DN7148_c0_g1	595	429.756	0.72228	2.06984e-09	no	stearoyl-[acyl-carrier-protein] 9-desaturase, chloroplastic-like isoform X1 [Asparagus officinalis]
TRINITY_DN9960_c0_g2	2337	9606.3	4.11053	0	up	alcohol dehydrogenase-like 7 isoform X1 [Phoenix dactylifera]
TRINITY_DN2655_c0_g1	3422	4566	1.33431	5.8367e-26	no	probable serine/threonine-protein kinase BSK3 isoform X2 [Asparagus officinalis]
TRINITY_DN1742_c0_g1	1588	1154.2	0.726826	5.33913e-22	no	GTPase-activating protein GYP7-like [Asparagus officinalis]
TRINITY_DN5642_c0_g1	6210	8677.8	1.39739	5.38077e-66	no	S-adenosylmethionine synthase [Ananas comosus]
TRINITY_DN6665_c0_g1	5443	4646.4	0.853647	7.25277e-26	no	PREDICTED: ubiquitin-fold modifier-conjugating enzyme 1 isoform X1 [Musa acuminata subsp. malaccensis]
TRINITY_DN76_c0_g1	11317	7878.7	0.696183	9.95094e-178	no	uncharacterized protein A4U43_C10F17360 [Asparagus officinalis]
TRINITY_DN28838_c1_g1	37775	26261	0.695195	0	no	xanthine dehydrogenase-like [Asparagus officinalis]
TRINITY_DN6632_c0_g1	30792	29655	0.963075	6.47784e-28	no	catalase isozyme 1-like [Asparagus officinalis]
TRINITY_DN248556_c0_g1	11606	15089	1.3001	4.61838e-66	no	heat shock 70 cognate, partial [Robinia pseudoacacia]
TRINITY_DN3542_c0_g1	26983	23449	0.869029	1.01492e-102	no	uncharacterized protein LOC109833001 [Asparagus officinalis]
TRINITY_DN10903_c0_g2	39	421.207	10.8002	1.51446e-77	up	uncharacterized protein A4U43_C03F410 [Asparagus officinalis]
TRINITY_DN15319_c0_g1	11827	4574.6	0.386793	0	down	uncharacterized protein A4U43_C04F17540 [Asparagus officinalis]
TRINITY_DN5222_c1_g1	1306700	1274400	0.975281	0	no	PREDICTED: fructose-bisphosphate aldolase 1, cytoplasmic [Elaeis guineensis]
TRINITY_DN4018_c0_g1	22	724.43	32.9286	8.64367e-165	up	cellulose 1,4-beta-cellobiosidase [Thermoascus aurantiacus]
TRINITY_DN1390_c0_g1	13183	19181	1.45498	4.01112e-183	no	probable polygalacturonase [Asparagus officinalis]
TRINITY_DN4979_c0_g2	472	430.326	0.911708	0.0307591	no	transcription factor HBP-1b(c38)-like [Asparagus officinalis]
TRINITY_DN1091_c0_g1	5450	8765.5	1.60835	4.86444e-137	no	probable UDP-arabinopyranose mutase 5 [Asparagus officinalis]
TRINITY_DN6093_c0_g1	241	253.636	1.05243	0.996985	no	calcium-transporting ATPase 8, plasma membrane-type-like [Asparagus officinalis]
TRINITY_DN11712_c0_g1	3221	4735.9	1.47032	2.49101e-49	no	probable carboxylesterase 15 [Asparagus officinalis]
TRINITY_DN7120_c0_g1	4468	3000.9	0.671643	1.85343e-82	no	PREDICTED: splicing factor 3B subunit 3-like [Elaeis guineensis]
TRINITY_DN695_c0_g1	1863	1171.9	0.629039	1.544e-44	no	uncharacterized protein A4U43_C04F33020 [Asparagus officinalis]
TRINITY_DN24931_c0_g1	36050	58816	1.63151	0	no	PREDICTED: (R,S)-reticuline 7-O-methyltransferase-like [Elaeis guineensis]
TRINITY_DN11470_c0_g3	11136	42938	3.85578	0	up	hypothetical protein CDV36_013826 [Fusarium sp. AF-12]
TRINITY_DN40962_c0_g1	3397	2549.5	0.750515	1.49302e-38	no	uncharacterized protein LOC109848567 [Asparagus officinalis]
TRINITY_DN443_c0_g1	2505	1917.9	0.765629	5.30652e-26	no	regulator of nonsense transcripts UPF3-like [Asparagus officinalis]
TRINITY_DN3917_c0_g1	6310	8402.5	1.33162	1.22497e-45	no	nucleoside diphosphate kinase 3-like [Asparagus officinalis]
TRINITY_DN26063_c0_g1	157440	469850	2.98431	0	up	isoflavone reductase-like protein [Asparagus officinalis]
TRINITY_DN1590_c0_g1	1292	1465.4	1.13421	0.0506699	no	GDP-mannose 4,6 dehydratase 1-like [Phalaenopsis equestris]
TRINITY_DN28074_c0_g1	874	908.53	1.03951	0.788678	no	probable RNA-binding protein 46 [Phoenix dactylifera]
TRINITY_DN18996_c0_g2	457	752.359	1.6463	1.90936e-14	no	receptor kinase-like protein Xa21 [Ananas comosus]
TRINITY_DN225007_c0_g1	2706	4620.7	1.70758	5.74682e-92	no	dolichyl-diphosphooligosaccharide--protein glycosyltransferase subunit 1B [Asparagus officinalis]
TRINITY_DN5595_c5_g1	224520	262200	1.16782	9.36018e-287	no	vicilin-like seed storage protein At2g18540 [Asparagus officinalis]
TRINITY_DN3613_c0_g1	795	540.9	0.680378	2.65489e-15	no	uncharacterized protein A4U43_C03F980 [Asparagus officinalis]
TRINITY_DN12384_c0_g1	4970	7380	1.48491	6.59893e-80	no	uncharacterized protein LOC109837026 [Asparagus officinalis]
TRINITY_DN3047_c1_g2	589	569.399	0.966721	0.146625	no	uncharacterized protein A4U43_C04F6280 [Asparagus officinalis]
TRINITY_DN4464_c0_g2	4884	4416.1	0.904197	2.24536e-13	no	uncharacterized protein LOC109826129 [Asparagus officinalis]
TRINITY_DN3471_c1_g1	8434	6039.4	0.716078	2.43587e-117	no	40S ribosomal protein S2-4-like [Ananas comosus]
TRINITY_DN5907_c0_g1	6049	8606	1.42271	3.80276e-73	no	pathogenesis-related protein [Lycoris radiata]
TRINITY_DN6716_c0_g2	1233	1806.2	1.46488	1.79815e-19	no	PREDICTED: LOW QUALITY PROTEIN: AAA-ATPase At5g57480-like [Elaeis guineensis]
TRINITY_DN1470_c0_g1	34932	34064	0.975152	7.90369e-24	no	26S protease regulatory subunit 6A homolog [Asparagus officinalis]
TRINITY_DN10117_c0_g1	27376	28008	1.02309	0.000754934	no	hypothetical protein, partial [Scutellaria baicalensis]
TRINITY_DN28109_c0_g1	30247	44471	1.47026	0	no	RecName: Full=Histone H1
TRINITY_DN3817_c0_g2	0	136.222	NA	1.50142e-29	up	exosome complex component RRP41 homolog isoform X2 [Asparagus officinalis]
TRINITY_DN2755_c1_g1	165300	313820	1.89849	0	no	uncharacterized protein A4U43_C10F12660 [Asparagus officinalis]
TRINITY_DN3960_c0_g1	441340	414620	0.939457	0	no	LOW QUALITY PROTEIN: aspartate aminotransferase, cytoplasmic-like [Asparagus officinalis]
TRINITY_DN17682_c0_g1	19082	21068	1.10408	1.89696e-06	no	L-galactose dehydrogenase [Asparagus officinalis]
TRINITY_DN3905_c0_g1	227060	215180	0.947679	8.06329e-269	no	sorbitol dehydrogenase [Asparagus officinalis]
TRINITY_DN2335_c0_g1	1083	1444.9	1.33416	3.1272e-09	no	probable tRNA (guanine(26)-N(2))-dimethyltransferase 2 isoform X1 [Asparagus officinalis]
TRINITY_DN2899_c2_g1	617	695.362	1.127	0.217583	no	LOW QUALITY PROTEIN: uncharacterized protein LOC109831483 [Asparagus officinalis]
TRINITY_DN2878_c0_g2	6105	5795.4	0.949287	1.65306e-08	no	serine/threonine-protein phosphatase PP2A-1 catalytic subunit-like [Asparagus officinalis]
TRINITY_DN17088_c0_g1	1030	1041.3	1.01097	0.356269	no	peptidyl-prolyl cis-trans isomerase FKBP42 [Asparagus officinalis]
TRINITY_DN9186_c0_g1	1202	1150.2	0.956905	0.0205671	no	PREDICTED: histone H3.2 [Musa acuminata subsp. malaccensis]
TRINITY_DN19732_c0_g1	90	296.384	3.29315	6.53991e-25	up	RING-box protein 1a [Phoenix dactylifera]
TRINITY_DN2079_c0_g1	208	303.223	1.4578	0.000264336	no	60S ribosomal protein L18a [Asparagus officinalis]
TRINITY_DN16394_c0_g1	16397	12046	0.734647	5.86823e-200	no	PREDICTED: oxygen-evolving enhancer protein 2, chloroplastic [Juglans regia]
TRINITY_DN5084_c3_g1	1216	1060.7	0.872286	7.37129e-06	no	zinc finger CCCH domain-containing protein 59 [Asparagus officinalis]
TRINITY_DN1482_c0_g1	16177	21798	1.34747	1.89549e-126	no	alpha-xylosidase 1-like [Asparagus officinalis]
TRINITY_DN23440_c0_g1	2991	35922	12.01	0	up	uncharacterized protein LOC109844895 [Asparagus officinalis]
TRINITY_DN1537_c0_g1	5612	4756.4	0.847541	2.91814e-28	no	LOW QUALITY PROTEIN: brefeldin A-inhibited guanine nucleotide-exchange protein 2-like [Asparagus officinalis]
TRINITY_DN2534_c0_g1	1727	1723.6	0.998031	0.116624	no	cold-regulated 413 plasma membrane protein 2-like [Asparagus officinalis]
TRINITY_DN26122_c0_g1	3572	4290.2	1.20106	5.52261e-09	no	PREDICTED: uncharacterized protein LOC105033580 [Elaeis guineensis]
TRINITY_DN270_c0_g1	1104	628.676	0.569452	4.27111e-36	no	uncharacterized protein LOC109848511 [Asparagus officinalis]
TRINITY_DN3802_c0_g1	2303	2043.9	0.887495	1.84009e-08	no	eukaryotic initiation factor 4A-3 [Asparagus officinalis]
TRINITY_DN4247_c0_g1	285	486.183	1.70591	4.5264e-11	no	PREDICTED: putative UDP-rhamnose:rhamnosyltransferase 1 [Elaeis guineensis]
TRINITY_DN5478_c2_g1	107	270.735	2.53023	5.94333e-16	up	receptor-like protein kinase THESEUS 1 [Asparagus officinalis]
TRINITY_DN3151_c0_g1	1770	1617.6	0.913898	3.85643e-05	no	LOW QUALITY PROTEIN: uncharacterized protein LOC109819686 [Asparagus officinalis]
TRINITY_DN11854_c0_g1	2165	3955	1.82679	1.10669e-98	no	14 kDa zinc-binding protein [Apostasia shenzhenica]
TRINITY_DN31717_c0_g2	4665	4299.3	0.921608	3.00373e-10	no	tetratricopeptide repeat protein 38, partial [Asparagus officinalis]
TRINITY_DN1366_c0_g1	2687	1833.6	0.682397	2.61088e-47	no	uncharacterized protein At2g24330 [Asparagus officinalis]
TRINITY_DN2642_c0_g1	2859	2623.6	0.917664	3.69037e-07	no	WD repeat-containing protein 48 isoform X1 [Asparagus officinalis]
TRINITY_DN3965_c1_g1	9508	7692.9	0.809098	1.86467e-66	no	PREDICTED: mitogen-activated protein kinase 1 [Elaeis guineensis]
TRINITY_DN1919_c0_g3	10108	8533	0.844183	3.36555e-51	no	LOW QUALITY PROTEIN: activator of 90 kDa heat shock protein ATPase homolog [Asparagus officinalis]
TRINITY_DN10026_c0_g1	4825	3277.3	0.679233	4.57662e-85	no	condensin complex subunit 1 isoform X2 [Asparagus officinalis]
TRINITY_DN2010_c0_g3	745	2352.3	3.15745	1.01421e-175	up	PREDICTED: fasciclin-like arabinogalactan protein 2 [Elaeis guineensis]
TRINITY_DN627_c0_g1	13318	11933	0.896005	1.5257e-37	no	PREDICTED: 26S protease regulatory subunit S10B homolog B isoform X1 [Populus euphratica]
TRINITY_DN6841_c0_g1	8227	8729.6	1.06109	0.609065	no	14 kDa zinc-binding protein [Ananas comosus]
TRINITY_DN4067_c0_g1	249	532.921	2.14024	1.0029e-21	up	LOW QUALITY PROTEIN: serine/threonine-protein kinase TOR [Asparagus officinalis]
TRINITY_DN2359_c0_g1	85	410.947	4.83468	3.65541e-49	up	LOW QUALITY PROTEIN: CBS domain-containing protein CBSX6 [Asparagus officinalis]
TRINITY_DN2436_c0_g1	7606	7189.6	0.945254	5.63717e-11	no	uncharacterized protein A4U43_C07F24100 [Asparagus officinalis]
TRINITY_DN669_c3_g1	1821	1376.5	0.755903	1.13561e-20	no	uncharacterized protein A4U43_C08F31210 [Asparagus officinalis]
TRINITY_DN11083_c0_g2	1477	1534.4	1.03886	0.714793	no	mitogen-activated protein kinase kinase 5 [Phoenix dactylifera]
TRINITY_DN130824_c0_g1	0	109.434	NA	1.00635e-24	up	polyubiquitin, partial [Cucumis melo]
TRINITY_DN6798_c0_g1	10652	14652	1.37552	3.55012e-99	no	far upstream element-binding protein 1-like isoform X1 [Asparagus officinalis]
TRINITY_DN17510_c0_g2	27866	40425	1.45069	0	no	fumarylacetoacetase isoform X1 [Phoenix dactylifera]
TRINITY_DN10697_c1_g1	7045	5644.4	0.801192	4.25976e-53	no	uncharacterized GPI-anchored protein At3g06035-like [Asparagus officinalis]
TRINITY_DN2100_c0_g1	733	1764.6	2.40737	1.27626e-86	up	PREDICTED: blue copper protein-like [Elaeis guineensis]
TRINITY_DN8751_c0_g1	0	154.462	NA	1.02688e-32	up	LOW QUALITY PROTEIN: receptor protein kinase TMK1-like [Asparagus officinalis]
TRINITY_DN33151_c0_g1	154	664.014	4.31178	4.07043e-71	up	Mitogen-activated protein kinase [Fusarium sp. AF-12]
TRINITY_DN5101_c0_g1	383	442.296	1.15482	0.18445	no	DExH-box ATP-dependent RNA helicase DExH10 [Asparagus officinalis]
TRINITY_DN1234_c0_g2	7213	6561.5	0.909677	1.02516e-17	no	electron transfer flavoprotein subunit alpha, mitochondrial [Phoenix dactylifera]
TRINITY_DN2946_c0_g1	2614	2282.2	0.873068	6.04556e-11	no	uncharacterized protein LOC109822345 [Asparagus officinalis]
TRINITY_DN27560_c0_g1	1064	728.42	0.684605	1.70666e-19	no	uncharacterized protein LOC109837580 [Asparagus officinalis]
TRINITY_DN2062_c0_g1	2358	2079.2	0.881764	3.6449e-09	no	glycine cleavage system H protein 3, mitochondrial-like [Asparagus officinalis]
TRINITY_DN5024_c0_g1	20647	22106	1.07066	0.081758	no	PREDICTED: probable glutamate carboxypeptidase 2 isoform X5 [Elaeis guineensis]
TRINITY_DN12414_c0_g1	1680	3248.8	1.93381	5.8557e-96	no	glyceraldehyde-3-phosphate dehydrogenase B, chloroplastic isoform X1 [Asparagus officinalis]
TRINITY_DN4319_c0_g1	5452	3660.9	0.671478	2.71245e-100	no	PREDICTED: ubiquitin-conjugating enzyme E2-17 kDa isoform X2 [Elaeis guineensis]
TRINITY_DN122202_c1_g2	101180	129330	1.27822	0	no	mannose-specific lectin precursor [Polygonatum multiflorum]
TRINITY_DN265758_c0_g1	1793	1097.2	0.611935	7.87511e-47	no	PREDICTED: NEDD8 ultimate buster 1 [Elaeis guineensis]
TRINITY_DN2986_c0_g2	47060	54898	1.16655	3.31274e-60	no	superoxide dismutase [Mn], mitochondrial-like [Asparagus officinalis]
TRINITY_DN11692_c0_g1	551	791.687	1.43682	1.58286e-08	no	LOW QUALITY PROTEIN: short-chain dehydrogenase TIC 32, chloroplastic-like [Asparagus officinalis]
TRINITY_DN263124_c0_g1	9688	12329	1.27261	1.16342e-44	no	endo-1,3;1,4-beta-D-glucanase-like [Asparagus officinalis]
TRINITY_DN20235_c0_g1	244	115.704	0.474195	2.63882e-13	down	uncharacterized protein A4U43_C05F16990 [Asparagus officinalis]
TRINITY_DN6761_c0_g1	0	120.263	NA	1.05643e-26	up	ervatamin-B-like [Asparagus officinalis]
TRINITY_DN2437_c0_g1	5483	4159.1	0.758545	9.16179e-58	no	LOW QUALITY PROTEIN: uncharacterized protein LOC109842407 [Asparagus officinalis]
TRINITY_DN3375_c0_g1	28015	29753	1.06204	0.293143	no	glutathione reductase, cytosolic-like [Asparagus officinalis]
TRINITY_DN10431_c0_g1	22619	25728	1.13745	1.93724e-17	no	PREDICTED: uncharacterized protein LOC105048953 [Elaeis guineensis]
TRINITY_DN95_c0_g3	13010	13316	1.02352	0.0221424	no	glutamate--tRNA ligase, cytoplasmic-like [Asparagus officinalis]
TRINITY_DN24368_c0_g1	7595	7836.5	1.0318	0.210857	no	endoplasmin homolog [Asparagus officinalis]
TRINITY_DN605_c0_g1	1406	1779.4	1.26558	2.24558e-07	no	LOW QUALITY PROTEIN: transport inhibitor response 1-like protein [Asparagus officinalis]
TRINITY_DN3965_c0_g1	2650	1068.7	0.403283	1.44786e-170	down	PREDICTED: hsp70-binding protein 1 isoform X1 [Elaeis guineensis]
TRINITY_DN5967_c0_g1	1283	2261.6	1.76274	3.72615e-51	no	serine/threonine-protein phosphatase PP1 isozyme 3-like [Asparagus officinalis]
TRINITY_DN22529_c0_g1	323	858.373	2.6575	4.91202e-51	up	glycylpeptide N-tetradecanoyltransferase 1 [Asparagus officinalis]
TRINITY_DN449_c0_g1	465	619.556	1.33238	0.000113856	no	NASP-related protein sim3 [Asparagus officinalis]
TRINITY_DN18756_c0_g1	0	22.2288	NA	1.34174e-06	up	uncharacterized protein LOC109842898 [Asparagus officinalis]
TRINITY_DN290_c0_g1	4432	3629.6	0.818953	2.31409e-29	no	cryptochrome-1 [Asparagus officinalis]
TRINITY_DN3174_c1_g3	1116	723.29	0.64811	8.3039e-25	no	cysteine desulfurase 1, chloroplastic-like [Asparagus officinalis]
TRINITY_DN5108_c1_g1	11009	28522	2.59079	0	up	probable linoleate 9S-lipoxygenase 5 [Asparagus officinalis]
TRINITY_DN904_c0_g1	11276	8513.6	0.75502	7.96357e-120	no	putative methylesterase 11, chloroplastic [Asparagus officinalis]
TRINITY_DN10461_c6_g1	2008	2783.2	1.38606	3.16902e-21	no	LOW QUALITY PROTEIN: SNF1-related protein kinase regulatory subunit gamma-1 [Asparagus officinalis]
TRINITY_DN2111_c0_g1	262	300.943	1.14864	0.301777	no	conserved oligomeric Golgi complex subunit 8 [Asparagus officinalis]
TRINITY_DN27654_c0_g1	2623	4220.6	1.60907	4.23913e-67	no	ubiquitin-activating enzyme E1 2-like [Asparagus officinalis]
TRINITY_DN6578_c0_g1	258	167.001	0.64729	7.19242e-07	no	PREDICTED: protein FATTY ACID EXPORT 5-like [Nelumbo nucifera]
TRINITY_DN12652_c0_g1	1512	1730.4	1.14444	0.0175792	no	PREDICTED: acetyl-CoA carboxylase 1 [Musa acuminata subsp. malaccensis]
TRINITY_DN53090_c0_g4	3604	2704.5	0.750416	7.98756e-41	no	uncharacterized protein LOC109828428 [Asparagus officinalis]
TRINITY_DN7448_c0_g1	5278	8466.9	1.60419	5.13615e-131	no	LOW QUALITY PROTEIN: subtilisin-like protease SBT1.2 [Asparagus officinalis]
TRINITY_DN6684_c0_g1	3496	2808.2	0.803261	9.19677e-27	no	3-hydroxyisobutyryl-CoA hydrolase 1-like [Asparagus officinalis]
TRINITY_DN12567_c0_g1	5862	8891.5	1.5168	9.84038e-107	no	probable enoyl-CoA hydratase 2, mitochondrial [Asparagus officinalis]
TRINITY_DN28370_c0_g1	11841	14316	1.20902	5.92526e-29	no	branched-chain-amino-acid aminotransferase 5, chloroplastic-like [Asparagus officinalis]
TRINITY_DN37481_c0_g1	5084	6814	1.34028	3.27876e-39	no	formate--tetrahydrofolate ligase [Ananas comosus]
TRINITY_DN244_c1_g1	303	579.088	1.91118	6.08918e-18	no	chitinase-like protein 1 [Phoenix dactylifera]
TRINITY_DN7667_c0_g1	587	1033.4	1.76048	3.39201e-24	no	PREDICTED: protein LURP-one-related 5-like [Elaeis guineensis]
TRINITY_DN10410_c0_g1	1177	2144.8	1.82226	5.86141e-54	no	peroxidase 27-like [Asparagus officinalis]
TRINITY_DN15824_c0_g1	109670	149880	1.36665	0	no	5-methyltetrahydropteroyltriglutamate--homocysteine methyltransferase 2-like isoform X3 [Asparagus officinalis]
TRINITY_DN2221_c0_g1	0	86.6352	NA	2.05562e-20	up	hypothetical protein PHLCEN_2v10752 [Phlebia centrifuga]
TRINITY_DN16149_c0_g1	292	184.1	0.630479	3.36391e-08	no	LOW QUALITY PROTEIN: trafficking protein particle complex subunit 8-like [Asparagus officinalis]
TRINITY_DN563_c2_g1	8644	10874	1.25798	2.59301e-35	no	hypothetical protein BHE74_00029183 [Ensete ventricosum]
TRINITY_DN15649_c0_g1	1755	1735.6	0.988946	0.0645513	no	uncharacterized protein A4U43_C01F140 [Asparagus officinalis]
TRINITY_DN6915_c0_g2	15876	12945	0.815382	7.40283e-104	no	dihydrolipoyllysine-residue acetyltransferase component 1 of pyruvate dehydrogenase complex, mitochondrial [Asparagus officinalis]
TRINITY_DN7775_c0_g1	1546	1929.3	1.24793	5.8009e-07	no	eukaryotic translation initiation factor 3 subunit E [Asparagus officinalis]
TRINITY_DN5727_c0_g1	4544	4446.3	0.978499	0.000520668	no	beta-adaptin-like protein B [Asparagus officinalis]
TRINITY_DN7443_c0_g1	374	483.903	1.29386	0.0026329	no	mitochondrial import inner membrane translocase subunit TIM50 [Dendrobium catenatum]
TRINITY_DN19192_c0_g1	4844	3938.5	0.813068	1.39186e-33	no	probable carboxylesterase 15 isoform X2 [Asparagus officinalis]
TRINITY_DN6290_c0_g1	32	247.366	7.7302	2.32796e-40	up	PREDICTED: LOW QUALITY PROTEIN: papilin-like [Elaeis guineensis]
TRINITY_DN2220_c0_g2	2840	4228	1.48873	3.61089e-47	no	probable L-ascorbate peroxidase 4 [Asparagus officinalis]
TRINITY_DN41954_c0_g1	1122	682.253	0.608068	1.61046e-30	no	vesicle-associated membrane protein 724-like [Asparagus officinalis]
TRINITY_DN4031_c0_g1	73537	79595	1.08238	5.78568e-08	no	1,2-dihydroxy-3-keto-5-methylthiopentene dioxygenase 2-like [Asparagus officinalis]
TRINITY_DN1120_c1_g1	1999	1899.7	0.950325	0.00138965	no	uncharacterized protein A4U43_C02F14230 [Asparagus officinalis]
TRINITY_DN22564_c0_g1	90	466.234	5.18038	1.5995e-58	up	LOW QUALITY PROTEIN: putative leucine-rich repeat receptor-like serine/threonine-protein kinase At2g14440, partial [Asparagus officinalis]
TRINITY_DN419_c0_g1	2611	3411.3	1.30651	7.288e-17	no	LOW QUALITY PROTEIN: cell division protein FtsZ homolog 2-1, chloroplastic-like [Asparagus officinalis]
TRINITY_DN27548_c0_g1	337	872.622	2.58938	1.05767e-49	up	probable linoleate 9S-lipoxygenase 5 [Asparagus officinalis]
TRINITY_DN462_c0_g1	2834	2925.6	1.03232	0.456219	no	pre-mRNA-processing protein 40A isoform X2 [Asparagus officinalis]
TRINITY_DN7662_c0_g1	993	1901.4	1.9148	2.01843e-55	no	uncharacterized protein At4g28440-like [Asparagus officinalis]
TRINITY_DN3155_c0_g1	55	218.868	3.97942	6.8416e-23	up	leucine-rich repeat extensin-like protein 3 [Dendrobium catenatum]
TRINITY_DN1420_c0_g1	2879	3458.6	1.20132	1.5776e-07	no	PREDICTED: UBP1-associated protein 2B-like [Musa acuminata subsp. malaccensis]
TRINITY_DN54_c0_g1	2477	2973	1.20024	1.37033e-06	no	LOW QUALITY PROTEIN: callose synthase 10-like [Asparagus officinalis]
TRINITY_DN1697_c0_g3	10798	12984	1.20244	1.46405e-24	no	20 kDa chaperonin, chloroplastic [Asparagus officinalis]
TRINITY_DN30554_c0_g1	151	179.54	1.18901	0.26951	no	uncharacterized protein A4U43_C01F9210 [Asparagus officinalis]
TRINITY_DN770_c0_g3	132	366.49	2.77644	2.67043e-24	up	uncharacterized protein LOC109833472 [Asparagus officinalis]
TRINITY_DN1102_c0_g1	1156	465.664	0.402824	1.22772e-75	down	arogenate dehydratase/prephenate dehydratase 6, chloroplastic-like [Dendrobium catenatum]
TRINITY_DN10546_c0_g1	4660	5395.3	1.15779	1.9248e-06	no	uncharacterized protein A4U43_C01F10450 [Asparagus officinalis]
TRINITY_DN785_c0_g1	6011	6120.9	1.01828	0.0664078	no	glucuronokinase 1-like [Asparagus officinalis]
TRINITY_DN3403_c0_g3	3279	2840.2	0.866179	2.48284e-14	no	binding partner of ACD11 1 isoform X2 [Asparagus officinalis]
TRINITY_DN20962_c0_g1	607	1422.6	2.34366	1.06304e-66	up	hypothetical protein A4U43_C02F11520 [Asparagus officinalis]
TRINITY_DN86_c0_g2	3665	4032	1.10014	0.0537329	no	1-aminocyclopropane-1-carboxylate oxidase 1 [Cinnamomum micranthum f. kanehirae]
TRINITY_DN3914_c0_g1	57091	53818	0.94267	1.2359e-75	no	protein disulfide isomerase-like 2-3 [Dendrobium catenatum]
TRINITY_DN8002_c0_g1	336	233.117	0.693801	8.0624e-07	no	uncharacterized protein LOC109842856 isoform X1 [Asparagus officinalis]
TRINITY_DN5487_c0_g2	675	306.073	0.453442	5.86885e-37	down	ATP-dependent zinc metalloprotease FTSH 4 like [Actinidia chinensis var. chinensis]
TRINITY_DN268_c0_g1	1473	789.977	0.536305	2.53109e-55	no	peroxisomal membrane protein PEX14 [Asparagus officinalis]
TRINITY_DN3820_c0_g1	12958	17632	1.3607	2.95134e-110	no	dual specificity protein phosphatase 12 isoform X1 [Asparagus officinalis]
TRINITY_DN10155_c0_g2	231	248.506	1.07579	0.813017	no	KH domain-containing protein HEN4-like [Asparagus officinalis]
TRINITY_DN1349_c0_g1	444	1081.2	2.43514	6.18228e-55	up	LOW QUALITY PROTEIN: protein HOTHEAD [Asparagus officinalis]
TRINITY_DN14670_c0_g1	1579	1405.5	0.89012	4.61467e-06	no	nudC domain-containing protein 2 isoform X1 [Asparagus officinalis]
TRINITY_DN5558_c0_g1	8731	11458	1.31234	8.86759e-55	no	sedoheptulose-1,7-bisphosphatase, chloroplastic-like [Asparagus officinalis]
TRINITY_DN44194_c1_g1	10377	17963	1.73104	0	no	LOW QUALITY PROTEIN: mannose-specific lectin 3-like [Asparagus officinalis]
TRINITY_DN5824_c0_g1	12068	17293	1.43296	2.08852e-151	no	LOW QUALITY PROTEIN: serine carboxypeptidase-like [Asparagus officinalis]
TRINITY_DN477980_c0_g1	689	1122.8	1.62961	5.01744e-20	no	glyceraldehyde 3-phosphate dehydrogenase [Protomyces lactucaedebilis]
TRINITY_DN4172_c1_g2	107	667.433	6.23769	5.15651e-94	up	uncharacterized protein A4U43_C01F30220 [Asparagus officinalis]
TRINITY_DN6227_c0_g1	4199	5902	1.40557	3.79345e-47	no	LOW QUALITY PROTEIN: UBP1-associated protein 2B-like, partial [Asparagus officinalis]
TRINITY_DN1234_c0_g1	4449	5422.1	1.21872	4.03363e-13	no	PREDICTED: folylpolyglutamate synthase isoform X2 [Elaeis guineensis]
TRINITY_DN13689_c0_g1	2713	2327.8	0.858017	4.07729e-13	no	hypothetical protein Saspl_023075 [Salvia splendens]
TRINITY_DN64040_c0_g1	6044	6934.8	1.14739	9.75871e-07	no	hypothetical protein, partial [Plantago major]
TRINITY_DN16598_c0_g1	29144	47629	1.63426	0	no	novel
TRINITY_DN1297_c0_g1	19637	18232	0.928451	2.1978e-34	no	importin subunit alpha-1a-like [Asparagus officinalis]
TRINITY_DN65_c0_g1	1470	1815.4	1.23497	5.06387e-06	no	probable methyltransferase PMT3 [Asparagus officinalis]
TRINITY_DN2222_c0_g1	1440	1292.7	0.897708	3.14338e-05	no	L-arabinokinase isoform X1 [Asparagus officinalis]
TRINITY_DN11787_c0_g1	90	156.741	1.74157	0.00010466	no	receptor kinase-like protein Xa21 [Asparagus officinalis]
TRINITY_DN9466_c1_g1	15422	19434	1.26015	7.69316e-63	no	PREDICTED: aspartyl protease AED3 [Nelumbo nucifera]
TRINITY_DN8936_c0_g2	2862	2962.1	1.03498	0.514876	no	zinc finger CCCH domain-containing protein 8 [Asparagus officinalis]
TRINITY_DN136251_c0_g1	153	224.568	1.46776	0.00137632	no	uncharacterized protein LOC109824687 isoform X1 [Asparagus officinalis]
TRINITY_DN8040_c0_g2	193	469.654	2.43344	8.52166e-25	up	Protein disulfide-isomerase [Phytophthora cactorum]
TRINITY_DN219_c2_g1	299980	327370	1.09131	4.01009e-46	no	LOW QUALITY PROTEIN: peroxidase 12-like [Asparagus officinalis]
TRINITY_DN22799_c0_g1	56935	39473	0.693299	0	no	ornithine carbamoyltransferase, chloroplastic [Asparagus officinalis]
TRINITY_DN35395_c0_g1	1127	1287.6	1.1425	0.0447141	no	regulatory particle non-ATPase 13, partial [Yucca filamentosa]
TRINITY_DN3591_c1_g1	16038	13378	0.834144	2.3397e-88	no	acyl-coenzyme A oxidase 3, peroxisomal-like [Asparagus officinalis]
TRINITY_DN37_c0_g2	2474	3157.6	1.27631	6.07544e-13	no	fructan 6G&amp;1-exohydrolase [Asparagus officinalis]
TRINITY_DN146479_c0_g1	10337	10357	1.00193	0.000368037	no	LOW QUALITY PROTEIN: ABC transporter F family member 3 [Asparagus officinalis]
TRINITY_DN1744_c0_g1	4343	4034.8	0.929035	1.05146e-08	no	aspartate carbamoyltransferase, chloroplastic-like [Asparagus officinalis]
TRINITY_DN1537_c1_g1	5376	5946.5	1.10612	0.00859103	no	brefeldin A-inhibited guanine nucleotide-exchange protein 5 isoform X3 [Asparagus officinalis]
TRINITY_DN8527_c0_g1	822	494.733	0.601865	1.74763e-23	no	PREDICTED: cold and drought-regulated protein CORA-like [Juglans regia]
TRINITY_DN5692_c0_g1	9675	6732.5	0.695866	1.56402e-152	no	60S ribosomal protein L15-1 [Asparagus officinalis]
TRINITY_DN1845_c1_g4	461	700.491	1.5195	6.15957e-10	no	LOW QUALITY PROTEIN: cysteine-rich repeat secretory protein 11-like [Asparagus officinalis]
TRINITY_DN2165_c0_g2	5534	4555.2	0.82313	6.06862e-35	no	PREDICTED: ABC transporter C family member 14-like [Elaeis guineensis]
TRINITY_DN15552_c0_g1	607	1303.5	2.14745	4.28384e-51	up	probable LRR receptor-like serine/threonine-protein kinase At1g56140 isoform X2 [Phoenix dactylifera]
TRINITY_DN3531_c0_g1	1003	1597.1	1.59232	2.22837e-25	no	probable methyltransferase PMT17 [Asparagus officinalis]
TRINITY_DN20397_c0_g1	475	409.238	0.861553	0.00291214	no	nucleobase-ascorbate transporter 6-like [Asparagus officinalis]
TRINITY_DN5357_c0_g1	532	1082.4	2.03459	1.03445e-37	up	UDP-glycosyltransferase 73C6-like [Asparagus officinalis]
TRINITY_DN4759_c0_g1	31546	32278	1.0232	0.000315902	no	isoleucine--tRNA ligase, cytoplasmic-like isoform X1 [Phoenix dactylifera]
TRINITY_DN18817_c0_g2	423	107.724	0.254667	1.0827e-48	down	DDB1- and CUL4-associated factor 8 [Asparagus officinalis]
TRINITY_DN28217_c0_g1	2870	2349.4	0.818606	1.22011e-19	no	uncharacterized protein LOC103705697 [Phoenix dactylifera]
TRINITY_DN16677_c0_g1	1671	2966.1	1.77504	4.73151e-68	no	&lt;no link
TRINITY_DN1924_c1_g1	655	746.659	1.13994	0.136906	no	protein FATTY ACID EXPORT 3, chloroplastic [Asparagus officinalis]
TRINITY_DN5922_c0_g1	24956	20474	0.820404	5.26889e-155	no	stress-related protein-like isoform X1 [Asparagus officinalis]
TRINITY_DN6154_c0_g1	6181	8859	1.43326	1.33284e-78	no	uncharacterized protein LOC110035905 [Phalaenopsis equestris]
TRINITY_DN10744_c0_g1	27439	27832	1.01432	1.20327e-05	no	PREDICTED: vacuolar-processing enzyme [Elaeis guineensis]
TRINITY_DN5801_c2_g1	2855	2448.6	0.857653	8.98681e-14	no	uncharacterized protein LOC109848332 [Asparagus officinalis]
TRINITY_DN3671_c0_g1	2021	14020	6.93716	0	up	beta-glucosidase 6 [Asparagus officinalis]
TRINITY_DN14219_c0_g1	3418	3589.1	1.05006	0.913421	no	histone H2B.11-like [Phoenix dactylifera]
TRINITY_DN16178_c1_g1	0	212.028	NA	3.37914e-42	up	surfeit locus protein 1-like [Asparagus officinalis]
TRINITY_DN808_c1_g1	1357	2173.9	1.60199	8.57089e-35	no	ATP-dependent RNA helicase HAS1 [Fusarium sp. AF-4]
TRINITY_DN284_c0_g1	2195	2430.3	1.1072	0.0867724	no	mitogen-activated protein kinase kinase 3 isoform X4 [Asparagus officinalis]
TRINITY_DN4180_c0_g1	8543	7643.3	0.894686	4.37405e-25	no	beta-adaptin-like protein A [Asparagus officinalis]
TRINITY_DN5013_c0_g1	442	275.295	0.622839	4.10751e-12	no	WD repeat-containing protein LWD1 [Dendrobium catenatum]
TRINITY_DN2930_c2_g1	1119	501.002	0.447723	1.6986e-61	down	uncharacterized protein LOC103695806 [Phoenix dactylifera]
TRINITY_DN6701_c0_g1	6612	5192.4	0.785299	1.02887e-56	no	tubulin alpha-3 chain-like [Asparagus officinalis]
TRINITY_DN916_c0_g1	10754	11988	1.11475	1.63433e-05	no	ras-related protein RABH1b [Asparagus officinalis]
TRINITY_DN10041_c0_g1	963	812.205	0.843412	3.10522e-06	no	uncharacterized protein LOC109848314 [Asparagus officinalis]
TRINITY_DN3207_c0_g1	363	202.909	0.558978	1.63041e-13	no	PREDICTED: uncharacterized membrane protein At1g16860-like [Elaeis guineensis]
TRINITY_DN4405_c0_g1	6561	5679.2	0.8656	2.8265e-27	no	LOW QUALITY PROTEIN: protein argonaute 1A-like [Asparagus officinalis]
TRINITY_DN1810_c4_g2	1118	800.236	0.715775	4.77231e-17	no	gag protease polyprotein, partial [Aloe vera]
TRINITY_DN10986_c1_g1	5140	5250.6	1.02152	0.124258	no	uncharacterized protein LOC109848808 isoform X1 [Asparagus officinalis]
TRINITY_DN2509_c0_g1	246	316.333	1.2859	0.0181449	no	31 kDa ribonucleoprotein, chloroplastic [Asparagus officinalis]
TRINITY_DN11697_c1_g2	791	412.087	0.52097	1.36234e-32	no	PREDICTED: chitinase 1 [Elaeis guineensis]
TRINITY_DN3104_c0_g1	2224	2720.5	1.22325	1.41202e-07	no	3-hydroxyisobutyryl-CoA hydrolase-like protein 2, mitochondrial [Asparagus officinalis]
TRINITY_DN123_c0_g1	56116	44239	0.788349	0	no	LOW QUALITY PROTEIN: guanine nucleotide-binding protein subunit beta-like protein [Asparagus officinalis]
TRINITY_DN13723_c0_g1	167	135.083	0.808878	0.0223547	no	Uncharacterized protein AXF42_Ash020696 [Apostasia shenzhenica]
TRINITY_DN18307_c0_g1	581	477.064	0.821108	5.50221e-05	no	uncharacterized protein A4U43_C05F14730 [Asparagus officinalis]
TRINITY_DN3315_c0_g3	1694	2967.8	1.75195	3.18745e-65	no	uncharacterized protein A4U43_C05F9510 [Asparagus officinalis]
TRINITY_DN773_c0_g1	9124	11178	1.22512	4.52315e-27	no	calcium-transporting ATPase 8, plasma membrane-type-like [Asparagus officinalis]
TRINITY_DN32583_c0_g1	1607	2042.2	1.27082	1.46516e-08	no	20 kDa chaperonin, chloroplastic [Asparagus officinalis]
TRINITY_DN22359_c0_g1	618	556.859	0.901067	0.00768367	no	protein disulfide isomerase-like 1-4 [Asparagus officinalis]
TRINITY_DN4828_c0_g1	26765	28958	1.08194	0.00126833	no	hypothetical protein Saspl_028729 [Salvia splendens]
TRINITY_DN15575_c0_g1	543	375.609	0.69173	2.74735e-10	no	WPP domain-associated protein-like [Asparagus officinalis]
TRINITY_DN48263_c1_g2	1680	1858.7	1.10637	0.140001	no	PREDICTED: peroxidase 5-like [Elaeis guineensis]
TRINITY_DN12787_c0_g1	12141	5498.5	0.452887	0	down	PREDICTED: chlorophyll a-b binding protein CP26, chloroplastic-like [Elaeis guineensis]
TRINITY_DN3792_c0_g1	617	873.762	1.41615	1.33173e-08	no	uncharacterized protein LOC109828752 [Asparagus officinalis]
TRINITY_DN16839_c0_g1	1507	1272.7	0.844526	6.57812e-09	no	PREDICTED: putative GPI-anchor transamidase [Elaeis guineensis]
TRINITY_DN11198_c0_g1	7173	6526.1	0.909815	1.35674e-17	no	eukaryotic translation initiation factor 3 subunit K [Asparagus officinalis]
TRINITY_DN25283_c0_g1	3845	6700	1.74252	3.30618e-142	no	2-oxoglutarate-dependent dioxygenase AOP3-like [Asparagus officinalis]
TRINITY_DN2330_c2_g1	578	662.874	1.14684	0.132174	no	SNF1-related protein kinase regulatory subunit beta-1-like [Asparagus officinalis]
TRINITY_DN2225_c0_g1	1148	1173	1.02178	0.471308	no	PREDICTED: uncharacterized protein LOC105046368 [Elaeis guineensis]
TRINITY_DN563_c2_g3	7956	9585.2	1.20478	4.97943e-19	no	subtilisin-like protease SBT1.5 [Quercus suber]
TRINITY_DN8020_c0_g1	17636	17624	0.99932	9.81681e-07	no	citrate synthase, glyoxysomal-like [Asparagus officinalis]
TRINITY_DN2406_c0_g1	247	329.442	1.33377	0.00471708	no	60S ribosomal protein L31 [Asparagus officinalis]
TRINITY_DN4003_c1_g1	24143	28600	1.18461	1.08633e-41	no	UDP-D-apiose/UDP-D-xylose synthase [Ornithogalum longebracteatum]
TRINITY_DN51892_c0_g1	3949	3190.1	0.807825	6.43161e-29	no	uncharacterized protein A4U43_C01F31320 [Asparagus officinalis]
TRINITY_DN8057_c0_g1	13763	10699	0.777374	1.93303e-123	no	hypothetical protein BHE74_00045874 [Ensete ventricosum]
TRINITY_DN17816_c2_g2	4690	5059	1.07868	0.230486	no	nifU-like protein 4, mitochondrial [Asparagus officinalis]
TRINITY_DN23532_c0_g1	5896	7550.9	1.28068	1.04048e-29	no	Short-chain type dehydrogenase/reductase [Apostasia shenzhenica]
TRINITY_DN8450_c1_g1	12657	7446.1	0.588299	0	no	annexin-like protein RJ4 [Asparagus officinalis]
TRINITY_DN2762_c0_g2	11317	13206	1.16692	8.36492e-16	no	putative cis-zeatin O-glucosyltransferase [Phoenix dactylifera]
TRINITY_DN1157_c0_g2	1900	425.767	0.224088	3.56118e-236	down	PREDICTED: photosystem II 22 kDa protein, chloroplastic [Elaeis guineensis]
TRINITY_DN4162_c0_g1	38971	28489	0.731031	0	no	ataxin-3 homolog [Asparagus officinalis]
TRINITY_DN21666_c0_g1	89	1419.2	15.9461	1.70912e-287	up	RecName: Full=Glycine-rich RNA-binding protein 3
TRINITY_DN14069_c0_g1	4654	3935.6	0.845638	3.76133e-24	no	probable acyl-CoA dehydrogenase IBR3 [Asparagus officinalis]
TRINITY_DN1396_c0_g1	47355	46323	0.978207	2.31939e-29	no	heat shock cognate 70 kDa protein 2 [Eriobotrya japonica]
TRINITY_DN1031_c1_g1	424	461.675	1.08886	0.616319	no	uncharacterized protein A4U43_C05F6170 [Asparagus officinalis]
TRINITY_DN2752_c0_g1	1124	963.247	0.856981	2.67185e-06	no	uncharacterized protein LOC109848450 [Asparagus officinalis]
TRINITY_DN208567_c0_g2	85	310.063	3.6478	4.17812e-29	up	vacuolar protein-sorting-associated protein 33 homolog [Asparagus officinalis]
TRINITY_DN1153_c1_g1	23159	44076	1.90319	0	no	aldehyde dehydrogenase family 2 member C4-like [Asparagus officinalis]
TRINITY_DN3121_c0_g1	401	689.662	1.71986	1.72234e-15	no	eukaryotic translation initiation factor 5-like [Asparagus officinalis]
TRINITY_DN43017_c0_g2	400	439.446	1.09861	0.537243	no	hypothetical protein MA16_Dca008006 [Dendrobium catenatum]
TRINITY_DN12004_c1_g1	746	1177	1.57775	1.98346e-18	no	receptor-like kinase TMK4 [Asparagus officinalis]
TRINITY_DN2693_c0_g1	1477	2311.8	1.5652	1.7961e-33	no	hypothetical protein GW17_00004550 [Ensete ventricosum]
TRINITY_DN5309_c0_g1	391	283.844	0.725945	1.59962e-06	no	truncated FRIGIDA-like protein 1 [Asparagus officinalis]
TRINITY_DN3208_c0_g1	408	613.856	1.50455	1.6141e-08	no	unknown protein, apparently related to the lectin, partial [Polygonatum multiflorum]
TRINITY_DN28_c4_g2	1233	1806.2	1.46488	1.79815e-19	no	AAA-ATPase At3g50940-like [Phoenix dactylifera]
TRINITY_DN8675_c0_g1	579	578.518	0.999168	0.373775	no	12-oxophytodienoate reductase 7 [Asparagus officinalis]
TRINITY_DN481_c0_g1	2034	1294.4	0.636382	1.21238e-46	no	transmembrane 9 superfamily member 12-like [Asparagus officinalis]
TRINITY_DN4708_c0_g2	4699	3763.5	0.800915	4.4448e-36	no	mitochondrial fission 1 protein A-like [Asparagus officinalis]
TRINITY_DN28_c2_g3	3318	3030	0.913201	1.47274e-08	no	PREDICTED: expansin-A8 [Eucalyptus grandis]
TRINITY_DN4981_c0_g1	1021	663.444	0.649798	1.23876e-22	no	probable catabolite repression protein creC [Asparagus officinalis]
TRINITY_DN7998_c0_g1	9	241.667	26.8519	3.71226e-55	up	aspartyl protease family protein At5g10770 isoform X1 [Asparagus officinalis]
TRINITY_DN3970_c0_g1	1743	1464.2	0.840046	1.75761e-10	no	LOW QUALITY PROTEIN: translation initiation factor eIF-2B subunit alpha-like [Asparagus officinalis]
TRINITY_DN1597_c0_g1	2649	2051.3	0.774368	9.80193e-26	no	PREDICTED: 3-methyl-2-oxobutanoate hydroxymethyltransferase 1, mitochondrial [Elaeis guineensis]
TRINITY_DN7239_c0_g1	6581	11830	1.7976	1.03457e-276	no	PREDICTED: fasciclin-like arabinogalactan protein 2 [Elaeis guineensis]
TRINITY_DN1881_c0_g1	1020	769.458	0.75437	2.27744e-12	no	clathrin interactor EPSIN 1-like isoform X1 [Asparagus officinalis]
TRINITY_DN2487_c0_g2	1029	1569.7	1.52546	8.74752e-21	no	mitogen-activated protein kinase 4-like [Asparagus officinalis]
TRINITY_DN4308_c0_g1	4631	4175	0.901533	3.49109e-13	no	PREDICTED: isoaspartyl peptidase/L-asparaginase 1 [Elaeis guineensis]
TRINITY_DN3802_c4_g1	126	0	NA	1.0058e-28	down	peptidyl-prolyl cis-trans isomerase FKBP43-like isoform X1 [Asparagus officinalis]
TRINITY_DN9227_c0_g1	4744	3399.3	0.716547	1.24246e-66	no	leucine zipper putative tumor suppressor 2-like [Phoenix dactylifera]
TRINITY_DN92467_c0_g1	910	1170.1	1.28582	5.55454e-06	no	PREDICTED: putative gamma-glutamylcyclotransferase At3g02910 [Erythranthe guttata]
TRINITY_DN10196_c0_g2	12192	13655	1.12	6.63674e-07	no	zingipain-2-like [Camellia sinensis]
TRINITY_DN1689_c0_g1	21347	17495	0.819553	6.7557e-134	no	glyceraldehyde-3-phosphate dehydrogenase [Ornithogalum longebracteatum]
TRINITY_DN24734_c0_g1	11	185.81	16.8918	9.05553e-40	up	Putative tRNA pseudouridine synthase [Apostasia shenzhenica]
TRINITY_DN299_c0_g1	249	230.837	0.927057	0.163704	no	serine/threonine-protein kinase 38 isoform X1 [Asparagus officinalis]
TRINITY_DN1243_c0_g1	244	238.247	0.976422	0.408264	no	LOW QUALITY PROTEIN: eukaryotic translation initiation factor 5B-like [Asparagus officinalis]
TRINITY_DN2457_c3_g2	3829	3698.5	0.965918	0.000186698	no	Glutamate--glyoxylate aminotransferase 2, partial [Ananas comosus]
TRINITY_DN17809_c0_g1	1	156.171	156.171	7.53375e-36	up	putative septum site-determining protein minD homolog, chloroplastic [Prunus avium]
TRINITY_DN67859_c0_g1	227	151.612	0.667893	1.1676e-05	no	novel
TRINITY_DN19508_c1_g1	6271	6068.5	0.967708	2.85419e-06	no	tubulin-folding cofactor B [Asparagus officinalis]
TRINITY_DN2715_c0_g1	1024	808.216	0.789273	7.98396e-10	no	uncharacterized protein LOC109826537 [Asparagus officinalis]
TRINITY_DN4131_c0_g1	11952	7867.3	0.658241	1.19301e-234	no	PREDICTED: probable protein phosphatase 2C 51 isoform X1 [Musa acuminata subsp. malaccensis]
TRINITY_DN3623_c1_g1	7521	4477.7	0.59536	3.93925e-207	no	PREDICTED: citrate synthase, glyoxysomal [Elaeis guineensis]
TRINITY_DN25968_c0_g1	563	487.323	0.865583	0.00152888	no	glucan endo-1,3-beta-glucosidase-like [Asparagus officinalis]
TRINITY_DN9153_c0_g1	474	532.921	1.12431	0.297399	no	uncharacterized protein LOC109849640 isoform X2 [Asparagus officinalis]
TRINITY_DN3232_c0_g1	47659	46843	0.982878	4.24718e-26	no	vacuolar-sorting receptor 1-like [Asparagus officinalis]
TRINITY_DN24033_c0_g2	228	380.169	1.66741	2.4059e-08	no	PREDICTED: vacuolar protein sorting-associated protein 29 [Nelumbo nucifera]
TRINITY_DN1055_c1_g1	6084	5672.9	0.932429	4.66345e-11	no	aspartyl protease family protein At5g10770-like [Asparagus officinalis]
TRINITY_DN7331_c0_g1	9795	9609.1	0.981021	8.71514e-07	no	COP9 signalosome complex subunit 5b-like isoform X2 [Asparagus officinalis]
TRINITY_DN13564_c0_g1	299	251.926	0.842563	0.00905856	no	protein arginine methyltransferase NDUFAF7, mitochondrial [Asparagus officinalis]
TRINITY_DN112725_c0_g1	630	482.193	0.765387	1.20008e-07	no	hypothetical protein CEP53_007892 [Fusarium sp. AF-6]
TRINITY_DN52651_c0_g1	86	298.664	3.47283	1.18535e-26	up	hypothetical protein CDL15_Pgr023089 [Punica granatum]
TRINITY_DN355785_c0_g1	2347	1183.8	0.504389	3.50447e-100	no	hypothetical protein CDV36_013265 [Fusarium sp. AF-12]
TRINITY_DN5892_c0_g1	65318	67464	1.03285	0.000492014	no	probable aspartyl aminopeptidase [Asparagus officinalis]
TRINITY_DN20006_c1_g1	28916	28568	0.987965	2.51232e-14	no	spermatogenesis-associated protein 20 [Phoenix dactylifera]
TRINITY_DN17870_c0_g1	3025	3043.6	1.00615	0.0775105	no	hypothetical protein BHE74_00018607 [Ensete ventricosum]
TRINITY_DN12148_c0_g1	1482	3338.3	2.25256	5.34567e-142	up	flavin-containing monooxygenase FMO GS-OX5-like isoform X1 [Asparagus officinalis]
TRINITY_DN25287_c0_g1	586	390.429	0.66626	1.47702e-12	no	LOW QUALITY PROTEIN: exportin-2 [Asparagus officinalis]
TRINITY_DN3950_c0_g1	1781	1720.2	0.965862	0.0107761	no	LOW QUALITY PROTEIN: histone-binding protein MSI1-like [Asparagus officinalis]
TRINITY_DN12284_c0_g1	1267	611.006	0.482247	2.72512e-60	down	DNAJ protein JJJ1 homolog [Asparagus officinalis]
TRINITY_DN10903_c1_g1	8361	12283	1.46908	2.06722e-124	no	peptidyl-prolyl cis-trans isomerase FKBP20-1-like [Asparagus officinalis]
TRINITY_DN2071_c0_g1	1069	1003.7	0.938915	0.00917065	no	uncharacterized protein A4U43_C06F7420 [Asparagus officinalis]
TRINITY_DN15690_c0_g1	1298	1013.4	0.78074	8.04818e-13	no	chaperone protein ClpC1, chloroplastic-like [Asparagus officinalis]
TRINITY_DN6094_c0_g1	1757	1958.4	1.11463	0.0821131	no	glycine-rich RNA-binding protein RZ1C isoform X1 [Asparagus officinalis]
TRINITY_DN22762_c0_g2	235	223.428	0.950756	0.275125	no	uncharacterized protein A4U43_C01F9090 [Asparagus officinalis]
TRINITY_DN3757_c0_g2	834	893.141	1.07091	0.722881	no	PREDICTED: trafficking protein particle complex subunit 13 isoform X3 [Elaeis guineensis]
TRINITY_DN10126_c0_g1	775	886.301	1.14361	0.0920251	no	PREDICTED: 50S ribosomal protein L4, chloroplastic isoform X2 [Cucumis melo]
TRINITY_DN49964_c0_g2	196	259.906	1.32605	0.0142138	no	probable inactive 2-oxoglutarate-dependent dioxygenase AOP2 [Asparagus officinalis]
TRINITY_DN11638_c0_g1	465	587.068	1.26251	0.00331785	no	aquaporin PIP2-4 [Phoenix dactylifera]
TRINITY_DN1099_c0_g1	3263	4841.3	1.4837	7.92288e-53	no	monosaccharide-sensing protein 2-like isoform X1 [Asparagus officinalis]
TRINITY_DN16622_c0_g1	979	861.793	0.880279	0.000125125	no	ribosomal protein S26e [Coprinellus micaceus]
TRINITY_DN2460_c0_g1	2038	1932.2	0.948086	0.000966054	no	exocyst complex component 5-like [Asparagus officinalis]
TRINITY_DN13924_c0_g1	926	871.482	0.941125	0.0174697	no	mediator of RNA polymerase II transcription subunit 23 [Asparagus officinalis]
TRINITY_DN8_c0_g1	2183	2992.3	1.37073	3.88974e-21	no	PREDICTED: snRNA-activating protein complex subunit 4-like [Elaeis guineensis]
TRINITY_DN4235_c0_g1	11428	4180.7	0.36583	0	down	PREDICTED: abscisic acid receptor PYL4-like [Ipomoea nil]
TRINITY_DN5606_c0_g1	616	1451.1	2.35568	1.12163e-68	up	NADP-dependent malic enzyme [Asparagus officinalis]
TRINITY_DN1173_c0_g1	526	783.707	1.48994	4.86098e-10	no	transmembrane 9 superfamily member 2-like [Asparagus officinalis]
TRINITY_DN3520_c0_g3	52559	47621	0.906048	1.01695e-124	no	PREDICTED: 26S proteasome non-ATPase regulatory subunit 2 homolog A-like [Elaeis guineensis]
TRINITY_DN46347_c0_g1	1565	2081	1.32971	2.28517e-12	no	hypothetical protein BHM03_00036056 [Ensete ventricosum]
TRINITY_DN7193_c0_g1	8431	7955.1	0.943554	2.35835e-12	no	PREDICTED: aconitate hydratase, cytoplasmic [Elaeis guineensis]
TRINITY_DN13823_c0_g2	11908	11693	0.981945	8.68422e-08	no	probable phosphoribosylformylglycinamidine synthase, chloroplastic/mitochondrial [Asparagus officinalis]
TRINITY_DN1913_c0_g1	8151	7165.6	0.879107	7.37241e-29	no	V-type proton ATPase subunit d2 [Durio zibethinus]
TRINITY_DN1852_c1_g1	8924	8663	0.970753	7.43692e-08	no	1,4-alpha-glucan-branching enzyme 2-2, chloroplastic/amyloplastic-like isoform X1 [Asparagus officinalis]
TRINITY_DN26624_c0_g1	235	332.292	1.41401	0.000487719	no	protein RETICULATA, chloroplastic-like [Asparagus officinalis]
TRINITY_DN176_c1_g2	370	765.468	2.06883	3.00861e-28	up	LOW QUALITY PROTEIN: uncharacterized protein LOC109847280 [Asparagus officinalis]
TRINITY_DN7365_c0_g1	11738	8578.6	0.73084	1.84863e-147	no	acetyl-coenzyme A carboxylase carboxyl transferase subunit alpha, chloroplastic [Asparagus officinalis]
TRINITY_DN1242_c0_g1	22062	40165	1.82055	0	no	L-ascorbate peroxidase, cytosolic-like [Ananas comosus]
TRINITY_DN18554_c0_g1	609	506.132	0.831087	8.13356e-05	no	uncharacterized protein LOC109851280 isoform X1 [Asparagus officinalis]
TRINITY_DN12475_c0_g1	3056	2096.3	0.685962	1.86075e-52	no	nudix hydrolase 13, mitochondrial-like [Asparagus officinalis]
TRINITY_DN292_c0_g1	6519	6920.6	1.0616	0.62888	no	heterogeneous nuclear ribonucleoprotein R-like isoform X1 [Asparagus officinalis]
TRINITY_DN469_c1_g1	1531	1142.2	0.746048	8.17862e-19	no	probable serine/threonine-protein kinase PBL17 isoform X1 [Asparagus officinalis]
TRINITY_DN2315_c0_g2	2888	2498.2	0.865028	6.012e-13	no	E3 ubiquitin-protein ligase UPL3, partial [Asparagus officinalis]
TRINITY_DN12653_c1_g1	1174	797.386	0.679205	5.34308e-22	no	cingulin [Asparagus officinalis]
TRINITY_DN25749_c0_g2	275	372.19	1.35342	0.00148563	no	mitogen-activated protein kinase 15-like [Asparagus officinalis]
TRINITY_DN1049_c0_g1	52883	53578	1.01314	3.70726e-10	no	cysteine desulfurase, mitochondrial-like [Phoenix dactylifera]
TRINITY_DN11202_c0_g2	146	566.549	3.88047	3.53673e-55	up	myosin-17-like [Asparagus officinalis]
TRINITY_DN1116_c0_g1	823	1236.3	1.50219	1.40952e-15	no	uncharacterized protein LOC109826933 [Asparagus officinalis]
TRINITY_DN501_c0_g1	11514	4117.5	0.357608	0	down	trans-resveratrol di-O-methyltransferase-like [Asparagus officinalis]
TRINITY_DN102_c0_g1	130220	123840	0.951006	4.35128e-145	no	protein DMR6-LIKE OXYGENASE 1-like [Asparagus officinalis]
TRINITY_DN19514_c0_g1	70809	78452	1.10794	6.0045e-23	no	proteasome subunit alpha type-5 isoform X1 [Asparagus officinalis]
TRINITY_DN599_c0_g2	165	365.35	2.21424	1.73855e-16	up	pentatricopeptide repeat-containing protein At1g09820 [Asparagus officinalis]
TRINITY_DN92851_c0_g1	1010	732.98	0.725722	1.18378e-14	no	PREDICTED: uncharacterized protein LOC105059073 [Elaeis guineensis]
TRINITY_DN43836_c0_g1	357	205.759	0.576355	2.30594e-12	no	galactoside 2-alpha-L-fucosyltransferase-like [Asparagus officinalis]
TRINITY_DN9069_c1_g1	877	790.547	0.901421	0.00153607	no	LOW QUALITY PROTEIN: uncharacterized protein LOC109827858 [Asparagus officinalis]
TRINITY_DN2787_c0_g1	6691	8245.7	1.23236	8.03263e-22	no	LOW QUALITY PROTEIN: phosphoinositide phospholipase C 4-like [Asparagus officinalis]
TRINITY_DN313170_c0_g1	741	1054.4	1.42294	2.37485e-10	no	LOW QUALITY PROTEIN: uncharacterized protein LOC109841938 [Asparagus officinalis]
TRINITY_DN7221_c0_g1	100	325.452	3.25452	8.1457e-27	up	uncharacterized protein A4U43_C02F5870 [Asparagus officinalis]
TRINITY_DN1746_c0_g1	2320	1960.7	0.845129	7.17464e-13	no	uncharacterized protein LOC109837378 [Asparagus officinalis]
TRINITY_DN7989_c0_g1	572	310.063	0.542068	5.7389e-22	no	elongator complex protein 1 [Asparagus officinalis]
TRINITY_DN6920_c0_g2	7623	5737.9	0.752709	5.56547e-83	no	LOW QUALITY PROTEIN: exportin-7 [Asparagus officinalis]
TRINITY_DN3464_c0_g1	1610	2849.8	1.77006	7.33186e-65	no	PLASMODESMATA CALLOSE-BINDING PROTEIN 3-like [Asparagus officinalis]
TRINITY_DN18445_c0_g1	106650	118080	1.10717	7.13154e-33	no	LOW QUALITY PROTEIN: proteasome subunit alpha type-1-A-like [Asparagus officinalis]
TRINITY_DN63135_c0_g2	2938	3427.2	1.16651	4.38146e-05	no	hypothetical protein CEP51_003238 [Fusarium sp. AF-3]
TRINITY_DN1261_c0_g1	29869	27470	0.919683	6.69536e-59	no	nicalin [Asparagus officinalis]
TRINITY_DN31661_c0_g1	7764	6859	0.883436	3.10745e-26	no	triosephosphate isomerase, cytosolic-like isoform X1 [Asparagus officinalis]
TRINITY_DN8683_c0_g1	119600	99034	0.828043	0	no	protein DJ-1 homolog B isoform X1 [Asparagus officinalis]
TRINITY_DN82770_c0_g1	2041	1888.3	0.925184	5.14825e-05	no	uncharacterized protein LOC109848937 [Asparagus officinalis]
TRINITY_DN17878_c0_g1	85831	60381	0.703487	0	no	11-beta-hydroxysteroid dehydrogenase-like 5 [Asparagus officinalis]
TRINITY_DN12302_c0_g1	158	413.797	2.61897	6.60686e-25	up	S-norcoclaurine synthase 1-like [Phoenix dactylifera]
TRINITY_DN102573_c0_g1	70205	69275	0.986753	1.00029e-33	no	5-oxoprolinase [Asparagus officinalis]
TRINITY_DN35401_c0_g1	7115	10041	1.41124	6.11636e-81	no	uncharacterized protein A4U43_C08F2070 [Asparagus officinalis]
TRINITY_DN6066_c0_g1	1298	2278.2	1.75516	8.54413e-51	no	Xylogen-like protein 11 [Dendrobium catenatum]
TRINITY_DN6921_c0_g1	16339	13868	0.848767	5.60197e-78	no	40S ribosomal protein S5-like [Asparagus officinalis]
TRINITY_DN492_c1_g1	3323	3039.1	0.914565	2.00502e-08	no	putative serine/threonine-protein kinase [Apostasia shenzhenica]
TRINITY_DN2498_c0_g1	165	661.734	4.01051	2.92869e-66	up	PREDICTED: LOW QUALITY PROTEIN: subtilisin-like protease SBT1.5 [Elaeis guineensis]
TRINITY_DN9247_c0_g2	227	326.592	1.43873	0.000267691	no	uncharacterized protein LOC109824977 isoform X4 [Asparagus officinalis]
TRINITY_DN321_c0_g1	5389	7690	1.42698	9.83354e-67	no	hypothetical protein CDV36_013757 [Fusarium sp. AF-12]
TRINITY_DN1532_c1_g1	7172	7545.2	1.05204	0.965335	no	PREDICTED: chaperonin CPN60-2, mitochondrial-like [Nelumbo nucifera]
TRINITY_DN3190_c0_g1	2841	1910	0.672298	6.64946e-53	no	C2 domain-containing protein At1g53590-like isoform X1 [Asparagus officinalis]
TRINITY_DN1140_c0_g1	16546	16198	0.978968	4.72573e-11	no	LOW QUALITY PROTEIN: protein transport protein SEC23-like [Asparagus officinalis]
TRINITY_DN20163_c0_g1	2095	1499.6	0.7158	1.53049e-30	no	fibrous sheath CABYR-binding protein-like [Phoenix dactylifera]
TRINITY_DN12714_c0_g1	9590	7581.2	0.790532	4.06176e-78	no	ribulose 1,5-bisphosphate carboxylase/oxygenase large subunit (chloroplast) [Polygonatum stenophyllum]
TRINITY_DN6566_c0_g1	1132	578.518	0.511058	6.75025e-48	no	endoplasmic reticulum-Golgi intermediate compartment protein 3-like [Asparagus officinalis]
TRINITY_DN18462_c0_g1	638	819.615	1.28466	0.000153335	no	PREDICTED: solute carrier family 25 member 44-like [Elaeis guineensis]
TRINITY_DN211_c0_g1	569	811.065	1.42542	2.32735e-08	no	uncharacterized protein A4U43_C05F770 [Asparagus officinalis]
TRINITY_DN2947_c0_g1	4024	3420.4	0.85	3.05524e-20	no	LOW QUALITY PROTEIN: uncharacterized protein LOC109839552 [Asparagus officinalis]
TRINITY_DN42732_c0_g1	2025	2197.2	1.08504	0.327091	no	outer envelope pore protein 21, chloroplastic-like [Asparagus officinalis]
TRINITY_DN2511_c0_g1	3579	4988.9	1.39394	4.25354e-38	no	probable ATP synthase 24 kDa subunit, mitochondrial [Asparagus officinalis]
TRINITY_DN3438_c0_g1	1499	2477.7	1.6529	1.44978e-44	no	putative protein phosphatase 2C 52 [Ornithogalum longebracteatum]
TRINITY_DN3997_c0_g1	0	155.031	NA	8.20376e-33	up	LOW QUALITY PROTEIN: diacylglycerol kinase 3-like [Asparagus officinalis]
TRINITY_DN803_c0_g1	1252	1154.8	0.922364	0.00118076	no	alpha-1,3/1,6-mannosyltransferase ALG2-like [Asparagus officinalis]
TRINITY_DN1522_c1_g1	17921	17892	0.998382	5.10335e-07	no	acetyl-CoA acetyltransferase, cytosolic 1-like [Asparagus officinalis]
TRINITY_DN30255_c0_g1	389	595.617	1.53115	6.17242e-09	no	hypothetical protein CDV36_002149 [Fusarium sp. AF-12]
TRINITY_DN5635_c1_g1	4467	3895.2	0.871995	7.53723e-18	no	60S ribosomal protein L2 [Hesseltinella vesiculosa]
TRINITY_DN416_c0_g1	40388	57049	1.41252	0	no	PREDICTED: glutamate decarboxylase [Elaeis guineensis]
TRINITY_DN75_c1_g1	0	224.568	NA	3.53774e-44	up	PREDICTED: phytochrome A isoform X2 [Elaeis guineensis]
TRINITY_DN7500_c0_g2	129380	106020	0.819447	0	no	aminopeptidase M1-like [Asparagus officinalis]
TRINITY_DN3858_c1_g1	246800	203170	0.823217	0	no	PREDICTED: pyrophosphate--fructose 6-phosphate 1-phosphotransferase subunit beta [Elaeis guineensis]
TRINITY_DN13821_c0_g1	12577	17309	1.37624	3.10804e-117	no	basic blue protein-like [Asparagus officinalis]
TRINITY_DN3773_c0_g2	51	451.415	8.85128	8.48708e-77	up	ATP synthase, beta subunit [Phytophthora megakarya]
TRINITY_DN3947_c0_g1	8490	8901.2	1.04843	0.784524	no	LOW QUALITY PROTEIN: xylulose kinase [Asparagus officinalis]
TRINITY_DN7471_c1_g1	20972	20968	0.999809	1.23102e-07	no	PREDICTED: probable pyridoxal 5'-phosphate synthase subunit PDX1.1 [Musa acuminata subsp. malaccensis]
TRINITY_DN9077_c0_g1	152	161.871	1.06494	0.919033	no	uncharacterized protein LOC109846677 [Asparagus officinalis]
TRINITY_DN2932_c0_g2	458	552.87	1.20714	0.0299739	no	CTP synthase-like isoform X1 [Asparagus officinalis]
TRINITY_DN692_c0_g1	36462	28113	0.771022	0	no	delta 1-pyrroline-5-carboxylate synthase [Lycoris radiata]
TRINITY_DN3569_c0_g2	4255	3808.5	0.895065	3.26533e-13	no	tubulin beta-5 chain-like [Quercus suber]
TRINITY_DN7404_c1_g2	39550	33087	0.836587	5.03052e-210	no	fasciclin-like arabinogalactan protein 1 [Asparagus officinalis]
TRINITY_DN9192_c0_g1	3387	4393.3	1.29711	4.86343e-20	no	PREDICTED: phosphoglucan, water dikinase, chloroplastic [Musa acuminata subsp. malaccensis]
TRINITY_DN4935_c0_g1	240	366.49	1.52704	5.91567e-06	no	serine/threonine-protein kinase HT1-like [Asparagus officinalis]
TRINITY_DN3753_c3_g1	143	621.266	4.34452	4.15538e-67	up	PREDICTED: 2-methyl-6-phytyl-1,4-hydroquinone methyltransferase 1, chloroplastic [Elaeis guineensis]
TRINITY_DN7606_c0_g1	71986	112270	1.55961	0	no	hypothetical protein B456_006G223900 [Gossypium raimondii]
TRINITY_DN1845_c1_g2	4857	4078.1	0.839634	1.34468e-26	no	dnaJ homolog subfamily B member 13-like isoform X1 [Asparagus officinalis]
TRINITY_DN3946_c0_g2	8161	6452	0.790589	1.00704e-66	no	probable inactive purple acid phosphatase 1 [Ananas comosus]
TRINITY_DN15940_c0_g1	80870	82461	1.01967	1.02572e-10	no	glucose-6-phosphate isomerase 1, chloroplastic [Phoenix dactylifera]
TRINITY_DN2711_c1_g1	10153	15939	1.56988	6.09559e-223	no	PREDICTED: aminoacylase-1 isoform X1 [Elaeis guineensis]
TRINITY_DN13141_c0_g1	1979	1272.2	0.64285	6.63151e-44	no	protoporphyrinogen oxidase, mitochondrial [Asparagus officinalis]
TRINITY_DN2637_c0_g1	885	533.491	0.602814	4.79716e-25	no	dnaJ protein homolog 2-like [Asparagus officinalis]
TRINITY_DN1191_c0_g1	1153	1194.7	1.03617	0.69978	no	ras GTPase-activating protein-binding protein 1-like [Asparagus officinalis]
TRINITY_DN3116_c0_g1	158	307.783	1.94799	1.02892e-10	no	DNA-(apurinic or apyrimidinic site) lyase, chloroplastic isoform X1 [Asparagus officinalis]
TRINITY_DN5161_c0_g1	120400	141730	1.17716	1.64901e-179	no	NADP-dependent malic enzyme isoform X1 [Asparagus officinalis]
TRINITY_DN762_c1_g1	4045	3441.5	0.850803	3.50077e-20	no	serine/threonine-protein kinase SAPK7-like protein [Ornithogalum longebracteatum]
TRINITY_DN12603_c0_g1	15410	15117	0.980986	6.7143e-10	no	PREDICTED: heat shock protein 90-4-like, partial [Brassica oleracea var. oleracea]
TRINITY_DN15214_c0_g3	23863	23119	0.968822	2.05147e-19	no	PREDICTED: uncharacterized protein LOC105049779 [Elaeis guineensis]
TRINITY_DN2088_c0_g1	6447	7133.2	1.10644	0.00379481	no	probable glutamyl endopeptidase, chloroplastic [Asparagus officinalis]
TRINITY_DN49253_c0_g1	356	888.581	2.49601	1.64928e-47	up	uncharacterized protein LOC109827089 isoform X2 [Asparagus officinalis]
TRINITY_DN5961_c0_g2	578	543.18	0.939758	0.0572551	no	membrane acyl-CoA binding protein [Agave americana]
TRINITY_DN22074_c1_g1	28787	26500	0.920554	4.33941e-56	no	hypothetical protein CDL15_Pgr026366 [Punica granatum]
TRINITY_DN20712_c0_g1	4688	2626.4	0.560239	6.46258e-154	no	structural maintenance of chromosomes protein 4 [Asparagus officinalis]
TRINITY_DN11092_c0_g1	11870	9463.2	0.797237	3.88447e-91	no	actin 7, partial [Corchorus olitorius]
TRINITY_DN10732_c0_g2	486	381.879	0.785759	1.75215e-05	no	nucleosome assembly protein 1;2-like isoform X3 [Asparagus officinalis]
TRINITY_DN7191_c3_g1	471	1303.5	2.76752	1.32546e-81	up	Glycine--tRNA ligase 1, mitochondrial [Fusarium sp. AF-8]
TRINITY_DN8764_c0_g1	301	327.732	1.08881	0.67327	no	lipid phosphate phosphatase 2-like [Asparagus officinalis]
TRINITY_DN1309_c0_g1	11973	13016	1.08711	0.011236	no	ubiquitin-activating enzyme E1 2-like [Asparagus officinalis]
TRINITY_DN9362_c0_g1	240	217.158	0.904825	0.105571	no	LOW QUALITY PROTEIN: protein TSS-like [Asparagus officinalis]
TRINITY_DN14110_c0_g1	0	25.0786	NA	2.71854e-07	up	DNA-directed RNA polymerases IV and V subunit 4-like isoform X1 [Asparagus officinalis]
TRINITY_DN2902_c0_g1	459	325.452	0.709046	3.888e-08	no	probable serine/threonine-protein kinase PBL21 [Asparagus officinalis]
TRINITY_DN400_c0_g1	8890	10941	1.23071	5.47275e-28	no	la protein 1-like [Asparagus officinalis]
TRINITY_DN38017_c0_g1	185	119.124	0.643911	2.27146e-05	no	nuclear pore complex protein NUP50A-like [Asparagus officinalis]
TRINITY_DN214_c0_g1	18356	17318	0.943452	3.91852e-25	no	UBP1-associated protein 2C [Cinnamomum micranthum f. kanehirae]
TRINITY_DN1871_c2_g1	477	311.773	0.653612	3.58434e-11	no	PREDICTED: histone-lysine N-methyltransferase ASHR2 [Musa acuminata subsp. malaccensis]
TRINITY_DN4222_c0_g1	67296	68716	1.0211	1.70854e-08	no	heat shock 70 kDa protein 17 isoform X1 [Asparagus officinalis]
TRINITY_DN5931_c1_g1	8044	6221.8	0.773471	3.92112e-75	no	PREDICTED: uncharacterized protein LOC105049275 [Elaeis guineensis]
TRINITY_DN20191_c0_g1	2089	1549.7	0.741838	8.48101e-26	no	protein SHOOT GRAVITROPISM 6 isoform X1 [Asparagus officinalis]
TRINITY_DN7550_c0_g1	10091	9439.3	0.935418	1.46513e-16	no	SAM50-like protein SPAC17C9.06 [Asparagus officinalis]
TRINITY_DN3970_c1_g1	811	850.963	1.04928	0.945678	no	LOW QUALITY PROTEIN: probable calcium-binding protein CML48 [Asparagus officinalis]
TRINITY_DN5820_c0_g1	375	281.565	0.750839	1.63917e-05	no	putative sugar phosphate/phosphate translocator [Ananas comosus]
TRINITY_DN118_c0_g1	33864	27374	0.808351	2.90737e-233	no	coatomer subunit beta'-1-like isoform X2 [Asparagus officinalis]
TRINITY_DN17075_c0_g1	10143	9296.8	0.916573	4.59251e-22	no	bifunctional TH2 protein, mitochondrial-like [Asparagus officinalis]
TRINITY_DN1171_c0_g1	104070	106360	1.022	9.55419e-12	no	eukaryotic peptide chain release factor GTP-binding subunit ERF3A isoform X1 [Asparagus officinalis]
TRINITY_DN443_c1_g1	1131	1748.7	1.54615	2.12851e-24	no	LOW QUALITY PROTEIN: protein NBR1 homolog [Asparagus officinalis]
TRINITY_DN8231_c0_g1	338	206.899	0.612126	4.47744e-10	no	ubiquitin carboxyl-terminal hydrolase 26 isoform X1 [Asparagus officinalis]
TRINITY_DN7115_c0_g1	572	314.623	0.55004	3.17871e-21	no	acetyl-coenzyme A carboxylase carboxyl transferase subunit alpha, chloroplastic-like [Asparagus officinalis]
TRINITY_DN1005_c0_g1	3458	3024.3	0.874581	8.73463e-14	no	cell wall invertase [Agave tequilana]
TRINITY_DN2905_c0_g1	643	862.363	1.34116	2.98213e-06	no	very-long-chain 3-oxoacyl-CoA reductase 1-like [Phoenix dactylifera]
TRINITY_DN1698_c0_g1	421	69.5362	0.165169	8.18423e-66	down	hypothetical protein CDV31_012844 [Fusarium ambrosium]
TRINITY_DN1382_c0_g1	14343	11864	0.827163	1.48893e-84	no	PREDICTED: mitochondrial carnitine/acylcarnitine carrier-like protein [Elaeis guineensis]
TRINITY_DN12928_c0_g1	1510	1660.9	1.09993	0.21761	no	LOW QUALITY PROTEIN: probable ubiquitin conjugation factor E4 [Asparagus officinalis]
TRINITY_DN244_c2_g1	5856	8197.9	1.39991	3.62863e-63	no	LRR receptor-like serine/threonine-protein kinase FLS2 [Asparagus officinalis]
TRINITY_DN15159_c0_g1	2339	4842.5	2.07033	1.91878e-169	up	Ribosomal protein 60S, partial [Cynara cardunculus var. scolymus]
TRINITY_DN899_c0_g1	219	335.712	1.53293	1.2106e-05	no	protein plastid transcriptionally active 16, chloroplastic [Asparagus officinalis]
TRINITY_DN2304_c3_g1	242	288.974	1.19411	0.147452	no	protein HGH1 homolog isoform X2 [Asparagus officinalis]
TRINITY_DN11018_c0_g1	2410	3819.9	1.58502	3.37889e-57	no	splicing factor U2af large subunit A-like isoform X1 [Asparagus officinalis]
TRINITY_DN7483_c0_g2	76754	79514	1.03596	0.00143539	no	pyruvate kinase, cytosolic isozyme [Asparagus officinalis]
TRINITY_DN182_c0_g2	6781	7499.6	1.10597	0.00324644	no	alpha-L-fucosidase 2 isoform X2 [Asparagus officinalis]
TRINITY_DN515_c2_g1	3200	3247.7	1.01491	0.141129	no	glucose-6-phosphate 1-dehydrogenase, chloroplastic-like isoform X2 [Asparagus officinalis]
TRINITY_DN114437_c0_g1	0	198.349	NA	5.25954e-40	up	cytochrome b5-like isoform X1 [Asparagus officinalis]
TRINITY_DN10503_c1_g1	779	1605.6	2.0611	7.56838e-57	up	alcohol dehydrogenase-like 4 [Asparagus officinalis]
TRINITY_DN6727_c1_g2	379	866.352	2.28589	2.34967e-39	up	epidermal growth factor receptor substrate 15-like [Asparagus officinalis]
TRINITY_DN3025_c0_g1	6521	5687.7	0.872213	2.88602e-25	no	zinc finger CCCH domain-containing protein 14-like [Asparagus officinalis]
TRINITY_DN17112_c0_g1	889	1175.8	1.32261	2.47499e-07	no	14-3-3 protein 7-like isoform X1 [Asparagus officinalis]
TRINITY_DN7757_c0_g1	1923	1520.7	0.790796	5.80899e-17	no	LOW QUALITY PROTEIN: mevalonate kinase-like [Asparagus officinalis]
TRINITY_DN2932_c0_g1	0	201.769	NA	1.47794e-40	up	CTP synthase-like isoform X1 [Asparagus officinalis]
TRINITY_DN7138_c0_g1	358	392.139	1.09536	0.587382	no	PREDICTED: patellin-3 [Elaeis guineensis]
TRINITY_DN12873_c0_g1	4957	5309.8	1.07117	0.380548	no	prolyl endopeptidase-like isoform X2 [Asparagus officinalis]
TRINITY_DN7607_c3_g2	16915	18062	1.06781	0.18527	no	PREDICTED: uncharacterized protein LOC105056475 [Elaeis guineensis]
TRINITY_DN52419_c0_g2	703	766.608	1.09048	0.500295	no	PREDICTED: aspartyl protease AED3-like [Musa acuminata subsp. malaccensis]
TRINITY_DN7278_c2_g1	4101	4704.5	1.14716	5.72646e-05	no	LOW QUALITY PROTEIN: lysM domain receptor-like kinase 3 [Asparagus officinalis]
TRINITY_DN7212_c0_g1	13276	13886	1.04595	0.591012	no	uncharacterized protein A4U43_C09F16350 [Asparagus officinalis]
TRINITY_DN1968_c0_g2	174	278.715	1.60181	1.05945e-05	no	PREDICTED: isoflavone 2'-hydroxylase-like [Elaeis guineensis]
TRINITY_DN529_c2_g1	20579	22322	1.0847	0.00198878	no	PREDICTED: glycine dehydrogenase (decarboxylating), mitochondrial [Elaeis guineensis]
TRINITY_DN5996_c0_g1	408	584.218	1.43191	1.53825e-06	no	acyl-protein thioesterase 2-like [Asparagus officinalis]
TRINITY_DN5552_c0_g1	928	938.739	1.01157	0.38818	no	protein AIR1 [Asparagus officinalis]
TRINITY_DN2350_c1_g1	198	94.0448	0.474974	4.84486e-11	down	uncharacterized protein A4U43_C08F2290 [Asparagus officinalis]
TRINITY_DN4103_c0_g1	3260	3024.8	0.927853	5.54195e-07	no	monothiol glutaredoxin-S15, mitochondrial isoform X2 [Asparagus officinalis]
TRINITY_DN2134_c0_g2	298	1064.7	3.57282	1.76401e-93	up	novel
TRINITY_DN6039_c0_g1	8330	8033.1	0.964358	1.99601e-08	no	PREDICTED: photosystem II 10 kDa polypeptide, chloroplastic [Gossypium raimondii]
TRINITY_DN2231_c0_g1	7040	6823.1	0.96919	1.10703e-06	no	L-Ala-D/L-amino acid epimerase isoform X3 [Phoenix dactylifera]
TRINITY_DN1282_c0_g1	189	339.131	1.79435	1.9729e-09	no	signal recognition particle subunit SRP72-like [Asparagus officinalis]
TRINITY_DN4591_c0_g1	544	639.505	1.17556	0.058155	no	splicing factor U2af large subunit B-like [Phoenix dactylifera]
TRINITY_DN1481_c0_g1	9273	7557.2	0.814968	1.16286e-61	no	phenylalanine ammonia-lyase-like [Asparagus officinalis]
TRINITY_DN3574_c1_g2	4120	4421.8	1.07325	0.373752	no	26S proteasome non-ATPase regulatory subunit 12 homolog A-like [Asparagus officinalis]
TRINITY_DN209450_c0_g1	24076	20323	0.844119	1.81799e-119	no	alcohol dehydrogenase-like 6 [Asparagus officinalis]
TRINITY_DN11210_c0_g1	161	107.154	0.665553	0.000201682	no	LOW QUALITY PROTEIN: uncharacterized protein LOC109849776 [Asparagus officinalis]
TRINITY_DN4687_c0_g2	558	1980.6	3.54946	6.3537e-171	up	PREDICTED: phytochrome A isoform X1 [Elaeis guineensis]
TRINITY_DN1858_c0_g1	28933	57781	1.99706	0	no	17.1 kDa class II heat shock protein-like [Phoenix dactylifera]
TRINITY_DN4194_c0_g2	464	654.324	1.41018	1.22176e-06	no	uncharacterized protein A4U43_C07F17690 [Asparagus officinalis]
TRINITY_DN1298_c0_g1	405	499.863	1.23423	0.0170663	no	ras-related protein RABH1e [Phalaenopsis equestris]
TRINITY_DN2607_c0_g1	221	424.627	1.92139	9.56453e-14	no	LOW QUALITY PROTEIN: probable inactive receptor kinase At1g48480 [Asparagus officinalis]
TRINITY_DN4110_c0_g1	573	744.949	1.30009	0.000136718	no	uncharacterized protein LOC110032280 isoform X1 [Phalaenopsis equestris]
TRINITY_DN4199_c0_g1	714	919.36	1.28762	5.05005e-05	no	transmembrane 9 superfamily member 8-like [Asparagus officinalis]
TRINITY_DN8826_c0_g1	5436	6490.2	1.19393	7.01022e-12	no	RecName: Full=Ribosome-inactivating protein PMRIPt; Contains: RecName: Full=PMRIPt A chain; AltName: Full=rRNA N-glycosidase; Contains: RecName: Full=Linker peptide; Contains: RecName: Full=PMRIPt B chain; Flags: Precursor
TRINITY_DN798_c1_g1	295	337.991	1.14573	0.287686	no	protein TPR3-like isoform X2 [Asparagus officinalis]
TRINITY_DN43733_c0_g1	657	799.666	1.21715	0.0057424	no	protein-tyrosine-phosphatase PTP1 [Asparagus officinalis]
TRINITY_DN3978_c0_g1	499	463.954	0.929769	0.0538897	no	protein CURVATURE THYLAKOID 1B, chloroplastic-like [Asparagus officinalis]
TRINITY_DN4012_c1_g1	2829	3100.6	1.09601	0.121534	no	26S proteasome non-ATPase regulatory subunit 11 [Ornithogalum saundersiae]
TRINITY_DN7534_c0_g1	245	300.373	1.22601	0.0760076	no	multisubstrate pseudouridine synthase 7 [Asparagus officinalis]
TRINITY_DN560_c0_g1	12151	11048	0.909226	6.30143e-29	no	PREDICTED: mitogen-activated protein kinase kinase kinase 2-like [Elaeis guineensis]
TRINITY_DN24203_c0_g1	7903	6938.2	0.87792	2.07281e-28	no	tRNA wybutosine-synthesizing protein 4 [Asparagus officinalis]
TRINITY_DN12862_c0_g1	593	646.345	1.08996	0.541515	no	replication protein A 32 kDa subunit B-like [Asparagus officinalis]
TRINITY_DN311_c0_g1	4991	6298.7	1.26201	8.04066e-22	no	hydroxymethylglutaryl coenzyme A synthase [Narcissus tazetta]
TRINITY_DN1436_c0_g1	2134	1934.5	0.906514	1.85272e-06	no	mitogen-activated protein kinase kinase 1 isoform X1 [Asparagus officinalis]
TRINITY_DN39229_c0_g1	233	807.076	3.46384	7.17182e-69	up	hypothetical protein AQUCO_01700497v1 [Aquilegia coerulea]
TRINITY_DN3080_c0_g2	10078	12544	1.24469	3.60069e-36	no	uncharacterized protein A4U43_C05F670 [Asparagus officinalis]
TRINITY_DN14023_c0_g1	16930	16957	1.00159	4.44066e-06	no	protein MEMO1 [Asparagus officinalis]
TRINITY_DN20605_c0_g1	17047	25609	1.50226	2.63122e-289	no	glycerophosphodiester phosphodiesterase GDPDL4-like [Asparagus officinalis]
TRINITY_DN11864_c0_g1	5671	7540.7	1.32969	1.10785e-40	no	uncharacterized protein A4U43_C08F2910 [Asparagus officinalis]
TRINITY_DN14305_c0_g1	48756	42013	0.861699	1.24381e-199	no	putative glucose-6-phosphate 1-epimerase isoform X1 [Phoenix dactylifera]
TRINITY_DN17576_c0_g1	652	1052.7	1.61457	3.18006e-18	no	uncharacterized protein A4U43_C01F16460 [Asparagus officinalis]
TRINITY_DN3993_c0_g1	18938	19130	1.01014	5.4439e-05	no	transketolase, chloroplastic-like [Asparagus officinalis]
TRINITY_DN5491_c0_g1	605	231.977	0.383434	1.77864e-43	down	novel plant SNARE 13-like isoform X1 [Asparagus officinalis]
TRINITY_DN1092_c0_g1	9407	13654	1.45147	3.60534e-129	no	peroxidase 51-like [Phoenix dactylifera]
TRINITY_DN11508_c0_g1	558	225.708	0.404494	3.35361e-37	down	hypothetical protein B296_00021758 [Ensete ventricosum]
TRINITY_DN74075_c0_g1	12309	11037	0.896661	1.53604e-34	no	nitrilase-like protein 2 [Asparagus officinalis]
TRINITY_DN8266_c0_g1	490	949.568	1.93789	1.84135e-29	no	purple acid phosphatase 23 [Asparagus officinalis]
TRINITY_DN63042_c0_g1	63469	70013	1.10311	1.47917e-17	no	peroxisomal acyl-coenzyme A oxidase 1-like [Asparagus officinalis]
TRINITY_DN2934_c0_g2	4737	5732.7	1.2102	1.12754e-12	no	phenylalanine--tRNA ligase alpha subunit, cytoplasmic-like isoform X2 [Asparagus officinalis]
TRINITY_DN5258_c0_g1	3922	4225.2	1.07731	0.298889	no	protein arginine N-methyltransferase 5 isoform X1 [Asparagus officinalis]
TRINITY_DN3216_c0_g3	4085	4585.4	1.1225	0.0028544	no	uncharacterized protein A4U43_C02F410 [Asparagus officinalis]
TRINITY_DN10984_c0_g1	4759	5117.2	1.07527	0.293891	no	glutathione S-transferase [Dracaena cambodiana]
TRINITY_DN4529_c0_g1	329	284.984	0.866214	0.0157763	no	arabinosyltransferase RRA2-like [Asparagus officinalis]
TRINITY_DN4941_c1_g1	2713	3912.8	1.44224	5.44628e-37	no	lachrymatory-factor synthase [Asparagus officinalis]
TRINITY_DN291_c0_g1	2332	2531.2	1.08542	0.287302	no	ubiquitin-like modifier-activating enzyme 5 [Asparagus officinalis]
TRINITY_DN29676_c0_g2	2762	2708.5	0.98063	0.00863351	no	CIC11C00000004792 [[Candida] intermedia]
TRINITY_DN104_c2_g2	77299	71470	0.924592	1.77772e-138	no	PREDICTED: uridine 5'-monophosphate synthase [Elaeis guineensis]
TRINITY_DN2562_c0_g1	1154	1057.3	0.916205	0.00108985	no	pentatricopeptide repeat-containing protein At3g49240 [Asparagus officinalis]
TRINITY_DN5977_c1_g1	5187	4702.2	0.906536	1.05441e-13	no	protein odr-4 homolog [Asparagus officinalis]
TRINITY_DN1484_c0_g1	8415	9366.9	1.11312	0.000204431	no	peptide methionine sulfoxide reductase A4, chloroplastic-like [Phoenix dactylifera]
TRINITY_DN1844_c1_g1	88	392.139	4.45612	5.68986e-44	up	uncharacterized protein A4U43_C03F30450 [Asparagus officinalis]
TRINITY_DN1357_c1_g1	21336	17944	0.84102	2.17591e-109	no	E3 ubiquitin-protein ligase UPL1-like [Asparagus officinalis]
TRINITY_DN4905_c0_g2	16836	17474	1.03789	0.18686	no	asparagine synthetase [glutamine-hydrolyzing] 2 [Asparagus officinalis]
TRINITY_DN8110_c0_g2	7198	4989.5	0.693179	7.16955e-116	no	fimbrin-5-like [Asparagus officinalis]
TRINITY_DN9651_c0_g2	168	376.749	2.24256	2.20589e-17	up	PREDICTED: aldehyde dehydrogenase family 2 member C4 [Elaeis guineensis]
TRINITY_DN2821_c1_g2	40572	38175	0.94092	5.33968e-56	no	peptidyl-prolyl cis-trans isomerase FKBP12 [Asparagus officinalis]
TRINITY_DN4967_c0_g1	11753	13872	1.18029	6.43471e-20	no	uncharacterized protein LOC109840000 isoform X1 [Asparagus officinalis]
TRINITY_DN14797_c0_g1	4445	4682.9	1.05352	0.973544	no	alanine--tRNA ligase [Asparagus officinalis]
TRINITY_DN9862_c0_g1	7237	7632.5	1.05465	0.91429	no	pathogenesis-related protein PRB1-3-like [Asparagus officinalis]
TRINITY_DN3_c0_g2	25084	26993	1.0761	0.0124432	no	uncharacterized protein A4U43_C08F25750 [Asparagus officinalis]
TRINITY_DN1174_c0_g1	4467	9482.6	2.12281	0	up	uncharacterized protein A4U43_C07F22730 [Asparagus officinalis]
TRINITY_DN21989_c0_g1	305	692.512	2.27053	2.22506e-31	up	diacylglycerol kinase 5-like [Asparagus officinalis]
TRINITY_DN4456_c0_g1	13075	14849	1.13568	2.49213e-10	no	S-adenosylmethionine synthase 2 [Ziziphus jujuba]
TRINITY_DN14534_c0_g1	349	221.148	0.633662	2.17054e-09	no	hypothetical protein EIP91_010574 [Steccherinum ochraceum]
TRINITY_DN9849_c0_g1	16061	13783	0.858166	1.33541e-69	no	reticulon-like protein B4 [Asparagus officinalis]
TRINITY_DN5713_c0_g1	16303	19547	1.19898	1.0473e-34	no	methylcrotonoyl-CoA carboxylase beta chain, mitochondrial [Asparagus officinalis]
TRINITY_DN234653_c0_g1	12479	14681	1.17646	6.29653e-20	no	hypothetical protein CEP54_001628 [Fusarium sp. AF-8]
TRINITY_DN4106_c0_g1	1567	2286.7	1.45929	9.50752e-24	no	LOW QUALITY PROTEIN: paladin [Asparagus officinalis]
TRINITY_DN127851_c0_g1	3794	1387.9	0.365814	7.0975e-281	down	photosystem I reaction center subunit III, chloroplastic [Phalaenopsis equestris]
TRINITY_DN759_c4_g1	1457	2482.2	1.70364	7.52379e-50	no	PREDICTED: multiple organellar RNA editing factor 2, chloroplastic-like [Nelumbo nucifera]
TRINITY_DN4479_c0_g2	3950	2554.6	0.646734	4.95696e-84	no	uncharacterized protein A4U43_C04F6860 [Asparagus officinalis]
TRINITY_DN3989_c0_g1	45673	72529	1.58801	0	no	2-methyl-6-phytyl-1,4-hydroquinone methyltransferase 1, chloroplastic [Asparagus officinalis]
TRINITY_DN5475_c1_g2	2228	1516.7	0.680745	6.63935e-40	no	BAG family molecular chaperone regulator 7 [Asparagus officinalis]
TRINITY_DN392_c0_g1	704	309.493	0.439621	1.29188e-40	down	novel
TRINITY_DN19282_c0_g1	2177	3258.5	1.49678	9.39022e-38	no	caffeoylshikimate esterase isoform X1 [Asparagus officinalis]
TRINITY_DN4836_c1_g1	22368	8771.2	0.392132	0	down	(-)-germacrene D synthase-like [Asparagus officinalis]
TRINITY_DN13113_c0_g1	149	67.8263	0.45521	2.7592e-09	down	peroxidase 42-like [Asparagus officinalis]
TRINITY_DN18527_c0_g1	2698	3850.1	1.42702	2.69224e-34	no	multifunctional methyltransferase subunit TRM112-like protein At1g22270 [Hevea brasiliensis]
TRINITY_DN7712_c0_g1	3561	5998.4	1.68447	4.49041e-113	no	basic blue protein-like [Asparagus officinalis]
TRINITY_DN4130_c0_g1	1163	1432.3	1.23156	6.75337e-05	no	poly(ADP-ribose) glycohydrolase 1 isoform X1 [Phoenix dactylifera]
TRINITY_DN17047_c0_g1	8053	8071.3	1.00227	0.0017916	no	uncharacterized protein A4U43_C01F32850 [Asparagus officinalis]
TRINITY_DN4176_c1_g1	7811	5629	0.72065	1.20588e-105	no	dnaJ homolog subfamily B member 13-like [Camellia sinensis]
TRINITY_DN3282_c0_g1	2332	1381	0.592196	1.37983e-66	no	40S ribosomal protein S17-like [Phoenix dactylifera]
TRINITY_DN4366_c1_g2	1955	4083.3	2.08864	2.92264e-146	up	uncharacterized protein LOC109832911 [Asparagus officinalis]
TRINITY_DN187_c0_g1	3884	7586.3	1.95322	1.53531e-227	no	PREDICTED: bifunctional L-3-cyanoalanine synthase/cysteine synthase 1, mitochondrial [Elaeis guineensis]
TRINITY_DN25603_c0_g2	1373	1352	0.984705	0.0809345	no	GPI transamidase component PIG-S isoform X1 [Asparagus officinalis]
TRINITY_DN717_c0_g1	39813	40198	1.00967	3.27345e-09	no	uncharacterized protein A4U43_C08F20990 [Asparagus officinalis]
TRINITY_DN4208_c0_g1	28	159.021	5.67933	2.10317e-22	up	putative invertase inhibitor [Dendrobium catenatum]
TRINITY_DN6720_c0_g1	11145	13117	1.17694	4.3361e-18	no	beta-galactosidase 15 isoform X1 [Asparagus officinalis]
TRINITY_DN2657_c1_g1	2402	3190.7	1.32835	5.08032e-18	no	PREDICTED: beta-galactosidase 5-like [Elaeis guineensis]
TRINITY_DN1164_c0_g1	20889	25919	1.2408	2.51591e-70	no	ribose-phosphate pyrophosphokinase 4 [Asparagus officinalis]
TRINITY_DN5501_c1_g1	535	541.47	1.01209	0.517752	no	PREDICTED: 50S ribosomal protein L21, chloroplastic [Musa acuminata subsp. malaccensis]
TRINITY_DN4950_c0_g1	1244	1272.2	1.02267	0.466524	no	ATP-dependent Clp protease proteolytic subunit 4, chloroplastic [Asparagus officinalis]
TRINITY_DN393_c1_g2	47197	54904	1.16329	3.77755e-57	no	thioredoxin H1 [Asparagus officinalis]
TRINITY_DN7805_c1_g1	2719	1842.1	0.677492	3.16233e-49	no	uncharacterized protein A4U43_C01F6680 [Asparagus officinalis]
TRINITY_DN13085_c0_g2	2911	2730.7	0.938063	1.47126e-05	no	probable acyl-activating enzyme 18, peroxisomal isoform X1 [Asparagus officinalis]
TRINITY_DN38_c0_g3	8422	7816	0.928046	9.39603e-16	no	PREDICTED: ubiquitin carboxyl-terminal hydrolase 12 isoform X8 [Elaeis guineensis]
TRINITY_DN1110_c0_g3	21519	26000	1.20823	9.64308e-51	no	cytosolic isocitrate dehydrogenase [NADP] [Asparagus officinalis]
TRINITY_DN11119_c0_g1	3607	4073	1.12919	0.0021576	no	Peptide methionine sulfoxide reductase MsrA [Macleaya cordata]
TRINITY_DN14610_c0_g1	7494	6512.5	0.869029	8.36123e-30	no	uncharacterized protein A4U43_C03F5690 [Asparagus officinalis]
TRINITY_DN98063_c0_g1	489	217.158	0.444086	3.06145e-28	down	transcriptional corepressor LEUNIG_HOMOLOG isoform X4 [Asparagus officinalis]
TRINITY_DN12807_c0_g1	13600	13205	0.970956	3.46318e-11	no	PREDICTED: ATP synthase subunit delta', mitochondrial [Musa acuminata subsp. malaccensis]
TRINITY_DN2524_c0_g1	11126	9422.2	0.846863	1.04003e-54	no	eukaryotic translation initiation factor 3 subunit D-like [Phoenix dactylifera]
TRINITY_DN1728_c0_g1	1633	2512.4	1.53852	1.42449e-33	no	translation initiation factor eIF-2B subunit beta-like isoform X1 [Asparagus officinalis]
TRINITY_DN17392_c0_g2	989	1085.2	1.09727	0.346199	no	syntaxin-52-like isoform X1 [Asparagus officinalis]
TRINITY_DN5831_c0_g1	2495	760.908	0.304973	4.64645e-232	down	uncharacterized protein LOC109821452 [Asparagus officinalis]
TRINITY_DN250_c0_g1	19674	27108	1.37786	5.82618e-184	no	PREDICTED: LOW QUALITY PROTEIN: subtilisin-like protease SBT1.4 [Elaeis guineensis]
TRINITY_DN7734_c0_g1	568	924.489	1.62762	1.09119e-16	no	CASP-like protein [Actinidia chinensis var. chinensis]
TRINITY_DN10469_c0_g1	20614	20309	0.985204	1.90529e-11	no	aminoacyl tRNA synthase complex-interacting multifunctional protein 1 [Asparagus officinalis]
TRINITY_DN33402_c0_g2	13972	13145	0.94081	2.05211e-20	no	annexin D5 [Asparagus officinalis]
TRINITY_DN6551_c0_g1	4615	4572.9	0.990878	0.00366906	no	ER membrane protein complex subunit 7 homolog isoform X2 [Asparagus officinalis]
TRINITY_DN3925_c0_g1	18570	20680	1.11362	2.66111e-08	no	pantothenate kinase 2-like [Asparagus officinalis]
TRINITY_DN11880_c0_g1	1041	944.438	0.907241	0.000921269	no	probable LRR receptor-like serine/threonine-protein kinase At1g74360 [Ananas comosus]
TRINITY_DN13099_c0_g1	143	137.932	0.964562	0.463216	no	PREDICTED: receptor-like serine/threonine-protein kinase SD1-8 [Elaeis guineensis]
TRINITY_DN964_c0_g2	367	345.971	0.9427	0.140341	no	LOW QUALITY PROTEIN: conserved oligomeric Golgi complex subunit 1 [Asparagus officinalis]
TRINITY_DN2306_c0_g1	487	345.401	0.709242	1.53646e-08	no	PREDICTED: G-type lectin S-receptor-like serine/threonine-protein kinase At1g34300 [Elaeis guineensis]
TRINITY_DN5608_c0_g2	103	304.363	2.95498	2.67635e-22	up	S-norcoclaurine synthase 1-like [Asparagus officinalis]
TRINITY_DN740_c0_g1	211	416.077	1.97193	2.17521e-14	no	eukaryotic translation initiation factor 4E-1-like [Asparagus officinalis]
TRINITY_DN25600_c0_g1	3705	3366.8	0.908718	6.19279e-10	no	TPR repeat-containing thioredoxin TDX isoform X2 [Asparagus officinalis]
TRINITY_DN719_c1_g2	5794	5681.4	0.980566	0.000140519	no	calreticulin-like [Asparagus officinalis]
TRINITY_DN4226_c0_g1	901	1271.6	1.41132	1.19023e-11	no	vacuolar protein sorting-associated protein 52 A [Asparagus officinalis]
TRINITY_DN9633_c0_g1	807	1982.9	2.45713	7.54889e-101	up	extra-large guanine nucleotide-binding protein 3 isoform X3 [Asparagus officinalis]
TRINITY_DN4259_c3_g1	26897	25650	0.953638	8.35277e-30	no	PREDICTED: DNA damage-inducible protein 1 [Elaeis guineensis]
TRINITY_DN139815_c0_g3	763	642.925	0.842627	3.07649e-05	no	PREDICTED: glycerate dehydrogenase [Elaeis guineensis]
TRINITY_DN5520_c0_g1	1599	3785.2	2.36723	1.02723e-177	up	glucan endo-1,3-beta-glucosidase 6-like [Asparagus officinalis]
TRINITY_DN9080_c1_g1	942	888.011	0.942687	0.0181448	no	LOW QUALITY PROTEIN: probable calcium-transporting ATPase 4, plasma membrane-type [Asparagus officinalis]
TRINITY_DN406_c0_g1	363	233.687	0.643766	2.91009e-09	no	uncharacterized protein LOC109849685 isoform X1 [Asparagus officinalis]
TRINITY_DN47376_c0_g1	1740	1155.9	0.66431	1.42417e-34	no	EPIDERMAL PATTERNING FACTOR-like protein 4 [Asparagus officinalis]
TRINITY_DN2038_c0_g1	1545	1454	0.9411	0.00213594	no	probable anion transporter 1, chloroplastic [Asparagus officinalis]
TRINITY_DN1990_c1_g1	35962	47963	1.33371	7.48412e-255	no	probable serine protease EDA2 isoform X1 [Asparagus officinalis]
TRINITY_DN586_c2_g1	2280	1839.3	0.806711	1.58642e-17	no	HMG1/2-like protein [Asparagus officinalis]
TRINITY_DN16460_c0_g1	1905	2244	1.17795	0.000303278	no	non-specific lipid-transfer protein 2-like [Asparagus officinalis]
TRINITY_DN1805_c0_g2	72449	59224	0.817458	0	no	70 kDa peptidyl-prolyl isomerase-like isoform X1 [Asparagus officinalis]
TRINITY_DN3725_c1_g1	3232	16201	5.01269	0	up	PREDICTED: uncharacterized protein LOC105047249 isoform X2 [Elaeis guineensis]
TRINITY_DN2090_c0_g1	213	1570.8	7.37465	2.12105e-240	up	L-type lectin-domain containing receptor kinase S.4-like [Phoenix dactylifera]
TRINITY_DN4027_c0_g1	505170	726320	1.43777	0	no	polygalacturonase inhibitor-like [Asparagus officinalis]
TRINITY_DN526_c0_g1	602	390.429	0.648552	4.56052e-14	no	LOW QUALITY PROTEIN: premnaspirodiene oxygenase-like [Asparagus officinalis]
TRINITY_DN4171_c0_g2	381	506.702	1.32993	0.000531853	no	12-oxophytodienoate reductase 1-like [Phoenix dactylifera]
TRINITY_DN875_c0_g2	144	314.053	2.18092	5.85696e-14	up	cytochrome P450 86A8-like [Phoenix dactylifera]
TRINITY_DN10445_c0_g1	3896	5377.7	1.38031	2.04173e-38	no	PREDICTED: putative oxidoreductase TDA3 [Musa acuminata subsp. malaccensis]
TRINITY_DN5492_c0_g1	4808	8575.2	1.78353	4.11401e-196	no	uncharacterized protein A4U43_C07F8760 [Asparagus officinalis]
TRINITY_DN1553_c0_g1	4569	4423.5	0.968155	7.06264e-05	no	LOW QUALITY PROTEIN: RGG repeats nuclear RNA binding protein A-like [Asparagus officinalis]
TRINITY_DN1456_c0_g1	12425	5738.4	0.461843	0	down	sucrose synthase [Ornithogalum longebracteatum]
TRINITY_DN36759_c0_g1	2518	4925.1	1.95596	5.2809e-149	no	chalcone-flavanone isomerase [Ornithogalum longebracteatum]
TRINITY_DN2840_c1_g1	558	225.708	0.404494	3.35361e-37	down	zinc-finger homeodomain protein 5-like [Dendrobium catenatum]
TRINITY_DN22159_c0_g1	2015	2286.1	1.13454	0.0142739	no	protein phosphatase 1 regulatory subunit pprA [Asparagus officinalis]
TRINITY_DN24176_c1_g1	43129	40497	0.938974	1.69867e-61	no	PREDICTED: uncharacterized protein LOC103978813 [Musa acuminata subsp. malaccensis]
TRINITY_DN569_c1_g1	3500	3278.5	0.936714	1.51962e-06	no	serine/threonine-protein kinase STY46 isoform X1 [Asparagus officinalis]
TRINITY_DN19371_c0_g1	6795	4607.6	0.678087	8.16716e-120	no	probable 6-phosphogluconolactonase 4, chloroplastic [Asparagus officinalis]
TRINITY_DN1_c0_g1	14576	14518	0.996021	2.26007e-06	no	uncharacterized protein A4U43_C03F31490 [Asparagus officinalis]
TRINITY_DN72043_c0_g1	2015	1085.8	0.538859	3.78129e-74	no	T-complex protein 1 subunit gamma [Fusarium sp. AF-8]
TRINITY_DN21058_c0_g1	1207	964.387	0.798995	1.47572e-10	no	uncharacterized protein A4U43_C01F3070 [Asparagus officinalis]
TRINITY_DN8933_c0_g1	49113	44277	0.901533	4.0233e-124	no	obg-like ATPase 1 [Asparagus officinalis]
TRINITY_DN62579_c0_g1	499	492.453	0.98688	0.308679	no	hypothetical protein COLO4_28980 [Corchorus olitorius]
TRINITY_DN37_c2_g1	144600	134700	0.931535	9.42093e-230	no	hypothetical protein GW17_00013127 [Ensete ventricosum]
TRINITY_DN267_c0_g4	17162	16436	0.957697	4.04224e-18	no	PREDICTED: peroxiredoxin-2E-1, chloroplastic [Nelumbo nucifera]
TRINITY_DN1127_c2_g3	24223	32726	1.35103	1.29348e-192	no	probable xyloglucan endotransglucosylase/hydrolase protein 12 [Asparagus officinalis]
TRINITY_DN2429_c0_g1	226	202.909	0.897827	0.0993885	no	carbon catabolite repressor protein 4 homolog 1-like [Asparagus officinalis]
TRINITY_DN7469_c0_g1	81	257.056	3.17353	6.99229e-21	up	beta-galactosidase isoform X2 [Asparagus officinalis]
TRINITY_DN7606_c0_g3	275	343.691	1.24979	0.0334191	no	Adenosylhomocysteinase [Fusarium sp. AF-12]
TRINITY_DN13397_c0_g1	1355	1519.5	1.1214	0.0907569	no	uncharacterized protein A4U43_C10F19220 [Asparagus officinalis]
TRINITY_DN1203_c0_g2	10227	8646.4	0.845448	3.83924e-51	no	LOW QUALITY PROTEIN: acetolactate synthase small subunit 2, chloroplastic-like [Asparagus officinalis]
TRINITY_DN3270_c0_g1	77400	68302	0.882455	1.36475e-248	no	long chain acyl-CoA synthetase 9, chloroplastic [Asparagus officinalis]
TRINITY_DN965_c0_g1	1021	1261.9	1.23595	0.000132532	no	uncharacterized protein A4U43_C10F7880 [Asparagus officinalis]
TRINITY_DN1388_c0_g1	243	127.103	0.523058	5.44314e-11	no	glycine-rich rna binding [Fusarium sporotrichioides]
TRINITY_DN4502_c1_g2	2086	1858.7	0.891035	1.64866e-07	no	ferrochelatase-1, chloroplastic-like [Asparagus officinalis]
TRINITY_DN9486_c0_g1	10111	9090.4	0.89906	8.16739e-28	no	fatty acid amide hydrolase [Asparagus officinalis]
TRINITY_DN4536_c0_g1	1153	1703.1	1.4771	3.09366e-19	no	PREDICTED: phosphoglucan phosphatase DSP4, amyloplastic isoform X1 [Elaeis guineensis]
TRINITY_DN6424_c0_g1	7900	9340.6	1.18235	2.77912e-14	no	reticulon-4-interacting protein 1, mitochondrial [Phoenix dactylifera]
TRINITY_DN794_c0_g3	27529	52631	1.91184	0	no	probable carboxylesterase 2 [Dendrobium catenatum]
TRINITY_DN17847_c0_g1	2775	3089.2	1.11323	0.0326731	no	piRNA biogenesis protein EXD1 [Asparagus officinalis]
TRINITY_DN6368_c1_g1	3394	4210.9	1.24069	9.24628e-13	no	uncharacterized protein A4U43_C05F10120 [Asparagus officinalis]
TRINITY_DN6948_c0_g1	1014	1036.2	1.02189	0.500029	no	EF-hand domain [Macleaya cordata]
TRINITY_DN13064_c0_g1	20675	22400	1.08343	0.00290868	no	PREDICTED: proline iminopeptidase [Elaeis guineensis]
TRINITY_DN3263_c0_g2	2583	2844.7	1.10132	0.0970576	no	uncharacterized protein LOC109833759 [Asparagus officinalis]
TRINITY_DN13027_c0_g1	2584	5083	1.96711	4.49285e-156	no	uncharacterized protein LOC109832273 [Asparagus officinalis]
TRINITY_DN12867_c0_g2	2458	9240.3	3.75928	0	up	PREDICTED: GDSL esterase/lipase At4g01130 [Juglans regia]
TRINITY_DN4220_c0_g1	1594	2240	1.40527	6.79792e-19	no	putative ribose-5-phosphate isomerase [Apostasia shenzhenica]
TRINITY_DN17362_c0_g1	2378	4306.7	1.81106	1.8995e-104	no	pectinesterase-like isoform X1 [Abrus precatorius]
TRINITY_DN111_c1_g1	1446	685.102	0.473791	5.43453e-71	down	hypothetical protein CPB86DRAFT_781312 [Serendipita vermifera 'subsp. bescii']
TRINITY_DN1084_c3_g1	37549	42175	1.1232	6.488e-20	no	aconitate hydratase, cytoplasmic isoform X1 [Asparagus officinalis]
TRINITY_DN1272_c0_g1	3280	6694.9	2.04113	1.97466e-225	up	probable methyltransferase PMT26 [Asparagus officinalis]
TRINITY_DN2809_c0_g1	903	1736.1	1.92259	2.51674e-51	no	flowering locus K homology domain [Phoenix dactylifera]
TRINITY_DN35_c0_g2	454	1310.4	2.88634	2.47231e-87	up	probable leucine-rich repeat receptor-like protein kinase At5g49770 [Phoenix dactylifera]
TRINITY_DN2661_c2_g1	402	4340.3	10.7968	0	up	fructan:fructan 6G-fructosyltransferase [Agave tequilana]
TRINITY_DN19603_c0_g2	1005	1561.1	1.55333	2.12475e-22	no	glutamate decarboxylase [Asparagus officinalis]
TRINITY_DN1585_c0_g1	124050	114310	0.921483	3.02104e-232	no	LOW QUALITY PROTEIN: carbamoyl-phosphate synthase large chain, chloroplastic [Asparagus officinalis]
TRINITY_DN11099_c0_g1	41852	115510	2.75996	0	up	1-aminocyclopropane-1-carboxylate oxidase homolog 1-like [Asparagus officinalis]
TRINITY_DN2318_c0_g1	4291	7179.9	1.67325	1.23541e-131	no	PREDICTED: thioredoxin H4-1 [Musa acuminata subsp. malaccensis]
TRINITY_DN5174_c0_g1	13951	13443	0.963587	2.3331e-13	no	uncharacterized protein A4U43_C05F26810 [Asparagus officinalis]
TRINITY_DN129_c0_g2	3551	4565.4	1.28567	3.01987e-19	no	D-aminoacyl-tRNA deacylase [Phoenix dactylifera]
TRINITY_DN218835_c0_g1	93819	61248	0.652832	0	no	terpene synthase 10-like [Asparagus officinalis]
TRINITY_DN2595_c0_g1	324	1547.5	4.77623	3.80525e-178	up	PREDICTED: peptide-N4-(N-acetyl-beta-glucosaminyl)asparagine amidase A-like [Elaeis guineensis]
TRINITY_DN27952_c0_g1	132	579.658	4.39135	2.48564e-63	up	novel
TRINITY_DN4583_c0_g1	27459	26529	0.966131	1.82183e-23	no	binding partner of ACD11 1-like isoform X2 [Asparagus officinalis]
TRINITY_DN7777_c0_g2	25577	22093	0.863784	2.77027e-103	no	enolase 1, chloroplastic [Solanum pennellii]
TRINITY_DN641_c0_g1	789	772.878	0.979566	0.154242	no	uncharacterized protein LOC109825892 [Asparagus officinalis]
TRINITY_DN16631_c1_g1	2442	5341.2	2.18722	4.87144e-212	up	hypothetical protein B296_00024033 [Ensete ventricosum]
TRINITY_DN11998_c0_g1	2647	2649.8	1.00106	0.0666731	no	probable inactive nicotinamidase At3g16190 isoform X1 [Asparagus officinalis]
TRINITY_DN13377_c0_g1	168	148.762	0.885487	0.123832	no	PREDICTED: actin-depolymerizing factor [Elaeis guineensis]
TRINITY_DN3369_c0_g1	2971	3422.1	1.15183	0.000329731	no	heterogeneous nuclear ribonucleoprotein 1 [Asparagus officinalis]
TRINITY_DN29926_c0_g1	1755	3076.1	1.75276	1.21856e-67	no	chitotriosidase-1-like protein [Cinnamomum micranthum f. kanehirae]
TRINITY_DN9916_c0_g1	1912	2372.2	1.24069	8.32422e-08	no	pectinesterase inhibitor [Lycoris aurea]
TRINITY_DN90081_c0_g1	569	527.221	0.926575	0.0345427	no	Superoxide dismutase [Cu-Zn], partial [Tolypocladium capitatum]
TRINITY_DN9803_c0_g2	51791	44954	0.867989	1.0998e-197	no	LOW QUALITY PROTEIN: ubiquitin carboxyl-terminal hydrolase 14-like [Asparagus officinalis]
TRINITY_DN353_c1_g1	39104	46498	1.18909	9.32098e-71	no	PREDICTED: fructokinase-1-like [Musa acuminata subsp. malaccensis]
TRINITY_DN12999_c0_g1	195	34.1981	0.175375	2.23639e-30	down	PREDICTED: PTI1-like tyrosine-protein kinase At3g15890 [Elaeis guineensis]
TRINITY_DN3660_c0_g1	3665	4933.6	1.34614	8.71208e-30	no	Peroxidase 15 [Ananas comosus]
TRINITY_DN21242_c0_g1	338	524.371	1.55139	1.8437e-08	no	uncharacterized protein LOC109836966 [Asparagus officinalis]
TRINITY_DN754_c1_g2	26751	40210	1.50312	0	no	6-phosphogluconate dehydrogenase, decarboxylating 1 [Asparagus officinalis]
TRINITY_DN14415_c0_g1	632	580.798	0.918984	0.0179698	no	fructose-bisphosphate aldolase, chloroplastic [Asparagus officinalis]
TRINITY_DN6112_c0_g1	16309	25877	1.58667	0	no	GDP-mannose 3,5-epimerase 1 [Morus notabilis]
TRINITY_DN26910_c0_g1	1404	1329.7	0.94708	0.00567063	no	squamous cell carcinoma antigen recognized by T-cells 3 isoform X1 [Asparagus officinalis]
TRINITY_DN58366_c0_g1	3118	3239.1	1.03884	0.59483	no	alpha,alpha-trehalose-phosphate synthase [UDP-forming] 5-like [Asparagus officinalis]
TRINITY_DN17098_c0_g1	102	116.844	1.14553	0.532751	no	uncharacterized protein LOC109821996 [Asparagus officinalis]
TRINITY_DN1575_c0_g1	494	504.992	1.02225	0.641752	no	PREDICTED: uncharacterized protein LOC103982395 isoform X1 [Musa acuminata subsp. malaccensis]
TRINITY_DN283718_c0_g1	3128	2825.9	0.903421	3.62277e-09	no	putative dihydrolipoyllysine-residue acetyltransferase [Rosa chinensis]
TRINITY_DN1060_c0_g1	7415	7821.1	1.05477	0.907785	no	probable apyrase 1 [Asparagus officinalis]
TRINITY_DN274_c0_g1	20458	21626	1.05709	0.675638	no	succinate dehydrogenase [ubiquinone] flavoprotein subunit, mitochondrial [Asparagus officinalis]
TRINITY_DN2164_c0_g1	18319	17653	0.963644	4.77486e-17	no	LOW QUALITY PROTEIN: ubiquitin receptor RAD23d-like [Asparagus officinalis]
TRINITY_DN7226_c0_g1	7230	4596.8	0.635795	1.60277e-161	no	late embryogenesis abundant protein 29-like, partial [Asparagus officinalis]
TRINITY_DN21992_c0_g2	463	429.186	0.926968	0.0573649	no	protein disulfide isomerase-like 1-4 [Asparagus officinalis]
TRINITY_DN111796_c0_g1	144	421.207	2.92505	8.18259e-30	up	hypothetical protein CEP54_001464 [Fusarium sp. AF-8]
TRINITY_DN23343_c0_g1	28412	48076	1.6921	0	no	LOW QUALITY PROTEIN: 8-hydroxygeraniol dehydrogenase-like [Phoenix dactylifera]
TRINITY_DN4278_c0_g2	5078	4145.4	0.816345	3.72095e-34	no	putative pectinesterase/pectinesterase inhibitor 51 [Apostasia shenzhenica]
TRINITY_DN771_c2_g1	11653	16498	1.41577	2.15176e-134	no	Heat shock 22 kDa protein, mitochondrial [Ananas comosus]
TRINITY_DN27219_c0_g1	1321	1640.9	1.24217	7.16416e-06	no	LOW QUALITY PROTEIN: exosome complex component CSL4 [Asparagus officinalis]
TRINITY_DN8378_c0_g1	1481	1967	1.32816	1.13083e-11	no	hypothetical protein C5167_017961 [Papaver somniferum]
TRINITY_DN496_c0_g2	67201	66356	0.987426	1.00893e-31	no	heat shock protein 81-1 isoform X2 [Asparagus officinalis]
TRINITY_DN2544_c0_g1	2911	3869.5	1.32927	1.24591e-21	no	serine carboxypeptidase-like 50 [Phoenix dactylifera]
TRINITY_DN1394_c1_g1	739	329.442	0.445794	1.5663e-41	down	ubiquitin-conjugating enzyme E2 27-like isoform X1 [Asparagus officinalis]
TRINITY_DN4382_c0_g1	8147	7808	0.95839	2.95899e-09	no	alpha-mannosidase 2 [Asparagus officinalis]
TRINITY_DN79833_c0_g1	18528	15200	0.82038	1.30815e-115	no	inositol-phosphate phosphatase-like [Asparagus officinalis]
TRINITY_DN6736_c0_g2	45299	47376	1.04585	0.313978	no	malate dehydrogenase, mitochondrial [Asparagus officinalis]
TRINITY_DN4734_c0_g1	85500	113560	1.32819	0	no	LOW QUALITY PROTEIN: formate dehydrogenase, mitochondrial [Asparagus officinalis]
TRINITY_DN819_c0_g2	411	728.99	1.7737	6.08679e-18	no	sn1-specific diacylglycerol lipase beta isoform X3 [Asparagus officinalis]
TRINITY_DN9666_c0_g1	14765	17301	1.17176	1.0346e-21	no	PREDICTED: actin-interacting protein 1-2 [Elaeis guineensis]
TRINITY_DN300_c0_g1	11987	13845	1.155	1.01896e-13	no	enoyl-[acyl-carrier-protein] reductase [NADH] 1, chloroplastic-like isoform X1 [Asparagus officinalis]
TRINITY_DN11682_c0_g1	185	290.684	1.57127	1.61334e-05	no	peroxidase 15-like [Asparagus officinalis]
TRINITY_DN5031_c0_g2	1202	1150.2	0.956905	0.0205671	no	histone 3 [Conocephalum conicum]
TRINITY_DN1101_c0_g2	3576	4892	1.36801	4.53687e-33	no	probable mannose-1-phosphate guanylyltransferase 1 [Asparagus officinalis]
TRINITY_DN2284_c0_g1	88899	85683	0.963824	4.47957e-76	no	proline--tRNA ligase, cytoplasmic isoform X1 [Asparagus officinalis]
TRINITY_DN2007_c0_g1	1974	1572	0.796353	1.16831e-16	no	PREDICTED: E3 ubiquitin-protein ligase RING1-like [Elaeis guineensis]
TRINITY_DN2487_c0_g1	1029	1569.7	1.52546	8.74752e-21	no	mitogen-activated protein kinase 4 [Asparagus officinalis]
TRINITY_DN6056_c0_g2	22	184.1	8.36818	1.34178e-31	up	mannose-specific lectin precursor [Polygonatum multiflorum]
TRINITY_DN1399_c1_g2	1098	915.94	0.834189	1.86318e-07	no	Small GTPase superfamily [Macleaya cordata]
TRINITY_DN22762_c0_g1	13843	17036	1.23066	1.28762e-42	no	luminal-binding protein 2 [Asparagus officinalis]
TRINITY_DN2658_c0_g1	94678	103310	1.09117	1.58697e-15	no	ADP,ATP carrier protein 1, mitochondrial-like [Asparagus officinalis]
TRINITY_DN6994_c0_g1	12653	3798.3	0.30019	0	down	PREDICTED: chlorophyll a-b binding protein CP24 10A, chloroplastic [Cucumis melo]
TRINITY_DN13545_c0_g3	10637	8881.8	0.834991	9.38222e-59	no	uncharacterized protein LOC109840638 [Asparagus officinalis]
TRINITY_DN3917_c0_g4	1495	1274.5	0.852508	2.94604e-08	no	uncharacterized protein A4U43_C03F20760 [Asparagus officinalis]
TRINITY_DN1341_c0_g2	194	440.016	2.26812	1.72539e-20	up	GBF-interacting protein 1-like [Asparagus officinalis]
TRINITY_DN1489_c2_g1	304	219.438	0.721836	1.79069e-05	no	PREDICTED: protein GPR107-like [Musa acuminata subsp. malaccensis]
TRINITY_DN644_c0_g2	30325	27759	0.915383	1.02899e-63	no	40S ribosomal protein Sa-2-like [Asparagus officinalis]
TRINITY_DN4385_c0_g2	601	816.195	1.35806	1.88367e-06	no	PREDICTED: protein EXORDIUM-like 1 [Elaeis guineensis]
TRINITY_DN5528_c0_g1	2324	2827.6	1.2167	2.20442e-07	no	alpha-xylosidase 1-like [Asparagus officinalis]
TRINITY_DN3748_c0_g1	1360	939.308	0.690668	1.21125e-23	no	serine/threonine-protein kinase SAPK2-like isoform X1 [Asparagus officinalis]
TRINITY_DN7710_c0_g2	302	297.524	0.985178	0.416364	no	elongator complex protein 3 [Phoenix dactylifera]
TRINITY_DN583_c0_g1	810	1519	1.87531	4.0804e-42	no	phospholipid-transporting ATPase 1 isoform X1 [Phoenix dactylifera]
TRINITY_DN1013_c0_g1	1689	2914.8	1.72575	6.6167e-61	no	hypothetical protein BHE74_00031037 [Ensete ventricosum]
TRINITY_DN391_c0_g1	7047	7053.4	1.00091	0.00269021	no	serine/threonine-protein phosphatase BSL3 isoform X1 [Asparagus officinalis]
TRINITY_DN78_c2_g1	1022	846.404	0.828184	2.27149e-07	no	topless-related protein 1-like isoform X2 [Asparagus officinalis]
TRINITY_DN14362_c0_g1	320	308.923	0.965384	0.277082	no	serine/threonine-protein kinase PBS1-like isoform X1 [Asparagus officinalis]
TRINITY_DN4195_c0_g2	595	674.843	1.13419	0.184883	no	2-oxoglutarate-Fe(II) type oxidoreductase [Asparagus officinalis]
TRINITY_DN13063_c0_g1	1563	1556.6	0.995905	0.120781	no	uncharacterized protein A4U43_C04F13360 [Asparagus officinalis]
TRINITY_DN10239_c0_g1	833	744.949	0.894297	0.00120081	no	elongation factor 1 alpha, partial [Platanus x hispanica]
TRINITY_DN10754_c0_g1	3563	2885.2	0.809767	7.74501e-26	no	ran-binding protein 1 homolog c-like [Asparagus officinalis]
TRINITY_DN4366_c3_g1	54	225.138	4.16921	1.6037e-24	up	uncharacterized protein LOC109828430 isoform X1 [Asparagus officinalis]
TRINITY_DN1669_c0_g2	1369	1801.1	1.31563	4.20956e-10	no	PREDICTED: nucleosome assembly protein 1;2 isoform X2 [Elaeis guineensis]
TRINITY_DN9486_c1_g1	4595	6566	1.42894	1.03774e-57	no	fatty acid amide hydrolase [Asparagus officinalis]
TRINITY_DN104_c5_g1	98	118.553	1.20973	0.307605	no	novel
TRINITY_DN2171_c2_g2	3249	3917.4	1.20572	1.00588e-08	no	heparanase-like protein 3 [Asparagus officinalis]
TRINITY_DN4301_c0_g1	81837	87166	1.06512	0.016659	no	proteasome subunit alpha type-2-A [Phoenix dactylifera]
TRINITY_DN7005_c0_g1	15147	14586	0.962963	1.4655e-14	no	vesicle-fusing ATPase-like [Asparagus officinalis]
TRINITY_DN3239_c1_g1	2922	2526.1	0.864511	3.77393e-13	no	hypothetical protein COLO4_33142 [Corchorus olitorius]
TRINITY_DN10157_c0_g1	151	330.582	2.18928	9.98466e-15	up	PREDICTED: zinc finger protein GIS2-like [Musa acuminata subsp. malaccensis]
TRINITY_DN19268_c0_g1	17510	18580	1.06111	0.454694	no	uncharacterized protein LOC109845574 [Asparagus officinalis]
TRINITY_DN807_c0_g2	22734	25035	1.10121	8.9635e-07	no	glucosidase 2 subunit beta isoform X1 [Cinnamomum micranthum f. kanehirae]
TRINITY_DN7953_c0_g1	8158	6688	0.819809	3.31996e-52	no	NEDD8-activating enzyme E1 catalytic subunit [Asparagus officinalis]
TRINITY_DN19351_c0_g1	2506	2968.4	1.18452	1.33454e-05	no	ras-related protein RABF1 isoform X1 [Asparagus officinalis]
TRINITY_DN713_c0_g1	18660	19875	1.06511	0.253349	no	26S proteasome non-ATPase regulatory subunit 14 homolog [Asparagus officinalis]
TRINITY_DN5615_c0_g1	23443	23604	1.00687	1.30845e-06	no	hypothetical protein B296_00041251, partial [Ensete ventricosum]
TRINITY_DN744_c0_g1	11035	8665.8	0.785301	2.06895e-93	no	hypothetical protein ACMD2_04376 [Ananas comosus]
TRINITY_DN1408_c1_g1	25500	24696	0.968471	8.41261e-21	no	heat shock protein 90-6, mitochondrial-like [Asparagus officinalis]
TRINITY_DN3921_c0_g1	7749	7589.1	0.979365	7.54924e-06	no	PREDICTED: ADP,ATP carrier protein 1, chloroplastic-like [Musa acuminata subsp. malaccensis]
TRINITY_DN6137_c0_g1	149	335.712	2.2531	8.46205e-16	up	myosin-16 isoform X2 [Asparagus officinalis]
TRINITY_DN5922_c5_g2	154650	213580	1.38105	0	no	primary amine oxidase-like [Phoenix dactylifera]
TRINITY_DN4068_c0_g1	138790	236890	1.70682	0	no	trans-resveratrol di-O-methyltransferase-like isoform X2 [Asparagus officinalis]
TRINITY_DN11006_c0_g1	1668	2581.4	1.5476	2.25621e-35	no	polygalacturonase inhibitor-like [Asparagus officinalis]
TRINITY_DN1138_c0_g1	11033	18505	1.67724	0	no	PREDICTED: osmotin-like protein [Musa acuminata subsp. malaccensis]
TRINITY_DN10008_c0_g1	545	664.583	1.21942	0.010796	no	uncharacterized protein A4U43_C05F5470 [Asparagus officinalis]
TRINITY_DN3332_c0_g1	3523	3814.2	1.08266	0.230967	no	uncharacterized protein A4U43_C02F17850 [Asparagus officinalis]
TRINITY_DN7329_c1_g1	796	243.377	0.305749	3.59426e-75	down	geranylgeranyl transferase type-1 subunit beta isoform X1 [Asparagus officinalis]
TRINITY_DN3592_c0_g1	267	504.422	1.88922	2.33764e-15	no	protein AE7 [Asparagus officinalis]
TRINITY_DN6701_c1_g1	1072	1163.3	1.08517	0.474056	no	alpha-tubulin, partial [Syntrichia caninervis]
TRINITY_DN11980_c0_g1	2881	3383.9	1.17456	1.52337e-05	no	LOW QUALITY PROTEIN: linolenate hydroperoxide lyase, chloroplastic, partial [Asparagus officinalis]
TRINITY_DN36347_c0_g1	3589	4771.8	1.32956	2.42323e-26	no	uncharacterized protein A4U43_C08F6790 [Asparagus officinalis]
TRINITY_DN17056_c0_g1	15712	25489	1.62226	0	no	flavonoid glucosyl-transferase [Allium cepa]
TRINITY_DN6198_c0_g1	43409	41746	0.96169	7.63132e-40	no	ubiquitin carboxyl-terminal hydrolase 12-like [Asparagus officinalis]
TRINITY_DN14037_c0_g1	12007	14259	1.18756	1.92853e-22	no	LOW QUALITY PROTEIN: subtilisin-like protease SBT1.2 [Asparagus officinalis]
TRINITY_DN4127_c0_g1	6904	7086.4	1.02642	0.133491	no	uncharacterized protein LOC109843450 [Asparagus officinalis]
TRINITY_DN6334_c0_g2	25376	34807	1.37165	2.2562e-228	no	3-ketoacyl-CoA thiolase 2, peroxisomal-like [Asparagus officinalis]
TRINITY_DN1690_c0_g1	29762	27936	0.938647	3.1564e-43	no	PREDICTED: acetyl-coenzyme A synthetase, chloroplastic/glyoxysomal-like [Musa acuminata subsp. malaccensis]
TRINITY_DN30012_c0_g1	1671	4344.9	2.60018	1.38609e-241	up	uncharacterized protein A4U43_C03F18440 [Asparagus officinalis]
TRINITY_DN1289_c0_g1	2129	1285.8	0.603946	1.58903e-57	no	eukaryotic translation initiation factor 3 subunit A-like protein [Ornithogalum longebracteatum]
TRINITY_DN998_c0_g1	6408	11283	1.76077	1.16774e-246	no	aquaporin TIP1-1 [Panicum hallii]
TRINITY_DN2265_c0_g1	30739	25759	0.837991	1.84116e-161	no	E3 ubiquitin-protein ligase UPL1-like [Asparagus officinalis]
TRINITY_DN16238_c0_g1	1266	1173.6	0.927014	0.0016808	no	uncharacterized protein LOC109824045 [Asparagus officinalis]
TRINITY_DN1918_c0_g1	23034	22504	0.976991	1.52334e-15	no	uncharacterized protein A4U43_C07F19160 [Asparagus officinalis]
TRINITY_DN5793_c0_g2	4229	1560	0.368882	0	down	rho GDP-dissociation inhibitor 1 [Asparagus officinalis]
TRINITY_DN2967_c0_g1	2204	2010.8	0.912341	3.37977e-06	no	PREDICTED: protein CutA 1, chloroplastic [Elaeis guineensis]
TRINITY_DN6221_c0_g1	1575	1968.7	1.24997	3.4897e-07	no	actin-related protein 4 isoform X2 [Asparagus officinalis]
TRINITY_DN41987_c0_g1	3323	1062.4	0.319711	3.04231e-292	down	unknown [Silene latifolia]
TRINITY_DN6179_c0_g2	29041	32376	1.11484	1.30877e-12	no	uncharacterized protein OsI_027940-like [Asparagus officinalis]
TRINITY_DN3030_c0_g1	189	214.878	1.13692	0.440197	no	PREDICTED: ammonium transporter 1 member 1-like [Musa acuminata subsp. malaccensis]
TRINITY_DN51116_c0_g1	24303	17584	0.723532	0	no	uncharacterized protein A4U43_C03F9660 [Asparagus officinalis]
TRINITY_DN5595_c1_g1	1394	1035.6	0.742898	1.26597e-17	no	Developmentally-regulated G-protein 2 [Mucuna pruriens]
TRINITY_DN20318_c0_g1	2983	2132.3	0.714817	5.00212e-43	no	DNA repair protein RAD4 isoform X1 [Asparagus officinalis]
TRINITY_DN9848_c0_g1	585	318.043	0.543662	2.81522e-22	no	D-aminoacyl-tRNA deacylase isoform X2 [Phoenix dactylifera]
TRINITY_DN0_c1_g1	6905	4279.3	0.619739	4.67924e-168	no	outer envelope protein 80, chloroplastic [Asparagus officinalis]
TRINITY_DN18037_c0_g2	1747	1497.3	0.857069	4.91629e-09	no	putative glucose-6-phosphate 1-epimerase isoform X1 [Asparagus officinalis]
TRINITY_DN4310_c0_g1	1218	1128.5	0.926519	0.00197539	no	endoplasmic reticulum-Golgi intermediate compartment protein 3-like [Asparagus officinalis]
TRINITY_DN1998_c0_g1	48409	41530	0.857898	1.58939e-206	no	26S proteasome non-ATPase regulatory subunit 1 homolog A-like [Asparagus officinalis]
TRINITY_DN1890_c0_g1	13442	7205	0.536007	0	no	60S ribosomal protein L9-like [Asparagus officinalis]
TRINITY_DN2717_c0_g1	14262	13122	0.920067	7.35971e-29	no	PREDICTED: adenylosuccinate synthetase, chloroplastic [Elaeis guineensis]
TRINITY_DN1107_c2_g1	1118	2278.7	2.03819	9.40076e-78	up	peroxidase 31-like [Phalaenopsis equestris]
TRINITY_DN15968_c0_g1	5328	6430.4	1.20691	1.44275e-13	no	cytosolic Fe-S cluster assembly factor NBP35 [Asparagus officinalis]
TRINITY_DN2135_c0_g1	1231	627.535	0.509777	3.24106e-52	no	PREDICTED: uncharacterized protein At2g34160-like [Nelumbo nucifera]
TRINITY_DN14112_c0_g1	3893	4100.4	1.05328	0.983559	no	LOW QUALITY PROTEIN: acetolactate synthase 1, chloroplastic-like [Asparagus officinalis]
TRINITY_DN12270_c0_g1	438	597.897	1.36506	3.24215e-05	no	uncharacterized protein A4U43_C01F31130 [Asparagus officinalis]
TRINITY_DN31578_c0_g1	20460	20843	1.01872	0.000826275	no	acyl-coenzyme A oxidase 4, peroxisomal-like [Asparagus officinalis]
TRINITY_DN5607_c0_g2	5287	6667.5	1.26111	7.61872e-23	no	PREDICTED: acylpyruvase FAHD1, mitochondrial [Elaeis guineensis]
TRINITY_DN640_c0_g1	474	83.2154	0.17556	2.75883e-71	down	protein ATAF2-like isoform X2 [Asparagus officinalis]
TRINITY_DN970_c0_g1	8493	9800	1.15389	5.8448e-10	no	LOW QUALITY PROTEIN: FT-interacting protein 1-like [Asparagus officinalis]
TRINITY_DN2896_c0_g1	1634	1398.1	0.85563	1.18798e-08	no	Serine/arginine-rich splicing factor SR45 [Ananas comosus]
TRINITY_DN13856_c0_g1	499	405.248	0.81212	9.91881e-05	no	probable inactive receptor kinase At5g58300 [Asparagus officinalis]
TRINITY_DN5329_c0_g1	65706	67302	1.02429	5.51533e-07	no	uncharacterized protein A4U43_C07F21100 [Asparagus officinalis]
TRINITY_DN2741_c0_g1	10312	10294	0.998254	0.000134206	no	uncharacterized protein A4U43_C01F5800 [Asparagus officinalis]
TRINITY_DN19848_c0_g1	1235	2215.5	1.79393	4.81429e-53	no	uncharacterized protein A4U43_C04F10680 [Asparagus officinalis]
TRINITY_DN3586_c0_g1	8638	10095	1.16867	9.53029e-13	no	uncharacterized protein LOC103718530 isoform X2 [Phoenix dactylifera]
TRINITY_DN7278_c0_g2	111470	315970	2.83457	0	up	allene oxide synthase 2-like [Phoenix dactylifera]
TRINITY_DN9635_c0_g1	1191	1085.8	0.911671	0.000598295	no	LOW QUALITY PROTEIN: amidophosphoribosyltransferase, chloroplastic-like [Asparagus officinalis]
TRINITY_DN5968_c0_g2	1729	1338.3	0.774031	2.1702e-17	no	coatomer subunit beta'-1 isoform X1 [Phoenix dactylifera]
TRINITY_DN9699_c0_g1	6669	6058.8	0.908502	9.43246e-17	no	proteasome-associated protein ECM29 homolog isoform X1 [Asparagus officinalis]
TRINITY_DN7_c0_g1	225	174.41	0.775157	0.00230957	no	FACT complex subunit SSRP1-like [Phoenix dactylifera]
TRINITY_DN13367_c0_g1	19815	25307	1.27716	6.03233e-93	no	subtilisin-like protease SBT1.7 [Phalaenopsis equestris]
TRINITY_DN5940_c0_g1	821	349.961	0.426262	1.3744e-49	down	tetratricopeptide repeat protein 4 homolog [Asparagus officinalis]
TRINITY_DN11588_c0_g1	273	275.295	1.00841	0.614003	no	uncharacterized GPI-anchored protein At1g61900-like isoform X2 [Asparagus officinalis]
TRINITY_DN4843_c0_g2	1637	2696	1.64692	1.13053e-47	no	PREDICTED: nascent polypeptide-associated complex subunit beta-like [Daucus carota subsp. sativus]
TRINITY_DN6462_c0_g1	13711	24841	1.81176	0	no	cysteine proteinase 1-like, partial [Asparagus officinalis]
TRINITY_DN14049_c0_g2	37825	38988	1.03075	0.00335303	no	PREDICTED: probable mitochondrial saccharopine dehydrogenase-like oxidoreductase At5g39410 [Nicotiana tabacum]
TRINITY_DN11665_c0_g1	23470	20078	0.855475	9.55917e-104	no	chaperone [Agave tequilana]
TRINITY_DN653_c0_g1	9371	7859.9	0.838747	3.69466e-50	no	vacuolar-processing enzyme-like [Asparagus officinalis]
TRINITY_DN3164_c0_g1	4188	3595.9	0.85862	2.65485e-19	no	sulfate transporter 1.2-like [Asparagus officinalis]
TRINITY_DN9405_c0_g2	74	166.431	2.24907	1.55566e-08	up	novel
TRINITY_DN18843_c0_g1	430	914.23	2.12612	1.45737e-35	up	protein SEH1 isoform X1 [Phoenix dactylifera]
TRINITY_DN4243_c0_g2	6398	6000.6	0.937887	1.24313e-10	no	transmembrane 9 superfamily member 3 [Asparagus officinalis]
TRINITY_DN10062_c0_g1	1848	1088.6	0.589069	5.90477e-54	no	LOW QUALITY PROTEIN: uncharacterized protein LOC109839712 [Asparagus officinalis]
TRINITY_DN1127_c2_g1	1596	1845	1.15602	0.00613868	no	glutathione S-transferase zeta class-like isoform X2 [Asparagus officinalis]
TRINITY_DN5108_c1_g2	4423	6822.5	1.54251	3.52753e-89	no	probable linoleate 9S-lipoxygenase 4 [Asparagus officinalis]
TRINITY_DN5004_c0_g1	3664	2999.2	0.818559	1.21675e-24	no	putative cytochrome c oxidase subunit 5b-like [Asparagus officinalis]
TRINITY_DN9126_c0_g1	889	1025.9	1.15399	0.0448555	no	GDSL esterase/lipase APG-like [Asparagus officinalis]
TRINITY_DN3001_c0_g1	712	1125.7	1.58104	7.64039e-18	no	mitochondrial import receptor subunit TOM20-like [Asparagus officinalis]
TRINITY_DN10034_c0_g1	283	22.7987	0.0805608	1.14473e-59	down	poly [ADP-ribose] polymerase 1 isoform X1 [Asparagus officinalis]
TRINITY_DN8606_c0_g1	720	739.249	1.02674	0.632155	no	pyridoxine/pyridoxamine 5'-phosphate oxidase 2 [Asparagus officinalis]
TRINITY_DN31083_c0_g1	252	343.121	1.36159	0.0018127	no	2-oxoglutarate-dependent dioxygenase DAO-like isoform X1 [Ananas comosus]
TRINITY_DN7271_c0_g2	68	345.971	5.08781	2.597e-43	up	PREDICTED: cationic peroxidase 1-like [Elaeis guineensis]
TRINITY_DN12053_c0_g1	3144	1884.9	0.599523	6.02952e-86	no	3-hydroxyisobutyryl-CoA hydrolase-like protein 5 [Phoenix dactylifera]
TRINITY_DN2202_c0_g1	214	461.105	2.15469	2.77329e-19	up	uncharacterized protein LOC109839709 [Asparagus officinalis]
TRINITY_DN6606_c0_g1	645	3089.2	4.78946	0	up	glutathione S-transferase [Dracaena cambodiana]
TRINITY_DN19620_c0_g1	782	1256.2	1.60639	5.05103e-21	no	germin-like protein 2-4 [Asparagus officinalis]
TRINITY_DN3518_c0_g1	10855	25463	2.34574	0	up	6(G)-fructosyltransferase-like [Asparagus officinalis]
TRINITY_DN1177_c1_g1	2608	1544.6	0.592255	3.16442e-74	no	uncharacterized protein LOC109840312 [Asparagus officinalis]
TRINITY_DN10648_c0_g2	8	864.072	108.009	6.11265e-196	up	uncharacterized protein A4U43_C10F2590 [Asparagus officinalis]
TRINITY_DN15282_c0_g1	2497	3641	1.45815	1.12437e-36	no	PREDICTED: endonuclease 2 [Elaeis guineensis]
TRINITY_DN3054_c0_g1	13074	9992.7	0.764318	1.60698e-129	no	uncharacterized protein LOC100193874 [Zea mays]
TRINITY_DN5026_c0_g1	2751	2288.4	0.831843	7.13708e-17	no	outer envelope protein 61-like [Asparagus officinalis]
TRINITY_DN4674_c0_g1	1575	1358.2	0.862349	6.77799e-08	no	uncharacterized protein A4U43_C04F4060 [Asparagus officinalis]
TRINITY_DN6173_c0_g1	23008	33783	1.46832	0	no	probable aldehyde dehydrogenase, partial [Asparagus officinalis]
TRINITY_DN1904_c0_g1	3014	3629	1.20405	4.75899e-08	no	purple acid phosphatase 2 [Asparagus officinalis]
TRINITY_DN10862_c0_g1	812	541.47	0.666835	9.07487e-17	no	16.0 kDa heat shock protein, peroxisomal [Asparagus officinalis]
TRINITY_DN8237_c0_g2	874	658.884	0.753872	7.68622e-11	no	PREDICTED: ras-related protein RABA1f [Vitis vinifera]
TRINITY_DN7888_c0_g1	2893	3133.1	1.08299	0.272362	no	protease inhibitor/seed storage/lipid transfer protein, partial [Hyacinthus orientalis]
TRINITY_DN2661_c0_g1	6291	11578	1.84041	1.35051e-291	no	fructan:fructan 6G-fructosyltransferase [Agave tequilana]
TRINITY_DN2241_c0_g1	360	71.2461	0.197906	1.35844e-50	down	ABC transporter D family member 1 [Asparagus officinalis]
TRINITY_DN6066_c0_g2	404	467.374	1.15687	0.164588	no	PREDICTED: non-specific lipid-transfer protein-like protein At2g13820 isoform X2 [Musa acuminata subsp. malaccensis]
TRINITY_DN6120_c0_g1	3690	2799.7	0.758726	2.10913e-39	no	ATP sulfurylase 2 [Asparagus officinalis]
TRINITY_DN2331_c1_g1	32944	30353	0.921351	3.70749e-63	no	uncharacterized protein A4U43_C01F21500 [Asparagus officinalis]
TRINITY_DN59983_c0_g1	1197	1814.8	1.51612	4.0609e-23	no	cytochrome oxidase subunit 1-2 (mitochondrion) [Daucus carota]
TRINITY_DN18315_c1_g1	10814	8249.2	0.762826	1.17377e-108	no	uncharacterized protein LOC109824272 isoform X1 [Asparagus officinalis]
TRINITY_DN7032_c0_g1	2024	1886.6	0.932115	0.000141179	no	uncharacterized protein LOC109828041 [Asparagus officinalis]
TRINITY_DN6147_c0_g1	2658	2912.5	1.09575	0.135698	no	uncharacterized protein LOC109836833 [Asparagus officinalis]
TRINITY_DN3204_c0_g1	800	1055	1.31875	1.37717e-06	no	hypothetical protein BHE74_00016154 [Ensete ventricosum]
TRINITY_DN5948_c0_g1	8821	8473.7	0.960628	1.6948e-09	no	uncharacterized protein LOC109828911 [Asparagus officinalis]
TRINITY_DN11918_c0_g1	33361	29151	0.873805	7.47819e-120	no	mannose-6-phosphate isomerase 2-like isoform X2 [Asparagus officinalis]
TRINITY_DN10909_c0_g1	3577	4494.8	1.25658	2.28618e-15	no	PREDICTED: WD repeat-containing protein VIP3 [Musa acuminata subsp. malaccensis]
TRINITY_DN4099_c0_g1	876	1129.7	1.28961	6.01415e-06	no	lysophospholipid acyltransferase 1-like [Asparagus officinalis]
TRINITY_DN265_c1_g1	2259	2400.1	1.06246	0.754978	no	cleft lip and palate transmembrane protein 1 homolog isoform X1 [Asparagus officinalis]
TRINITY_DN4720_c0_g1	6482	3089.8	0.476674	1.37913e-307	down	lysine-specific demethylase JMJ703 isoform X3 [Asparagus officinalis]
TRINITY_DN8318_c0_g1	862	450.845	0.523022	4.68599e-35	no	PREDICTED: non-specific lipid-transfer protein-like protein At2g13820 [Ipomoea nil]
TRINITY_DN6070_c0_g1	1447	713.031	0.492765	1.21561e-65	down	chloroplast chlorophyll a/b-binding protein [Ophiopogon japonicus]
TRINITY_DN5128_c0_g3	1077	1169.6	1.08598	0.462089	no	dnaJ homolog subfamily B member 13-like isoform X1 [Asparagus officinalis]
TRINITY_DN7916_c0_g1	18773	20819	1.10899	2.31808e-07	no	beta-hexosaminidase 1 [Asparagus officinalis]
TRINITY_DN2109_c0_g1	10781	9541.3	0.885011	4.02993e-35	no	uncharacterized protein A4U43_C04F31420 [Asparagus officinalis]
TRINITY_DN3312_c0_g1	89936	91170	1.01372	8.07426e-16	no	LOW QUALITY PROTEIN: probable sucrose-phosphate synthase 1 [Asparagus officinalis]
TRINITY_DN6609_c0_g2	37931	28821	0.759827	0	no	LOW QUALITY PROTEIN: uncharacterized protein LOC109826844, partial [Asparagus officinalis]
TRINITY_DN10025_c0_g1	5090	4388.2	0.862122	2.61387e-22	no	rac-like GTP-binding protein 5 [Asparagus officinalis]
TRINITY_DN8727_c1_g1	10040	8892.7	0.885727	1.51348e-32	no	uncharacterized protein LOC109845036 [Asparagus officinalis]
TRINITY_DN2198_c0_g1	21260	19736	0.928316	3.63951e-37	no	probable protein phosphatase 2C 59 [Asparagus officinalis]
TRINITY_DN4133_c0_g1	637	667.433	1.04778	0.931301	no	splicing factor U2af small subunit B-like [Asparagus officinalis]
TRINITY_DN10872_c0_g1	320	66.6863	0.208395	1.35598e-43	down	uncharacterized protein LOC109827085 [Asparagus officinalis]
TRINITY_DN6223_c0_g1	40178	36723	0.914008	1.57574e-85	no	PREDICTED: 26S protease regulatory subunit 7-like [Daucus carota subsp. sativus]
TRINITY_DN16982_c0_g1	4965	7334.4	1.47722	2.68832e-77	no	mitochondrial outer membrane protein porin 6 [Asparagus officinalis]
TRINITY_DN488_c0_g1	603	876.042	1.45281	8.23091e-10	no	PREDICTED: probable thiamine biosynthetic bifunctional enzyme, chloroplastic [Elaeis guineensis]
TRINITY_DN19030_c0_g1	75514	57466	0.760998	0	no	glutathione S-transferase [Dracaena cambodiana]
TRINITY_DN4888_c0_g1	2280	1775.5	0.778728	1.11429e-21	no	signal recognition particle receptor subunit beta-like [Asparagus officinalis]
TRINITY_DN48175_c0_g1	18364	15732	0.856676	1.43847e-80	no	UPF0587 protein C1orf123 homolog [Asparagus officinalis]
TRINITY_DN29995_c0_g1	96	103.734	1.08057	0.854031	no	PREDICTED: lipid transfer protein EARLI 1-like [Camelina sativa]
TRINITY_DN38_c2_g1	36395	39108	1.07454	0.00495068	no	protein fluG [Asparagus officinalis]
TRINITY_DN64468_c0_g1	10083	6686.3	0.663126	7.42004e-193	no	dolichyl-diphosphooligosaccharide--protein glycosyltransferase 48 kDa subunit-like [Asparagus officinalis]
TRINITY_DN10501_c0_g1	926	778.577	0.840796	3.59158e-06	no	threonine--tRNA ligase, chloroplastic/mitochondrial 2 [Asparagus officinalis]
TRINITY_DN1841_c1_g1	6306	6516.5	1.03338	0.292028	no	uncharacterized protein A4U43_C04F26070 [Asparagus officinalis]
TRINITY_DN10545_c0_g1	1065	1290.4	1.21164	0.000666535	no	PREDICTED: mitoferrin [Elaeis guineensis]
TRINITY_DN19084_c1_g1	493	603.027	1.22318	0.0132394	no	ABC transporter I family member 6, chloroplastic-like [Asparagus officinalis]
TRINITY_DN320_c1_g1	27	308.353	11.4205	2.35394e-58	up	probably inactive leucine-rich repeat receptor-like protein kinase At3g28040 [Asparagus officinalis]
TRINITY_DN1433_c0_g1	613	1979.5	3.2292	1.55052e-152	up	uncharacterized protein LOC110103925 [Dendrobium catenatum]
TRINITY_DN131_c0_g1	0	216.588	NA	6.39196e-43	up	Phylloplanin [Dendrobium catenatum]
TRINITY_DN1864_c0_g1	752	567.119	0.754147	1.64599e-09	no	transcriptional corepressor LEUNIG isoform X1 [Asparagus officinalis]
TRINITY_DN2370_c0_g1	1720	1365.1	0.793663	5.2012e-15	no	mitogen-activated protein kinase kinase 5-like [Phoenix dactylifera]
TRINITY_DN13478_c0_g1	277	397.838	1.43624	6.27931e-05	no	PREDICTED: DNA polymerase delta catalytic subunit [Elaeis guineensis]
TRINITY_DN22_c1_g1	168	227.988	1.35707	0.0120094	no	peroxidase 4-like [Asparagus officinalis]
TRINITY_DN20507_c0_g1	35982	57799	1.60633	0	no	unknown protein, apparently related to the lectin, partial [Polygonatum multiflorum]
TRINITY_DN7621_c1_g1	98	247.936	2.52996	9.81796e-15	up	THO complex subunit 6 isoform X1 [Asparagus officinalis]
TRINITY_DN11820_c0_g1	2163	921.639	0.426093	1.12123e-127	down	BAG family molecular chaperone regulator 7 [Asparagus officinalis]
TRINITY_DN6406_c1_g1	727	1993.8	2.7425	4.61673e-122	up	uncharacterized acetyltransferase At3g50280-like [Phoenix dactylifera]
TRINITY_DN5336_c1_g2	3950	4947.9	1.25263	3.00631e-16	no	putative receptor-like protein kinase At4g00960 [Asparagus officinalis]
TRINITY_DN15827_c0_g1	26981	24587	0.911271	2.3371e-60	no	Methionine aminotransferase [Ananas comosus]
TRINITY_DN7075_c0_g1	2676	14192	5.30344	0	up	Clathrin light chain [Macleaya cordata]
TRINITY_DN893_c0_g2	3433	4231.4	1.23257	5.83579e-12	no	mitogen-activated protein kinase 5 [Asparagus officinalis]
TRINITY_DN4600_c0_g1	4216	5061.3	1.2005	2.77092e-10	no	PREDICTED: succinate dehydrogenase [ubiquinone] iron-sulfur subunit 1, mitochondrial [Elaeis guineensis]
TRINITY_DN370_c0_g1	28855	26103	0.904627	1.12065e-70	no	26S protease regulatory subunit 8 homolog A [Asparagus officinalis]
TRINITY_DN2326_c0_g1	3914	4972.4	1.27041	1.07925e-18	no	LOW QUALITY PROTEIN: probable L-ascorbate peroxidase 6, chloroplastic [Asparagus officinalis]
TRINITY_DN2142_c0_g1	1852	2055.3	1.10977	0.0996286	no	glutamyl-tRNA(Gln) amidotransferase subunit A, chloroplastic/mitochondrial isoform X1 [Phoenix dactylifera]
TRINITY_DN37095_c1_g1	2378	3207.2	1.3487	3.38757e-20	no	Venom phosphodiesterase 2 [Ananas comosus]
TRINITY_DN31735_c0_g1	686	756.918	1.10338	0.372911	no	PREDICTED: exosome complex component RRP42 [Elaeis guineensis]
TRINITY_DN3750_c0_g1	26562	24480	0.921617	4.61777e-51	no	probable 3-hydroxyisobutyrate dehydrogenase-like 1, mitochondrial [Dendrobium catenatum]
TRINITY_DN947_c2_g1	22703	28691	1.26375	1.21583e-94	no	probable cinnamyl alcohol dehydrogenase 1 isoform X1 [Asparagus officinalis]
TRINITY_DN7801_c0_g1	106	672.563	6.34493	1.04855e-95	up	uncharacterized protein A4U43_C01F21920 [Asparagus officinalis]
TRINITY_DN63160_c0_g1	744	296.384	0.398365	3.6167e-50	down	embryo yellow protein, partial [Yucca filamentosa]
TRINITY_DN8851_c0_g1	4151	3907.7	0.941388	5.16837e-07	no	ribokinase [Ananas comosus]
TRINITY_DN223_c0_g1	16724	13947	0.833951	3.17888e-92	no	beta-tubulin [Handroanthus impetiginosus]
TRINITY_DN1202_c0_g1	836	544.89	0.651782	1.25383e-18	no	PREDICTED: probable polyamine transporter At3g19553 isoform X1 [Musa acuminata subsp. malaccensis]
TRINITY_DN224_c0_g1	4852	7832.5	1.61428	1.52008e-124	no	hypothetical protein AXF42_Ash008463 [Apostasia shenzhenica]
TRINITY_DN15647_c0_g1	188	434.316	2.31019	5.70742e-21	up	PREDICTED: prostaglandin E synthase 2 [Elaeis guineensis]
TRINITY_DN9791_c0_g1	322	417.787	1.29748	0.00464792	no	probable E3 ubiquitin-protein ligase LUL4 [Asparagus officinalis]
TRINITY_DN28357_c0_g1	2412	1782.3	0.73893	4.18719e-30	no	LOW QUALITY PROTEIN: tubulin-folding cofactor D, partial [Asparagus officinalis]
TRINITY_DN5906_c0_g1	14902	13697	0.919138	1.71143e-30	no	PREDICTED: serine--tRNA ligase [Elaeis guineensis]
TRINITY_DN2381_c0_g1	9358	9201.6	0.983287	3.26792e-06	no	probable translation initiation factor eIF-2B subunit epsilon isoform X1 [Asparagus officinalis]
TRINITY_DN3154_c0_g1	4700	4747.3	1.01006	0.0440277	no	steroidal glycosyltransferase [Ornithogalum saundersiae]
TRINITY_DN10442_c0_g1	7719	7362.9	0.953867	1.36536e-09	no	peptide methionine sulfoxide reductase B5-like [Asparagus officinalis]
TRINITY_DN233_c0_g1	3236	5205	1.60847	3.46941e-82	no	vacuolar-sorting receptor 3-like [Asparagus officinalis]
TRINITY_DN30877_c1_g1	344	54.147	0.157404	1.48521e-55	down	poly(U)-specific endoribonuclease-B isoform X1 [Asparagus officinalis]
TRINITY_DN1396_c1_g1	26407	20355	0.770818	3.76879e-247	no	stromal 70 kDa heat shock-related protein, chloroplastic-like [Asparagus officinalis]
TRINITY_DN22591_c0_g1	3036	2650.4	0.872991	1.73633e-12	no	hypothetical protein B296_00010432, partial [Ensete ventricosum]
TRINITY_DN16351_c0_g1	3753	3215.2	0.856701	8.59412e-18	no	PREDICTED: uncharacterized protein LOC100252925 isoform X1 [Vitis vinifera]
TRINITY_DN6762_c0_g1	17906	20941	1.1695	4.28896e-25	no	5-methyltetrahydropteroyltriglutamate--homocysteine methyltransferase 2 [Asparagus officinalis]
TRINITY_DN32217_c0_g1	95658	118160	1.23523	9.09038e-298	no	22.0 kDa class IV heat shock protein-like [Asparagus officinalis]
TRINITY_DN9387_c0_g2	18782	13385	0.71265	1.24805e-264	no	glutamate--cysteine ligase, chloroplastic [Asparagus officinalis]
TRINITY_DN3114_c0_g1	1925	1772.6	0.920831	4.68608e-05	no	claspin [Asparagus officinalis]
TRINITY_DN18364_c0_g1	6398	5713.9	0.893076	1.45475e-19	no	PREDICTED: probable carboxylesterase 8 [Elaeis guineensis]
TRINITY_DN374_c0_g1	3965	6547.2	1.65125	2.72043e-114	no	clustered mitochondria protein-like [Asparagus officinalis]
TRINITY_DN5616_c0_g1	1184	1389.6	1.17365	0.00591202	no	hydroxymethylglutaryl-CoA lyase, mitochondrial isoform X2 [Asparagus officinalis]
TRINITY_DN2377_c0_g1	1819	1044.2	0.574052	4.37189e-57	no	LOW QUALITY PROTEIN: chromatin assembly factor 1 subunit A-B-like [Asparagus officinalis]
TRINITY_DN941_c0_g1	12	20.5189	1.70991	0.174236	no	RNA-binding protein 24-like isoform X3 [Asparagus officinalis]
TRINITY_DN6310_c0_g1	981	507.272	0.517097	1.11086e-40	no	PREDICTED: probable beta-D-xylosidase 2 [Elaeis guineensis]
TRINITY_DN16085_c0_g1	2279	2194.9	0.963098	0.00289926	no	vacuolar protein sorting-associated protein 18 homolog [Asparagus officinalis]
TRINITY_DN11858_c0_g1	2270	4415	1.94493	9.44422e-132	no	clavaminate synthase-like protein At3g21360 [Amborella trichopoda]
TRINITY_DN2038_c1_g1	3274	6027.4	1.84099	6.07025e-153	no	uncharacterized protein A4U43_C04F23360 [Asparagus officinalis]
TRINITY_DN3599_c0_g1	29134	28086	0.964028	5.80287e-26	no	PREDICTED: prohibitin-1, mitochondrial [Musa acuminata subsp. malaccensis]
TRINITY_DN1694_c0_g1	10227	7674.1	0.750376	1.60231e-112	no	AP-2 complex subunit alpha-2-like [Asparagus officinalis]
TRINITY_DN1335_c0_g1	261	904.54	3.46567	5.21445e-77	up	THO complex subunit 4A-like [Phoenix dactylifera]
TRINITY_DN23411_c0_g2	186	0	NA	2.80246e-39	down	PREDICTED: probable aquaporin TIP2-1 [Musa acuminata subsp. malaccensis]
TRINITY_DN4216_c0_g1	16075	13774	0.856858	1.27015e-70	no	acetyl-CoA acetyltransferase, cytosolic 1-like [Asparagus officinalis]
TRINITY_DN4564_c0_g1	1332	1268.8	0.952553	0.0107311	no	nuclear cap-binding protein subunit 1-like [Asparagus officinalis]
TRINITY_DN130798_c0_g1	14922	11374	0.76223	7.65112e-150	no	chloroplast 1-hydroxy-2-methyl-2-(E)-butenyl-4-diphosphate synthase [Narcissus tazetta]
TRINITY_DN1158_c2_g1	8060	12829	1.59169	5.06892e-191	no	ABC transporter G family member 39 [Asparagus officinalis]
TRINITY_DN757_c0_g1	134400	268680	1.99911	0	no	embryo-specific protein ATS3B-like [Asparagus officinalis]
TRINITY_DN30597_c0_g1	1729	1296.7	0.749971	1.66712e-20	no	putative 3,4-dihydroxy-2-butanone kinase isoform X1 [Asparagus officinalis]
TRINITY_DN14138_c0_g1	4649	6990.1	1.50357	9.36018e-81	no	thaumatin-like protein [Phoenix dactylifera]
TRINITY_DN679_c0_g1	4097	5544.7	1.35336	1.43907e-34	no	chalcone synthase [Clivia miniata]
TRINITY_DN1458_c2_g1	5553	6234.3	1.12269	0.000487616	no	phosphoglycerate kinase, chloroplastic [Asparagus officinalis]
TRINITY_DN8346_c0_g1	189	102.024	0.539812	2.59353e-08	no	splicing factor U2af large subunit B-like [Phoenix dactylifera]
TRINITY_DN2840_c1_g3	558	225.708	0.404494	3.35361e-37	down	zinc-finger homeodomain protein 6-like [Phoenix dactylifera]
TRINITY_DN1039_c0_g1	2096	1549.2	0.739122	2.41104e-26	no	AP-1 complex subunit mu-2-like [Asparagus officinalis]
TRINITY_DN65591_c0_g2	536	1139.9	2.12668	6.10964e-44	up	salicylic acid-binding protein 2 [Populus trichocarpa]
TRINITY_DN22258_c1_g1	3023	3684.8	1.21892	2.14164e-09	no	LOW QUALITY PROTEIN: probable glucan endo-1,3-beta-glucosidase A6 [Asparagus officinalis]
TRINITY_DN2463_c0_g1	1440	2208.1	1.5334	2.88891e-29	no	PREDICTED: uncharacterized protein LOC105049449 [Elaeis guineensis]
TRINITY_DN185_c0_g2	10092	7119.5	0.70546	8.13668e-150	no	sucrose nonfermenting 4-like protein isoform X2 [Asparagus officinalis]
TRINITY_DN4510_c0_g2	18693	16796	0.898518	2.49094e-50	no	serine-threonine kinase receptor-associated protein-like [Asparagus officinalis]
TRINITY_DN9497_c0_g2	2830	2724.5	0.962721	0.000858975	no	glucan endo-1,3-beta-glucosidase-like [Ananas comosus]
TRINITY_DN1584_c0_g1	202320	264540	1.30753	0	no	LOW QUALITY PROTEIN: aldehyde dehydrogenase family 2 member B7, mitochondrial-like [Asparagus officinalis]
TRINITY_DN14242_c0_g1	4754	4119.7	0.866576	5.2821e-20	no	RNA ligase/cyclic nucleotide phosphodiesterase family protein, partial [Yucca filamentosa]
TRINITY_DN219_c1_g1	3270	2866.9	0.876728	7.97153e-13	no	PREDICTED: peroxidase P7-like [Elaeis guineensis]
TRINITY_DN13575_c0_g1	3329	2689.7	0.80796	1.31196e-24	no	WD repeat-containing protein DWA2-like [Asparagus officinalis]
TRINITY_DN3256_c1_g1	460	251.926	0.547666	1.4924e-17	no	PREDICTED: LOW QUALITY PROTEIN: xyloglucan galactosyltransferase XLT2-like [Elaeis guineensis]
TRINITY_DN3075_c0_g2	906	780.857	0.861873	4.06004e-05	no	serine/threonine-protein kinase fray2 [Asparagus officinalis]
TRINITY_DN1039_c4_g1	1911	927.909	0.485562	9.55261e-89	down	novel
TRINITY_DN17861_c0_g1	7238	6791.2	0.93827	9.11382e-12	no	cytochrome b-c1 complex subunit Rieske-4, mitochondrial-like, partial [Asparagus officinalis]
TRINITY_DN2569_c1_g1	1455	1709.3	1.17478	0.00207599	no	type 1 ribosome-inactivating protein musarmin 1 [Muscari armeniacum]
TRINITY_DN2067_c0_g1	555	299.803	0.540186	1.55348e-21	no	uncharacterized protein LOC103709313 isoform X1 [Phoenix dactylifera]
TRINITY_DN2484_c0_g1	4666	4662.9	0.999336	0.0118371	no	target of Myb protein 1-like [Asparagus officinalis]
TRINITY_DN2304_c0_g1	536770	468790	0.873354	0	no	enolase [Asparagus officinalis]
TRINITY_DN111_c5_g1	1071	1393	1.30065	1.73448e-07	no	DNA-directed RNA polymerase V subunit 5C [Prunus avium]
TRINITY_DN2425_c2_g1	4451	3415.8	0.767423	2.63884e-44	no	pre-mRNA-processing factor 39 isoform X2 [Asparagus officinalis]
TRINITY_DN2621_c0_g1	70184	60687	0.864684	2.94274e-277	no	clathrin heavy chain 1-like isoform X1 [Asparagus officinalis]
TRINITY_DN4189_c0_g1	66477	58946	0.886713	7.17019e-203	no	hsp70-Hsp90 organizing protein 2-like [Asparagus officinalis]
TRINITY_DN2351_c0_g1	5197	4597.4	0.884626	7.60291e-18	no	LOW QUALITY PROTEIN: DEAD-box ATP-dependent RNA helicase 37-like [Asparagus officinalis]
TRINITY_DN12874_c0_g1	1100	1435.8	1.30527	7.0611e-08	no	uncharacterized protein LOC109849702 [Asparagus officinalis]
TRINITY_DN14841_c0_g1	1702	1956.7	1.14965	0.00783639	no	tetraspanin-8-like [Asparagus officinalis]
TRINITY_DN5621_c0_g2	453	473.644	1.04557	0.916602	no	PREDICTED: GPN-loop GTPase 1 isoform X1 [Elaeis guineensis]
TRINITY_DN6140_c0_g1	303	355.661	1.1738	0.163274	no	hypothetical protein B296_00008913 [Ensete ventricosum]
TRINITY_DN3216_c0_g1	22808	19445	0.852552	5.46164e-104	no	triosephosphate isomerase, cytosolic-like isoform X1 [Asparagus officinalis]
TRINITY_DN528_c0_g1	3938	6814.5	1.73045	3.53863e-141	no	LOW QUALITY PROTEIN: aspartyl protease family protein At5g10770-like [Asparagus officinalis]
TRINITY_DN5549_c0_g1	12535	21643	1.72661	0	no	hypothetical protein BHM03_00007919 [Ensete ventricosum]
TRINITY_DN46165_c0_g2	1541	1821.1	1.18177	0.000822165	no	heat shock 70 kDa protein, mitochondrial-like protein [Ornithogalum longebracteatum]
TRINITY_DN5386_c0_g1	49421	57835	1.17025	4.42692e-67	no	proteasome subunit alpha type-7 [Arachis duranensis]
TRINITY_DN3746_c0_g1	2100	2282.7	1.087	0.289947	no	UDP-xylose synthase [Ornithogalum longebracteatum]
TRINITY_DN5229_c0_g1	10179	13104	1.28736	9.02695e-53	no	PREDICTED: protein NUCLEAR FUSION DEFECTIVE 2 isoform X1 [Elaeis guineensis]
TRINITY_DN2994_c0_g1	433	673.133	1.55458	1.50574e-10	no	LOW QUALITY PROTEIN: cytosolic sulfotransferase 5-like [Asparagus officinalis]
TRINITY_DN1544_c0_g1	1154	1332	1.15425	0.0219575	no	chaperone protein dnaJ A6, chloroplastic-like [Asparagus officinalis]
TRINITY_DN771_c2_g2	56039	51898	0.926105	1.66576e-98	no	small heat shock protein, chloroplastic-like isoform X2 [Phoenix dactylifera]
TRINITY_DN10430_c0_g1	814	540.33	0.663796	4.45617e-17	no	rho GTPase-activating protein gacHH [Asparagus officinalis]
TRINITY_DN634_c3_g1	17534	20192	1.15159	3.2266e-18	no	protein BTR1-like [Asparagus officinalis]
TRINITY_DN656_c0_g1	20420	22279	1.09104	0.000227375	no	importin subunit beta-1-like [Asparagus officinalis]
TRINITY_DN16543_c0_g1	981	489.033	0.498505	5.16223e-44	down	LOW QUALITY PROTEIN: long chain acyl-CoA synthetase 1-like [Asparagus officinalis]
TRINITY_DN11253_c0_g1	4645	6038.8	1.30006	1.81246e-27	no	zingipain-2-like [Asparagus officinalis]
TRINITY_DN730_c0_g1	22167	23550	1.06239	0.331764	no	Dolichyl-diphosphooligosaccharide--protein glycosyltransferase subunit STT3B [Capsicum chinense]
TRINITY_DN7415_c0_g1	44147	42969	0.973316	4.72496e-31	no	FAM10 family protein At4g22670 [Asparagus officinalis]
TRINITY_DN17402_c0_g1	2744	2938.8	1.07099	0.518268	no	beta-ureidopropionase [Phoenix dactylifera]
TRINITY_DN42384_c0_g1	392	840.134	2.1432	2.1013e-33	up	PREDICTED: anthocyanidin 3-O-glucosyltransferase-like [Elaeis guineensis]
TRINITY_DN14430_c0_g1	8005	6616.8	0.826583	3.00716e-48	no	mannosyl-oligosaccharide glucosidase GCS1-like [Asparagus officinalis]
TRINITY_DN812_c0_g1	38	326.592	8.59453	2.30613e-55	up	uncharacterized protein A4U43_C05F18080 [Asparagus officinalis]
TRINITY_DN74875_c0_g2	1024	808.216	0.789273	7.98396e-10	no	CYFA0S05e01134g1_1 [Cyberlindnera fabianii]
TRINITY_DN5196_c0_g1	1266	2354.5	1.85979	9.1413e-63	no	remorin-like [Asparagus officinalis]
TRINITY_DN7832_c0_g2	10445	22933	2.1956	0	up	PREDICTED: scopoletin glucosyltransferase-like [Elaeis guineensis]
TRINITY_DN1101_c0_g1	14932	10821	0.724685	6.89342e-195	no	PREDICTED: probable mannose-1-phosphate guanylyltransferase 1 [Elaeis guineensis]
TRINITY_DN6352_c0_g1	1727	2099.8	1.21587	8.80605e-06	no	peroxidase 30-like [Asparagus officinalis]
TRINITY_DN3912_c0_g1	5550	10545	1.9	4.73804e-292	no	unnamed protein product, partial [Vitis vinifera]
TRINITY_DN722_c0_g1	23037	22727	0.986543	3.55389e-12	no	metacaspase-4-like [Asparagus officinalis]
TRINITY_DN2657_c0_g2	7	121.973	17.4248	7.44872e-27	up	beta-galactosidase isoform X1 [Asparagus officinalis]
TRINITY_DN943_c0_g1	4211	4705.7	1.11748	0.00489584	no	glyceraldehyde-3-phosphate dehydrogenase A, chloroplastic [Morus notabilis]
TRINITY_DN17617_c0_g1	193	774.018	4.01045	3.47141e-77	up	L-type lectin-domain containing receptor kinase IV.1-like isoform X1 [Asparagus officinalis]
TRINITY_DN6395_c0_g1	3020	2057	0.681126	2.40868e-53	no	protein YIF1B-like [Asparagus officinalis]
TRINITY_DN5462_c0_g1	23130	21824	0.943537	3.40194e-31	no	villin-5-like isoform X1 [Asparagus officinalis]
TRINITY_DN11710_c0_g2	1967	1911.7	0.971886	0.0127654	no	anthranilate synthase beta subunit 1, chloroplastic-like [Asparagus officinalis]
TRINITY_DN3621_c1_g1	160	364.78	2.27988	2.00279e-17	up	YTH domain-containing family protein 2-like [Phoenix dactylifera]
TRINITY_DN7260_c0_g1	2043	1754.9	0.858982	3.82202e-10	no	UPF0183 protein At3g51130-like isoform X2 [Asparagus officinalis]
TRINITY_DN2569_c0_g1	1889	2112.3	1.11821	0.0567038	no	PREDICTED: 60 kDa jasmonate-induced protein [Elaeis guineensis]
TRINITY_DN35501_c0_g1	4060	8194.4	2.01833	9.70474e-268	up	isoflavone reductase-like protein isoform X1 [Ananas comosus]
TRINITY_DN5612_c0_g3	40269	51706	1.28401	8.43536e-198	no	neutral ceramidase-like [Asparagus officinalis]
TRINITY_DN1440_c0_g1	1674	1238	0.739546	2.62587e-21	no	uncharacterized protein LOC109841376 [Asparagus officinalis]
TRINITY_DN2015_c1_g1	1307	1316.1	1.00696	0.254333	no	uncharacterized protein A4U43_C02F790 [Asparagus officinalis]
TRINITY_DN2121_c0_g1	307	208.039	0.67765	7.2982e-07	no	alpha-soluble NSF attachment protein-like [Asparagus officinalis]
TRINITY_DN2655_c1_g1	1032	591.628	0.573283	2.92179e-33	no	TBC1 domain family member 15 [Asparagus officinalis]
TRINITY_DN7770_c0_g1	3318	3030	0.913201	1.47274e-08	no	hypothetical protein CDL15_Pgr022460 [Punica granatum]
TRINITY_DN7753_c0_g1	3661	6812.8	1.86091	2.73481e-178	no	PREDICTED: UDP-glycosyltransferase 86A1 [Musa acuminata subsp. malaccensis]
TRINITY_DN553_c0_g1	3596	4160.8	1.15706	3.26499e-05	no	ras GTPase-activating protein-binding protein 1 [Asparagus officinalis]
TRINITY_DN3207_c2_g2	15070	13857	0.919509	1.18951e-30	no	NAD(P)H dehydrogenase (quinone) FQR1 [Asparagus officinalis]
TRINITY_DN2290_c1_g1	620	532.351	0.85863	0.000548823	no	putative transcription elongation factor SPT5 homolog 1 [Asparagus officinalis]
TRINITY_DN2068_c0_g1	268	115.134	0.429603	4.40383e-17	down	PREDICTED: protein OS-9 homolog [Elaeis guineensis]
TRINITY_DN1043_c0_g4	428	149.902	0.350238	3.04257e-35	down	uncharacterized protein A4U43_C08F32100 [Asparagus officinalis]
TRINITY_DN3946_c0_g1	27495	29098	1.0583	0.534456	no	probable inactive purple acid phosphatase 1 [Asparagus officinalis]
TRINITY_DN9405_c0_g1	389	250.786	0.644695	8.80303e-10	no	BURP domain-containing protein 12 [Apostasia shenzhenica]
TRINITY_DN19021_c0_g1	1049	1413.5	1.34747	1.12561e-09	no	ER membrane protein complex subunit 8/9 homolog, partial [Asparagus officinalis]
TRINITY_DN8405_c0_g1	2861	2765.5	0.96662	0.00135986	no	PREDICTED: uncharacterized protein LOC105050247 [Elaeis guineensis]
TRINITY_DN5358_c0_g1	18851	22583	1.19797	2.34599e-39	no	cycloartenol synthase [Asparagus racemosus]
TRINITY_DN43404_c0_g1	448	139.072	0.310429	2.14768e-42	down	light-regulated protein-like [Asparagus officinalis]
TRINITY_DN1023_c0_g2	44297	43947	0.992099	1.11106e-18	no	profilin-2 [Phalaenopsis equestris]
TRINITY_DN206507_c0_g1	192	45.5975	0.237487	2.27135e-24	down	hypothetical protein ACMD2_14070 [Ananas comosus]
TRINITY_DN7656_c0_g2	2727	2057	0.754309	1.76013e-30	no	uncharacterized protein A4U43_C03F5060 [Asparagus officinalis]
TRINITY_DN2192_c0_g1	11633	12617	1.08459	0.0205324	no	cysteine proteinase inhibitor 12-like, partial [Asparagus officinalis]
TRINITY_DN3339_c1_g1	5584	4192.7	0.750842	4.33178e-62	no	purple acid phosphatase 18-like [Asparagus officinalis]
TRINITY_DN4461_c3_g1	83	55.287	0.666108	0.00771149	no	uncharacterized protein LOC109823804 [Asparagus officinalis]
TRINITY_DN14606_c0_g3	760	1101.7	1.44961	7.77588e-12	no	4-coumarate--CoA ligase-like protein 7 [Cinnamomum micranthum f. kanehirae]
TRINITY_DN5786_c0_g1	1154	1298.4	1.12513	0.100105	no	23 kDa jasmonate-induced protein-like [Asparagus officinalis]
TRINITY_DN14512_c0_g1	13903	11532	0.829461	2.71116e-80	no	UER1 protein [Ornithogalum longebracteatum]
TRINITY_DN21693_c0_g1	87	597.327	6.86583	3.50783e-89	up	GDSL esterase/lipase At3g26430-like isoform X1 [Solanum lycopersicum]
TRINITY_DN8721_c0_g1	702	898.841	1.2804	9.56431e-05	no	isopentenyl-diphosphate Delta-isomerase I [Camellia sinensis]
TRINITY_DN19280_c0_g1	2324	1560.6	0.671515	8.59232e-44	no	uncharacterized protein LOC109829634 [Asparagus officinalis]
TRINITY_DN5600_c0_g1	4230	4429.8	1.04723	0.805525	no	reactive Intermediate Deaminase A, chloroplastic isoform X1 [Phoenix dactylifera]
TRINITY_DN3419_c2_g2	644	1461.4	2.26925	3.3363e-64	up	non-lysosomal glucosylceramidase-like [Asparagus officinalis]
TRINITY_DN4169_c0_g1	11029	12295	1.11479	1.2578e-05	no	imidazole glycerol phosphate synthase hisHF, chloroplastic isoform X2 [Asparagus officinalis]
TRINITY_DN1840_c2_g1	7552	8081	1.07005	0.309426	no	LOW QUALITY PROTEIN: protein CROWDED NUCLEI 4-like [Asparagus officinalis]
TRINITY_DN3847_c3_g1	36539	35567	0.973398	6.2214e-26	no	uncharacterized protein A4U43_C09F2180 [Asparagus officinalis]
TRINITY_DN249_c0_g1	854	2494.8	2.92131	2.14236e-167	up	germin-like protein subfamily 1 member 17 [Momordica charantia]
TRINITY_DN270221_c0_g1	123450	183110	1.48327	0	no	LOW QUALITY PROTEIN: peroxidase 12-like [Asparagus officinalis]
TRINITY_DN2226_c1_g1	39	80.9356	2.07527	0.000321268	up	uncharacterized protein A4U43_C08F5420 [Asparagus officinalis]
TRINITY_DN5076_c0_g1	2579	1654	0.641334	3.88206e-57	no	phenylalanine ammonia lyase 62 [Ornithogalum longebracteatum]
TRINITY_DN7444_c0_g1	1165	1110.9	0.953562	0.018206	no	uncharacterized protein A4U43_C01F29220 [Asparagus officinalis]
TRINITY_DN3620_c0_g1	7577	5349.7	0.706045	1.46495e-112	no	sulfite oxidase [Asparagus officinalis]
TRINITY_DN33_c0_g1	477	599.037	1.25584	0.00392948	no	novel
TRINITY_DN4246_c0_g1	2372	3026	1.27572	2.05262e-12	no	Peroxidase 5 [Apostasia shenzhenica]
TRINITY_DN1255_c0_g1	347	226.847	0.653739	1.65635e-08	no	translation initiation factor eIF-2B subunit delta-like [Asparagus officinalis]
TRINITY_DN305_c0_g1	159	74.0959	0.466012	1.91447e-09	down	aspartic proteinase NANA, chloroplast-like [Phoenix dactylifera]
TRINITY_DN2568_c0_g1	378	459.965	1.21684	0.0365006	no	coatomer subunit beta'-1-like isoform X1 [Phoenix dactylifera]
TRINITY_DN15293_c0_g1	1971	5105.8	2.59046	1.02543e-281	up	Aldehyde dehydrogenase [Fusarium sp. AF-8]
TRINITY_DN3906_c0_g1	25413	22949	0.903042	8.07998e-64	no	T-complex protein 1 subunit alpha-like [Hevea brasiliensis]
TRINITY_DN4536_c1_g1	268	18.239	0.068056	5.36729e-59	down	uncharacterized protein A4U43_C04F24500 [Asparagus officinalis]
TRINITY_DN9789_c0_g1	0	172.131	NA	1.06009e-35	up	novel
TRINITY_DN3175_c0_g1	10577	9092.1	0.85961	9.37209e-46	no	pyrophosphate-energized vacuolar membrane proton pump-like [Phalaenopsis equestris]
TRINITY_DN2745_c0_g1	2189	1357.1	0.619963	1.64206e-54	no	PREDICTED: 40S ribosomal protein S16-like [Elaeis guineensis]
TRINITY_DN1972_c0_g1	27664	26670	0.964069	1.03119e-24	no	26S proteasome non-ATPase regulatory subunit 4 homolog [Asparagus officinalis]
TRINITY_DN10235_c1_g1	81005	71470	0.882291	1.33522e-260	no	LOW QUALITY PROTEIN: betaine aldehyde dehydrogenase 1, chloroplastic-like [Asparagus officinalis]
TRINITY_DN793_c0_g1	1059	797.956	0.7535	7.395e-13	no	PREDICTED: protein GDAP2 homolog [Elaeis guineensis]
TRINITY_DN7884_c1_g1	1214	1728.7	1.42397	4.31267e-16	no	uncharacterized protein A4U43_C02F18360 [Asparagus officinalis]
TRINITY_DN7500_c0_g1	74970	83144	1.10903	4.28823e-25	no	aminopeptidase M1-like [Asparagus officinalis]
TRINITY_DN15343_c0_g1	2489	2338.6	0.939574	7.74175e-05	no	PREDICTED: probable carboxylesterase 8 [Elaeis guineensis]
TRINITY_DN12629_c0_g1	12915	11474	0.888424	4.71946e-40	no	LOW QUALITY PROTEIN: proteasome activator subunit 4 [Asparagus officinalis]
TRINITY_DN1369_c0_g2	2493	3026	1.2138	1.3293e-07	no	protein EXPORTIN 1A [Asparagus officinalis]
TRINITY_DN16187_c0_g1	506	80.3656	0.158825	1.86756e-80	down	scopoletin glucosyltransferase-like [Asparagus officinalis]
TRINITY_DN3575_c0_g1	885	1133.7	1.28102	1.12413e-05	no	PREDICTED: protoporphyrinogen oxidase, chloroplastic [Musa acuminata subsp. malaccensis]
TRINITY_DN552_c0_g1	102230	119140	1.16541	3.32122e-126	no	PREDICTED: quinone oxidoreductase PIG3 [Elaeis guineensis]
TRINITY_DN67212_c0_g1	633	997.445	1.57574	9.00176e-16	no	uncharacterized protein A4U43_C06F5370 [Asparagus officinalis]
TRINITY_DN7320_c0_g1	23293	19185	0.823638	1.30661e-140	no	PREDICTED: vicilin-like seed storage protein At2g28490 [Lupinus angustifolius]
TRINITY_DN2357_c0_g1	121620	171120	1.40701	0	no	alcohol dehydrogenase 1 [Asparagus officinalis]
TRINITY_DN3364_c0_g1	184	221.718	1.20499	0.174731	no	uncharacterized protein LOC109822575 [Asparagus officinalis]
TRINITY_DN5576_c0_g1	218850	192080	0.877679	0	no	18.1 kDa class I heat shock protein-like isoform X1 [Asparagus officinalis]
TRINITY_DN3982_c0_g1	37235	46041	1.2365	1.36202e-118	no	peroxidase 12-like [Ananas comosus]
TRINITY_DN6763_c0_g1	886	692.512	0.781616	3.74181e-09	no	LOW QUALITY PROTEIN: long-chain-alcohol oxidase FAO1-like [Asparagus officinalis]
TRINITY_DN1349_c0_g2	13765	15521	1.12757	4.41242e-09	no	PREDICTED: protein HOTHEAD-like [Elaeis guineensis]
TRINITY_DN2536_c0_g1	1838	1398.1	0.760664	3.48331e-20	no	translocon-associated protein subunit alpha-like [Asparagus officinalis]
TRINITY_DN6161_c0_g1	14598	18314	1.25456	1.23465e-56	no	pyridoxine/pyridoxamine 5'-phosphate oxidase 1, chloroplastic isoform X1 [Asparagus officinalis]
TRINITY_DN78672_c0_g1	27709	20084	0.724819	0	no	probable N-acetyl-gamma-glutamyl-phosphate reductase, chloroplastic isoform X1 [Asparagus officinalis]
TRINITY_DN847_c0_g1	565	189.8	0.335928	2.1182e-48	down	RNA polymerase II subunit 5-mediating protein homolog isoform X2 [Asparagus officinalis]
TRINITY_DN14926_c0_g1	461	119.124	0.258402	3.15027e-52	down	uncharacterized protein LOC113852726 [Abrus precatorius]
TRINITY_DN7141_c0_g1	21944	26883	1.22507	1.15917e-62	no	carrier protein [Artemisia annua]
TRINITY_DN1405_c0_g1	10613	14507	1.36691	4.92161e-94	no	dehydrogenase/reductase SDR family member 7-like [Asparagus officinalis]
TRINITY_DN3639_c0_g1	2441	2799.7	1.14695	0.00195129	no	ATP-citrate synthase alpha chain protein 2 isoform X2 [Ananas comosus]
TRINITY_DN4234_c0_g1	22831	15648	0.685384	0	no	glutamate synthase 1 [NADH], chloroplastic isoform X2 [Asparagus officinalis]
TRINITY_DN22492_c0_g1	21207	22549	1.06328	0.299646	no	NADH--cytochrome b5 reductase 1 isoform X2 [Asparagus officinalis]
TRINITY_DN1871_c1_g1	472	1029.4	2.18093	4.06084e-42	up	pto-interacting protein 1-like isoform X1 [Asparagus officinalis]
TRINITY_DN12067_c0_g1	641	792.256	1.23597	0.00245771	no	endonuclease 2 [Dendrobium catenatum]
TRINITY_DN3787_c1_g1	13038	18933	1.45214	8.396e-179	no	hypothetical protein JCGZ_15866 [Jatropha curcas]
TRINITY_DN12382_c0_g1	554	823.605	1.48665	2.25451e-10	no	heterogeneous nuclear ribonucleoprotein Q-like [Asparagus officinalis]
TRINITY_DN1642_c0_g1	927	4777.5	5.15372	0	up	novel
TRINITY_DN4191_c0_g1	268	563.129	2.10123	5.78915e-22	up	zinc finger CCCH domain-containing protein 53-like [Phalaenopsis equestris]
TRINITY_DN817_c0_g1	6987	6307.3	0.902719	7.86022e-19	no	chloroplast small heat shock protein [Agave americana]
TRINITY_DN13837_c0_g1	12863	14341	1.1149	2.29927e-06	no	late embryogenesis abundant protein D-29-like [Ananas comosus]
TRINITY_DN20311_c1_g1	317	267.885	0.845064	0.00796742	no	PREDICTED: S-adenosyl-L-methionine-dependent tRNA 4-demethylwyosine synthase [Elaeis guineensis]
TRINITY_DN298_c0_g2	127	188.66	1.48551	0.00244894	no	4-coumarate--CoA ligase-like 9 isoform X1 [Asparagus officinalis]
TRINITY_DN28298_c0_g1	480	1163.3	2.42354	1.86591e-58	up	putative cytochrome c oxidase subunit 5b-like [Asparagus officinalis]
TRINITY_DN5672_c0_g1	923	706.761	0.765722	1.56225e-10	no	PREDICTED: oleosin 1 [Juglans regia]
TRINITY_DN501_c0_g2	7195	8298.2	1.15333	1.4238e-08	no	trans-resveratrol di-O-methyltransferase-like [Asparagus officinalis]
TRINITY_DN15718_c0_g1	407	311.203	0.764626	1.98215e-05	no	acyl carrier protein 1, mitochondrial-like [Asparagus officinalis]
TRINITY_DN3744_c0_g2	10975	8511.3	0.775517	3.03506e-100	no	Ribosomal protein S8 [Macleaya cordata]
TRINITY_DN3172_c0_g1	4724	4746.1	1.00468	0.0228192	no	LOW QUALITY PROTEIN: uncharacterized protein LOC109837428 [Asparagus officinalis]
TRINITY_DN74421_c0_g1	140	426.337	3.04526	7.84074e-32	up	uncharacterized protein A4U43_C07F17750 [Asparagus officinalis]
TRINITY_DN474492_c0_g1	241	184.67	0.766265	0.00110179	no	60S ribosomal protein L37 [Colletotrichum orchidophilum]
TRINITY_DN6434_c0_g1	2187	1731	0.791495	5.61256e-19	no	LOW QUALITY PROTEIN: calcium-dependent protein kinase 1-like [Asparagus officinalis]
TRINITY_DN6304_c0_g1	1037	1646.1	1.58737	8.89689e-26	no	PREDICTED: probable tRNA N6-adenosine threonylcarbamoyltransferase [Elaeis guineensis]
TRINITY_DN47_c1_g1	1515	2752.4	1.81677	4.29667e-68	no	PREDICTED: cysteine-rich repeat secretory protein 12 [Musa acuminata subsp. malaccensis]
TRINITY_DN39657_c0_g1	835	413.797	0.495566	3.47497e-38	down	Vacuolar protease A [Fusarium sp. AF-12]
TRINITY_DN9069_c0_g1	75758	77150	1.01837	7.8875e-11	no	uncharacterized protein A4U43_C10F5200 [Asparagus officinalis]
TRINITY_DN11883_c0_g1	0	0	NA	NA	no	PREDICTED: expansin-like B1 [Elaeis guineensis]
TRINITY_DN5185_c0_g1	35	196.639	5.61826	3.96888e-27	up	PREDICTED: ferredoxin-thioredoxin reductase, variable chain-like [Musa acuminata subsp. malaccensis]
TRINITY_DN2834_c0_g1	1550	1575.4	1.01639	0.325219	no	PREDICTED: probable indole-3-acetic acid-amido synthetase GH3.8 [Elaeis guineensis]
TRINITY_DN50272_c1_g1	234	375.609	1.60517	2.80434e-07	no	patellin-6-like [Phoenix dactylifera]
TRINITY_DN3861_c4_g1	0	30.2083	NA	1.63904e-08	up	peptidyl-prolyl cis-trans isomerase CYP28, chloroplastic, partial [Asparagus officinalis]
TRINITY_DN3608_c0_g1	37676	31421	0.833979	2.88552e-205	no	pyruvate dehydrogenase E1 component subunit alpha-3, chloroplastic [Ananas comosus]
TRINITY_DN2373_c0_g1	1681	853.813	0.50792	3.32828e-71	no	proton pump-interactor 1 [Asparagus officinalis]
TRINITY_DN3010_c1_g1	6720	7218.1	1.07412	0.236404	no	elicitor-responsive protein 3-like [Asparagus officinalis]
TRINITY_DN16430_c0_g1	4555	3419.2	0.750648	4.75084e-51	no	serine/arginine-rich splicing factor SR34A-like isoform X1 [Asparagus officinalis]
TRINITY_DN1547_c0_g2	4403	5381.1	1.22214	1.83656e-13	no	glycine-rich RNA-binding protein 3, mitochondrial-like [Asparagus officinalis]
TRINITY_DN1555_c0_g1	532	282.135	0.530328	1.35815e-21	no	uncharacterized protein slp1 [Asparagus officinalis]
TRINITY_DN517840_c0_g1	2091	1256.8	0.601052	2.39475e-57	no	translation protein [Trichoderma citrinoviride]
TRINITY_DN3636_c1_g1	9346	11091	1.18671	1.28046e-17	no	importin subunit alpha-2-like [Asparagus officinalis]
TRINITY_DN4947_c0_g1	30506	29035	0.95178	8.11908e-35	no	PREDICTED: monothiol glutaredoxin-S11 [Elaeis guineensis]
TRINITY_DN4971_c0_g1	59291	50680	0.854767	4.62879e-261	no	allene oxide cyclase, chloroplastic-like [Asparagus officinalis]
TRINITY_DN6565_c0_g1	20704	21916	1.05854	0.573928	no	ERBB-3 BINDING PROTEIN 1-like [Asparagus officinalis]
TRINITY_DN726_c0_g1	15	229.697	15.3132	1.10297e-47	up	PREDICTED: uncharacterized protein LOC105053194 [Elaeis guineensis]
TRINITY_DN3932_c0_g1	229	230.837	1.00802	0.641238	no	cell division control protein 2 homolog A [Asparagus officinalis]
TRINITY_DN1232_c3_g1	3499	3035.7	0.867591	5.63795e-15	no	methyl-CpG-binding domain-containing protein 11-like isoform X4 [Asparagus officinalis]
TRINITY_DN6975_c0_g1	573	0	NA	1.07762e-94	down	probable serine/threonine-protein kinase PBL19 [Asparagus officinalis]
TRINITY_DN9228_c0_g1	187	214.308	1.14603	0.395785	no	digalactosyldiacylglycerol synthase 2, chloroplastic-like [Ananas comosus]
TRINITY_DN3327_c0_g1	2621	2975.8	1.13537	0.0047676	no	BUD13 homolog, partial [Asparagus officinalis]
TRINITY_DN8789_c0_g1	1980	1874.6	0.946768	0.000984202	no	PREDICTED: glutathione S-transferase U17-like [Elaeis guineensis]
TRINITY_DN14984_c0_g1	1057	921.069	0.8714	2.65898e-05	no	uncharacterized protein LOC110097920 [Dendrobium catenatum]
TRINITY_DN17873_c0_g1	157	186.38	1.18713	0.266622	no	1-aminocyclopropane-1-carboxylate oxidase-like [Asparagus officinalis]
TRINITY_DN4396_c0_g1	12205	8750.2	0.716936	5.59886e-168	no	60S ribosomal protein L3 [Ornithogalum longebracteatum]
TRINITY_DN10409_c0_g1	4526	6749	1.49116	7.77271e-75	no	ABC transporter G family member 36-like isoform X2 [Asparagus officinalis]
TRINITY_DN4733_c0_g1	6121	4561.5	0.745221	1.35777e-70	no	V-type proton ATPase subunit E-like [Asparagus officinalis]
TRINITY_DN4230_c0_g1	449	524.941	1.16913	0.102386	no	BAG family molecular chaperone regulator 4 [Phoenix dactylifera]
TRINITY_DN165_c0_g1	134820	368460	2.73298	0	up	major allergen Pru ar 1-like [Asparagus officinalis]
TRINITY_DN57433_c0_g1	1212	1573.7	1.29843	3.55141e-08	no	short-chain dehydrogenase reductase 3b-like [Phoenix dactylifera]
TRINITY_DN2977_c0_g2	22896	23857	1.04197	0.264062	no	citrate synthase 4, mitochondrial-like [Asparagus officinalis]
TRINITY_DN3007_c0_g1	21551	32200	1.49413	0	no	serine carboxypeptidase-like 18 isoform X2 [Asparagus officinalis]
TRINITY_DN8895_c0_g2	2436	2407.5	0.9883	0.0278062	no	PREDICTED: ER membrane protein complex subunit 8/9 homolog [Musa acuminata subsp. malaccensis]
TRINITY_DN10260_c0_g2	1157	1268.8	1.09663	0.315219	no	Protein arg-6, mitochondrial [Fusarium sp. AF-6]
TRINITY_DN9_c0_g4	20494	34623	1.68942	0	no	elongation factor 1 alpha subunit [Cinnamomum micranthum f. kanehirae]
TRINITY_DN4318_c0_g1	81	306.643	3.78572	6.42307e-30	up	multiple organellar RNA editing factor 9, chloroplastic [Asparagus officinalis]
TRINITY_DN2198_c1_g3	25719	26771	1.0409	0.193257	no	PREDICTED: 40S ribosomal protein S27-2 [Nelumbo nucifera]
TRINITY_DN8736_c0_g1	273	250.786	0.918631	0.118894	no	ubiquitin-like modifier-activating enzyme atg7 [Asparagus officinalis]
TRINITY_DN1106_c0_g1	1129	1112.6	0.985474	0.117711	no	tetratricopeptide repeat protein 1-like protein [Ornithogalum longebracteatum]
TRINITY_DN251_c0_g1	306	314.053	1.02632	0.751152	no	protein transport protein SEC16B homolog [Asparagus officinalis]
TRINITY_DN19239_c0_g1	44573	58436	1.31102	2.7368e-269	no	monodehydroascorbate reductase-like [Asparagus officinalis]
TRINITY_DN21612_c0_g1	6929	6135.1	0.885424	4.72444e-23	no	argininosuccinate lyase, chloroplastic [Asparagus officinalis]
TRINITY_DN4048_c0_g1	24629	22062	0.895773	3.93267e-68	no	PREDICTED: phospholipase A-2-activating protein isoform X1 [Elaeis guineensis]
TRINITY_DN7859_c0_g1	3142	7311	2.32686	0	up	probable aldo-keto reductase 1 [Ananas comosus]
TRINITY_DN2500_c1_g2	8355	8437.8	1.00991	0.00704227	no	ferritin [Lycoris aurea]
TRINITY_DN12267_c0_g1	647	222.858	0.344448	1.70729e-53	down	transmembrane 9 superfamily member 11-like [Asparagus officinalis]
TRINITY_DN48758_c0_g2	1616	2514.1	1.55575	2.62456e-35	no	uncharacterized protein LOC109830191 [Asparagus officinalis]
TRINITY_DN1227_c0_g1	9874	12631	1.27922	5.00987e-48	no	fructose-bisphosphate aldolase, chloroplastic [Asparagus officinalis]
TRINITY_DN1310_c0_g1	18014	19442	1.07927	0.0162236	no	uncharacterized protein A4U43_C05F5350 [Asparagus officinalis]
TRINITY_DN5411_c0_g1	106980	142200	1.32922	0	no	early nodulin-like protein 1, partial [Asparagus officinalis]
TRINITY_DN4621_c0_g1	1963	2242.8	1.14254	0.00804346	no	cell wall integrity protein scw1 isoform X2 [Asparagus officinalis]
TRINITY_DN1242_c0_g2	36431	45725	1.25511	2.81745e-139	no	L-ascorbate peroxidase 2, cytosolic [Asparagus officinalis]
TRINITY_DN202_c0_g1	54318	47847	0.880868	2.05313e-178	no	PREDICTED: aquaporin TIP3-1-like [Musa acuminata subsp. malaccensis]
TRINITY_DN18227_c0_g1	5407	5244.3	0.969909	2.31802e-05	no	glyoxysomal fatty acid beta-oxidation multifunctional protein MFP-a-like isoform X2 [Asparagus officinalis]
TRINITY_DN7725_c0_g1	1567	848.683	0.541598	2.30077e-57	no	syntaxin-81 isoform X1 [Asparagus officinalis]
TRINITY_DN28317_c0_g2	751	583.078	0.776402	3.0207e-08	no	replication protein A 70 kDa DNA-binding subunit B [Asparagus officinalis]
TRINITY_DN1660_c0_g1	481	661.164	1.37456	7.49974e-06	no	serine hydroxymethyltransferase 7 isoform X1 [Asparagus officinalis]
TRINITY_DN10948_c0_g1	12338	12941	1.04887	0.766996	no	uncharacterized protein LOC109823438 [Asparagus officinalis]
TRINITY_DN3198_c0_g1	6297	3928.8	0.623916	4.0456e-150	no	PREDICTED: calmodulin-like [Nelumbo nucifera]
TRINITY_DN12954_c1_g1	4597	7297.9	1.58754	2.6183e-108	no	serine carboxypeptidase-like 34 [Asparagus officinalis]
TRINITY_DN6291_c0_g1	278	284.414	1.02307	0.73419	no	E3 ubiquitin-protein ligase KEG [Asparagus officinalis]
TRINITY_DN633_c0_g1	579	612.716	1.05823	0.929084	no	PREDICTED: ABC transporter C family member 14-like [Elaeis guineensis]
TRINITY_DN5801_c0_g1	36715	49851	1.35778	2.53e-303	no	PREDICTED: probable cytosolic oligopeptidase A [Elaeis guineensis]
TRINITY_DN118711_c0_g1	7141	20200	2.82874	0	up	trans-resveratrol di-O-methyltransferase-like [Asparagus officinalis]
TRINITY_DN29102_c0_g2	17881	16093	0.900006	2.70918e-47	no	tryptophan--tRNA ligase, cytoplasmic [Asparagus officinalis]
TRINITY_DN6682_c0_g1	24	87.2052	3.63355	3.11093e-09	up	PREDICTED: uncharacterized protein LOC105032024 [Elaeis guineensis]
TRINITY_DN9550_c0_g1	2924	3603.3	1.23232	2.23299e-10	no	uncharacterized protein A4U43_C07F16840 [Asparagus officinalis]
TRINITY_DN90081_c0_g2	569	527.221	0.926575	0.0345427	no	Superoxide dismutase [Cu-Zn] [Fusarium sp. AF-12]
TRINITY_DN11967_c1_g1	3146	2370.5	0.753497	4.21197e-35	no	Elongation factor 2 [Apostasia shenzhenica]
TRINITY_DN10082_c0_g2	1533	4046.2	2.6394	7.53599e-231	up	PI-PLC X domain-containing protein At5g67130 [Asparagus officinalis]
TRINITY_DN220_c1_g1	1518	1569.1	1.03366	0.610461	no	AT-hook motif nuclear-localized protein 10-like isoform X1 [Durio zibethinus]
TRINITY_DN3739_c0_g1	22285	18624	0.835719	3.35769e-120	no	universal stress protein PHOS34-like [Asparagus officinalis]
TRINITY_DN6853_c1_g1	3622	4161.9	1.14906	0.000115219	no	uncharacterized protein LOC109833429 [Asparagus officinalis]
TRINITY_DN4132_c0_g1	687	662.874	0.964882	0.109174	no	LOW QUALITY PROTEIN: 3-oxoacyl-[acyl-carrier-protein] synthase I, chloroplastic-like [Asparagus officinalis]
TRINITY_DN3005_c0_g1	1352	726.71	0.537507	1.17898e-50	no	26S proteasome non-ATPase regulatory subunit 9 [Asparagus officinalis]
TRINITY_DN21074_c1_g1	7757	6478.8	0.83522	3.09987e-43	no	LOW QUALITY PROTEIN: IAA-leucine resistant 2 [Spinacia oleracea]
TRINITY_DN2112_c0_g1	1435	1697.9	1.18321	0.00110186	no	uncharacterized protein LOC109833768 isoform X1 [Asparagus officinalis]
TRINITY_DN7872_c0_g1	2738	3774.9	1.37871	2.91471e-27	no	protein trichome birefringence-like 26 [Ananas comosus]
TRINITY_DN1005_c1_g2	113	266.175	2.35553	6.35791e-14	up	LOW QUALITY PROTEIN: beta-fructofuranosidase, insoluble isoenzyme 4-like [Asparagus officinalis]
TRINITY_DN1795_c0_g2	41754	41656	0.997653	7.75076e-15	no	methylmalonate-semialdehyde dehydrogenase [acylating], mitochondrial-like [Asparagus officinalis]
TRINITY_DN4538_c1_g1	1743	1650.1	0.946701	0.00197805	no	LOW QUALITY PROTEIN: F-box protein PP2-B10-like [Asparagus officinalis]
TRINITY_DN16030_c0_g1	897	1259.1	1.40368	3.31241e-11	no	LOW QUALITY PROTEIN: acyl-coenzyme A oxidase 2, peroxisomal [Asparagus officinalis]
TRINITY_DN15275_c0_g1	7149	6887.5	0.963421	1.47591e-07	no	oral cancer-overexpressed protein 1 homolog isoform X3 [Asparagus officinalis]
TRINITY_DN1306_c0_g1	1539	1749.2	1.13658	0.0282453	no	hypothetical protein AQUCO_03100093v1 [Aquilegia coerulea]
TRINITY_DN14049_c0_g1	63317	64914	1.02522	1.99795e-06	no	PREDICTED: probable mitochondrial saccharopine dehydrogenase-like oxidoreductase At5g39410 [Elaeis guineensis]
TRINITY_DN1816_c0_g2	36186	36510	1.00895	9.70073e-09	no	synaptotagmin-2-like [Asparagus officinalis]
TRINITY_DN9572_c1_g1	445	797.386	1.79188	4.32026e-20	no	thioredoxin-like protein Clot [Asparagus officinalis]
TRINITY_DN322_c0_g1	17951	13974	0.778452	4.59974e-159	no	molybdopterin biosynthesis protein CNX1, partial [Asparagus officinalis]
TRINITY_DN3395_c2_g1	318	372.76	1.1722	0.158574	no	putative nucleotide-binding alpha-beta plait domain-containing protein [Rosa chinensis]
TRINITY_DN10372_c0_g1	64059	77414	1.20848	7.15313e-148	no	monodehydroascorbate reductase-like [Asparagus officinalis]
TRINITY_DN8624_c0_g1	25246	11729	0.464588	0	down	LOW QUALITY PROTEIN: pentatricopeptide repeat-containing protein At5g04810, chloroplastic, partial [Phoenix dactylifera]
TRINITY_DN3337_c1_g1	1798	1829	1.01724	0.300905	no	GTP-binding protein SAR1A [Cucurbita moschata]
TRINITY_DN8541_c0_g2	732	1082.9	1.47937	7.04653e-13	no	ubiquitin carboxyl-terminal hydrolase 3-like [Asparagus officinalis]
TRINITY_DN2997_c0_g1	2800	3369.1	1.20325	1.64253e-07	no	synaptotagmin-5-like [Asparagus officinalis]
TRINITY_DN9536_c0_g1	19148	19508	1.0188	0.00125086	no	putrescine hydroxycinnamoyltransferase 1-like [Phoenix dactylifera]
TRINITY_DN9412_c0_g3	2729	2403.6	0.880762	1.70703e-10	no	4-hydroxy-tetrahydrodipicolinate reductase 1, chloroplastic-like [Asparagus officinalis]
TRINITY_DN1292_c0_g4	1092	882.312	0.807978	4.51019e-09	no	LOW QUALITY PROTEIN: importin-13 [Asparagus officinalis]
TRINITY_DN104_c3_g1	48330	41809	0.865073	1.04967e-190	no	DEAD-box ATP-dependent RNA helicase 38-like [Asparagus officinalis]
TRINITY_DN2551_c0_g3	1375	1569.1	1.14116	0.0289035	no	mitochondrial uncoupling protein 1-like [Asparagus officinalis]
TRINITY_DN3135_c0_g1	5977	4617.3	0.772511	1.05383e-56	no	V-type proton ATPase subunit a2-like [Asparagus officinalis]
TRINITY_DN7797_c0_g2	26116	32464	1.24307	1.86455e-89	no	uncharacterized protein A4U43_C07F32480 [Asparagus officinalis]
TRINITY_DN5862_c0_g1	9767	11412	1.16842	3.63583e-14	no	uncharacterized protein LOC109832759 isoform X1 [Asparagus officinalis]
TRINITY_DN8948_c0_g1	18705	15929	0.85159	1.79011e-86	no	PREDICTED: uncharacterized protein LOC105057684 [Elaeis guineensis]
TRINITY_DN2528_c0_g1	2256	2363.7	1.04774	0.870184	no	ER membrane protein complex subunit 3 [Asparagus officinalis]
TRINITY_DN254762_c0_g1	2394	3658.6	1.52824	1.25846e-46	no	uncharacterized protein LOC109826154 isoform X1 [Asparagus officinalis]
TRINITY_DN3032_c1_g2	643	418.357	0.650633	9.09958e-15	no	PREDICTED: heat stress transcription factor B-2c-like [Elaeis guineensis]
TRINITY_DN3673_c0_g1	846	402.968	0.476321	7.55855e-42	down	ADP-ribosylation factor GTPase-activating protein AGD7 [Asparagus officinalis]
TRINITY_DN20003_c0_g1	498	371.05	0.74508	3.99656e-07	no	CLP protease regulatory subunit CLPX1, mitochondrial isoform X2 [Amborella trichopoda]
TRINITY_DN2029_c0_g1	460	1556.6	3.38391	1.69557e-127	up	exocyst complex component SEC6 isoform X1 [Asparagus officinalis]
TRINITY_DN6261_c1_g1	233	231.407	0.993164	0.529797	no	SUPPRESSOR OF ABI3-5 isoform X1 [Asparagus officinalis]
TRINITY_DN7878_c0_g3	307	169.851	0.55326	6.16601e-12	no	putative carboxylesterase 2 [Apostasia shenzhenica]
TRINITY_DN14357_c0_g1	2944	3401.6	1.15543	0.000214456	no	quinone oxidoreductase-like protein 2 homolog [Asparagus officinalis]
TRINITY_DN5482_c0_g1	2340	1984.1	0.847906	1.20183e-12	no	GDSL esterase/lipase At5g45950-like [Asparagus officinalis]
TRINITY_DN4054_c0_g1	9784	11618	1.18745	1.49318e-18	no	S-adenosyl-L-methionine synthetase [Hosta ventricosa]
TRINITY_DN15623_c0_g2	1660	1998.9	1.20416	5.0157e-05	no	PREDICTED: mitochondrial phosphate carrier protein 3, mitochondrial-like [Musa acuminata subsp. malaccensis]
TRINITY_DN1815_c0_g2	301	292.964	0.973302	0.338695	no	UDP-glycosyltransferase 73B4-like [Phoenix dactylifera]
TRINITY_DN9050_c0_g1	1567	1184.4	0.755839	5.14977e-18	no	protein TRANSPARENT TESTA GLABRA 1-like [Dendrobium catenatum]
TRINITY_DN9678_c1_g1	6861	8463.5	1.23357	1.32333e-22	no	PREDICTED: probable pectinesterase/pectinesterase inhibitor 51 [Musa acuminata subsp. malaccensis]
TRINITY_DN4306_c1_g1	10418	7378.2	0.708217	6.3359e-152	no	Protein transport protein Sec61 subunit beta [Ananas comosus]
TRINITY_DN40262_c0_g1	898	1358.2	1.51247	1.6641e-17	no	uncharacterized protein LOC109840875 [Asparagus officinalis]
TRINITY_DN1532_c1_g2	1631	2192.1	1.34402	5.88291e-14	no	chaperonin CPN60-2, mitochondrial-like [Hevea brasiliensis]
TRINITY_DN6591_c0_g2	2130	2799.7	1.31441	8.70555e-15	no	PREDICTED: ras-related protein RABE1c-like [Populus euphratica]
TRINITY_DN17015_c0_g1	122200	112890	0.923813	1.43147e-220	no	T-complex protein 1 subunit delta [Phoenix dactylifera]
TRINITY_DN2152_c0_g1	919	566.549	0.616484	2.78806e-24	no	PREDICTED: serine/arginine-rich splicing factor RS2Z32 isoform X1 [Elaeis guineensis]
TRINITY_DN811_c0_g1	1564	3399.9	2.17385	6.9646e-134	up	glutathione S-transferase [Dracaena cambodiana]
TRINITY_DN7234_c0_g1	374	1338.9	3.57995	2.58164e-117	up	uncharacterized protein LOC109846381 isoform X2 [Asparagus officinalis]
TRINITY_DN1693_c0_g3	27918	25254	0.904578	1.73564e-68	no	ubiquitin carboxyl-terminal hydrolase 7-like [Asparagus officinalis]
TRINITY_DN17653_c0_g2	203	485.613	2.39218	8.1978e-25	up	non-lysosomal glucosylceramidase-like [Asparagus officinalis]
TRINITY_DN6045_c0_g1	11732	15256	1.30038	6.78884e-67	no	cinnamoyl-CoA reductase 2-like [Asparagus officinalis]
TRINITY_DN233840_c0_g1	105300	126750	1.2037	7.08506e-228	no	DNA damage-repair/toleration protein DRT102 [Dendrobium catenatum]
TRINITY_DN50_c0_g2	8736	7030.6	0.804785	1.76887e-63	no	uncharacterized protein A4U43_C02F14980 [Asparagus officinalis]
TRINITY_DN3173_c0_g1	408	337.991	0.828411	0.00108838	no	uncharacterized protein LOC109827774 [Asparagus officinalis]
TRINITY_DN7537_c1_g1	1742	18635	10.6975	0	up	protein DETOXIFICATION 45, chloroplastic isoform X2 [Asparagus officinalis]
TRINITY_DN6777_c0_g2	377	409.238	1.08551	0.667923	no	selenoprotein H-like, partial [Asparagus officinalis]
TRINITY_DN3513_c0_g1	9340	10253	1.09775	0.00343329	no	uncharacterized protein LOC109841915 [Asparagus officinalis]
TRINITY_DN514834_c0_g1	581	1962.4	3.37762	7.45617e-160	up	cellular retinoic acid binding [Cordyceps militaris]
TRINITY_DN1110_c0_g1	13399	18193	1.35779	5.84101e-112	no	cytosolic isocitrate dehydrogenase [NADP]-like isoform X2 [Asparagus officinalis]
TRINITY_DN24396_c2_g1	14981	11423	0.762499	3.95389e-150	no	actin-like protein, partial [Miscanthus sinensis]
TRINITY_DN8973_c0_g1	11670	12166	1.0425	0.448367	no	subtilisin-like protease SBT1.5 [Asparagus officinalis]
TRINITY_DN3638_c1_g1	23019	11912	0.517486	0	no	probable methyltransferase PMT2 [Asparagus officinalis]
TRINITY_DN1406_c0_g1	531	804.226	1.51455	4.8682e-11	no	uncharacterized protein A4U43_C04F20540 [Asparagus officinalis]
TRINITY_DN2829_c0_g1	87479	79307	0.906583	8.73426e-205	no	phosphoenolpyruvate carboxykinase (ATP) [Asparagus officinalis]
TRINITY_DN1501_c0_g1	42628	42753	1.00293	1.32701e-12	no	uncharacterized protein LOC109831487 [Asparagus officinalis]
TRINITY_DN70859_c0_g2	185	238.247	1.28782	0.038932	no	uncharacterized protein LOC109843760 [Asparagus officinalis]
TRINITY_DN3929_c0_g1	324	367.06	1.1329	0.335459	no	dolichyl-diphosphooligosaccharide--protein glycosyltransferase subunit STT3B [Amborella trichopoda]
TRINITY_DN122_c0_g2	2709	7899.2	2.91591	0	up	PREDICTED: chitinase 1 [Elaeis guineensis]
TRINITY_DN10330_c0_g1	49354	39735	0.805102	0	no	probable methionine--tRNA ligase isoform X2 [Phoenix dactylifera]
TRINITY_DN7137_c0_g1	271	251.356	0.927514	0.147757	no	hypothetical protein CR513_48078 [Mucuna pruriens]
TRINITY_DN508443_c0_g1	724	1052.2	1.45331	1.62518e-11	no	peptidyl-prolyl isomerase FKBP12-like [Vitis vinifera]
TRINITY_DN3725_c0_g1	18559	19639	1.05819	0.616868	no	hypothetical protein CDL15_Pgr008993 [Punica granatum]
TRINITY_DN15157_c0_g2	3026	2005.1	0.662624	2.18627e-59	no	acyl carrier protein 1, chloroplastic-like [Asparagus officinalis]
TRINITY_DN4979_c0_g1	472	430.326	0.911708	0.0307591	no	PREDICTED: transcription factor TGA2.3 [Elaeis guineensis]
TRINITY_DN1448_c1_g1	560	665.723	1.18879	0.0337399	no	casein kinase 1-like protein 2 isoform X1 [Asparagus officinalis]
TRINITY_DN324482_c0_g1	8259	8218.4	0.995084	0.000295915	no	uncharacterized oxidoreductase At1g06690, chloroplastic-like isoform X2 [Asparagus officinalis]
TRINITY_DN3390_c0_g1	297	106.584	0.358869	3.2252e-24	down	serine/arginine-rich SC35-like splicing factor SCL30 isoform X2 [Asparagus officinalis]
TRINITY_DN2943_c0_g1	376760	378990	1.00592	1.03485e-87	no	vicilin-like seed storage protein At2g28490 [Asparagus officinalis]
TRINITY_DN27994_c1_g2	139	310.063	2.23067	1.99059e-14	up	LOW QUALITY PROTEIN: nifU-like protein 1, chloroplastic [Asparagus officinalis]
TRINITY_DN3763_c0_g1	2845	5393	1.89561	2.19402e-149	no	peptidyl-prolyl cis-trans isomerase A1 isoform X2 [Asparagus officinalis]
TRINITY_DN12750_c0_g1	3606	6509.6	1.80521	2.87349e-155	no	ATP-dependent 6-phosphofructokinase 2-like [Phoenix dactylifera]
TRINITY_DN2992_c0_g1	669	1282.4	1.91689	4.59123e-38	no	dirigent protein 21-like [Phoenix dactylifera]
TRINITY_DN2404_c0_g1	46254	48293	1.04408	0.201496	no	probable glucan 1,3-alpha-glucosidase, partial [Asparagus officinalis]
TRINITY_DN13071_c0_g1	12212	10289	0.842532	1.74467e-62	no	PREDICTED: nitrile-specifier protein 5 isoform X2 [Elaeis guineensis]
TRINITY_DN5003_c0_g1	2190	1199.8	0.547854	3.27309e-77	no	40S ribosomal protein S24-1 [Phalaenopsis equestris]
TRINITY_DN3447_c0_g1	178	516.392	2.90108	9.3385e-36	up	polygalacturonase inhibitor-like [Phoenix dactylifera]
TRINITY_DN2533_c2_g1	766	533.491	0.696463	1.4878e-13	no	NDR1/HIN1-like protein 12 [Ananas comosus]
TRINITY_DN46_c0_g1	4341200	3083900	0.71038	0	no	glutelin type-A 1-like [Asparagus officinalis]
TRINITY_DN2191_c0_g2	687	569.399	0.828819	2.33012e-05	no	cullin-3A-like [Asparagus officinalis]
TRINITY_DN5064_c0_g1	418	95.7547	0.229078	1.49434e-52	down	uncharacterized protein LOC109833494 isoform X2 [Asparagus officinalis]
TRINITY_DN535_c0_g1	9848	10781	1.09474	0.00502765	no	probable LRR receptor-like serine/threonine-protein kinase At1g06840 [Asparagus officinalis]
TRINITY_DN2732_c0_g1	3145	2772.9	0.881685	9.32035e-12	no	uncharacterized protein At4g28440-like [Phalaenopsis equestris]
TRINITY_DN7434_c0_g1	2946	3881.5	1.31755	2.80974e-20	no	LOW QUALITY PROTEIN: low-temperature-induced cysteine proteinase [Asparagus officinalis]
TRINITY_DN4677_c0_g1	835	755.209	0.904441	0.00247055	no	WD repeat-containing protein 55 [Asparagus officinalis]
TRINITY_DN10392_c0_g1	9087	8303.9	0.913822	1.04212e-20	no	sucrose-phosphatase 2-like [Asparagus officinalis]
TRINITY_DN9178_c0_g1	0	10.8294	NA	0.00110501	up	GDSL esterase/lipase At5g45910-like [Asparagus officinalis]
TRINITY_DN5503_c0_g1	190	273.015	1.43692	0.000900236	no	tripartite motif-containing protein 65-like [Asparagus officinalis]
TRINITY_DN3361_c0_g1	208	522.661	2.51279	5.60181e-29	up	uncharacterized GPI-anchored protein At1g61900-like isoform X1 [Asparagus officinalis]
TRINITY_DN9839_c0_g2	34107	23463	0.687923	0	no	protein HEAT-STRESS-ASSOCIATED 32 [Asparagus officinalis]
TRINITY_DN7578_c0_g1	3290	2268.5	0.689514	3.6311e-55	no	uncharacterized protein LOC109820088 [Asparagus officinalis]
TRINITY_DN4744_c0_g1	7006	8725.1	1.24538	8.11299e-26	no	uncharacterized protein A4U43_C03F13660 [Asparagus officinalis]
TRINITY_DN927_c0_g1	4540	4162.5	0.91685	1.14141e-10	no	LOW QUALITY PROTEIN: protein RCC2 homolog [Phoenix dactylifera]
TRINITY_DN787_c0_g1	1329	1642.6	1.23597	1.2964e-05	no	PREDICTED: probable alkaline/neutral invertase D [Elaeis guineensis]
TRINITY_DN13990_c0_g1	310	661.734	2.13462	1.96515e-26	up	33 kDa ribonucleoprotein, chloroplastic-like [Asparagus officinalis]
TRINITY_DN3637_c0_g1	4110	2265.6	0.551241	5.55792e-141	no	60S ribosomal protein L7a-1-like [Asparagus officinalis]
TRINITY_DN1122_c0_g1	2782	2950.2	1.06046	0.783469	no	LOW QUALITY PROTEIN: ATP-dependent zinc metalloprotease FTSH 8, mitochondrial-like [Asparagus officinalis]
TRINITY_DN1763_c0_g1	99523	109480	1.10005	1.01087e-23	no	proteasome subunit beta type-6 [Asparagus officinalis]
TRINITY_DN3870_c0_g1	982	699.922	0.712751	1.97241e-15	no	PREDICTED: 60S ribosomal protein L22-2-like [Musa acuminata subsp. malaccensis]
TRINITY_DN1599_c1_g1	1577	1060.1	0.672226	3.80286e-30	no	BI1-like protein [Asparagus officinalis]
TRINITY_DN8455_c0_g1	1320	1432.3	1.08508	0.428269	no	LOW QUALITY PROTEIN: keratin, type II cytoskeletal 5-like [Asparagus officinalis]
TRINITY_DN11902_c1_g1	1500	2291.8	1.52787	8.16691e-30	no	cytochrome P450 704C1-like [Asparagus officinalis]
TRINITY_DN2242_c0_g1	3167	2522.7	0.796558	9.94047e-26	no	ATP-dependent Clp protease proteolytic subunit 6, chloroplastic [Asparagus officinalis]
TRINITY_DN8462_c0_g1	2046	3140.5	1.53495	4.26628e-41	no	HIPL1 protein-like [Asparagus officinalis]
TRINITY_DN1124_c0_g1	21518	35455	1.64769	0	no	probable E3 ubiquitin-protein ligase ARI8 isoform X1 [Asparagus officinalis]
TRINITY_DN7288_c0_g1	3417	4334.6	1.26854	2.85477e-16	no	PREDICTED: photosystem I reaction center subunit psaK, chloroplastic [Elaeis guineensis]
TRINITY_DN2757_c0_g1	172	290.684	1.69002	5.57732e-07	no	phosphoglycolate phosphatase 2-like [Asparagus officinalis]
TRINITY_DN20034_c0_g1	4134	2636.7	0.637808	3.36123e-92	no	photosystem I reaction center subunit II, chloroplastic-like [Durio zibethinus]
TRINITY_DN1520_c0_g1	0	0	NA	NA	no	PREDICTED: uncharacterized protein LOC105043819 [Elaeis guineensis]
TRINITY_DN5636_c0_g1	1197	1947.6	1.62707	2.45592e-33	no	uncharacterized protein A4U43_C07F31440 [Asparagus officinalis]
TRINITY_DN11762_c0_g1	10697	12527	1.17108	5.36981e-16	no	4-hydroxy-tetrahydrodipicolinate synthase, chloroplastic-like isoform X2 [Asparagus officinalis]
TRINITY_DN3388_c0_g2	3080	2232.6	0.72487	1.25505e-41	no	beta-1,3-galactosyltransferase GALT1-like [Asparagus officinalis]
TRINITY_DN14379_c0_g1	331	231.407	0.699116	1.46044e-06	no	arogenate dehydratase/prephenate dehydratase 2, chloroplastic isoform X2 [Phoenix dactylifera]
TRINITY_DN2670_c0_g2	2597	1865.5	0.718329	7.26422e-37	no	PREDICTED: probable beta-D-xylosidase 6 [Elaeis guineensis]
TRINITY_DN5814_c0_g1	12448	16214	1.30254	5.16172e-72	no	xaa-Pro dipeptidase [Asparagus officinalis]
TRINITY_DN8458_c0_g1	4724	4234.3	0.896338	2.75408e-14	no	probable ureidoglycolate hydrolase [Asparagus officinalis]
TRINITY_DN6024_c0_g2	14202	22334	1.5726	0	no	uncharacterized protein A4U43_C04F28030 [Asparagus officinalis]
TRINITY_DN760_c1_g2	201090	218640	1.08727	1.41217e-25	no	luminal-binding protein 2 [Ananas comosus]
TRINITY_DN903_c0_g1	8343	7202.7	0.863323	4.56596e-35	no	SEC1 family transport protein SLY1-like [Phoenix dactylifera]
TRINITY_DN14907_c0_g1	1862	1099.5	0.590494	5.61642e-54	no	LOW QUALITY PROTEIN: trafficking protein particle complex subunit 11 [Asparagus officinalis]
TRINITY_DN8856_c0_g1	1311	1886.6	1.43905	1.85454e-18	no	PREDICTED: urease isoform X1 [Elaeis guineensis]
TRINITY_DN1533_c4_g1	4582	4244	0.926233	1.79891e-09	no	copper-transporting ATPase PAA1, chloroplastic-like isoform X2 [Phoenix dactylifera]
TRINITY_DN825_c0_g2	663	1746.4	2.63409	1.89814e-100	up	uncharacterized protein A4U43_C03F8450 [Asparagus officinalis]
TRINITY_DN24088_c0_g1	2421	3740.7	1.54511	4.15042e-50	no	cleavage and polyadenylation specificity factor subunit 1 isoform X2 [Asparagus officinalis]
TRINITY_DN38271_c0_g1	8599	10758	1.25108	5.13948e-33	no	peroxidase 12-like [Ananas comosus]
TRINITY_DN6536_c0_g1	3282	3230.6	0.984339	0.00666435	no	trafficking protein particle complex subunit 1 isoform X1 [Dendrobium catenatum]
TRINITY_DN1860_c0_g1	69480	80094	1.15276	8.04887e-69	no	probable xyloglucan endotransglucosylase/hydrolase protein 12 [Asparagus officinalis]
TRINITY_DN38380_c0_g1	7222	13599	1.883	0	no	early nodulin-like protein 1, partial [Asparagus officinalis]
TRINITY_DN5408_c4_g1	378350	148460	0.392388	0	down	novel
TRINITY_DN24087_c4_g1	24448	20945	0.856716	1.37285e-106	no	mitochondrial amidoxime reducing component 2-like [Asparagus officinalis]
TRINITY_DN12593_c1_g1	2864	4169.3	1.45576	2.23449e-41	no	polyadenylate-binding protein 2-like [Asparagus officinalis]
TRINITY_DN4535_c0_g1	3080	2520.4	0.818312	5.16503e-21	no	COP9 signalosome complex subunit 8 [Asparagus officinalis]
TRINITY_DN4485_c0_g1	33860	33496	0.98925	6.40481e-16	no	PREDICTED: 60S acidic ribosomal protein P0 [Musa acuminata subsp. malaccensis]
TRINITY_DN735_c0_g1	7607	5561.2	0.731063	4.14506e-96	no	uncharacterized protein LOC109828170 [Asparagus officinalis]
TRINITY_DN5025_c1_g1	76826	85255	1.10972	2.9459e-26	no	uncharacterized protein LOC109840669 [Asparagus officinalis]
TRINITY_DN730_c0_g2	2553	3180.4	1.24575	2.10362e-10	no	dolichyl-diphosphooligosaccharide--protein glycosyltransferase subunit STT3A [Asparagus officinalis]
TRINITY_DN11942_c0_g1	3139	4503.9	1.43482	4.23632e-41	no	glutathione synthetase, chloroplastic [Asparagus officinalis]
TRINITY_DN2773_c0_g3	1541	2322.1	1.50688	2.72733e-28	no	uncharacterized protein LOC107644883 [Arachis ipaensis]
TRINITY_DN407_c0_g1	21171	23429	1.10666	1.38425e-07	no	uncharacterized protein LOC109840396 [Asparagus officinalis]
TRINITY_DN2135_c0_g2	1231	627.535	0.509777	3.24106e-52	no	uncharacterized protein At2g34160-like [Asparagus officinalis]
TRINITY_DN8627_c0_g1	4050	3071	0.758272	3.24052e-43	no	nicotinamidase 2-like [Asparagus officinalis]
TRINITY_DN9978_c0_g1	1564	1595.9	1.0204	0.379659	no	uncharacterized protein A4U43_C04F13860 [Asparagus officinalis]
TRINITY_DN2551_c1_g2	126660	106290	0.839176	0	no	pyrophosphate--fructose 6-phosphate 1-phosphotransferase subunit alpha-like isoform X1 [Asparagus officinalis]
TRINITY_DN19775_c0_g1	119010	59249	0.497849	0	down	2S albumin-like [Asparagus officinalis]
TRINITY_DN4233_c0_g1	9260	11781	1.27225	1.22841e-42	no	plastidic glucose transporter 4 [Asparagus officinalis]
TRINITY_DN3264_c0_g1	635	1200.4	1.89039	2.0997e-34	no	uncharacterized protein A4U43_C07F3330 [Asparagus officinalis]
TRINITY_DN20160_c0_g1	20	71.8161	3.59081	9.20088e-08	up	PGR5-like protein 1B, chloroplastic [Asparagus officinalis]
TRINITY_DN3138_c0_g1	943	319.752	0.33908	1.1845e-78	down	two-component response regulator ORR42-like [Ananas comosus]
TRINITY_DN22_c0_g1	3097	4843	1.56377	6.44646e-68	no	peroxidase 4-like [Asparagus officinalis]
TRINITY_DN11788_c0_g1	2998	4175	1.3926	5.76266e-32	no	aldo-keto reductase family 4 member C9-like [Asparagus officinalis]
TRINITY_DN18331_c0_g1	840	752.359	0.895665	0.00126846	no	protein translocase subunit SECA1, chloroplastic [Asparagus officinalis]
TRINITY_DN5599_c0_g2	196	583.648	2.9778	1.1387e-41	up	vesicle-associated protein 4-2-like, partial [Asparagus officinalis]
TRINITY_DN2296_c0_g1	320	308.923	0.965384	0.277082	no	serine/threonine-protein kinase PBL27 isoform X1 [Dendrobium catenatum]
TRINITY_DN2672_c0_g1	2696	1524.1	0.565319	3.00929e-87	no	PREDICTED: chlorophyll a-b binding protein 8, chloroplastic [Elaeis guineensis]
TRINITY_DN3843_c1_g2	3573	2795.1	0.782284	3.57563e-32	no	EH domain-containing protein 1-like [Asparagus officinalis]
TRINITY_DN24757_c0_g3	1025	916.51	0.894156	0.000323236	no	Dihydrolipoyllysine-residue acetyltransferase component of pyruvate dehydrogenase complex, mitochondrial [Fusarium sp. AF-4]
TRINITY_DN1104_c0_g1	95177	100710	1.05813	0.262186	no	S-formylglutathione hydrolase-like isoform X1 [Asparagus officinalis]
TRINITY_DN5716_c0_g2	2294	2156.8	0.940192	0.00016131	no	uncharacterized protein LOC109839915 [Asparagus officinalis]
TRINITY_DN15016_c0_g1	561	349.391	0.6228	5.62731e-15	no	fructan 6G&amp;1-exohydrolase [Asparagus officinalis]
TRINITY_DN1308_c0_g1	154	672.563	4.36729	7.84554e-73	up	stromal cell-derived factor 2-like protein [Asparagus officinalis]
TRINITY_DN4287_c0_g1	30667	27402	0.893534	7.48725e-87	no	3-isopropylmalate dehydratase large subunit, chloroplastic [Asparagus officinalis]
TRINITY_DN20083_c0_g2	741	679.403	0.916873	0.00921315	no	serine/arginine-rich splicing factor RS41-like isoform X3 [Asparagus officinalis]
TRINITY_DN34754_c0_g1	365	526.081	1.44132	3.31424e-06	no	LOW QUALITY PROTEIN: mediator of RNA polymerase II transcription subunit 25 [Asparagus officinalis]
TRINITY_DN15634_c0_g1	4949	4702.8	0.950253	4.80991e-07	no	heme-binding protein 2 [Phoenix dactylifera]
TRINITY_DN5170_c0_g1	431	147.052	0.341188	1.21027e-36	down	PREDICTED: alkaline ceramidase 3 [Musa acuminata subsp. malaccensis]
TRINITY_DN1838_c1_g1	53	437.736	8.25917	2.83338e-72	up	predicted protein [Hordeum vulgare subsp. vulgare]
TRINITY_DN4863_c0_g1	1000	832.154	0.832154	5.07191e-07	no	probable prolyl 4-hydroxylase 3 [Asparagus officinalis]
TRINITY_DN8421_c0_g1	20752	21338	1.02824	0.0154706	no	alpha-aminoadipic semialdehyde synthase [Asparagus officinalis]
TRINITY_DN2194_c0_g1	10470	10353	0.988825	6.08097e-06	no	PREDICTED: protein RETICULATA-RELATED 4, chloroplastic-like [Musa acuminata subsp. malaccensis]
TRINITY_DN20041_c0_g1	321	229.697	0.715568	6.80039e-06	no	photosystem I reaction center subunit XI, chloroplastic [Phoenix dactylifera]
TRINITY_DN4584_c0_g1	253	70.1062	0.2771	1.22692e-27	down	regulatory-associated protein of TOR 2 isoform X1 [Asparagus officinalis]
TRINITY_DN5887_c0_g1	2543	2585.4	1.01667	0.211252	no	malate dehydrogenase, mitochondrial [Asparagus officinalis]
TRINITY_DN2661_c0_g2	187	116.844	0.624832	7.25951e-06	no	vacuolar invertase [Agave tequilana]
TRINITY_DN6357_c0_g1	2550	3489.9	1.36859	3.92042e-24	no	inactive LRR receptor-like serine/threonine-protein kinase BIR2 [Phoenix dactylifera]
TRINITY_DN215_c2_g1	718	1385.6	1.92981	9.72927e-42	no	signal recognition particle receptor subunit alpha [Asparagus officinalis]
TRINITY_DN3712_c0_g1	97980	96816	0.98812	1.51857e-44	no	T-complex protein 1 subunit theta [Asparagus officinalis]
TRINITY_DN15690_c0_g2	18562	16973	0.914395	2.98404e-40	no	chaperone protein ClpC1, chloroplastic [Asparagus officinalis]
TRINITY_DN1961_c0_g2	1658	2141.4	1.29156	3.49324e-10	no	signal peptidase complex subunit 3B-like [Asparagus officinalis]
TRINITY_DN8209_c1_g1	15257	6408.7	0.42005	0	down	hydroxycinnamoyltransferase [Narcissus pseudonarcissus]
TRINITY_DN2200_c3_g1	24690	42788	1.73301	0	no	aspartic proteinase-like [Asparagus officinalis]
TRINITY_DN10845_c0_g1	334	113.994	0.341299	9.15188e-29	down	uncharacterized protein LOC109843154 [Asparagus officinalis]
TRINITY_DN20384_c0_g1	5189	5406.2	1.04186	0.591086	no	PREDICTED: NDR1/HIN1-like protein 12 [Elaeis guineensis]
TRINITY_DN27928_c0_g1	755	812.775	1.07652	0.659007	no	chloroplast stem-loop binding protein of 41 kDa b, chloroplastic [Asparagus officinalis]
TRINITY_DN478768_c0_g1	1369	2011.4	1.46925	7.80691e-22	no	putative protein ACIAD3023 [Rhizoctonia solani]
TRINITY_DN2350_c0_g1	3847	4240	1.10216	0.0394268	no	leucine-rich repeat extensin-like protein 2 [Phoenix dactylifera]
TRINITY_DN3680_c0_g2	2611	4021.1	1.54006	6.2241e-53	no	non-specific lipid-transfer protein-like protein At2g13820 [Phoenix dactylifera]
TRINITY_DN5149_c0_g1	55826	70798	1.26819	3.71304e-239	no	PREDICTED: uncharacterized protein LOC105037336 [Elaeis guineensis]
TRINITY_DN1773_c0_g1	1668	2162.5	1.29646	1.391e-10	no	uncharacterized protein LOC109833529 [Asparagus officinalis]
TRINITY_DN1218_c0_g1	18347	15643	0.852619	5.80591e-84	no	coatomer subunit beta-1-like [Asparagus officinalis]
TRINITY_DN5949_c2_g1	759	933.609	1.23005	0.00140781	no	PREDICTED: dicarboxylate transporter 2.1, chloroplastic-like [Musa acuminata subsp. malaccensis]
TRINITY_DN486_c3_g1	7748	7407.9	0.956105	3.02578e-09	no	uncharacterized protein LOC109848316 isoform X1 [Asparagus officinalis]
TRINITY_DN23208_c0_g1	3232	3626.7	1.12212	0.0083079	no	uncharacterized protein A4U43_C05F33650 [Asparagus officinalis]
TRINITY_DN19832_c0_g1	276	1003.1	3.63442	7.38485e-90	up	hypothetical protein MA16_Dca028724 [Dendrobium catenatum]
TRINITY_DN4171_c1_g1	450	123.113	0.273585	2.04668e-48	down	HEAT repeat-containing protein 5B [Asparagus officinalis]
TRINITY_DN6419_c0_g1	9906	10546	1.06461	0.424769	no	lysM domain-containing GPI-anchored protein 1-like [Phoenix dactylifera]
[truncated: 2,230 more rows]

## Sheet: S1_vs_S3
Table S3. Differentially expressed proteins during three different stages of seed germination.
Protein	Intensity of S1	Intensity of S3	Fold change	Pvlaue	DAP	Description
TRINITY_DN16101_c0_g1	3370	1804.8	0.535549	2.21666e-113	no	hypothetical protein GW17_00034881 [Ensete ventricosum]
TRINITY_DN2938_c0_g1	28690	266710	9.29627	0	up	isoflavone reductase-like protein [Asparagus officinalis]
TRINITY_DN8751_c0_g1	0	208.37	NA	5.03406e-42	up	LOW QUALITY PROTEIN: receptor protein kinase TMK1-like [Asparagus officinalis]
TRINITY_DN796_c0_g1	2213	1679.4	0.758879	4.08831e-20	no	PREDICTED: LOW QUALITY PROTEIN: RNA-binding protein 1-like [Elaeis guineensis]
TRINITY_DN17486_c0_g1	23460	12889	0.549403	0	no	uncharacterized protein At2g37660, chloroplastic-like isoform X2 [Asparagus officinalis]
TRINITY_DN2341_c0_g1	1153	4038.9	3.50295	0	up	glucan endo-1,3-beta-glucosidase 8-like [Asparagus officinalis]
TRINITY_DN40226_c0_g1	1089	1376.7	1.26419	1.11286e-07	no	probable low-specificity L-threonine aldolase 1 [Asparagus officinalis]
TRINITY_DN3788_c0_g1	2520	1119.6	0.444286	3.17943e-128	down	60S ribosomal protein L6-like [Asparagus officinalis]
TRINITY_DN9408_c0_g1	741	3017.7	4.07247	0	up	PREDICTED: serine/arginine-rich splicing factor RS31 [Elaeis guineensis]
TRINITY_DN13113_c0_g1	149	330.697	2.21944	2.62734e-16	up	peroxidase 42-like [Asparagus officinalis]
TRINITY_DN95_c0_g3	13010	7412.2	0.569731	0	no	glutamate--tRNA ligase, cytoplasmic-like [Asparagus officinalis]
TRINITY_DN6339_c0_g1	5850	8617.8	1.47313	2.87881e-106	no	ubiquitin-fold modifier 1-like [Asparagus officinalis]
TRINITY_DN3744_c0_g2	10975	5314	0.484191	0	down	Ribosomal protein S8 [Macleaya cordata]
TRINITY_DN88585_c0_g1	2840	7206.9	2.53764	0	up	dihydropyrimidinase isoform X1 [Asparagus officinalis]
TRINITY_DN23142_c0_g1	9213	7129.2	0.77382	2.76038e-69	no	plant UBX domain-containing protein 11 isoform X2 [Asparagus officinalis]
TRINITY_DN30877_c1_g1	344	288.193	0.837771	0.0134643	no	poly(U)-specific endoribonuclease-B isoform X1 [Asparagus officinalis]
TRINITY_DN304_c0_g1	66694	49757	0.746049	0	no	phosphoenolpyruvate carboxylase 2 [Asparagus officinalis]
TRINITY_DN74875_c0_g2	1024	1479.3	1.44463	6.08569e-18	no	CYFA0S05e01134g1_1 [Cyberlindnera fabianii]
TRINITY_DN6117_c0_g1	7659	19203	2.50725	0	up	PREDICTED: thioredoxin reductase NTRB [Musa acuminata subsp. malaccensis]
TRINITY_DN2946_c0_g1	2614	1290.7	0.493764	3.47502e-107	down	uncharacterized protein LOC109822345 [Asparagus officinalis]
TRINITY_DN283817_c0_g1	68	386.677	5.68642	5.44321e-54	up	uncharacterized protein A4U43_C06F19130 [Asparagus officinalis]
TRINITY_DN6291_c0_g1	278	261.24	0.939712	0.340437	no	E3 ubiquitin-protein ligase KEG [Asparagus officinalis]
TRINITY_DN3101_c0_g1	39760	43254	1.08788	2.04029e-20	no	uncharacterized protein LOC114309525 [Camellia sinensis]
TRINITY_DN13124_c1_g1	257	1392.2	5.41712	2.44664e-183	up	uncharacterized protein A4U43_C10F13890 [Asparagus officinalis]
TRINITY_DN13723_c0_g1	167	279.9	1.67605	2.43931e-07	no	Uncharacterized protein AXF42_Ash020696 [Apostasia shenzhenica]
TRINITY_DN5084_c0_g2	459	692.493	1.5087	5.02784e-11	no	uncharacterized protein A4U43_C01F1820 [Asparagus officinalis]
TRINITY_DN1536_c0_g1	4421	4146.7	0.937955	0.000101679	no	switch-associated protein 70 isoform X1 [Asparagus officinalis]
TRINITY_DN1664_c0_g2	506	330.697	0.653551	1.9117e-10	no	uncharacterized protein LOC109841264 [Asparagus officinalis]
TRINITY_DN2347_c1_g1	3638	1162.1	0.319434	2.07555e-303	down	DAHP synthetase, class II [Parasponia andersonii]
TRINITY_DN12954_c1_g1	4597	9411.9	2.0474	0	up	serine carboxypeptidase-like 34 [Asparagus officinalis]
TRINITY_DN5004_c0_g1	3664	5627	1.53575	1.26121e-84	no	putative cytochrome c oxidase subunit 5b-like [Asparagus officinalis]
TRINITY_DN722_c0_g1	23037	42010	1.82359	0	no	metacaspase-4-like [Asparagus officinalis]
TRINITY_DN6896_c0_g1	392	603.34	1.53913	1.4222e-10	no	uncharacterized protein A4U43_C10F11280 [Asparagus officinalis]
TRINITY_DN1245_c0_g1	17008	36850	2.16663	0	up	PREDICTED: V-type proton ATPase catalytic subunit A-like [Musa acuminata subsp. malaccensis]
TRINITY_DN3466_c1_g1	2254	2235.1	0.991615	0.342033	no	UDP-glycosyltransferase 73C6-like [Asparagus officinalis]
TRINITY_DN78_c2_g1	1022	1008.7	0.986986	0.456595	no	topless-related protein 1-like isoform X2 [Asparagus officinalis]
TRINITY_DN6517_c0_g1	188	344.173	1.83071	4.25478e-11	no	prostaglandin E synthase 2 [Phoenix dactylifera]
TRINITY_DN103_c1_g4	773	3648	4.71928	0	up	uncharacterized protein LOC103712069 [Phoenix dactylifera]
TRINITY_DN104087_c0_g1	70	485.16	6.93086	1.50097e-75	up	LOW QUALITY PROTEIN: protein LHCP TRANSLOCATION DEFECT [Asparagus officinalis]
TRINITY_DN7999_c0_g1	418	396.007	0.947384	0.291264	no	deSI-like protein At4g17486 [Asparagus officinalis]
TRINITY_DN7879_c1_g1	709	4741.7	6.68787	0	up	PREDICTED: heparanase-like protein 1 [Elaeis guineensis]
TRINITY_DN6407_c0_g1	30929	12195	0.39429	0	down	serine hydroxymethyltransferase, mitochondrial [Asparagus officinalis]
TRINITY_DN1031_c0_g1	545	475.83	0.873083	0.0129911	no	PREDICTED: DUF21 domain-containing protein At4g14240 [Oryza brachyantha]
TRINITY_DN10519_c0_g1	38261	18513	0.483861	0	down	uncharacterized protein At1g32220, chloroplastic-like isoform X1 [Phoenix dactylifera]
TRINITY_DN3697_c0_g1	469	0	NA	1.95568e-80	down	inositol-pentakisphosphate 2-kinase IPK1-like [Asparagus officinalis]
TRINITY_DN405_c0_g1	291650	246360	0.844711	0	no	2,3-bisphosphoglycerate-independent phosphoglycerate mutase [Asparagus officinalis]
TRINITY_DN812_c0_g2	1789	1821.4	1.01811	0.952267	no	RecName: Full=Ribosome-inactivating protein charybdin; AltName: Full=rRNA N-glycosidase
TRINITY_DN4836_c1_g1	22368	3298.7	0.147474	0	down	(-)-germacrene D synthase-like [Asparagus officinalis]
TRINITY_DN22074_c1_g1	28787	25455	0.884253	3.90209e-62	no	hypothetical protein CDL15_Pgr026366 [Punica granatum]
TRINITY_DN2330_c2_g1	578	1178.7	2.03927	5.66895e-45	up	SNF1-related protein kinase regulatory subunit beta-1-like [Asparagus officinalis]
TRINITY_DN2589_c0_g1	63535	40923	0.644102	0	no	erlin-2-B isoform X1 [Asparagus officinalis]
TRINITY_DN1870_c0_g1	424	252.947	0.596572	6.63347e-12	no	elongation factor Ts, mitochondrial [Asparagus officinalis]
TRINITY_DN7331_c0_g1	9795	15567	1.58928	6.09584e-266	no	COP9 signalosome complex subunit 5b-like isoform X2 [Asparagus officinalis]
TRINITY_DN11743_c0_g2	23657	14676	0.620366	0	no	uncharacterized protein A4U43_C05F670 [Asparagus officinalis]
TRINITY_DN6244_c0_g1	1292	1185.9	0.917879	0.00859017	no	flavanone 3'-hydroxylase, partial [Lycoris radiata]
TRINITY_DN21803_c0_g1	4234	2342.9	0.553354	3.55113e-130	no	uncharacterized protein A4U43_C10F13570 [Asparagus officinalis]
TRINITY_DN7201_c1_g2	985	1770.6	1.79756	5.24549e-48	no	uncharacterized protein A4U43_C01F14230 [Asparagus officinalis]
TRINITY_DN3914_c0_g1	57091	36071	0.631816	0	no	protein disulfide isomerase-like 2-3 [Dendrobium catenatum]
TRINITY_DN11712_c0_g1	3221	5122.2	1.59025	4.68236e-89	no	probable carboxylesterase 15 [Asparagus officinalis]
TRINITY_DN5721_c0_g2	140	89.1533	0.636809	0.000428271	no	pentatricopeptide repeat-containing protein At1g73400, mitochondrial-like [Asparagus officinalis]
TRINITY_DN8624_c0_g1	25246	6659.5	0.263784	0	down	LOW QUALITY PROTEIN: pentatricopeptide repeat-containing protein At5g04810, chloroplastic, partial [Phoenix dactylifera]
TRINITY_DN1158_c2_g1	8060	10983	1.36266	9.45114e-88	no	ABC transporter G family member 39 [Asparagus officinalis]
TRINITY_DN1810_c1_g1	281	1874.3	6.67011	3.32556e-280	up	40S ribosomal protein S9-2 [Asparagus officinalis]
TRINITY_DN2899_c0_g1	12601	19059	1.5125	2.12507e-263	no	60S ribosomal protein L12 [Asparagus officinalis]
TRINITY_DN17262_c0_g1	6378	40570	6.36093	0	up	D-amino-acid transaminase, chloroplastic-like isoform X1 [Asparagus officinalis]
TRINITY_DN9635_c0_g1	1191	576.387	0.483952	4.91803e-52	down	LOW QUALITY PROTEIN: amidophosphoribosyltransferase, chloroplastic-like [Asparagus officinalis]
TRINITY_DN4243_c0_g2	6398	5204.1	0.813395	4.72739e-34	no	transmembrane 9 superfamily member 3 [Asparagus officinalis]
TRINITY_DN10289_c0_g1	33669	20510	0.609166	0	no	glutamate dehydrogenase 1, mitochondrial [Asparagus officinalis]
TRINITY_DN25866_c0_g1	2247	4492.9	1.99951	1.68258e-158	no	polygalacturonase inhibitor-like [Asparagus officinalis]
TRINITY_DN12081_c1_g2	4695	1623.4	0.345772	0	down	uncharacterized protein LOC109837721 [Asparagus officinalis]
TRINITY_DN2941_c0_g1	44727	21612	0.483198	0	down	eukaryotic initiation factor 4A-8 [Asparagus officinalis]
TRINITY_DN5616_c0_g1	1184	1823.5	1.54012	6.01943e-29	no	hydroxymethylglutaryl-CoA lyase, mitochondrial isoform X2 [Asparagus officinalis]
TRINITY_DN6150_c0_g1	1983	4541.6	2.29027	1.90624e-215	up	KH domain-containing protein HEN4-like [Asparagus officinalis]
TRINITY_DN4050_c0_g1	8447	7215.2	0.854173	1.33331e-28	no	uncharacterized protein LOC109822150 [Asparagus officinalis]
TRINITY_DN19732_c0_g1	90	297.523	3.30581	2.04203e-26	up	RING-box protein 1a [Phoenix dactylifera]
TRINITY_DN4532_c0_g1	492	315.147	0.640542	6.56872e-11	no	CCR4-NOT transcription complex subunit 11-like [Asparagus officinalis]
TRINITY_DN13856_c0_g1	499	497.6	0.997194	0.719508	no	probable inactive receptor kinase At5g58300 [Asparagus officinalis]
TRINITY_DN25968_c0_g1	563	1801.7	3.20018	3.59788e-145	up	glucan endo-1,3-beta-glucosidase-like [Asparagus officinalis]
TRINITY_DN4711_c0_g1	250	563.947	2.25579	1.54142e-27	up	vacuolar protein-sorting-associated protein 11 homolog [Asparagus officinalis]
TRINITY_DN6229_c0_g1	22430	64212	2.86277	0	up	PREDICTED: glycine-rich protein 2 [Elaeis guineensis]
TRINITY_DN12867_c0_g2	2458	7035.9	2.86245	0	up	PREDICTED: GDSL esterase/lipase At4g01130 [Juglans regia]
TRINITY_DN3847_c0_g1	430160	160280	0.372606	0	down	glyceraldehyde-3-phosphate dehydrogenase 2, cytosolic-like [Asparagus officinalis]
TRINITY_DN9373_c1_g2	1414	455.097	0.32185	4.17848e-118	down	casein kinase II subunit alpha-2-like [Asparagus officinalis]
TRINITY_DN6398_c0_g1	60	2194.6	36.5767	0	up	hypothetical protein AM588_10008982 [Phytophthora nicotianae]
TRINITY_DN3364_c0_g1	184	1346.6	7.31848	3.60499e-212	up	uncharacterized protein LOC109822575 [Asparagus officinalis]
TRINITY_DN7770_c0_g1	3318	5570	1.67872	5.30264e-118	no	hypothetical protein CDL15_Pgr022460 [Punica granatum]
TRINITY_DN6694_c0_g1	288	499.673	1.73498	2.59321e-13	no	WD40 repeat-containing protein HOS15 [Asparagus officinalis]
TRINITY_DN6437_c0_g1	16308	8435.4	0.517255	0	no	ERBB-3 BINDING PROTEIN 1-like [Asparagus officinalis]
TRINITY_DN4705_c0_g1	4718	4251.4	0.901102	4.30911e-09	no	chaperone protein dnaJ 10-like [Asparagus officinalis]
TRINITY_DN3529_c0_g1	686	308.927	0.45033	2.41417e-35	down	U5 small nuclear ribonucleoprotein 40 kDa protein [Asparagus officinalis]
TRINITY_DN417_c1_g1	18423	9681.4	0.525506	0	no	transmembrane emp24 domain-containing protein p24beta3 [Asparagus officinalis]
TRINITY_DN2135_c0_g2	1231	1088.5	0.88424	0.000582575	no	uncharacterized protein At2g34160-like [Asparagus officinalis]
TRINITY_DN7878_c0_g3	307	60.1267	0.195852	3.86811e-42	down	putative carboxylesterase 2 [Apostasia shenzhenica]
TRINITY_DN3075_c0_g2	906	1087.5	1.20033	0.000290351	no	serine/threonine-protein kinase fray2 [Asparagus officinalis]
TRINITY_DN4171_c0_g2	381	488.27	1.28155	0.0008075	no	12-oxophytodienoate reductase 1-like [Phoenix dactylifera]
TRINITY_DN7440_c0_g1	1738	815.857	0.469423	5.31716e-80	down	phenylalanine--tRNA ligase alpha subunit, cytoplasmic-like [Asparagus officinalis]
TRINITY_DN9218_c0_g1	144	587.79	4.08188	8.7141e-63	up	extensin [Asparagus officinalis]
TRINITY_DN3696_c0_g1	8455	3935.2	0.465429	0	down	uncharacterized protein LOC109839532 [Asparagus officinalis]
TRINITY_DN10025_c0_g1	5090	3581.7	0.703674	5.24138e-66	no	rac-like GTP-binding protein 5 [Asparagus officinalis]
TRINITY_DN2775_c0_g1	2250	1851.5	0.822889	6.66789e-12	no	rhodanese-like domain-containing protein 15, chloroplastic isoform X1 [Asparagus officinalis]
TRINITY_DN2461_c0_g1	16067	12314	0.766416	3.94868e-127	no	peroxisomal (S)-2-hydroxy-acid oxidase GLO4-like [Asparagus officinalis]
TRINITY_DN4387_c0_g1	2133	1875.3	0.879184	2.56925e-06	no	protein NRT1/ PTR FAMILY 8.3-like [Asparagus officinalis]
TRINITY_DN38631_c0_g1	369	538.03	1.45808	9.74772e-08	no	UBP1-associated protein 2C-like [Asparagus officinalis]
TRINITY_DN7775_c0_g1	1546	1070.9	0.692691	9.30645e-23	no	eukaryotic translation initiation factor 3 subunit E [Asparagus officinalis]
TRINITY_DN9678_c1_g1	6861	43451	6.33304	0	up	PREDICTED: probable pectinesterase/pectinesterase inhibitor 51 [Musa acuminata subsp. malaccensis]
TRINITY_DN24449_c0_g1	1415	3401.3	2.40375	2.87993e-177	up	uncharacterized protein LOC109837269 [Asparagus officinalis]
TRINITY_DN15282_c0_g1	2497	16495	6.60593	0	up	PREDICTED: endonuclease 2 [Elaeis guineensis]
TRINITY_DN6335_c1_g2	363	324.477	0.893875	0.08347	no	scopoletin glucosyltransferase-like [Dendrobium catenatum]
TRINITY_DN13509_c0_g1	1111	670.723	0.603711	1.1638e-27	no	LOW QUALITY PROTEIN: GPI transamidase component PIG-T [Asparagus officinalis]
TRINITY_DN5026_c0_g1	2751	2291	0.832788	6.50071e-13	no	outer envelope protein 61-like [Asparagus officinalis]
TRINITY_DN5097_c0_g1	5998	2549.2	0.425008	0	down	ruvB-like protein 1 [Dendrobium catenatum]
TRINITY_DN27529_c0_g1	1347	1532.2	1.13749	0.00351917	no	putative T-complex protein 1 subunit eta [Fusarium sp. AF-6]
TRINITY_DN1585_c0_g1	124050	77727	0.626578	0	no	LOW QUALITY PROTEIN: carbamoyl-phosphate synthase large chain, chloroplastic [Asparagus officinalis]
TRINITY_DN1519_c0_g2	258	357.65	1.38624	0.000157249	no	protein SGT1 homolog [Asparagus officinalis]
TRINITY_DN206021_c0_g1	20206	9096.7	0.450198	0	down	cinnamoyl-CoA reductase 1-like [Asparagus officinalis]
TRINITY_DN4628_c0_g1	1766	642.733	0.363949	4.31986e-125	down	uncharacterized protein A4U43_C07F20920 [Asparagus officinalis]
TRINITY_DN11458_c1_g2	292	145.133	0.497032	2.98173e-13	down	protein SCAI [Asparagus officinalis]
TRINITY_DN4594_c0_g1	40205	25190	0.626539	0	no	calreticulin-3-like [Asparagus officinalis]
TRINITY_DN12593_c1_g1	2864	4325	1.51013	7.65553e-61	no	polyadenylate-binding protein 2-like [Asparagus officinalis]
TRINITY_DN912_c0_g1	1031	674.87	0.654578	1.28353e-19	no	uncharacterized protein A4U43_C04F28570 [Asparagus officinalis]
TRINITY_DN2241_c0_g1	360	33.1733	0.0921481	1.14672e-70	down	ABC transporter D family member 1 [Asparagus officinalis]
TRINITY_DN45836_c0_g4	2040	2698.4	1.32275	5.70635e-19	no	phosphatidylserine decarboxylase proenzyme 3-like isoform X1 [Asparagus officinalis]
TRINITY_DN4506_c0_g1	198700	250140	1.25888	0	no	catalase isozyme 2 [Phoenix dactylifera]
TRINITY_DN8065_c0_g1	1349	946.477	0.701614	5.71456e-19	no	S-adenosylmethionine carrier 1, chloroplastic/mitochondrial-like [Asparagus officinalis]
TRINITY_DN17098_c0_g1	102	123.363	1.20944	0.202369	no	uncharacterized protein LOC109821996 [Asparagus officinalis]
TRINITY_DN2709_c0_g1	3670	3432.4	0.935259	0.000252407	no	inositol-3-phosphate synthase [Asparagus officinalis]
TRINITY_DN11486_c0_g1	20711	18805	0.907972	5.65655e-31	no	NADH dehydrogenase [ubiquinone] iron-sulfur protein 1, mitochondrial [Asparagus officinalis]
TRINITY_DN8776_c1_g2	173	692.493	4.00285	2.5705e-72	up	N-acetyl-D-glucosamine kinase [Amborella trichopoda]
TRINITY_DN1918_c0_g1	23034	58823	2.55375	0	up	uncharacterized protein A4U43_C07F19160 [Asparagus officinalis]
TRINITY_DN47_c1_g1	1515	12295	8.11551	0	up	PREDICTED: cysteine-rich repeat secretory protein 12 [Musa acuminata subsp. malaccensis]
TRINITY_DN3966_c0_g1	0	73.6033	NA	4.74514e-18	up	uncharacterized protein LOC109849870 [Asparagus officinalis]
TRINITY_DN4591_c0_g1	544	2740.9	5.03842	0	up	splicing factor U2af large subunit B-like [Phoenix dactylifera]
TRINITY_DN16782_c0_g2	4923	6041.7	1.22724	4.81358e-22	no	homogentisate 1,2-dioxygenase [Asparagus officinalis]
TRINITY_DN5885_c0_g1	446	193.857	0.434656	4.41919e-25	down	trans-resveratrol di-O-methyltransferase-like [Asparagus officinalis]
TRINITY_DN8501_c0_g2	3033	4590.4	1.51348	4.18351e-65	no	Protein CbbY, partial [Ananas comosus]
TRINITY_DN10503_c1_g1	779	877.02	1.12583	0.0450621	no	alcohol dehydrogenase-like 4 [Asparagus officinalis]
TRINITY_DN35277_c1_g1	4314	1453.4	0.336903	0	down	phenylalanine--tRNA ligase alpha subunit, cytoplasmic-like [Asparagus officinalis]
TRINITY_DN5003_c0_g1	2190	1411.9	0.644703	3.59991e-42	no	40S ribosomal protein S24-1 [Phalaenopsis equestris]
TRINITY_DN444420_c0_g1	5194	28166	5.4228	0	up	hypothetical protein Glove_627g30 [Diversispora epigaea]
TRINITY_DN1099_c0_g1	3263	9751.9	2.98863	0	up	monosaccharide-sensing protein 2-like isoform X1 [Asparagus officinalis]
TRINITY_DN15159_c0_g1	2339	15837	6.77084	0	up	Ribosomal protein 60S, partial [Cynara cardunculus var. scolymus]
TRINITY_DN3335_c0_g3	1230	1911.6	1.55415	2.10934e-31	no	transmembrane protein 205-like [Asparagus officinalis]
TRINITY_DN6373_c0_g1	3352	1937.5	0.578013	1.93681e-91	no	plant intracellular Ras-group-related LRR protein 6 [Asparagus officinalis]
TRINITY_DN6609_c0_g1	165940	55464	0.334241	0	down	low-temperature-induced 65 kDa protein-like [Phoenix dactylifera]
TRINITY_DN12935_c0_g1	314	184.527	0.587665	1.4403e-09	no	uncharacterized protein LOC109840929 [Asparagus officinalis]
TRINITY_DN2315_c0_g2	2888	3506	1.21399	3.93241e-12	no	E3 ubiquitin-protein ligase UPL3, partial [Asparagus officinalis]
TRINITY_DN2147_c2_g1	128680	101350	0.787613	0	no	uncharacterized protein A4U43_C07F30460 [Asparagus officinalis]
TRINITY_DN40942_c0_g1	746	3851.2	5.16247	0	up	cytochrome b561 and DOMON domain-containing protein At4g12980-like [Ananas comosus]
TRINITY_DN23284_c0_g2	2768	3230.3	1.16702	1.97942e-07	no	rhomboid-like protein 15 [Asparagus officinalis]
TRINITY_DN2396_c0_g1	3940	4777	1.21244	8.73486e-16	no	ATP phosphoribosyltransferase, chloroplastic-like [Phoenix dactylifera]
TRINITY_DN4564_c0_g1	1332	1946.9	1.46164	1.88844e-24	no	nuclear cap-binding protein subunit 1-like [Asparagus officinalis]
TRINITY_DN3204_c0_g1	800	1102	1.3775	7.64114e-11	no	hypothetical protein BHE74_00016154 [Ensete ventricosum]
TRINITY_DN3411_c0_g2	744	689.383	0.92659	0.0687328	no	phytanoyl-CoA dioxygenase [Asparagus officinalis]
TRINITY_DN6527_c2_g1	32796	49451	1.50784	0	no	LOW QUALITY PROTEIN: probable inactive purple acid phosphatase 2 [Asparagus officinalis]
TRINITY_DN20239_c0_g1	1957	3142.1	1.60557	2.04992e-57	no	molybdopterin synthase sulfur carrier subunit-like [Ananas comosus]
TRINITY_DN1218_c1_g1	1680	893.607	0.531909	1.86924e-58	no	unknown [Zea mays]
TRINITY_DN7953_c0_g1	8158	6200.3	0.760027	5.56591e-69	no	NEDD8-activating enzyme E1 catalytic subunit [Asparagus officinalis]
TRINITY_DN11202_c0_g2	146	605.413	4.14667	1.52213e-65	up	myosin-17-like [Asparagus officinalis]
TRINITY_DN1998_c0_g1	48409	34810	0.719081	0	no	26S proteasome non-ATPase regulatory subunit 1 homolog A-like [Asparagus officinalis]
TRINITY_DN56085_c0_g1	7670	2762.7	0.360196	0	down	riboflavin biosynthesis protein PYRD, chloroplastic [Asparagus officinalis]
TRINITY_DN248556_c0_g1	11606	16758	1.44391	4.34612e-185	no	heat shock 70 cognate, partial [Robinia pseudoacacia]
TRINITY_DN104008_c0_g1	492	1338.3	2.72012	7.24631e-87	up	hypothetical protein CEP54_003087 [Fusarium sp. AF-8]
TRINITY_DN15631_c0_g1	1264	2397.8	1.89699	7.88415e-75	no	UPF0603 protein Os05g0401100, chloroplastic [Asparagus officinalis]
TRINITY_DN4226_c0_g1	901	570.167	0.632815	1.56648e-19	no	vacuolar protein sorting-associated protein 52 A [Asparagus officinalis]
TRINITY_DN76_c0_g1	11317	3744.4	0.330865	0	down	uncharacterized protein A4U43_C10F17360 [Asparagus officinalis]
TRINITY_DN9486_c0_g2	16927	40617	2.39954	0	up	superoxide dismutase [Cu-Zn], chloroplastic [Asparagus officinalis]
TRINITY_DN10117_c0_g1	27376	11142	0.406999	0	down	hypothetical protein, partial [Scutellaria baicalensis]
TRINITY_DN6435_c1_g1	1460	1089.5	0.746233	4.10343e-15	no	uncharacterized protein A4U43_C08F220 [Asparagus officinalis]
TRINITY_DN14432_c0_g1	230	386.677	1.6812	1.0578e-09	no	tRNA (adenine(58)-N(1))-methyltransferase non-catalytic subunit trm6 [Asparagus officinalis]
TRINITY_DN11924_c0_g1	1706	5960.8	3.49402	0	up	gamma-glutamyltranspeptidase 1-like [Asparagus officinalis]
TRINITY_DN10695_c0_g1	1690	2041.2	1.20781	2.65713e-07	no	probable pre-mRNA-splicing factor ATP-dependent RNA helicase DEAH3 isoform X1 [Asparagus officinalis]
TRINITY_DN1990_c1_g1	35962	67394	1.87403	0	no	probable serine protease EDA2 isoform X1 [Asparagus officinalis]
TRINITY_DN2634_c0_g1	1747	12451	7.12707	0	up	L-ascorbate oxidase homolog [Asparagus officinalis]
TRINITY_DN15684_c0_g2	418	420.887	1.00691	0.849999	no	alpha-L-arabinofuranosidase 1-like [Asparagus officinalis]
TRINITY_DN3268_c0_g1	117760	196250	1.66653	0	no	proteasome subunit beta type-1-like [Asparagus officinalis]
TRINITY_DN11006_c0_g1	1668	4590.4	2.75204	2.65147e-298	up	polygalacturonase inhibitor-like [Asparagus officinalis]
TRINITY_DN965_c0_g1	1021	1881.5	1.8428	1.20689e-54	no	uncharacterized protein A4U43_C10F7880 [Asparagus officinalis]
TRINITY_DN47667_c1_g1	8186	6076.9	0.742353	1.72636e-79	no	NADP-dependent D-sorbitol-6-phosphate dehydrogenase-like [Asparagus officinalis]
TRINITY_DN2333_c0_g1	597	2496.3	4.18141	3.68698e-266	up	LOW QUALITY PROTEIN: aspartyl protease family protein 1-like [Asparagus officinalis]
TRINITY_DN13478_c0_g1	277	794.087	2.86674	2.16692e-56	up	PREDICTED: DNA polymerase delta catalytic subunit [Elaeis guineensis]
TRINITY_DN3745_c1_g1	1860	12259	6.59086	0	up	8-hydroxygeraniol dehydrogenase-like [Asparagus officinalis]
TRINITY_DN30554_c0_g1	151	247.763	1.64082	2.95606e-06	no	uncharacterized protein A4U43_C01F9210 [Asparagus officinalis]
TRINITY_DN26916_c0_g1	2035	1753	0.861425	2.02523e-07	no	target of Myb protein 1 [Asparagus officinalis]
TRINITY_DN12814_c0_g1	4234	3881.3	0.916698	1.48055e-06	no	PREDICTED: UPF0051 protein in atpA 3'region-like [Elaeis guineensis]
TRINITY_DN27695_c0_g1	1288	435.4	0.338043	2.36298e-101	down	uncharacterized protein LOC109851425 [Asparagus officinalis]
TRINITY_DN2350_c0_g1	3847	11743	3.05251	0	up	leucine-rich repeat extensin-like protein 2 [Phoenix dactylifera]
TRINITY_DN634_c6_g1	428	628.22	1.4678	4.67302e-09	no	PREDICTED: phytochrome C [Elaeis guineensis]
TRINITY_DN1813_c0_g1	1128	721.52	0.639645	3.61564e-23	no	probable inactive serine/threonine-protein kinase scy1 [Asparagus officinalis]
TRINITY_DN18037_c0_g2	1747	3817	2.18489	6.53673e-165	up	putative glucose-6-phosphate 1-epimerase isoform X1 [Asparagus officinalis]
TRINITY_DN3957_c0_g1	103	474.793	4.60964	1.20562e-56	up	PREDICTED: ATP synthase subunit delta, chloroplastic-like [Musa acuminata subsp. malaccensis]
TRINITY_DN3743_c0_g1	21373	15230	0.712581	1.27568e-254	no	histidine--tRNA ligase, cytoplasmic-like isoform X1 [Asparagus officinalis]
TRINITY_DN20160_c0_g1	20	106.777	5.33884	1.77869e-15	up	PGR5-like protein 1B, chloroplastic [Asparagus officinalis]
TRINITY_DN1654_c0_g1	2170	2361.5	1.08825	0.0296746	no	NDR1/HIN1-like protein 10 [Asparagus officinalis]
TRINITY_DN2512_c0_g1	336	417.777	1.24338	0.00675583	no	uncharacterized protein A4U43_C04F8560 [Asparagus officinalis]
TRINITY_DN5357_c0_g1	532	446.803	0.839856	0.00239481	no	UDP-glycosyltransferase 73C6-like [Asparagus officinalis]
TRINITY_DN13887_c0_g1	260	27.99	0.107654	7.79742e-49	down	LOW QUALITY PROTEIN: uncharacterized protein LOC109842889 [Asparagus officinalis]
TRINITY_DN813_c0_g1	3868	3973.5	1.02728	0.757665	no	serine/threonine protein phosphatase 2A regulatory subunit B''beta-like isoform X1 [Asparagus officinalis]
TRINITY_DN242_c0_g1	3377	1323.8	0.392005	2.51694e-212	down	protein CYPRO4-like [Asparagus officinalis]
TRINITY_DN31497_c0_g1	9879	2519.1	0.254995	0	down	LOW QUALITY PROTEIN: chaperone protein ClpB1-like [Asparagus officinalis]
TRINITY_DN38017_c0_g1	185	98.4833	0.532342	9.12237e-08	no	nuclear pore complex protein NUP50A-like [Asparagus officinalis]
TRINITY_DN33402_c0_g2	13972	7475.4	0.535027	0	no	annexin D5 [Asparagus officinalis]
TRINITY_DN3865_c0_g1	793	1192.2	1.5034	1.22326e-17	no	lipoxygenase 6, chloroplastic [Asparagus officinalis]
TRINITY_DN18445_c0_g1	106650	146760	1.37609	0	no	LOW QUALITY PROTEIN: proteasome subunit alpha type-1-A-like [Asparagus officinalis]
TRINITY_DN13873_c0_g1	23299	87506	3.75578	0	up	glutaredoxin [Phoenix dactylifera]
TRINITY_DN1436_c0_g1	2134	2969	1.39128	3.48828e-28	no	mitogen-activated protein kinase kinase 1 isoform X1 [Asparagus officinalis]
TRINITY_DN33141_c0_g2	17761	46395	2.61218	0	up	leucine aminopeptidase 1-like [Asparagus officinalis]
TRINITY_DN7553_c1_g1	15652	202280	12.9236	0	up	mannose-specific lectin precursor [Polygonatum multiflorum]
TRINITY_DN1501_c0_g1	42628	29070	0.681946	0	no	uncharacterized protein LOC109831487 [Asparagus officinalis]
TRINITY_DN6155_c0_g1	1671	580.533	0.347417	2.73185e-126	down	phenylalanine--tRNA ligase beta subunit, cytoplasmic [Asparagus officinalis]
TRINITY_DN17579_c0_g1	146	475.83	3.25911	1.46122e-40	up	activating signal cointegrator 1 complex subunit 2 [Asparagus officinalis]
TRINITY_DN7621_c1_g1	98	181.417	1.85119	1.14108e-06	no	THO complex subunit 6 isoform X1 [Asparagus officinalis]
TRINITY_DN1554_c0_g1	91011	61275	0.67327	0	no	PREDICTED: glucose-6-phosphate 1-dehydrogenase, cytoplasmic isoform isoform X1 [Elaeis guineensis]
TRINITY_DN935_c0_g2	10802	17357	1.60683	0	no	succinate dehydrogenase subunit 5, mitochondrial-like [Asparagus officinalis]
TRINITY_DN8_c0_g1	2183	3887.5	1.78081	2.46216e-100	no	PREDICTED: snRNA-activating protein complex subunit 4-like [Elaeis guineensis]
TRINITY_DN6024_c0_g2	14202	24708	1.73975	0	no	uncharacterized protein A4U43_C04F28030 [Asparagus officinalis]
TRINITY_DN15649_c0_g1	1755	3265.5	1.86068	4.91114e-96	no	uncharacterized protein A4U43_C01F140 [Asparagus officinalis]
TRINITY_DN4810_c1_g1	37754	12000	0.317847	0	down	18.2 kDa class I heat shock protein [Glycine max]
TRINITY_DN10062_c0_g1	1848	739.143	0.399969	1.97077e-113	down	LOW QUALITY PROTEIN: uncharacterized protein LOC109839712 [Asparagus officinalis]
TRINITY_DN5862_c0_g1	9767	8631.3	0.883721	2.3006e-22	no	uncharacterized protein LOC109832759 isoform X1 [Asparagus officinalis]
TRINITY_DN12191_c0_g1	64417	32652	0.506885	0	no	PREDICTED: 2-isopropylmalate synthase A [Musa acuminata subsp. malaccensis]
TRINITY_DN140180_c0_g1	1151	2312.8	2.00938	1.59929e-83	up	uncharacterized protein A4U43_C09F15020 [Asparagus officinalis]
TRINITY_DN586_c2_g1	2280	2097.2	0.919825	0.000619591	no	HMG1/2-like protein [Asparagus officinalis]
TRINITY_DN4701_c0_g1	703	1518.7	2.16031	3.21717e-65	up	putative BPI/LBP family protein At1g04970 [Asparagus officinalis]
TRINITY_DN93807_c0_g1	5276	5451.8	1.03332	0.506198	no	LOW QUALITY PROTEIN: threonine dehydratase biosynthetic, chloroplastic-like [Asparagus officinalis]
TRINITY_DN11574_c0_g1	708	1511.5	2.13489	2.63119e-63	up	glutamate-rich WD repeat-containing protein 1 [Asparagus officinalis]
TRINITY_DN89624_c0_g1	2692	1768.6	0.656984	7.2597e-48	no	2-oxoglutarate dehydrogenase, mitochondrial-like [Asparagus officinalis]
TRINITY_DN3474_c0_g1	31498	16822	0.534066	0	no	uncharacterized protein LOC109841390 [Asparagus officinalis]
TRINITY_DN1311_c0_g1	15958	10754	0.673894	6.32457e-247	no	40S ribosomal protein S3a [Asparagus officinalis]
TRINITY_DN7221_c0_g1	100	8740.1	87.401	0	up	uncharacterized protein A4U43_C02F5870 [Asparagus officinalis]
TRINITY_DN4818_c0_g1	376	372.163	0.989796	0.679608	no	vacuolar protein sorting-associated protein 27 [Asparagus officinalis]
TRINITY_DN8081_c0_g1	377	111.96	0.296976	6.77355e-36	down	probable inactive ATP-dependent zinc metalloprotease FTSHI 4, chloroplastic [Asparagus officinalis]
TRINITY_DN10935_c1_g1	394	472.72	1.1998	0.0171775	no	PREDICTED: non-symbiotic hemoglobin 2-like [Musa acuminata subsp. malaccensis]
TRINITY_DN1399_c1_g2	1098	843.847	0.768531	5.18333e-10	no	Small GTPase superfamily [Macleaya cordata]
TRINITY_DN214_c0_g1	18356	35777	1.94906	0	no	UBP1-associated protein 2C [Cinnamomum micranthum f. kanehirae]
TRINITY_DN6261_c1_g1	233	228.067	0.978827	0.657151	no	SUPPRESSOR OF ABI3-5 isoform X1 [Asparagus officinalis]
TRINITY_DN1380_c0_g1	644	864.58	1.34252	1.13108e-07	no	PREDICTED: CTL-like protein DDB_G0274487 [Elaeis guineensis]
TRINITY_DN15643_c0_g1	6667	30652	4.59757	0	up	PREDICTED: glycine-rich RNA-binding protein 4, mitochondrial-like [Musa acuminata subsp. malaccensis]
TRINITY_DN81682_c0_g1	179	455.097	2.54244	1.04149e-27	up	hypothetical protein B296_00050629 [Ensete ventricosum]
TRINITY_DN24396_c2_g1	14981	8853.1	0.590955	0	no	actin-like protein, partial [Miscanthus sinensis]
TRINITY_DN25749_c0_g2	275	329.66	1.19876	0.0477295	no	mitogen-activated protein kinase 15-like [Asparagus officinalis]
TRINITY_DN9086_c0_g1	14308	38794	2.71135	0	up	histone deacetylase HDT2-like [Asparagus officinalis]
TRINITY_DN37095_c1_g1	2378	6881.4	2.89378	0	up	Venom phosphodiesterase 2 [Ananas comosus]
TRINITY_DN663_c0_g1	11776	13736	1.16644	1.15555e-26	no	40S ribosomal protein S6 isoform X1 [Asparagus officinalis]
TRINITY_DN14240_c0_g2	4338	4537.5	1.04599	0.238572	no	PREDICTED: bifunctional dihydroflavonol 4-reductase/flavanone 4-reductase [Elaeis guineensis]
TRINITY_DN16478_c0_g1	44696	68122	1.52412	0	no	uncharacterized protein A4U43_C07F17730 [Asparagus officinalis]
TRINITY_DN998_c0_g1	6408	98700	15.4026	0	up	aquaporin TIP1-1 [Panicum hallii]
TRINITY_DN6649_c0_g1	3529	2904.7	0.823094	8.87476e-18	no	uncharacterized protein LOC18050070 [Citrus clementina]
TRINITY_DN10948_c0_g1	12338	13945	1.13025	1.02743e-16	no	uncharacterized protein LOC109823438 [Asparagus officinalis]
TRINITY_DN7115_c0_g1	572	698.713	1.22153	0.0013592	no	acetyl-coenzyme A carboxylase carboxyl transferase subunit alpha, chloroplastic-like [Asparagus officinalis]
TRINITY_DN4012_c1_g2	8369	5018.5	0.599653	5.45331e-201	no	26S proteasome non-ATPase regulatory subunit 11 [Ornithogalum saundersiae]
TRINITY_DN24214_c0_g1	1043	1252.3	1.20067	9.81377e-05	no	PREDICTED: pectinesterase-like [Elaeis guineensis]
TRINITY_DN20163_c0_g1	2095	974.467	0.465139	7.73848e-98	down	fibrous sheath CABYR-binding protein-like [Phoenix dactylifera]
TRINITY_DN4373_c1_g1	143	584.68	4.08867	1.47125e-62	up	PREDICTED: L-ascorbate oxidase-like [Elaeis guineensis]
TRINITY_DN5526_c0_g1	3513	7306.4	2.07982	1.56249e-281	up	leucoanthocyanidin reductase [Narcissus tazetta subsp. chinensis]
TRINITY_DN1053_c0_g1	1178	1463.8	1.24261	4.30096e-07	no	protein DEK-like isoform X1 [Asparagus officinalis]
TRINITY_DN19508_c1_g1	6271	10112	1.6125	1.48654e-183	no	tubulin-folding cofactor B [Asparagus officinalis]
TRINITY_DN2509_c0_g1	246	338.99	1.37801	0.000302288	no	31 kDa ribonucleoprotein, chloroplastic [Asparagus officinalis]
TRINITY_DN8020_c0_g1	17636	9179.7	0.520509	0	no	citrate synthase, glyoxysomal-like [Asparagus officinalis]
TRINITY_DN619_c1_g1	4539	5356.5	1.18011	4.72293e-13	no	glucan endo-1,3-beta-glucosidase 3-like [Asparagus officinalis]
TRINITY_DN5336_c1_g2	3950	15571	3.94203	0	up	putative receptor-like protein kinase At4g00960 [Asparagus officinalis]
TRINITY_DN5497_c0_g1	1051	3082	2.93245	3.31875e-220	up	thylakoid lumenal 15 kDa protein 1, chloroplastic [Asparagus officinalis]
TRINITY_DN34399_c0_g1	16595	8594	0.517867	0	no	insulin-degrading enzyme-like 1, peroxisomal [Asparagus officinalis]
TRINITY_DN2692_c0_g2	13251	10671	0.805298	2.63275e-74	no	PREDICTED: glucan endo-1,3-beta-glucosidase 7 [Elaeis guineensis]
TRINITY_DN6422_c0_g1	3977	1500.1	0.377194	6.65772e-265	down	hypothetical protein JCGZ_16471 [Jatropha curcas]
TRINITY_DN2773_c0_g3	1541	5449.8	3.53653	0	up	uncharacterized protein LOC107644883 [Arachis ipaensis]
TRINITY_DN2593_c0_g1	5955	3463.5	0.581612	5.97953e-158	no	40S ribosomal protein S20-1-like [Asparagus officinalis]
TRINITY_DN6468_c1_g2	6345	15893	2.50481	0	up	5'-methylthioadenosine/S-adenosylhomocysteine nucleosidase 1 [Apostasia shenzhenica]
TRINITY_DN72_c5_g1	194	1706.4	8.79588	2.45939e-292	up	LOW QUALITY PROTEIN: AT-hook motif nuclear-localized protein 25-like [Ananas comosus]
TRINITY_DN13973_c0_g1	14201	9672.1	0.681086	4.68828e-210	no	protein transport protein SEC23 [Phoenix dactylifera]
TRINITY_DN1173_c0_g1	526	712.19	1.35397	7.32133e-07	no	transmembrane 9 superfamily member 2-like [Asparagus officinalis]
TRINITY_DN14681_c0_g1	13074	8531.8	0.652578	2.89948e-231	no	60S ribosomal protein L23 [Mucuna pruriens]
TRINITY_DN1120_c1_g1	1999	4316.7	2.15943	1.1745e-181	up	uncharacterized protein A4U43_C02F14230 [Asparagus officinalis]
TRINITY_DN7726_c0_g2	9512	4559.3	0.479321	0	down	7-deoxyloganetin glucosyltransferase-like [Asparagus officinalis]
TRINITY_DN10260_c0_g2	1157	2023.6	1.74901	2.74826e-50	no	Protein arg-6, mitochondrial [Fusarium sp. AF-6]
TRINITY_DN4365_c0_g1	5315	11173	2.10216	0	up	PITH domain-containing protein At3g04780 [Asparagus officinalis]
TRINITY_DN3978_c0_g1	499	766.097	1.53526	6.61033e-13	no	protein CURVATURE THYLAKOID 1B, chloroplastic-like [Asparagus officinalis]
TRINITY_DN37365_c0_g2	5075	3838.8	0.756414	7.46394e-45	no	phosphoacetylglucosamine mutase [Asparagus officinalis]
TRINITY_DN14699_c0_g1	1258	1809	1.438	4.13916e-21	no	LOW QUALITY PROTEIN: sister chromatid cohesion protein PDS5 homolog A [Asparagus officinalis]
TRINITY_DN6310_c0_g1	981	2578.2	2.62813	6.75522e-157	up	PREDICTED: probable beta-D-xylosidase 2 [Elaeis guineensis]
TRINITY_DN2905_c0_g2	5266	5818.8	1.10498	2.63614e-05	no	LOW QUALITY PROTEIN: very-long-chain 3-oxoacyl-CoA reductase 1-like [Asparagus officinalis]
TRINITY_DN16238_c0_g1	1266	401.19	0.316896	6.12475e-108	down	uncharacterized protein LOC109824045 [Asparagus officinalis]
TRINITY_DN2416_c1_g1	669	964.1	1.44111	4.42115e-12	no	ribonuclease 2 [Asparagus officinalis]
TRINITY_DN16465_c0_g1	1994	4322.9	2.16795	1.88339e-183	up	maf-like protein DDB_G0281937 isoform X1 [Asparagus officinalis]
TRINITY_DN2171_c0_g1	18205	82497	4.53156	0	up	uncharacterized protein At5g48480 [Asparagus officinalis]
TRINITY_DN7141_c0_g1	21944	24845	1.1322	1.99082e-29	no	carrier protein [Artemisia annua]
TRINITY_DN214_c0_g2	160	150.317	0.939479	0.468235	no	UDP-galactose transporter 2-like isoform X1 [Asparagus officinalis]
TRINITY_DN5558_c0_g1	8731	20108	2.30306	0	up	sedoheptulose-1,7-bisphosphatase, chloroplastic-like [Asparagus officinalis]
TRINITY_DN4460_c0_g1	1156	4549.9	3.9359	0	up	uncharacterized protein A4U43_C01F33180, partial [Asparagus officinalis]
TRINITY_DN7343_c0_g1	7733	14161	1.83124	0	no	LOW QUALITY PROTEIN: putative alpha-L-fucosidase 1 [Asparagus officinalis]
TRINITY_DN13610_c0_g1	252	238.433	0.946164	0.4046	no	lysM domain receptor-like kinase 3 isoform X1 [Ananas comosus]
TRINITY_DN20211_c0_g1	1524	1778.9	1.16726	0.000110872	no	PREDICTED: ras-related protein RABF2a isoform X1 [Elaeis guineensis]
TRINITY_DN17870_c0_g2	1155	908.12	0.786251	3.78669e-09	no	monothiol glutaredoxin-S17 [Cinnamomum micranthum f. kanehirae]
TRINITY_DN1396_c0_g1	47355	39308	0.830071	1.38624e-201	no	heat shock cognate 70 kDa protein 2 [Eriobotrya japonica]
TRINITY_DN31186_c1_g1	0	258.13	NA	7.9943e-50	up	Peptidase S8, subtilisin-related [Parasponia andersonii]
TRINITY_DN411919_c0_g1	8149	45775	5.61725	0	up	serine carboxypeptidase II-2 isoform X1 [Phoenix dactylifera]
TRINITY_DN14049_c0_g2	37825	24633	0.651236	0	no	PREDICTED: probable mitochondrial saccharopine dehydrogenase-like oxidoreductase At5g39410 [Nicotiana tabacum]
TRINITY_DN11588_c0_g1	273	390.823	1.43159	1.48821e-05	no	uncharacterized GPI-anchored protein At1g61900-like isoform X2 [Asparagus officinalis]
TRINITY_DN9446_c0_g1	629	183.49	0.291717	7.4894e-60	down	pyrophosphate--fructose 6-phosphate 1-phosphotransferase subunit alpha [Asparagus officinalis]
TRINITY_DN36623_c0_g1	1867	4961.5	2.65747	2.43065e-305	up	cyanidin 3-O-rutinoside 5-O-glucosyltransferase [Dendrobium catenatum]
TRINITY_DN10072_c0_g1	4831	3651.1	0.755765	5.3352e-43	no	hypothetical protein B456_006G168700 [Gossypium raimondii]
TRINITY_DN66562_c0_g2	20137	11550	0.573571	0	no	PREDICTED: uncharacterized protein LOC105056255 [Elaeis guineensis]
TRINITY_DN7725_c0_g1	1567	281.973	0.179945	1.33572e-219	down	syntaxin-81 isoform X1 [Asparagus officinalis]
TRINITY_DN2290_c1_g1	620	2476.6	3.99452	4.82871e-253	up	putative transcription elongation factor SPT5 homolog 1 [Asparagus officinalis]
TRINITY_DN4194_c0_g2	464	984.833	2.12249	2.35344e-41	up	uncharacterized protein A4U43_C07F17690 [Asparagus officinalis]
TRINITY_DN4540_c0_g1	3074	2969	0.965843	0.0335145	no	eukaryotic translation initiation factor 3 subunit G-B-like [Asparagus officinalis]
TRINITY_DN4130_c0_g1	1163	1185.9	1.01969	0.991455	no	poly(ADP-ribose) glycohydrolase 1 isoform X1 [Phoenix dactylifera]
TRINITY_DN3685_c0_g1	12210	7150.9	0.585659	0	no	LOW QUALITY PROTEIN: activator of 90 kDa heat shock protein ATPase homolog [Asparagus officinalis]
TRINITY_DN12657_c0_g1	61	302.707	4.9624	7.248e-39	up	uncharacterized protein A4U43_C10F19120 [Asparagus officinalis]
TRINITY_DN1313_c0_g1	30517	24052	0.788151	3.36539e-198	no	2-Cys peroxiredoxin BAS1, chloroplastic-like [Asparagus officinalis]
TRINITY_DN2799_c0_g1	418	410.52	0.982105	0.584468	no	hypothetical protein CDL15_Pgr003035 [Punica granatum]
TRINITY_DN413163_c0_g1	2812	1658.7	0.589865	1.87625e-72	no	uncharacterized protein LOC109837880 isoform X2 [Asparagus officinalis]
TRINITY_DN55793_c0_g1	8506	71174	8.36751	0	up	RecName: Full=Ribosome-inactivating protein charybdin; AltName: Full=rRNA N-glycosidase
TRINITY_DN6841_c0_g1	8227	12987	1.57858	2.80139e-216	no	14 kDa zinc-binding protein [Ananas comosus]
TRINITY_DN33_c0_g1	477	3851.2	8.07379	0	up	novel
TRINITY_DN2510_c0_g1	38516	51837	1.34586	0	no	uncharacterized protein A4U43_C08F28330 [Asparagus officinalis]
TRINITY_DN12651_c0_g1	217	1131	5.21198	2.48647e-145	up	PREDICTED: aspartyl protease family protein At5g10770-like [Musa acuminata subsp. malaccensis]
TRINITY_DN2399_c0_g1	3005	1632.8	0.543361	1.3841e-97	no	uncharacterized protein A4U43_C02F7550 [Asparagus officinalis]
TRINITY_DN16316_c0_g1	431	1306.2	3.03063	9.79866e-99	up	LOW QUALITY PROTEIN: DDB1- and CUL4-associated factor 6 [Asparagus officinalis]
TRINITY_DN8209_c1_g1	15257	4315.6	0.28286	0	down	hydroxycinnamoyltransferase [Narcissus pseudonarcissus]
TRINITY_DN7734_c0_g1	568	3909.3	6.88257	0	up	CASP-like protein [Actinidia chinensis var. chinensis]
TRINITY_DN88322_c0_g2	2906	9867	3.39539	0	up	polyadenylate-binding protein RBP45-like [Asparagus officinalis]
TRINITY_DN2340_c1_g1	2198	1357	0.617379	2.71449e-49	no	serine/threonine-protein kinase HT1-like [Asparagus officinalis]
TRINITY_DN5334_c0_g1	1449	4910.7	3.38903	0	up	DNA-directed RNA polymerases II and V subunit 8A-like, partial [Asparagus officinalis]
TRINITY_DN29738_c0_g2	7274	8750.5	1.20298	2.15146e-25	no	uncharacterized membrane protein At1g75140-like [Asparagus officinalis]
TRINITY_DN6591_c0_g2	2130	1360.1	0.638545	1.57811e-42	no	PREDICTED: ras-related protein RABE1c-like [Populus euphratica]
TRINITY_DN3980_c1_g2	2220	740.18	0.333414	2.39598e-176	down	ras-related protein Rab2BV [Asparagus officinalis]
TRINITY_DN2924_c0_g1	5393	5237.2	0.971111	0.0111094	no	RNA-binding protein CP33, chloroplastic [Asparagus officinalis]
TRINITY_DN23440_c0_g1	2991	4624.6	1.54617	6.49413e-72	no	uncharacterized protein LOC109844895 [Asparagus officinalis]
TRINITY_DN1941_c0_g1	142280	71300	0.501125	0	no	heat shock 70 kDa protein 15-like isoform X2 [Asparagus officinalis]
TRINITY_DN130824_c0_g1	0	194.893	NA	7.73013e-40	up	polyubiquitin, partial [Cucumis melo]
TRINITY_DN11469_c0_g1	1862	2266.2	1.21708	1.53922e-08	no	uncharacterized protein LOC103705609 isoform X2 [Phoenix dactylifera]
TRINITY_DN5587_c0_g1	492	1991.4	4.04756	1.89624e-206	up	dirigent protein 21-like [Asparagus officinalis]
TRINITY_DN2041_c0_g2	1144	134.767	0.117803	5.64652e-201	down	calcyclin-binding protein-like [Asparagus officinalis]
TRINITY_DN1497_c0_g1	16941	4599.7	0.271513	0	down	LOW QUALITY PROTEIN: late embryogenesis abundant protein ECP63 [Citrus clementina]
TRINITY_DN8462_c0_g1	2046	12595	6.15591	0	up	HIPL1 protein-like [Asparagus officinalis]
TRINITY_DN5871_c0_g2	32194	14593	0.453283	0	down	peroxisomal fatty acid beta-oxidation multifunctional protein [Asparagus officinalis]
TRINITY_DN5612_c0_g3	40269	24412	0.606223	0	no	neutral ceramidase-like [Asparagus officinalis]
TRINITY_DN477980_c0_g1	689	516.26	0.749289	9.88873e-08	no	glyceraldehyde 3-phosphate dehydrogenase [Protomyces lactucaedebilis]
TRINITY_DN3060_c1_g1	12945	4941.8	0.381754	0	down	elongation factor, partial [Ananas comosus]
TRINITY_DN1919_c0_g3	10108	7237	0.715968	1.27406e-118	no	LOW QUALITY PROTEIN: activator of 90 kDa heat shock protein ATPase homolog [Asparagus officinalis]
TRINITY_DN5202_c0_g1	2970	1863.9	0.627576	2.38712e-62	no	PREDICTED: coatomer subunit beta-1-like [Nicotiana tabacum]
TRINITY_DN9080_c0_g2	5636	5621.8	0.99748	0.233335	no	probable calcium-transporting ATPase 5, plasma membrane-type [Asparagus officinalis]
TRINITY_DN38271_c0_g1	8599	20470	2.38051	0	up	peroxidase 12-like [Ananas comosus]
TRINITY_DN2238_c0_g1	16888	40861	2.41953	0	up	ribulose bisphosphate carboxylase/oxygenase activase, chloroplastic isoform X2 [Dendrobium catenatum]
TRINITY_DN5662_c0_g1	8471	8527.6	1.00668	0.386547	no	PREDICTED: D-lactate dehydrogenase [cytochrome], mitochondrial isoform X1 [Elaeis guineensis]
TRINITY_DN35501_c0_g1	4060	3074.8	0.75734	5.72834e-36	no	isoflavone reductase-like protein isoform X1 [Ananas comosus]
TRINITY_DN13514_c0_g1	22543	13440	0.596194	0	no	uncharacterized protein LOC109718050 [Ananas comosus]
TRINITY_DN5347_c0_g1	1693	2426.8	1.43343	2.52113e-27	no	sufE-like protein 2, chloroplastic isoform X2 [Jatropha curcas]
TRINITY_DN4485_c0_g1	33860	132340	3.90845	0	up	PREDICTED: 60S acidic ribosomal protein P0 [Musa acuminata subsp. malaccensis]
TRINITY_DN6578_c0_g1	258	426.07	1.65143	5.5651e-10	no	PREDICTED: protein FATTY ACID EXPORT 5-like [Nelumbo nucifera]
TRINITY_DN12195_c0_g1	3876	2815.6	0.726419	2.49909e-43	no	protein SUPPRESSOR OF K(+) TRANSPORT GROWTH DEFECT 1 [Asparagus officinalis]
TRINITY_DN8046_c0_g1	11373	7228.7	0.635602	9.84943e-223	no	LOW QUALITY PROTEIN: NPL4-like protein 2 [Asparagus officinalis]
TRINITY_DN224_c0_g1	4852	32089	6.61356	0	up	hypothetical protein AXF42_Ash008463 [Apostasia shenzhenica]
TRINITY_DN5953_c0_g1	19836	14002	0.705888	8.7313e-248	no	LOW QUALITY PROTEIN: trans-cinnamate 4-monooxygenase-like [Asparagus officinalis]
TRINITY_DN252210_c0_g1	34222	44688	1.30583	2.40993e-261	no	LOW QUALITY PROTEIN: cinnamoyl-CoA reductase 1-like [Asparagus officinalis]
TRINITY_DN5607_c0_g2	5287	5028.9	0.951182	0.000379346	no	PREDICTED: acylpyruvase FAHD1, mitochondrial [Elaeis guineensis]
TRINITY_DN8906_c0_g2	17843	7477.5	0.419072	0	down	22.0 kDa class IV heat shock protein-like [Phoenix dactylifera]
TRINITY_DN5595_c1_g1	1394	238.433	0.171043	6.18508e-202	down	Developmentally-regulated G-protein 2 [Mucuna pruriens]
TRINITY_DN73824_c0_g1	772	1059.5	1.37241	2.82747e-10	no	cell division control protein 48 homolog C-like [Asparagus officinalis]
TRINITY_DN3236_c0_g1	12044	18300	1.51943	2.90275e-258	no	uncharacterized protein A4U43_C05F1470 [Asparagus officinalis]
TRINITY_DN5632_c0_g1	3808	3808.7	1.00018	0.388583	no	uroporphyrinogen decarboxylase [Asparagus officinalis]
TRINITY_DN5520_c0_g1	1599	7344.8	4.59337	0	up	glucan endo-1,3-beta-glucosidase 6-like [Asparagus officinalis]
TRINITY_DN3558_c0_g3	1121	942.33	0.840616	1.14373e-05	no	LOW QUALITY PROTEIN: histone deacetylase 6-like [Asparagus officinalis]
TRINITY_DN1242_c0_g1	22062	64457	2.92163	0	up	L-ascorbate peroxidase, cytosolic-like [Ananas comosus]
TRINITY_DN4956_c0_g1	1776	1142.4	0.643243	8.22503e-35	no	60S ribosomal protein L28-1-like [Asparagus officinalis]
TRINITY_DN11374_c0_g2	2259	1722.9	0.762683	6.52388e-20	no	UBP1-associated protein 2B-like [Asparagus officinalis]
TRINITY_DN2506_c0_g1	2043	1867	0.913852	0.00058516	no	serine/arginine-rich splicing factor RSZ21A-like [Asparagus officinalis]
TRINITY_DN17809_c0_g1	1	351.43	351.43	1.50598e-71	up	putative septum site-determining protein minD homolog, chloroplastic [Prunus avium]
TRINITY_DN19661_c0_g1	0	818.967	NA	6.64143e-122	up	PREDICTED: 21 kDa protein [Elaeis guineensis]
TRINITY_DN10653_c0_g1	29788	21595	0.724956	0	no	probable Xaa-Pro aminopeptidase P [Asparagus officinalis]
TRINITY_DN15623_c0_g2	1660	774.39	0.4665	1.82992e-77	down	PREDICTED: mitochondrial phosphate carrier protein 3, mitochondrial-like [Musa acuminata subsp. malaccensis]
TRINITY_DN4669_c0_g1	50617	41012	0.810242	4.52055e-265	no	nodal modulator 3 [Asparagus officinalis]
TRINITY_DN1107_c2_g1	1118	4396.5	3.93247	0	up	peroxidase 31-like [Phalaenopsis equestris]
TRINITY_DN8667_c0_g1	67866	42768	0.630183	0	no	Chain A, Molecular Insights Into Plant Cell Proliferation Disturbance By Agrobacterium Protein 6b
TRINITY_DN1260_c0_g1	1084	1248.1	1.15138	0.00351501	no	probable 60S ribosomal protein L14 [Asparagus officinalis]
TRINITY_DN46537_c0_g1	398	716.337	1.79984	1.74224e-20	no	glucose-1-phosphate adenylyltransferase large subunit 1-like isoform X1 [Asparagus officinalis]
TRINITY_DN24931_c0_g1	36050	26234	0.727712	0	no	PREDICTED: (R,S)-reticuline 7-O-methyltransferase-like [Elaeis guineensis]
TRINITY_DN2331_c2_g1	24906	17227	0.691681	0	no	aldo-keto reductase family 4 member C9-like [Asparagus officinalis]
TRINITY_DN2432_c0_g2	7667	7074.2	0.922682	1.1033e-09	no	ras-related protein Rab7-like isoform X1 [Asparagus officinalis]
TRINITY_DN6221_c0_g1	1575	4196.4	2.66438	1.20692e-259	up	actin-related protein 4 isoform X2 [Asparagus officinalis]
TRINITY_DN74_c0_g1	23999	20080	0.836702	7.80531e-96	no	aldose 1-epimerase [Asparagus officinalis]
TRINITY_DN5096_c0_g1	7344	5293.2	0.720752	7.99937e-84	no	uncharacterized protein A4U43_C10F670 [Asparagus officinalis]
TRINITY_DN90081_c0_g2	569	2148	3.77504	7.82158e-208	up	Superoxide dismutase [Cu-Zn] [Fusarium sp. AF-12]
TRINITY_DN41987_c0_g1	3323	732.923	0.220561	0	down	unknown [Silene latifolia]
TRINITY_DN2122_c0_g3	2860	3416.9	1.19472	4.21845e-10	no	translocon-associated protein subunit beta-like [Asparagus officinalis]
TRINITY_DN10994_c0_g1	0	195.93	NA	5.23316e-40	up	protein FAM91A1 isoform X1 [Asparagus officinalis]
TRINITY_DN2171_c2_g2	3249	15029	4.62573	0	up	heparanase-like protein 3 [Asparagus officinalis]
TRINITY_DN2993_c0_g1	19876	10915	0.549155	0	no	ABC transporter C family member 2-like [Asparagus officinalis]
TRINITY_DN17510_c0_g2	27866	50086	1.79739	0	no	fumarylacetoacetase isoform X1 [Phoenix dactylifera]
TRINITY_DN5907_c0_g1	6049	28702	4.74492	0	up	pathogenesis-related protein [Lycoris radiata]
TRINITY_DN1840_c1_g2	8236	3731	0.453011	0	down	pyruvate dehydrogenase E1 component subunit alpha-1, mitochondrial-like [Asparagus officinalis]
TRINITY_DN5264_c1_g1	213	168.977	0.793318	0.0143142	no	LOW QUALITY PROTEIN: probable 3-beta-hydroxysteroid-Delta(8),Delta(7)-isomerase [Asparagus officinalis]
TRINITY_DN2154_c0_g1	3111	3207.4	1.03099	0.674263	no	ADP-ribosylation factor-like protein 5 [Phoenix dactylifera]
TRINITY_DN22804_c0_g1	505	459.243	0.909393	0.0745377	no	protease Do-like 7 [Asparagus officinalis]
TRINITY_DN1810_c1_g2	1053	721.52	0.685204	9.68284e-17	no	40S ribosomal protein S9 [Hyacinthus orientalis]
TRINITY_DN1243_c0_g1	244	0	NA	3.03522e-48	down	LOW QUALITY PROTEIN: eukaryotic translation initiation factor 5B-like [Asparagus officinalis]
TRINITY_DN33479_c0_g1	1667	13600	8.15837	0	up	acid invertase [Asparagus officinalis]
TRINITY_DN4843_c0_g2	1637	2732.7	1.66933	9.87739e-58	no	PREDICTED: nascent polypeptide-associated complex subunit beta-like [Daucus carota subsp. sativus]
TRINITY_DN13377_c0_g1	168	102.63	0.610893	3.25318e-05	no	PREDICTED: actin-depolymerizing factor [Elaeis guineensis]
TRINITY_DN852_c0_g1	50	401.19	8.0238	1.75897e-67	up	1-aminocyclopropane-1-carboxylate oxidase [Asparagus officinalis]
TRINITY_DN907_c1_g1	2071	2229.9	1.07673	0.0767873	no	PREDICTED: multiple organellar RNA editing factor 8, chloroplastic/mitochondrial-like [Elaeis guineensis]
TRINITY_DN8222_c0_g1	76700	31891	0.415789	0	down	methylthioribose kinase 1 [Asparagus officinalis]
TRINITY_DN2595_c0_g1	324	2003.9	6.18488	1.55217e-286	up	PREDICTED: peptide-N4-(N-acetyl-beta-glucosaminyl)asparagine amidase A-like [Elaeis guineensis]
TRINITY_DN5588_c0_g1	7721	20153	2.61015	0	up	endochitinase EP3-like [Phoenix dactylifera]
TRINITY_DN7433_c0_g1	3667	2582.3	0.7042	6.87119e-48	no	PREDICTED: eukaryotic translation initiation factor 2 subunit beta-like [Musa acuminata subsp. malaccensis]
TRINITY_DN44362_c0_g1	108	278.863	2.58207	5.11786e-18	up	hypothetical protein FAVG1_05382 [Fusarium avenaceum]
TRINITY_DN128817_c0_g1	343	824.15	2.40277	2.43567e-44	up	uroporphyrinogen decarboxylase 1, chloroplastic [Asparagus officinalis]
TRINITY_DN6423_c0_g1	19734	13721	0.695297	5.27973e-265	no	IAA-amino acid hydrolase ILR1-like 3 [Asparagus officinalis]
TRINITY_DN278236_c0_g1	1784	656.21	0.367831	1.90524e-124	down	hypothetical protein CDV36_002388 [Fusarium sp. AF-12]
TRINITY_DN3588_c0_g1	20487	10746	0.524528	0	no	plastidial pyruvate kinase 2 [Asparagus officinalis]
TRINITY_DN17617_c0_g1	193	522.48	2.70715	9.28755e-35	up	L-type lectin-domain containing receptor kinase IV.1-like isoform X1 [Asparagus officinalis]
TRINITY_DN67269_c0_g1	61157	40016	0.654316	0	no	PREDICTED: actin-85C [Camelina sativa]
TRINITY_DN14362_c0_g1	320	75.6767	0.23649	4.82396e-38	down	serine/threonine-protein kinase PBS1-like isoform X1 [Asparagus officinalis]
TRINITY_DN5209_c0_g1	298	402.227	1.34975	0.00022977	no	uncharacterized protein A4U43_UnF2400 [Asparagus officinalis]
TRINITY_DN480137_c0_g1	247	314.11	1.2717	0.00928878	no	PREDICTED: 60S ribosomal protein L31 isoform X3 [Eucalyptus grandis]
TRINITY_DN5934_c0_g1	5439	9627.5	1.77009	5.46831e-241	no	protein ECERIFERUM 1-like isoform X1 [Asparagus officinalis]
TRINITY_DN20311_c1_g1	317	187.637	0.591914	1.84217e-09	no	PREDICTED: S-adenosyl-L-methionine-dependent tRNA 4-demethylwyosine synthase [Elaeis guineensis]
TRINITY_DN24131_c0_g2	793	757.803	0.955616	0.198291	no	developmentally-regulated G-protein 3 [Asparagus officinalis]
TRINITY_DN4261_c0_g1	14015	19452	1.38794	2.99151e-172	no	probable protein phosphatase 2C 41 isoform X1 [Asparagus officinalis]
TRINITY_DN19868_c0_g1	812	2674.6	3.29384	3.64016e-222	up	LOW QUALITY PROTEIN: probable LRR receptor-like serine/threonine-protein kinase At1g67720 [Asparagus officinalis]
TRINITY_DN3232_c0_g1	47659	39097	0.820349	3.80397e-225	no	vacuolar-sorting receptor 1-like [Asparagus officinalis]
TRINITY_DN10208_c0_g1	355	468.573	1.31992	0.000233984	no	PREDICTED: glyoxylate/hydroxypyruvate reductase HPR3 isoform X2 [Nelumbo nucifera]
TRINITY_DN37_c0_g3	419	482.05	1.15048	0.0714782	no	LOW QUALITY PROTEIN: beta-fructofuranosidase, insoluble isoenzyme 4-like [Asparagus officinalis]
TRINITY_DN1358_c0_g2	5913	3675	0.621512	1.67213e-126	no	peptidyl-prolyl cis-trans isomerase CYP23 [Asparagus officinalis]
TRINITY_DN4900_c0_g1	152850	78963	0.516605	0	no	pyruvate kinase, cytosolic isozyme-like isoform X1 [Ornithogalum longebracteatum]
TRINITY_DN937_c0_g1	21	588.827	28.0394	8.53888e-135	up	protein CREG1 [Asparagus officinalis]
TRINITY_DN8846_c0_g1	926	1051.2	1.13521	0.0176076	no	uncharacterized protein LOC109830419 [Asparagus officinalis]
TRINITY_DN6084_c0_g1	22285	20337	0.912587	1.3701e-30	no	PREDICTED: LOW QUALITY PROTEIN: putative amidase C869.01 [Elaeis guineensis]
TRINITY_DN5922_c5_g2	154650	116810	0.755318	0	no	primary amine oxidase-like [Phoenix dactylifera]
TRINITY_DN2462_c1_g1	76	60.1267	0.791141	0.139406	no	PREDICTED: uncharacterized protein At4g15545 isoform X1 [Elaeis guineensis]
TRINITY_DN4840_c5_g1	225	611.633	2.71837	1.20882e-40	up	PREDICTED: GDSL esterase/lipase At3g48460-like [Elaeis guineensis]
TRINITY_DN2232_c0_g1	1570	1917.8	1.22153	1.1151e-07	no	topless-related protein 1-like isoform X1 [Asparagus officinalis]
TRINITY_DN72043_c0_g1	2015	830.37	0.412094	1.37211e-117	down	T-complex protein 1 subunit gamma [Fusarium sp. AF-8]
TRINITY_DN4020_c0_g1	13910	40813	2.93408	0	up	thiosulfate/3-mercaptopyruvate sulfurtransferase 2-like [Asparagus officinalis]
TRINITY_DN2618_c0_g1	5355	11016	2.05714	0	up	nicastrin [Asparagus officinalis]
TRINITY_DN10768_c0_g1	1553	1378.8	0.88783	0.000171488	no	alanine--tRNA ligase [Asparagus officinalis]
TRINITY_DN102638_c0_g1	0	0	NA	NA	no	uncharacterized protein LOC109837851 [Asparagus officinalis]
TRINITY_DN8105_c0_g1	363	143.06	0.394105	3.23238e-24	down	vacuolar protein sorting-associated protein 25 [Asparagus officinalis]
TRINITY_DN32543_c0_g1	17736	8410.5	0.474205	0	down	long chain acyl-CoA synthetase 8 [Asparagus officinalis]
TRINITY_DN298_c0_g1	127	314.11	2.47331	8.72077e-19	up	4-coumarate-CoA ligase 2 [Narcissus papyraceus]
TRINITY_DN4319_c0_g1	5452	6599.4	1.21045	7.36301e-21	no	PREDICTED: ubiquitin-conjugating enzyme E2-17 kDa isoform X2 [Elaeis guineensis]
TRINITY_DN7160_c0_g1	7728	13394	1.73318	0	no	ABC transporter G family member 3 [Asparagus officinalis]
TRINITY_DN1806_c0_g1	4637	14795	3.19064	0	up	glycine-rich RNA-binding protein RZ1A [Asparagus officinalis]
TRINITY_DN135_c0_g1	4234	3267.6	0.771752	2.35682e-33	no	PREDICTED: GDSL esterase/lipase At1g28650-like isoform X2 [Elaeis guineensis]
TRINITY_DN295_c0_g1	439	790.977	1.80177	1.60411e-22	no	phosducin-like protein 3 [Asparagus officinalis]
TRINITY_DN8986_c0_g1	26191	15166	0.579054	0	no	11 kDa late embryogenesis abundant protein-like [Asparagus officinalis]
TRINITY_DN41621_c0_g1	8601	27391	3.18463	0	up	outer envelope pore protein 16-3, chloroplastic/mitochondrial-like [Asparagus officinalis]
TRINITY_DN28357_c0_g1	2412	2091	0.866915	4.92325e-08	no	LOW QUALITY PROTEIN: tubulin-folding cofactor D, partial [Asparagus officinalis]
TRINITY_DN18614_c0_g1	16750	8309.9	0.496113	0	down	annexin D2-like [Asparagus officinalis]
TRINITY_DN5174_c0_g1	13951	8727.7	0.625597	6.48456e-289	no	uncharacterized protein A4U43_C05F26810 [Asparagus officinalis]
TRINITY_DN5123_c0_g1	60575	85882	1.41778	0	no	sucrose synthase [Ornithogalum longebracteatum]
TRINITY_DN9633_c0_g1	807	1181.8	1.46444	1.35951e-15	no	extra-large guanine nucleotide-binding protein 3 isoform X3 [Asparagus officinalis]
TRINITY_DN2086_c0_g3	266	1069.8	4.0218	3.57498e-111	up	iron-sulfur cluster assembly protein [Salvia splendens]
TRINITY_DN20218_c4_g1	406	580.533	1.42988	1.43389e-07	no	hypothetical protein AQUCO_01700499v1 [Aquilegia coerulea]
TRINITY_DN11910_c2_g2	13422	39095	2.91276	0	up	stress-response A/B barrel domain-containing protein HS1 [Phoenix dactylifera]
TRINITY_DN3432_c0_g1	3504	3896.8	1.1121	0.000207189	no	ER membrane protein complex subunit 4 [Asparagus officinalis]
TRINITY_DN16924_c0_g1	1332	7890.1	5.9235	0	up	PREDICTED: thaumatin-like protein 1b [Musa acuminata subsp. malaccensis]
TRINITY_DN6464_c0_g1	2303	4973.9	2.15975	4.60109e-209	up	probable importin subunit beta-4 isoform X1 [Asparagus officinalis]
TRINITY_DN1341_c0_g2	194	144.097	0.742766	0.00371557	no	GBF-interacting protein 1-like [Asparagus officinalis]
TRINITY_DN187_c0_g1	3884	9024.2	2.32343	0	up	PREDICTED: bifunctional L-3-cyanoalanine synthase/cysteine synthase 1, mitochondrial [Elaeis guineensis]
TRINITY_DN144034_c0_g2	518	1540.5	2.97394	3.22765e-113	up	hypothetical protein PHLCEN_2v6912 [Phlebia centrifuga]
TRINITY_DN917_c0_g1	1190	1349.7	1.1342	0.00762811	no	protein SRC2-like [Asparagus officinalis]
TRINITY_DN2380_c1_g1	541	256.057	0.473303	1.10668e-25	down	PREDICTED: uncharacterized protein LOC105048840 [Elaeis guineensis]
TRINITY_DN7654_c0_g1	4713	1712.6	0.363378	0	down	PREDICTED: autophagy-related protein 18a-like [Musa acuminata subsp. malaccensis]
TRINITY_DN19517_c2_g1	662	919.523	1.38901	1.08536e-09	no	uncharacterized protein DDB_G0290685-like [Asparagus officinalis]
TRINITY_DN1659_c0_g1	15173	24736	1.63026	0	no	protein TIC 40, chloroplastic-like [Asparagus officinalis]
TRINITY_DN713_c0_g1	18660	11660	0.624866	0	no	26S proteasome non-ATPase regulatory subunit 14 homolog [Asparagus officinalis]
TRINITY_DN9713_c0_g1	1625	2502.5	1.54	4.40266e-39	no	uncharacterized protein LOC103701809 [Phoenix dactylifera]
TRINITY_DN6632_c0_g1	30792	14017	0.455216	0	down	catalase isozyme 1-like [Asparagus officinalis]
TRINITY_DN496_c0_g1	206860	110390	0.533646	0	no	heat shock protein 90 [Ornithogalum longebracteatum]
TRINITY_DN730_c0_g1	22167	13861	0.625299	0	no	Dolichyl-diphosphooligosaccharide--protein glycosyltransferase subunit STT3B [Capsicum chinense]
TRINITY_DN3151_c0_g1	1770	1377.7	0.778362	4.06507e-14	no	LOW QUALITY PROTEIN: uncharacterized protein LOC109819686 [Asparagus officinalis]
TRINITY_DN5323_c0_g1	551	191.783	0.348064	8.90922e-43	down	sn1-specific diacylglycerol lipase beta isoform X4 [Asparagus officinalis]
TRINITY_DN10872_c0_g1	320	54.9433	0.171698	1.05077e-47	down	uncharacterized protein LOC109827085 [Asparagus officinalis]
TRINITY_DN27809_c0_g1	321	476.867	1.48557	1.46379e-07	no	uncharacterized protein LOC109844595 [Asparagus officinalis]
TRINITY_DN15619_c0_g1	32886	20079	0.610564	0	no	LOW QUALITY PROTEIN: putative quinone-oxidoreductase homolog, chloroplastic [Asparagus officinalis]
TRINITY_DN543_c3_g1	1582	7362.4	4.65386	0	up	caffeic acid 3-O-methyltransferase-like isoform X1 [Asparagus officinalis]
TRINITY_DN3256_c1_g1	460	76.7133	0.166768	5.67098e-69	down	PREDICTED: LOW QUALITY PROTEIN: xyloglucan galactosyltransferase XLT2-like [Elaeis guineensis]
TRINITY_DN5266_c0_g1	236	936.11	3.96657	2.95849e-96	up	LOW QUALITY PROTEIN: E3 ubiquitin-protein ligase ATL6-like [Asparagus officinalis]
TRINITY_DN1474_c4_g1	1044	1546.7	1.48151	5.18187e-21	no	actin [Camellia sinensis]
TRINITY_DN16767_c0_g1	1846	2414.4	1.30791	6.82347e-16	no	uncharacterized protein A4U43_C07F26430 [Asparagus officinalis]
TRINITY_DN7271_c0_g2	68	1526	22.4412	0	up	PREDICTED: cationic peroxidase 1-like [Elaeis guineensis]
TRINITY_DN21242_c0_g1	338	205.26	0.607278	2.63487e-09	no	uncharacterized protein LOC109836966 [Asparagus officinalis]
TRINITY_DN1689_c0_g1	21347	19774	0.926313	1.36084e-22	no	glyceraldehyde-3-phosphate dehydrogenase [Ornithogalum longebracteatum]
TRINITY_DN13397_c0_g1	1355	1363.2	1.00605	0.716934	no	uncharacterized protein A4U43_C10F19220 [Asparagus officinalis]
TRINITY_DN3506_c0_g1	603	315.147	0.522631	5.3714e-23	no	reticulon-like protein B8 [Asparagus officinalis]
TRINITY_DN2894_c0_g1	1708	392.897	0.230033	1.22859e-199	down	LOW QUALITY PROTEIN: transformation/transcription domain-associated protein-like [Asparagus officinalis]
TRINITY_DN33541_c0_g1	386	327.587	0.84867	0.0141323	no	putative quinone-oxidoreductase homolog, chloroplastic [Ananas comosus]
TRINITY_DN8627_c0_g1	4050	4226.5	1.04358	0.301487	no	nicotinamidase 2-like [Asparagus officinalis]
TRINITY_DN14353_c0_g1	262	324.477	1.23846	0.0192024	no	transcription initiation factor TFIID subunit 1 [Phoenix dactylifera]
TRINITY_DN7242_c0_g1	26798	14127	0.527166	0	no	synaptotagmin-5-like isoform X1 [Asparagus officinalis]
TRINITY_DN4023_c0_g1	31518	41816	1.32673	1.03195e-274	no	60S ribosomal protein L8 [Apostasia shenzhenica]
TRINITY_DN7086_c0_g1	583	408.447	0.700595	4.36553e-09	no	PREDICTED: subtilisin-like protease SBT1.1 isoform X1 [Elaeis guineensis]
TRINITY_DN16617_c0_g1	8003	23262	2.90666	0	up	LOW QUALITY PROTEIN: ubiquitin receptor RAD23b-like [Asparagus officinalis]
TRINITY_DN8417_c0_g1	189	255.02	1.34931	0.00338898	no	uncharacterized protein LOC103706856 [Phoenix dactylifera]
TRINITY_DN1219_c2_g1	569	59.09	0.103849	4.27518e-106	down	glyceraldehyde-3-phosphate dehydrogenase [Pythium insidiosum]
TRINITY_DN46553_c0_g1	211510	108760	0.514207	0	no	LOW QUALITY PROTEIN: peroxidase 12-like [Asparagus officinalis]
TRINITY_DN5312_c0_g1	316	1953.1	6.1807	3.2681e-279	up	acidic endochitinase-like [Asparagus officinalis]
TRINITY_DN14277_c0_g2	1083	1237.8	1.14294	0.00624186	no	PREDICTED: universal stress protein PHOS34 [Elaeis guineensis]
TRINITY_DN9246_c0_g2	448	920.56	2.05482	4.06552e-36	up	calcium-dependent protein kinase 28-like [Asparagus officinalis]
TRINITY_DN42384_c0_g1	392	740.18	1.88821	5.27518e-24	no	PREDICTED: anthocyanidin 3-O-glucosyltransferase-like [Elaeis guineensis]
TRINITY_DN2834_c0_g1	1550	1461.7	0.943032	0.0310647	no	PREDICTED: probable indole-3-acetic acid-amido synthetase GH3.8 [Elaeis guineensis]
TRINITY_DN6138_c0_g1	30958	36068	1.16506	4.12329e-66	no	universal stress protein PHOS32 isoform X2 [Phoenix dactylifera]
TRINITY_DN1026_c0_g1	278	286.12	1.02921	0.916308	no	PREDICTED: auxin-binding protein ABP19a [Fragaria vesca subsp. vesca]
TRINITY_DN6311_c0_g1	12541	14399	1.14815	3.28821e-22	no	serine carboxypeptidase-like 51 isoform X2 [Asparagus officinalis]
TRINITY_DN10142_c0_g1	485	777.5	1.60309	2.36973e-15	no	PREDICTED: expansin-A1-like [Erythranthe guttata]
TRINITY_DN1682_c0_g1	104760	72049	0.687753	0	no	protein DJ-1 homolog D-like [Asparagus officinalis]
TRINITY_DN9761_c0_g1	703	886.35	1.26081	2.5745e-05	no	probable serine/threonine-protein kinase BSK3 isoform X2 [Asparagus officinalis]
TRINITY_DN6836_c3_g1	1629	2013.2	1.23585	7.82323e-09	no	L-ascorbate oxidase homolog [Asparagus officinalis]
TRINITY_DN1031_c1_g1	424	458.207	1.08068	0.392109	no	uncharacterized protein A4U43_C05F6170 [Asparagus officinalis]
TRINITY_DN2222_c0_g1	1440	742.253	0.515454	2.49365e-54	no	L-arabinokinase isoform X1 [Asparagus officinalis]
TRINITY_DN13195_c0_g1	37918	34263	0.903608	1.18287e-59	no	uncharacterized protein LOC109831853 [Asparagus officinalis]
TRINITY_DN2932_c0_g2	458	213.553	0.466274	1.23563e-22	down	CTP synthase-like isoform X1 [Asparagus officinalis]
TRINITY_DN6723_c0_g1	4843	2181.1	0.450361	2.80884e-238	down	protein disulfide isomerase [Obba rivulosa]
TRINITY_DN6357_c0_g1	2550	7516.9	2.9478	0	up	inactive LRR receptor-like serine/threonine-protein kinase BIR2 [Phoenix dactylifera]
TRINITY_DN1648_c0_g1	11119	10323	0.928411	5.31717e-12	no	F-box/kelch-repeat protein At1g57790-like [Asparagus officinalis]
TRINITY_DN44506_c0_g1	1177	1341.4	1.13968	0.00547954	no	villin-5-like isoform X2 [Asparagus officinalis]
TRINITY_DN7859_c0_g1	3142	4297	1.3676	3.31516e-36	no	probable aldo-keto reductase 1 [Ananas comosus]
TRINITY_DN1448_c1_g1	560	534.92	0.955214	0.276646	no	casein kinase 1-like protein 2 isoform X1 [Asparagus officinalis]
TRINITY_DN7213_c0_g1	330	306.853	0.929858	0.242453	no	uncharacterized protein KIAA0930 homolog isoform X2 [Asparagus officinalis]
TRINITY_DN4032_c4_g1	7548	42575	5.64057	0	up	leucine-rich repeat extensin-like protein 4 [Phoenix dactylifera]
TRINITY_DN2469_c0_g1	66088	58117	0.879388	1.0386e-150	no	LOW QUALITY PROTEIN: villin-2 [Asparagus officinalis]
TRINITY_DN10955_c1_g1	0	276.79	NA	1.18991e-52	up	aldehyde dehydrogenase family 3 member F1-like [Asparagus officinalis]
TRINITY_DN3623_c1_g1	7521	2294.1	0.305026	0	down	PREDICTED: citrate synthase, glyoxysomal [Elaeis guineensis]
TRINITY_DN24083_c0_g1	3117	1880.5	0.603304	1.27417e-74	no	LOW QUALITY PROTEIN: DEAD-box ATP-dependent RNA helicase 37-like [Asparagus officinalis]
TRINITY_DN9916_c0_g1	1912	8138.9	4.25675	0	up	pectinesterase inhibitor [Lycoris aurea]
TRINITY_DN23445_c0_g3	7441	3166	0.42548	0	down	PREDICTED: ABC transporter F family member 4 [Musa acuminata subsp. malaccensis]
TRINITY_DN11425_c0_g1	1429	1325.9	0.927852	0.0128555	no	K(+) efflux antiporter 2, chloroplastic-like [Asparagus officinalis]
TRINITY_DN1668_c0_g1	287	779.573	2.71628	2.91654e-51	up	uncharacterized protein At1g01500-like [Asparagus officinalis]
TRINITY_DN11414_c0_g1	87	771.28	8.86529	1.03794e-133	up	novel
TRINITY_DN7753_c0_g1	3661	4994.7	1.3643	3.40502e-41	no	PREDICTED: UDP-glycosyltransferase 86A1 [Musa acuminata subsp. malaccensis]
TRINITY_DN4366_c1_g2	1955	8696.6	4.44839	0	up	uncharacterized protein LOC109832911 [Asparagus officinalis]
TRINITY_DN14024_c0_g1	8844	11347	1.28302	3.20069e-59	no	uncharacterized protein LOC109831791 [Asparagus officinalis]
TRINITY_DN1177_c2_g2	558	0	NA	5.90847e-92	down	PREDICTED: zinc-finger homeodomain protein 8-like [Musa acuminata subsp. malaccensis]
TRINITY_DN2551_c0_g1	1020	275.753	0.270346	1.02599e-103	down	mitochondrial uncoupling protein 1-like [Asparagus officinalis]
TRINITY_DN666_c0_g1	26016	41246	1.58541	0	no	putative 4-hydroxy-4-methyl-2-oxoglutarate aldolase 2 [Asparagus officinalis]
TRINITY_DN130798_c0_g1	14922	10177	0.682013	2.70836e-219	no	chloroplast 1-hydroxy-2-methyl-2-(E)-butenyl-4-diphosphate synthase [Narcissus tazetta]
TRINITY_DN9523_c0_g1	15040	22178	1.4746	1.20205e-271	no	PREDICTED: inosine-5'-monophosphate dehydrogenase [Elaeis guineensis]
TRINITY_DN639_c0_g1	5437	4136.3	0.760769	2.67022e-46	no	uncharacterized protein LOC109848514 [Asparagus officinalis]
TRINITY_DN182_c0_g2	6781	19651	2.89795	0	up	alpha-L-fucosidase 2 isoform X2 [Asparagus officinalis]
TRINITY_DN432_c0_g1	6021	3869.9	0.642734	4.82722e-114	no	Rac-like GTP-binding protein RAC1 [Vitis vinifera]
TRINITY_DN2477_c7_g1	6102	4372.7	0.716601	4.81455e-72	no	probable mitochondrial import inner membrane translocase subunit TIM21 [Asparagus officinalis]
TRINITY_DN57018_c0_g1	1097	2337.7	2.13099	1.67952e-96	up	protein STRICTOSIDINE SYNTHASE-LIKE 4-like [Asparagus officinalis]
TRINITY_DN15134_c0_g1	3033	2548.1	0.840125	4.53384e-13	no	uncharacterized protein A4U43_C09F15810 [Asparagus officinalis]
TRINITY_DN4332_c2_g1	45	686.273	15.2505	8.21612e-142	up	gamma-glutamylcyclotransferase 2-3 [Asparagus officinalis]
TRINITY_DN3838_c1_g1	21596	9870.1	0.457034	0	down	PREDICTED: uncharacterized protein LOC105045858 [Elaeis guineensis]
TRINITY_DN1351_c0_g1	21844	36903	1.68939	0	no	PREDICTED: thiamine thiazole synthase, chloroplastic [Elaeis guineensis]
TRINITY_DN13085_c0_g2	2911	2546.1	0.874648	1.36733e-08	no	probable acyl-activating enzyme 18, peroxisomal isoform X1 [Asparagus officinalis]
TRINITY_DN7123_c0_g1	6900	21557	3.1242	0	up	dehydrin, partial [Hyacinthus orientalis]
TRINITY_DN3114_c1_g1	709	1832.8	2.58505	3.52163e-109	up	claspin [Asparagus officinalis]
TRINITY_DN724_c0_g1	4950	3745.5	0.756667	1.05056e-43	no	hypothetical protein PRUPE_2G306300 [Prunus persica]
TRINITY_DN777_c1_g1	9660	7300.2	0.755714	3.32242e-84	no	oxysterol-binding protein-related protein 3C-like isoform X2 [Phoenix dactylifera]
TRINITY_DN8895_c0_g1	892	1033.6	1.15874	0.00524684	no	ER membrane protein complex subunit 8/9 homolog, partial [Asparagus officinalis]
TRINITY_DN3636_c0_g1	577	2220.5	3.84835	5.58189e-219	up	coilin-like [Asparagus officinalis]
TRINITY_DN3390_c0_g1	297	271.607	0.914501	0.192658	no	serine/arginine-rich SC35-like splicing factor SCL30 isoform X2 [Asparagus officinalis]
TRINITY_DN76827_c0_g1	40854	10189	0.2494	0	down	PREDICTED: putative amidase C869.01 [Elaeis guineensis]
TRINITY_DN319_c0_g2	23906	47102	1.9703	0	no	flowering locus K homology domain-like [Asparagus officinalis]
TRINITY_DN69322_c0_g1	8039	6934.3	0.862582	1.16909e-24	no	7-deoxyloganetin glucosyltransferase-like [Asparagus officinalis]
TRINITY_DN1694_c0_g1	10227	9162.1	0.895874	1.59898e-19	no	AP-2 complex subunit alpha-2-like [Asparagus officinalis]
TRINITY_DN2063_c0_g1	298	210.443	0.706186	3.85625e-05	no	DEAD-box ATP-dependent RNA helicase 53-like [Asparagus officinalis]
TRINITY_DN4368_c0_g1	209200	148590	0.710277	0	no	phosphoglucomutase, cytoplasmic 1-like [Asparagus officinalis]
TRINITY_DN8450_c1_g1	12657	3576.5	0.282571	0	down	annexin-like protein RJ4 [Asparagus officinalis]
TRINITY_DN12668_c0_g1	10620	11818	1.11281	7.62403e-11	no	succinate--CoA ligase [ADP-forming] subunit beta, mitochondrial [Asparagus officinalis]
TRINITY_DN1590_c0_g1	1292	673.833	0.521543	1.37102e-47	no	GDP-mannose 4,6 dehydratase 1-like [Phalaenopsis equestris]
TRINITY_DN8029_c0_g2	75759	69600	0.918703	1.05521e-88	no	uncharacterized protein A4U43_C10F3210 [Asparagus officinalis]
TRINITY_DN13114_c0_g1	16852	6448.1	0.382631	0	down	LOW QUALITY PROTEIN: outer envelope pore protein 16-2, chloroplastic [Asparagus officinalis]
TRINITY_DN515_c1_g1	103	486.197	4.72036	4.64197e-59	up	uncharacterized protein A4U43_C08F10580 [Asparagus officinalis]
TRINITY_DN6039_c0_g1	8330	7209	0.865426	1.32893e-24	no	PREDICTED: photosystem II 10 kDa polypeptide, chloroplastic [Gossypium raimondii]
TRINITY_DN4778_c0_g1	21455	255280	11.8984	0	up	PLAT domain-containing protein 3-like [Phoenix dactylifera]
TRINITY_DN9036_c0_g1	1227	4929.4	4.01744	0	up	somatic embryogenesis receptor kinase 1 isoform X1 [Brachypodium distachyon]
TRINITY_DN19331_c0_g1	856	1089.5	1.27278	1.16091e-06	no	hypothetical protein B296_00016923 [Ensete ventricosum]
TRINITY_DN5816_c0_g1	2631	1867	0.709616	1.29115e-33	no	UPF0678 fatty acid-binding protein-like protein At1g79260 [Asparagus officinalis]
TRINITY_DN3283_c0_g1	4530	2834.2	0.625651	3.85401e-95	no	serine/threonine-protein kinase STY8 [Asparagus officinalis]
TRINITY_DN7872_c0_g1	2738	3137	1.14573	8.81199e-06	no	protein trichome birefringence-like 26 [Ananas comosus]
TRINITY_DN2200_c1_g1	2382	5844.7	2.45369	0	up	uncharacterized protein LOC109822590 isoform X1 [Asparagus officinalis]
TRINITY_DN4997_c0_g1	2921	1319.7	0.451797	1.19283e-143	down	beta-adaptin-like protein B [Carica papaya]
TRINITY_DN12284_c0_g1	1267	269.533	0.212733	3.44693e-158	down	DNAJ protein JJJ1 homolog [Asparagus officinalis]
TRINITY_DN6324_c0_g1	267	361.797	1.35504	0.000401467	no	ultraviolet-B receptor UVR8 [Asparagus officinalis]
TRINITY_DN4880_c0_g1	73719	48041	0.651677	0	no	PREDICTED: glycine--tRNA ligase, mitochondrial 1-like [Elaeis guineensis]
TRINITY_DN1420_c0_g1	2879	3813.9	1.32473	2.04391e-26	no	PREDICTED: UBP1-associated protein 2B-like [Musa acuminata subsp. malaccensis]
TRINITY_DN7550_c0_g1	10091	13317	1.31969	1.45901e-85	no	SAM50-like protein SPAC17C9.06 [Asparagus officinalis]
TRINITY_DN4464_c0_g2	4884	4881.7	0.999529	0.313148	no	uncharacterized protein LOC109826129 [Asparagus officinalis]
TRINITY_DN3896_c0_g1	588	264.35	0.449575	1.24781e-30	down	putative clathrin assembly protein At5g35200 [Asparagus officinalis]
TRINITY_DN218835_c0_g1	93819	34258	0.36515	0	down	terpene synthase 10-like [Asparagus officinalis]
TRINITY_DN19626_c0_g1	719	892.57	1.2414	8.53481e-05	no	uncharacterized protein LOC109826027 [Asparagus officinalis]
TRINITY_DN787_c0_g1	1329	1349.7	1.01558	0.90759	no	PREDICTED: probable alkaline/neutral invertase D [Elaeis guineensis]
TRINITY_DN5771_c1_g1	596	644.807	1.08189	0.300811	no	gallate 1-beta-glucosyltransferase-like [Phoenix dactylifera]
TRINITY_DN4892_c0_g1	875	4622.5	5.28286	0	up	glucan endo-1,3-beta-glucosidase 4 isoform X1 [Asparagus officinalis]
TRINITY_DN2075_c0_g1	11656	19087	1.63753	0	no	uncharacterized protein A4U43_C01F7610 [Asparagus officinalis]
TRINITY_DN7415_c0_g1	44147	41950	0.950234	2.08386e-25	no	FAM10 family protein At4g22670 [Asparagus officinalis]
TRINITY_DN519_c0_g1	3880	2231.9	0.575232	4.72929e-107	no	2-methyl-6-phytyl-1,4-hydroquinone methyltransferase 1, chloroplastic [Asparagus officinalis]
TRINITY_DN3773_c0_g2	51	3661.5	71.7941	0	up	ATP synthase, beta subunit [Phytophthora megakarya]
TRINITY_DN4571_c0_g1	5235	10097	1.92875	0	no	probable monofunctional riboflavin biosynthesis protein RIBA 3, chloroplastic isoform X1 [Asparagus officinalis]
TRINITY_DN10548_c0_g1	5017	25257	5.03428	0	up	glyoxylate/succinic semialdehyde reductase 1 [Asparagus officinalis]
TRINITY_DN13111_c0_g1	434	368.017	0.847965	0.00896983	no	39S ribosomal protein L46, mitochondrial-like [Asparagus officinalis]
TRINITY_DN2228_c0_g1	176	32.1367	0.182595	5.06901e-26	down	uncharacterized protein A4U43_C09F2300 [Asparagus officinalis]
TRINITY_DN59613_c0_g1	4879	2736.8	0.560935	3.61211e-144	no	ubiquitin-activating enzyme E1 2-like [Asparagus officinalis]
TRINITY_DN904_c0_g1	11276	3553.7	0.315156	0	down	putative methylesterase 11, chloroplastic [Asparagus officinalis]
TRINITY_DN2352_c0_g1	937	1017	1.08538	0.170833	no	CAAX prenyl protease 1 homolog [Asparagus officinalis]
TRINITY_DN31735_c0_g1	686	1545.7	2.25321	2.74619e-72	up	PREDICTED: exosome complex component RRP42 [Elaeis guineensis]
TRINITY_DN17016_c0_g2	1025	705.97	0.688751	5.42856e-16	no	single-stranded DNA-binding protein, mitochondrial [Asparagus officinalis]
TRINITY_DN41967_c0_g1	17278	13782	0.797662	1.37454e-103	no	probable glutathione S-transferase [Papaver somniferum]
TRINITY_DN3636_c1_g1	9346	14426	1.54355	1.34208e-218	no	importin subunit alpha-2-like [Asparagus officinalis]
TRINITY_DN5857_c0_g1	1319	907.083	0.687705	2.90836e-20	no	7-dehydrocholesterol reductase [Asparagus officinalis]
TRINITY_DN14219_c0_g1	3418	6674.1	1.95263	6.1944e-221	no	histone H2B.11-like [Phoenix dactylifera]
TRINITY_DN2760_c0_g1	143	837.627	5.85753	5.56923e-117	up	UMP-CMP kinase 4-like isoform X3 [Asparagus officinalis]
TRINITY_DN12259_c0_g1	280	168.977	0.603488	4.37732e-08	no	putative cadmium/zinc-transporting ATPase HMA1, chloroplastic [Ananas comosus]
TRINITY_DN139_c0_g1	104030	69610	0.669134	0	no	PREDICTED: pyruvate decarboxylase 1 [Elaeis guineensis]
TRINITY_DN5031_c1_g2	1202	2120	1.76373	5.70036e-54	no	putative DNA binding protein [Cutaneotrichosporon oleaginosum]
TRINITY_DN2672_c0_g1	2696	2052.6	0.76135	1.06442e-23	no	PREDICTED: chlorophyll a-b binding protein 8, chloroplastic [Elaeis guineensis]
TRINITY_DN4745_c0_g1	299	2237.1	7.48194	0	up	RNA recognition motif domain [Macleaya cordata]
TRINITY_DN1191_c0_g1	1153	4899.3	4.24918	0	up	ras GTPase-activating protein-binding protein 1-like [Asparagus officinalis]
TRINITY_DN6483_c0_g1	526	4120.8	7.83422	0	up	LOW QUALITY PROTEIN: probable protein phosphatase 2C 11 [Asparagus officinalis]
TRINITY_DN6994_c0_g1	12653	4985.3	0.394001	0	down	PREDICTED: chlorophyll a-b binding protein CP24 10A, chloroplastic [Cucumis melo]
TRINITY_DN5999_c0_g1	9122	3977.7	0.436056	0	down	aldose reductase-like [Asparagus officinalis]
TRINITY_DN6433_c0_g1	271	132.693	0.489643	8.83262e-13	down	uncharacterized protein LOC109837012 [Asparagus officinalis]
TRINITY_DN9153_c0_g1	474	881.167	1.859	3.93463e-27	no	uncharacterized protein LOC109849640 isoform X2 [Asparagus officinalis]
TRINITY_DN21485_c0_g1	1358	3750.7	2.76193	1.9173e-245	up	acid phosphatase 1-like isoform X1 [Asparagus officinalis]
TRINITY_DN2463_c0_g1	1440	1277.2	0.886944	0.000268974	no	PREDICTED: uncharacterized protein LOC105049449 [Elaeis guineensis]
TRINITY_DN1968_c0_g2	174	63.2367	0.363429	7.7293e-14	down	PREDICTED: isoflavone 2'-hydroxylase-like [Elaeis guineensis]
TRINITY_DN1349_c0_g1	444	3150.4	7.0955	0	up	LOW QUALITY PROTEIN: protein HOTHEAD [Asparagus officinalis]
TRINITY_DN39057_c0_g1	80707	49539	0.613813	0	no	5-methyltetrahydropteroyltriglutamate--homocysteine methyltransferase 2-like isoform X1 [Asparagus officinalis]
TRINITY_DN19775_c0_g1	119010	36867	0.309781	0	down	2S albumin-like [Asparagus officinalis]
TRINITY_DN1979_c0_g1	15051	6825.4	0.453485	0	down	hypothetical protein GW17_00053512 [Ensete ventricosum]
TRINITY_DN454_c0_g1	2733	1277.2	0.467325	7.72781e-126	down	PREDICTED: glutamine--tRNA ligase-like isoform X2 [Elaeis guineensis]
[truncated: 3,603 more rows]

## Sheet: S2_vs_S3
Table S3. Differentially expressed proteins during three different stages of seed germination.
[truncated: 4,229 more rows]
