# Supplementary material for: Dynamic proteomics reveals that endosperm weakening plays a critical role during seed germination in Polygonatum cyrtonema Hua
Source: Front Plant Sci. 2025 Nov 18;16:1662175. doi: 10.3389/fpls.2025.1662175 (PMC12670176; doi:10.3389/fpls.2025.1662175)
Supplement: Supplementary file 7 [file Table4.xlsx]

## Sheet: S1_vs_S2
Table S4. The abundance of unigenes at transcriptional and translational levels in three stages of seed germination.
Gene	Fold change of transcriptional levels	Fold change of translational levels	DEG	DAP	DEG VS DAP	Type
TRINITY_DN7285_c0_g2	5.45515	0.982275	RNA-up	Protein-no	RNA-up_vs_Protein-no	Transcriptional changes
TRINITY_DN72_c0_g2	2.7314	3.33755	RNA-up	Protein-up	RNA-up_vs_Protein-up	Homodirectional changes
TRINITY_DN139_c0_g1	1.86548	1.26387	RNA-no	Protein-no	RNA-no_vs_Protein-no	Unchanged
TRINITY_DN23469_c0_g1	1.94553	1.00613	RNA-no	Protein-no	RNA-no_vs_Protein-no	Unchanged
TRINITY_DN21612_c0_g1	2.72382	0.885424	RNA-up	Protein-no	RNA-up_vs_Protein-no	Transcriptional changes
TRINITY_DN19331_c0_g1	4.62366	0.978136	RNA-no	Protein-no	RNA-no_vs_Protein-no	Unchanged
TRINITY_DN12414_c0_g1	0.0290179	1.93381	RNA-down	Protein-no	RNA-down_vs_Protein-no	Transcriptional changes
TRINITY_DN4195_c0_g2	2.4713	1.13419	RNA-no	Protein-no	RNA-no_vs_Protein-no	Unchanged
TRINITY_DN11542_c0_g1	16.2262	1.37924	RNA-up	Protein-no	RNA-up_vs_Protein-no	Transcriptional changes
TRINITY_DN3914_c0_g1	1.71846	0.94267	RNA-no	Protein-no	RNA-no_vs_Protein-no	Unchanged
TRINITY_DN31367_c0_g1	1.22386	1.17953	RNA-no	Protein-no	RNA-no_vs_Protein-no	Unchanged
TRINITY_DN1153_c1_g1	3.8534	1.90319	RNA-up	Protein-no	RNA-up_vs_Protein-no	Transcriptional changes
TRINITY_DN8209_c1_g1	0.174183	0.42005	RNA-down	Protein-down	RNA-down_vs_Protein-down	Homodirectional changes
TRINITY_DN9227_c0_g1	1.20679	0.716547	RNA-no	Protein-no	RNA-no_vs_Protein-no	Unchanged
TRINITY_DN401_c0_g1	28.0432	1.14982	RNA-up	Protein-no	RNA-up_vs_Protein-no	Transcriptional changes
TRINITY_DN4370_c0_g1	3.0445	1.44199	RNA-up	Protein-no	RNA-up_vs_Protein-no	Transcriptional changes
TRINITY_DN50012_c0_g1	3.32439	1.13465	RNA-up	Protein-no	RNA-up_vs_Protein-no	Transcriptional changes
TRINITY_DN1535_c0_g2	1.24372	2.90119	RNA-no	Protein-up	RNA-no_vs_Protein-up	Translational changes
TRINITY_DN1805_c0_g1	1.20359	1.8524	RNA-no	Protein-no	RNA-no_vs_Protein-no	Unchanged
TRINITY_DN9974_c0_g1	2.09063	0.934032	RNA-no	Protein-no	RNA-no_vs_Protein-no	Unchanged
TRINITY_DN8552_c0_g1	1.67357	0.973698	RNA-no	Protein-no	RNA-no_vs_Protein-no	Unchanged
TRINITY_DN3746_c0_g1	2.92246	1.087	RNA-up	Protein-no	RNA-up_vs_Protein-no	Transcriptional changes
TRINITY_DN2946_c0_g1	1.41162	0.873068	RNA-no	Protein-no	RNA-no_vs_Protein-no	Unchanged
TRINITY_DN2691_c0_g1	33.001	1.10823	RNA-up	Protein-no	RNA-up_vs_Protein-no	Transcriptional changes
TRINITY_DN32_c0_g1	0.620352	1.5817	RNA-down	Protein-no	RNA-down_vs_Protein-no	Transcriptional changes
TRINITY_DN27583_c0_g1	0.29593	0.682227	RNA-down	Protein-no	RNA-down_vs_Protein-no	Transcriptional changes
TRINITY_DN8405_c0_g1	0.758569	0.96662	RNA-no	Protein-no	RNA-no_vs_Protein-no	Unchanged
TRINITY_DN9581_c0_g1	1.11227	0.664602	RNA-no	Protein-no	RNA-no_vs_Protein-no	Unchanged
TRINITY_DN3239_c1_g1	1.97215	0.864511	RNA-no	Protein-no	RNA-no_vs_Protein-no	Unchanged
TRINITY_DN6007_c0_g1	1.45404	1.63874	RNA-no	Protein-no	RNA-no_vs_Protein-no	Unchanged
TRINITY_DN11719_c0_g1	1.8728	1.19971	RNA-no	Protein-no	RNA-no_vs_Protein-no	Unchanged
TRINITY_DN8348_c0_g1	1.18541	0.933673	RNA-no	Protein-no	RNA-no_vs_Protein-no	Unchanged
TRINITY_DN4023_c0_g1	0.810511	0.688908	RNA-no	Protein-no	RNA-no_vs_Protein-no	Unchanged
TRINITY_DN3475_c0_g1	1.23598	1.01344	RNA-no	Protein-no	RNA-no_vs_Protein-no	Unchanged
TRINITY_DN4674_c0_g1	1.40966	0.862349	RNA-no	Protein-no	RNA-no_vs_Protein-no	Unchanged
TRINITY_DN5615_c0_g1	0.00615883	1.00687	RNA-down	Protein-no	RNA-down_vs_Protein-no	Transcriptional changes
TRINITY_DN417_c0_g2	1.19275	1.22588	RNA-no	Protein-no	RNA-no_vs_Protein-no	Unchanged
TRINITY_DN2381_c0_g1	1.06784	0.983287	RNA-no	Protein-no	RNA-no_vs_Protein-no	Unchanged
TRINITY_DN5132_c0_g1	1.42367	0.869236	RNA-no	Protein-no	RNA-no_vs_Protein-no	Unchanged
TRINITY_DN2840_c1_g2	0.342057	0.404494	RNA-down	Protein-down	RNA-down_vs_Protein-down	Homodirectional changes
TRINITY_DN1706_c0_g1	1.56638	1.05808	RNA-no	Protein-no	RNA-no_vs_Protein-no	Unchanged
TRINITY_DN1378_c0_g1	8.90814	1.17029	RNA-up	Protein-no	RNA-up_vs_Protein-no	Transcriptional changes
TRINITY_DN15128_c0_g1	1.25341	0.963986	RNA-no	Protein-no	RNA-no_vs_Protein-no	Unchanged
TRINITY_DN1440_c0_g1	3.81611	0.739546	RNA-up	Protein-no	RNA-up_vs_Protein-no	Transcriptional changes
TRINITY_DN334_c0_g1	5.16469	1.67344	RNA-up	Protein-no	RNA-up_vs_Protein-no	Transcriptional changes
TRINITY_DN9319_c0_g1	2.2024	0.767491	RNA-no	Protein-no	RNA-no_vs_Protein-no	Unchanged
TRINITY_DN17578_c0_g1	2.19341	0.972324	RNA-no	Protein-no	RNA-no_vs_Protein-no	Unchanged
TRINITY_DN5999_c0_g1	0.207039	1.32592	RNA-down	Protein-no	RNA-down_vs_Protein-no	Transcriptional changes
TRINITY_DN11470_c0_g3	0.0236256	3.85578	RNA-down	Protein-up	RNA-down_vs_Protein-up	Opposite changes
TRINITY_DN5948_c0_g1	19.9634	0.960628	RNA-up	Protein-no	RNA-up_vs_Protein-no	Transcriptional changes
TRINITY_DN18223_c0_g1	1.52453	1.17553	RNA-no	Protein-no	RNA-no_vs_Protein-no	Unchanged
TRINITY_DN1278_c1_g1	2.15598	1.20717	RNA-up	Protein-no	RNA-up_vs_Protein-no	Transcriptional changes
TRINITY_DN4920_c0_g2	2.30767	3.79399	RNA-no	Protein-up	RNA-no_vs_Protein-up	Translational changes
TRINITY_DN39062_c0_g1	1.05045	0.702929	RNA-no	Protein-no	RNA-no_vs_Protein-no	Unchanged
TRINITY_DN7012_c0_g1	20.1787	1.35461	RNA-up	Protein-no	RNA-up_vs_Protein-no	Transcriptional changes
TRINITY_DN4422_c0_g1	1258.06	1.71894	RNA-up	Protein-no	RNA-up_vs_Protein-no	Transcriptional changes
TRINITY_DN4448_c0_g1	1.68757	1.63578	RNA-no	Protein-no	RNA-no_vs_Protein-no	Unchanged
TRINITY_DN11592_c0_g3	0.933159	0.785633	RNA-no	Protein-no	RNA-no_vs_Protein-no	Unchanged
TRINITY_DN2154_c0_g1	1.01143	1.37518	RNA-no	Protein-no	RNA-no_vs_Protein-no	Unchanged
TRINITY_DN1161_c0_g1	1.54791	0.780979	RNA-no	Protein-no	RNA-no_vs_Protein-no	Unchanged
TRINITY_DN12862_c0_g1	1.7388	1.08996	RNA-no	Protein-no	RNA-no_vs_Protein-no	Unchanged
TRINITY_DN13689_c0_g1	1.29707	0.858017	RNA-no	Protein-no	RNA-no_vs_Protein-no	Unchanged
TRINITY_DN5922_c0_g1	0.373451	0.820404	RNA-down	Protein-no	RNA-down_vs_Protein-no	Transcriptional changes
TRINITY_DN10899_c0_g1	1.37712	0.679707	RNA-no	Protein-no	RNA-no_vs_Protein-no	Unchanged
TRINITY_DN12148_c0_g1	5.54016	2.25256	RNA-up	Protein-up	RNA-up_vs_Protein-up	Homodirectional changes
TRINITY_DN263124_c0_g1	0.704859	1.27261	RNA-no	Protein-no	RNA-no_vs_Protein-no	Unchanged
TRINITY_DN7802_c0_g1	2.71325	1.59953	RNA-no	Protein-no	RNA-no_vs_Protein-no	Unchanged
TRINITY_DN6334_c0_g2	1.95271	1.37165	RNA-no	Protein-no	RNA-no_vs_Protein-no	Unchanged
TRINITY_DN11967_c1_g1	1.0449	0.753497	RNA-no	Protein-no	RNA-no_vs_Protein-no	Unchanged
TRINITY_DN12622_c0_g1	1.20427	1.13975	RNA-no	Protein-no	RNA-no_vs_Protein-no	Unchanged
TRINITY_DN1870_c0_g1	1.573	0.623739	RNA-no	Protein-no	RNA-no_vs_Protein-no	Unchanged
TRINITY_DN965_c0_g1	1.59479	1.23595	RNA-no	Protein-no	RNA-no_vs_Protein-no	Unchanged
TRINITY_DN4733_c0_g1	2.43638	0.745221	RNA-no	Protein-no	RNA-no_vs_Protein-no	Unchanged
TRINITY_DN4499_c0_g1	1.58998	1.07509	RNA-no	Protein-no	RNA-no_vs_Protein-no	Unchanged
TRINITY_DN5141_c0_g1	3.01661	1.17347	RNA-up	Protein-no	RNA-up_vs_Protein-no	Transcriptional changes
TRINITY_DN3054_c0_g1	1.13844	0.764318	RNA-no	Protein-no	RNA-no_vs_Protein-no	Unchanged
TRINITY_DN5261_c0_g1	1.528	1.95747	RNA-no	Protein-no	RNA-no_vs_Protein-no	Unchanged
TRINITY_DN6223_c0_g1	1.1539	0.914008	RNA-no	Protein-no	RNA-no_vs_Protein-no	Unchanged
TRINITY_DN225007_c0_g1	2.47476	1.70758	RNA-no	Protein-no	RNA-no_vs_Protein-no	Unchanged
TRINITY_DN7005_c0_g1	2.93416	0.962963	RNA-up	Protein-no	RNA-up_vs_Protein-no	Transcriptional changes
TRINITY_DN2938_c0_g1	191.306	1.00718	RNA-up	Protein-no	RNA-up_vs_Protein-no	Transcriptional changes
TRINITY_DN299_c0_g1	1.52454	0.927057	RNA-no	Protein-no	RNA-no_vs_Protein-no	Unchanged
TRINITY_DN5353_c0_g1	0.810396	0.826506	RNA-no	Protein-no	RNA-no_vs_Protein-no	Unchanged
TRINITY_DN999_c0_g2	5.10016	1.60663	RNA-up	Protein-no	RNA-up_vs_Protein-no	Transcriptional changes
TRINITY_DN4564_c3_g1	1.52707	1.94187	RNA-no	Protein-no	RNA-no_vs_Protein-no	Unchanged
TRINITY_DN74_c0_g1	1.55977	1.57715	RNA-no	Protein-no	RNA-no_vs_Protein-no	Unchanged
TRINITY_DN1241_c0_g1	1.22908	0.998672	RNA-no	Protein-no	RNA-no_vs_Protein-no	Unchanged
TRINITY_DN2171_c0_g1	6.98458	1.58215	RNA-up	Protein-no	RNA-up_vs_Protein-no	Transcriptional changes
TRINITY_DN16530_c0_g1	0.672638	1.59539	RNA-no	Protein-no	RNA-no_vs_Protein-no	Unchanged
TRINITY_DN3847_c1_g1	2.92571	0.947659	RNA-up	Protein-no	RNA-up_vs_Protein-no	Transcriptional changes
TRINITY_DN947_c1_g1	0.21594	3.65442	RNA-down	Protein-up	RNA-down_vs_Protein-up	Opposite changes
TRINITY_DN16673_c0_g1	4.86866	0.84415	RNA-up	Protein-no	RNA-up_vs_Protein-no	Transcriptional changes
TRINITY_DN5931_c1_g1	0.102009	0.773471	RNA-down	Protein-no	RNA-down_vs_Protein-no	Transcriptional changes
TRINITY_DN8708_c0_g1	3.7296	1.14837	RNA-up	Protein-no	RNA-up_vs_Protein-no	Transcriptional changes
TRINITY_DN5126_c0_g1	2.38517	0.783313	RNA-up	Protein-no	RNA-up_vs_Protein-no	Transcriptional changes
TRINITY_DN6561_c0_g1	1.16277	1.39745	RNA-no	Protein-no	RNA-no_vs_Protein-no	Unchanged
TRINITY_DN8231_c0_g1	0.912238	0.612126	RNA-no	Protein-no	RNA-no_vs_Protein-no	Unchanged
TRINITY_DN34754_c0_g1	1.08536	1.44132	RNA-no	Protein-no	RNA-no_vs_Protein-no	Unchanged
TRINITY_DN11574_c1_g1	0.235625	0.45607	RNA-down	Protein-down	RNA-down_vs_Protein-down	Homodirectional changes
TRINITY_DN322_c0_g1	1.26092	0.778452	RNA-no	Protein-no	RNA-no_vs_Protein-no	Unchanged
TRINITY_DN1585_c0_g1	1.23216	0.921483	RNA-no	Protein-no	RNA-no_vs_Protein-no	Unchanged
TRINITY_DN14677_c0_g1	1.10609	0.967928	RNA-no	Protein-no	RNA-no_vs_Protein-no	Unchanged
TRINITY_DN1092_c0_g1	15.1134	1.45147	RNA-up	Protein-no	RNA-up_vs_Protein-no	Transcriptional changes
TRINITY_DN804_c1_g1	0.733874	1.66187	RNA-no	Protein-no	RNA-no_vs_Protein-no	Unchanged
TRINITY_DN10041_c0_g1	0.420268	0.843412	RNA-down	Protein-no	RNA-down_vs_Protein-no	Transcriptional changes
TRINITY_DN4180_c0_g1	1.22501	0.894686	RNA-no	Protein-no	RNA-no_vs_Protein-no	Unchanged
TRINITY_DN12629_c0_g1	1.25886	0.888424	RNA-no	Protein-no	RNA-no_vs_Protein-no	Unchanged
TRINITY_DN15795_c0_g1	2.73326	0.985982	RNA-up	Protein-no	RNA-up_vs_Protein-no	Transcriptional changes
TRINITY_DN683_c0_g1	1.84181	0.93069	RNA-no	Protein-no	RNA-no_vs_Protein-no	Unchanged
TRINITY_DN5692_c0_g1	1.25118	0.695866	RNA-no	Protein-no	RNA-no_vs_Protein-no	Unchanged
TRINITY_DN19075_c0_g1	0.396084	3.28375	RNA-down	Protein-up	RNA-down_vs_Protein-up	Opposite changes
TRINITY_DN3657_c0_g1	1.71324	1.24497	RNA-no	Protein-no	RNA-no_vs_Protein-no	Unchanged
TRINITY_DN1177_c2_g2	0.967261	0.404494	RNA-no	Protein-down	RNA-no_vs_Protein-down	Translational changes
TRINITY_DN15514_c0_g1	1.61489	1.48827	RNA-no	Protein-no	RNA-no_vs_Protein-no	Unchanged
TRINITY_DN174_c0_g1	33.152	1.28522	RNA-up	Protein-no	RNA-up_vs_Protein-no	Transcriptional changes
TRINITY_DN6694_c0_g1	1.34002	1.13796	RNA-no	Protein-no	RNA-no_vs_Protein-no	Unchanged
TRINITY_DN370_c0_g1	1.15412	0.904627	RNA-no	Protein-no	RNA-no_vs_Protein-no	Unchanged
TRINITY_DN1118_c0_g3	2.40467	1.17052	RNA-no	Protein-no	RNA-no_vs_Protein-no	Unchanged
TRINITY_DN290_c0_g1	0.605554	0.818953	RNA-down	Protein-no	RNA-down_vs_Protein-no	Transcriptional changes
TRINITY_DN4502_c1_g2	1.73895	0.891035	RNA-no	Protein-no	RNA-no_vs_Protein-no	Unchanged
TRINITY_DN7187_c0_g1	5.53711	0.665088	RNA-up	Protein-no	RNA-up_vs_Protein-no	Transcriptional changes
TRINITY_DN5750_c0_g1	2.556	0.225495	RNA-no	Protein-down	RNA-no_vs_Protein-down	Translational changes
TRINITY_DN7163_c0_g1	30.2721	3.69373	RNA-up	Protein-up	RNA-up_vs_Protein-up	Homodirectional changes
TRINITY_DN13113_c0_g1	6.88925	0.45521	RNA-up	Protein-down	RNA-up_vs_Protein-down	Opposite changes
TRINITY_DN4745_c0_g1	1.0074	1.75947	RNA-no	Protein-no	RNA-no_vs_Protein-no	Unchanged
TRINITY_DN2142_c0_g1	1.02646	1.10977	RNA-no	Protein-no	RNA-no_vs_Protein-no	Unchanged
TRINITY_DN1272_c0_g1	3.8263	2.04113	RNA-up	Protein-up	RNA-up_vs_Protein-up	Homodirectional changes
TRINITY_DN15649_c0_g1	3.43087	0.988946	RNA-up	Protein-no	RNA-up_vs_Protein-no	Transcriptional changes
TRINITY_DN6390_c0_g1	0.904259	0.878439	RNA-no	Protein-no	RNA-no_vs_Protein-no	Unchanged
TRINITY_DN873_c0_g1	1.54347	0.941235	RNA-no	Protein-no	RNA-no_vs_Protein-no	Unchanged
TRINITY_DN2438_c0_g3	0.562067	0.988935	RNA-down	Protein-no	RNA-down_vs_Protein-no	Transcriptional changes
TRINITY_DN11712_c0_g1	0.441167	1.47032	RNA-down	Protein-no	RNA-down_vs_Protein-no	Transcriptional changes
TRINITY_DN6335_c0_g1	0.70244	1.32588	RNA-no	Protein-no	RNA-no_vs_Protein-no	Unchanged
TRINITY_DN7510_c0_g2	1.04961	0.857312	RNA-no	Protein-no	RNA-no_vs_Protein-no	Unchanged
TRINITY_DN2921_c0_g1	10.767	1.79927	RNA-up	Protein-no	RNA-up_vs_Protein-no	Transcriptional changes
TRINITY_DN117679_c0_g1	1.26143	2.41625	RNA-no	Protein-up	RNA-no_vs_Protein-up	Translational changes
TRINITY_DN35458_c0_g1	1.56426	0.902772	RNA-no	Protein-no	RNA-no_vs_Protein-no	Unchanged
TRINITY_DN3748_c0_g1	6.95808	0.690668	RNA-up	Protein-no	RNA-up_vs_Protein-no	Transcriptional changes
TRINITY_DN3217_c1_g1	0.860146	0.989352	RNA-no	Protein-no	RNA-no_vs_Protein-no	Unchanged
TRINITY_DN18527_c0_g1	0.64487	1.42702	RNA-no	Protein-no	RNA-no_vs_Protein-no	Unchanged
TRINITY_DN102_c0_g1	0.633306	0.951006	RNA-down	Protein-no	RNA-down_vs_Protein-no	Transcriptional changes
TRINITY_DN2460_c0_g1	1.9109	0.948086	RNA-no	Protein-no	RNA-no_vs_Protein-no	Unchanged
TRINITY_DN3504_c0_g1	1.77641	0.755374	RNA-no	Protein-no	RNA-no_vs_Protein-no	Unchanged
TRINITY_DN19351_c0_g1	1.00254	1.18452	RNA-no	Protein-no	RNA-no_vs_Protein-no	Unchanged
TRINITY_DN1544_c0_g1	0.826618	1.15425	RNA-no	Protein-no	RNA-no_vs_Protein-no	Unchanged
TRINITY_DN2986_c0_g2	0.98261	1.16655	RNA-no	Protein-no	RNA-no_vs_Protein-no	Unchanged
TRINITY_DN8346_c0_g1	0.869379	0.539812	RNA-no	Protein-no	RNA-no_vs_Protein-no	Unchanged
TRINITY_DN9243_c0_g1	1.87442	0.810009	RNA-no	Protein-no	RNA-no_vs_Protein-no	Unchanged
TRINITY_DN3621_c0_g2	1.54205	0.920585	RNA-no	Protein-no	RNA-no_vs_Protein-no	Unchanged
TRINITY_DN32892_c0_g1	3.17984	0.621736	RNA-up	Protein-no	RNA-up_vs_Protein-no	Transcriptional changes
TRINITY_DN35357_c0_g1	22.6929	1.65823	RNA-up	Protein-no	RNA-up_vs_Protein-no	Transcriptional changes
TRINITY_DN11574_c0_g1	1.33857	0.578019	RNA-no	Protein-no	RNA-no_vs_Protein-no	Unchanged
TRINITY_DN2859_c0_g1	2.19579	1.28154	RNA-no	Protein-no	RNA-no_vs_Protein-no	Unchanged
TRINITY_DN11864_c0_g1	1.99967	1.32969	RNA-no	Protein-no	RNA-no_vs_Protein-no	Unchanged
TRINITY_DN1013_c0_g1	1.48713	1.72575	RNA-no	Protein-no	RNA-no_vs_Protein-no	Unchanged
TRINITY_DN942_c0_g1	4.50341	0.68768	RNA-up	Protein-no	RNA-up_vs_Protein-no	Transcriptional changes
TRINITY_DN7415_c0_g1	0.433112	0.973316	RNA-down	Protein-no	RNA-down_vs_Protein-no	Transcriptional changes
TRINITY_DN3661_c0_g1	1.53961	1.54209	RNA-no	Protein-no	RNA-no_vs_Protein-no	Unchanged
TRINITY_DN1336_c0_g1	0.712892	0.726852	RNA-no	Protein-no	RNA-no_vs_Protein-no	Unchanged
TRINITY_DN2288_c0_g1	1.76732	1.58226	RNA-no	Protein-no	RNA-no_vs_Protein-no	Unchanged
TRINITY_DN3757_c0_g2	1.50669	1.07091	RNA-no	Protein-no	RNA-no_vs_Protein-no	Unchanged
TRINITY_DN4366_c3_g1	148.875	4.16921	RNA-up	Protein-up	RNA-up_vs_Protein-up	Homodirectional changes
TRINITY_DN43404_c0_g1	0.265465	0.310429	RNA-down	Protein-down	RNA-down_vs_Protein-down	Homodirectional changes
TRINITY_DN6219_c0_g1	0.936939	1.27623	RNA-no	Protein-no	RNA-no_vs_Protein-no	Unchanged
TRINITY_DN35277_c1_g1	3.57364	0.770399	RNA-up	Protein-no	RNA-up_vs_Protein-no	Transcriptional changes
TRINITY_DN7879_c1_g1	2.00274	1.8835	RNA-no	Protein-no	RNA-no_vs_Protein-no	Unchanged
TRINITY_DN8411_c0_g1	0.918004	0.89475	RNA-no	Protein-no	RNA-no_vs_Protein-no	Unchanged
TRINITY_DN8403_c0_g1	2.1995	0.67727	RNA-no	Protein-no	RNA-no_vs_Protein-no	Unchanged
TRINITY_DN3722_c0_g1	1.14193	1.01399	RNA-no	Protein-no	RNA-no_vs_Protein-no	Unchanged
TRINITY_DN4220_c0_g1	17.8283	1.40527	RNA-up	Protein-no	RNA-up_vs_Protein-no	Transcriptional changes
TRINITY_DN9802_c0_g1	2.15838	0.89974	RNA-no	Protein-no	RNA-no_vs_Protein-no	Unchanged
TRINITY_DN1798_c0_g1	0.638041	1.26672	RNA-down	Protein-no	RNA-down_vs_Protein-no	Transcriptional changes
TRINITY_DN53017_c0_g1	0.396734	1.84132	RNA-down	Protein-no	RNA-down_vs_Protein-no	Transcriptional changes
TRINITY_DN2909_c0_g1	3.84738	1.4055	RNA-up	Protein-no	RNA-up_vs_Protein-no	Transcriptional changes
TRINITY_DN4836_c0_g1	0.158284	0.791001	RNA-down	Protein-no	RNA-down_vs_Protein-no	Transcriptional changes
TRINITY_DN2878_c0_g3	2.97331	1.00094	RNA-up	Protein-no	RNA-up_vs_Protein-no	Transcriptional changes
TRINITY_DN35995_c0_g1	0.0337733	1.43237	RNA-down	Protein-no	RNA-down_vs_Protein-no	Transcriptional changes
TRINITY_DN2388_c1_g1	6.10715	1.22996	RNA-up	Protein-no	RNA-up_vs_Protein-no	Transcriptional changes
TRINITY_DN8002_c0_g1	0.642857	0.693801	RNA-no	Protein-no	RNA-no_vs_Protein-no	Unchanged
TRINITY_DN9080_c0_g2	5.6945	1.12649	RNA-up	Protein-no	RNA-up_vs_Protein-no	Transcriptional changes
TRINITY_DN3114_c1_g1	1.37739	0.968706	RNA-no	Protein-no	RNA-no_vs_Protein-no	Unchanged
TRINITY_DN4216_c0_g1	5.95428	0.856858	RNA-up	Protein-no	RNA-up_vs_Protein-no	Transcriptional changes
TRINITY_DN17888_c0_g1	29.2417	2.76098	RNA-up	Protein-up	RNA-up_vs_Protein-up	Homodirectional changes
TRINITY_DN220863_c0_g1	1.40118	0.645665	RNA-no	Protein-no	RNA-no_vs_Protein-no	Unchanged
TRINITY_DN219_c1_g1	7.1913	0.876728	RNA-up	Protein-no	RNA-up_vs_Protein-no	Transcriptional changes
TRINITY_DN6152_c0_g1	1.14535	0.840047	RNA-no	Protein-no	RNA-no_vs_Protein-no	Unchanged
TRINITY_DN10026_c0_g1	11.4377	0.679233	RNA-up	Protein-no	RNA-up_vs_Protein-no	Transcriptional changes
TRINITY_DN1242_c0_g1	5.31734	1.82055	RNA-up	Protein-no	RNA-up_vs_Protein-no	Transcriptional changes
TRINITY_DN2773_c0_g3	0.657274	1.50688	RNA-no	Protein-no	RNA-no_vs_Protein-no	Unchanged
TRINITY_DN1158_c2_g1	4.24803	1.59169	RNA-up	Protein-no	RNA-up_vs_Protein-no	Transcriptional changes
TRINITY_DN35162_c0_g1	1.22872	1.96213	RNA-no	Protein-no	RNA-no_vs_Protein-no	Unchanged
TRINITY_DN37241_c0_g1	0.872611	0.759958	RNA-no	Protein-no	RNA-no_vs_Protein-no	Unchanged
TRINITY_DN23824_c0_g1	1.12293	1.27663	RNA-no	Protein-no	RNA-no_vs_Protein-no	Unchanged
TRINITY_DN8493_c0_g1	1.2986	0.784393	RNA-no	Protein-no	RNA-no_vs_Protein-no	Unchanged
TRINITY_DN3580_c0_g1	0.896546	0.53665	RNA-no	Protein-no	RNA-no_vs_Protein-no	Unchanged
TRINITY_DN1228_c0_g1	1.03419	0.847167	RNA-no	Protein-no	RNA-no_vs_Protein-no	Unchanged
TRINITY_DN5381_c0_g1	0.879703	0.965384	RNA-no	Protein-no	RNA-no_vs_Protein-no	Unchanged
TRINITY_DN4735_c0_g1	3.43916	0.879648	RNA-up	Protein-no	RNA-up_vs_Protein-no	Transcriptional changes
TRINITY_DN1982_c0_g1	1.19272	1.04395	RNA-no	Protein-no	RNA-no_vs_Protein-no	Unchanged
TRINITY_DN1091_c0_g1	5.59098	1.60835	RNA-up	Protein-no	RNA-up_vs_Protein-no	Transcriptional changes
TRINITY_DN7124_c0_g1	0.745402	0.836503	RNA-no	Protein-no	RNA-no_vs_Protein-no	Unchanged
TRINITY_DN1845_c1_g4	0.550646	1.5195	RNA-down	Protein-no	RNA-down_vs_Protein-no	Transcriptional changes
TRINITY_DN4723_c1_g1	1.21288	1.09923	RNA-no	Protein-no	RNA-no_vs_Protein-no	Unchanged
TRINITY_DN6352_c0_g2	110.238	1.61012	RNA-up	Protein-no	RNA-up_vs_Protein-no	Transcriptional changes
TRINITY_DN9_c0_g4	2.39357	1.68942	RNA-no	Protein-no	RNA-no_vs_Protein-no	Unchanged
TRINITY_DN16767_c0_g1	15.1425	1.12389	RNA-up	Protein-no	RNA-up_vs_Protein-no	Transcriptional changes
TRINITY_DN8812_c0_g1	0.92228	0.943223	RNA-no	Protein-no	RNA-no_vs_Protein-no	Unchanged
TRINITY_DN872_c1_g1	1.48706	1.03432	RNA-no	Protein-no	RNA-no_vs_Protein-no	Unchanged
TRINITY_DN10_c0_g1	0.614482	1.19172	RNA-down	Protein-no	RNA-down_vs_Protein-no	Transcriptional changes
TRINITY_DN1689_c0_g1	3.01633	0.819553	RNA-up	Protein-no	RNA-up_vs_Protein-no	Transcriptional changes
TRINITY_DN3950_c0_g1	1.60329	0.965862	RNA-no	Protein-no	RNA-no_vs_Protein-no	Unchanged
TRINITY_DN4644_c0_g1	0.130033	1.00579	RNA-down	Protein-no	RNA-down_vs_Protein-no	Transcriptional changes
TRINITY_DN11935_c1_g1	1.38819	2.30987	RNA-up	Protein-up	RNA-up_vs_Protein-up	Homodirectional changes
TRINITY_DN1405_c0_g1	2.10056	1.36691	RNA-no	Protein-no	RNA-no_vs_Protein-no	Unchanged
TRINITY_DN6896_c0_g1	0.513057	0.956733	RNA-down	Protein-no	RNA-down_vs_Protein-no	Transcriptional changes
TRINITY_DN5961_c0_g2	1.14564	0.939758	RNA-no	Protein-no	RNA-no_vs_Protein-no	Unchanged
TRINITY_DN26916_c0_g1	0.883251	0.712236	RNA-no	Protein-no	RNA-no_vs_Protein-no	Unchanged
TRINITY_DN4907_c0_g2	1.88462	0.976111	RNA-no	Protein-no	RNA-no_vs_Protein-no	Unchanged
TRINITY_DN4579_c0_g2	2.42893	1.22735	RNA-no	Protein-no	RNA-no_vs_Protein-no	Unchanged
TRINITY_DN10651_c0_g2	0.337951	0.930609	RNA-down	Protein-no	RNA-down_vs_Protein-no	Transcriptional changes
TRINITY_DN267_c0_g4	0.605524	0.957697	RNA-down	Protein-no	RNA-down_vs_Protein-no	Transcriptional changes
TRINITY_DN2551_c1_g2	2.57945	0.839176	RNA-up	Protein-no	RNA-up_vs_Protein-no	Transcriptional changes
TRINITY_DN4809_c0_g1	0.726616	0.456198	RNA-no	Protein-down	RNA-no_vs_Protein-down	Translational changes
TRINITY_DN9898_c1_g1	0.115702	1.02693	RNA-down	Protein-no	RNA-down_vs_Protein-no	Transcriptional changes
TRINITY_DN5533_c1_g1	1.94668	0.91882	RNA-no	Protein-no	RNA-no_vs_Protein-no	Unchanged
TRINITY_DN11547_c0_g2	0.363242	1.30183	RNA-down	Protein-no	RNA-down_vs_Protein-no	Transcriptional changes
TRINITY_DN28402_c0_g1	0.940256	1.17658	RNA-no	Protein-no	RNA-no_vs_Protein-no	Unchanged
TRINITY_DN1209_c1_g1	2.88506	1.28179	RNA-up	Protein-no	RNA-up_vs_Protein-no	Transcriptional changes
TRINITY_DN10220_c0_g1	1.17221	0.854748	RNA-no	Protein-no	RNA-no_vs_Protein-no	Unchanged
TRINITY_DN12714_c0_g1	0.47209	0.790532	RNA-down	Protein-no	RNA-down_vs_Protein-no	Transcriptional changes
TRINITY_DN3075_c2_g1	2.81134	1.10147	RNA-up	Protein-no	RNA-up_vs_Protein-no	Transcriptional changes
TRINITY_DN7801_c0_g1	4.25359	6.34493	RNA-up	Protein-up	RNA-up_vs_Protein-up	Homodirectional changes
TRINITY_DN6003_c1_g1	1.0551	0.516113	RNA-no	Protein-no	RNA-no_vs_Protein-no	Unchanged
TRINITY_DN2500_c1_g1	4.53932	1.17381	RNA-up	Protein-no	RNA-up_vs_Protein-no	Transcriptional changes
TRINITY_DN12867_c0_g2	5.58757	3.75928	RNA-up	Protein-up	RNA-up_vs_Protein-up	Homodirectional changes
TRINITY_DN31735_c0_g1	2.1157	1.10338	RNA-no	Protein-no	RNA-no_vs_Protein-no	Unchanged
TRINITY_DN70859_c0_g2	6.97647	1.28782	RNA-up	Protein-no	RNA-up_vs_Protein-no	Transcriptional changes
TRINITY_DN1309_c0_g1	0.814361	1.08711	RNA-no	Protein-no	RNA-no_vs_Protein-no	Unchanged
TRINITY_DN17617_c0_g1	7.90397	4.01045	RNA-up	Protein-up	RNA-up_vs_Protein-up	Homodirectional changes
TRINITY_DN1840_c0_g1	1.43813	0.807068	RNA-no	Protein-no	RNA-no_vs_Protein-no	Unchanged
TRINITY_DN9387_c0_g2	1.35103	0.71265	RNA-no	Protein-no	RNA-no_vs_Protein-no	Unchanged
TRINITY_DN3800_c0_g1	0.0548428	0.820391	RNA-down	Protein-no	RNA-down_vs_Protein-no	Transcriptional changes
TRINITY_DN251_c0_g1	1.89689	1.02632	RNA-no	Protein-no	RNA-no_vs_Protein-no	Unchanged
TRINITY_DN14124_c0_g1	1.73103	0.661505	RNA-no	Protein-no	RNA-no_vs_Protein-no	Unchanged
TRINITY_DN2261_c0_g1	4.04921	1.5459	RNA-up	Protein-no	RNA-up_vs_Protein-no	Transcriptional changes
TRINITY_DN8789_c0_g2	16.8075	1.18078	RNA-up	Protein-no	RNA-up_vs_Protein-no	Transcriptional changes
TRINITY_DN9553_c0_g1	0.688038	0.704013	RNA-no	Protein-no	RNA-no_vs_Protein-no	Unchanged
TRINITY_DN5938_c0_g1	1.57148	0.983158	RNA-no	Protein-no	RNA-no_vs_Protein-no	Unchanged
TRINITY_DN6373_c0_g1	0.791097	0.780638	RNA-no	Protein-no	RNA-no_vs_Protein-no	Unchanged
TRINITY_DN2182_c0_g2	0.767202	1.30251	RNA-no	Protein-no	RNA-no_vs_Protein-no	Unchanged
TRINITY_DN6093_c1_g1	0.914707	1.07432	RNA-no	Protein-no	RNA-no_vs_Protein-no	Unchanged
TRINITY_DN33100_c0_g1	1.03539	0.749395	RNA-no	Protein-no	RNA-no_vs_Protein-no	Unchanged
TRINITY_DN5408_c4_g1	0.238554	0.392388	RNA-down	Protein-down	RNA-down_vs_Protein-down	Homodirectional changes
TRINITY_DN4438_c0_g1	2.29015	1.31993	RNA-no	Protein-no	RNA-no_vs_Protein-no	Unchanged
TRINITY_DN4848_c0_g1	45.4658	2.31237	RNA-up	Protein-up	RNA-up_vs_Protein-up	Homodirectional changes
TRINITY_DN449_c0_g1	1.16292	1.33238	RNA-no	Protein-no	RNA-no_vs_Protein-no	Unchanged
TRINITY_DN10914_c0_g1	1.5502	1.10937	RNA-no	Protein-no	RNA-no_vs_Protein-no	Unchanged
TRINITY_DN4899_c0_g1	0.01223	0.317481	RNA-down	Protein-down	RNA-down_vs_Protein-down	Homodirectional changes
TRINITY_DN2126_c0_g1	1.07428	1.60787	RNA-no	Protein-no	RNA-no_vs_Protein-no	Unchanged
TRINITY_DN16782_c0_g2	1.64002	1.44664	RNA-no	Protein-no	RNA-no_vs_Protein-no	Unchanged
TRINITY_DN337_c0_g1	1.24599	1.17599	RNA-no	Protein-no	RNA-no_vs_Protein-no	Unchanged
TRINITY_DN8968_c0_g1	11.7163	6.00803	RNA-up	Protein-up	RNA-up_vs_Protein-up	Homodirectional changes
TRINITY_DN2523_c0_g1	1.04995	2.71448	RNA-no	Protein-up	RNA-no_vs_Protein-up	Translational changes
TRINITY_DN1470_c0_g1	1.30669	0.975152	RNA-no	Protein-no	RNA-no_vs_Protein-no	Unchanged
TRINITY_DN12284_c0_g1	1.05857	0.482247	RNA-no	Protein-down	RNA-no_vs_Protein-down	Translational changes
TRINITY_DN8895_c0_g1	1.18491	0.964857	RNA-no	Protein-no	RNA-no_vs_Protein-no	Unchanged
TRINITY_DN63160_c0_g1	1.78861	0.398365	RNA-no	Protein-down	RNA-no_vs_Protein-down	Translational changes
TRINITY_DN1963_c0_g1	1.45518	1.53331	RNA-no	Protein-no	RNA-no_vs_Protein-no	Unchanged
TRINITY_DN4778_c0_g1	39.2656	1.16094	RNA-up	Protein-no	RNA-up_vs_Protein-no	Transcriptional changes
TRINITY_DN104_c3_g2	1.22987	1.48519	RNA-no	Protein-no	RNA-no_vs_Protein-no	Unchanged
TRINITY_DN4031_c0_g1	0.661773	1.08238	RNA-no	Protein-no	RNA-no_vs_Protein-no	Unchanged
TRINITY_DN2802_c0_g2	8.85296	1.41942	RNA-up	Protein-no	RNA-up_vs_Protein-no	Transcriptional changes
TRINITY_DN14984_c0_g1	2.46188	0.8714	RNA-no	Protein-no	RNA-no_vs_Protein-no	Unchanged
TRINITY_DN3312_c0_g1	2.13412	1.01372	RNA-no	Protein-no	RNA-no_vs_Protein-no	Unchanged
TRINITY_DN24931_c0_g1	30.9494	1.63151	RNA-up	Protein-no	RNA-up_vs_Protein-no	Transcriptional changes
TRINITY_DN36642_c0_g1	1.45884	0.77506	RNA-no	Protein-no	RNA-no_vs_Protein-no	Unchanged
TRINITY_DN3471_c1_g1	1.10444	0.716078	RNA-no	Protein-no	RNA-no_vs_Protein-no	Unchanged
TRINITY_DN8237_c0_g1	1.29988	0.704901	RNA-no	Protein-no	RNA-no_vs_Protein-no	Unchanged
TRINITY_DN10906_c0_g2	1.66254	0.775517	RNA-no	Protein-no	RNA-no_vs_Protein-no	Unchanged
TRINITY_DN11520_c0_g2	2.29643	0.792034	RNA-no	Protein-no	RNA-no_vs_Protein-no	Unchanged
TRINITY_DN1795_c0_g1	1.4398	1.04976	RNA-no	Protein-no	RNA-no_vs_Protein-no	Unchanged
TRINITY_DN22514_c0_g1	0.62242	1.0256	RNA-down	Protein-no	RNA-down_vs_Protein-no	Transcriptional changes
TRINITY_DN17839_c0_g2	1.87809	1.37173	RNA-no	Protein-no	RNA-no_vs_Protein-no	Unchanged
TRINITY_DN15109_c0_g1	68.899	1.25621	RNA-up	Protein-no	RNA-up_vs_Protein-no	Transcriptional changes
TRINITY_DN4833_c0_g1	1.16331	0.897271	RNA-no	Protein-no	RNA-no_vs_Protein-no	Unchanged
TRINITY_DN5977_c1_g1	1.06975	0.906536	RNA-no	Protein-no	RNA-no_vs_Protein-no	Unchanged
TRINITY_DN2618_c0_g1	2.62558	1.04999	RNA-up	Protein-no	RNA-up_vs_Protein-no	Transcriptional changes
TRINITY_DN3077_c0_g1	0.577641	0.893258	RNA-down	Protein-no	RNA-down_vs_Protein-no	Transcriptional changes
TRINITY_DN18101_c0_g3	1.40678	0.833875	RNA-no	Protein-no	RNA-no_vs_Protein-no	Unchanged
TRINITY_DN5267_c0_g1	6.0905	1.32104	RNA-up	Protein-no	RNA-up_vs_Protein-no	Transcriptional changes
TRINITY_DN4201_c0_g1	0.300068	1.00624	RNA-down	Protein-no	RNA-down_vs_Protein-no	Transcriptional changes
TRINITY_DN3207_c0_g1	2.104	0.558978	RNA-no	Protein-no	RNA-no_vs_Protein-no	Unchanged
TRINITY_DN20995_c0_g1	1.70971	1.25254	RNA-no	Protein-no	RNA-no_vs_Protein-no	Unchanged
TRINITY_DN15043_c0_g1	25.2827	1.35731	RNA-up	Protein-no	RNA-up_vs_Protein-no	Transcriptional changes
TRINITY_DN35012_c0_g1	1.8531	1.17178	RNA-no	Protein-no	RNA-no_vs_Protein-no	Unchanged
TRINITY_DN358_c0_g1	3.13745	1.09392	RNA-up	Protein-no	RNA-up_vs_Protein-no	Transcriptional changes
TRINITY_DN355785_c0_g1	0.00335345	0.504389	RNA-down	Protein-no	RNA-down_vs_Protein-no	Transcriptional changes
TRINITY_DN8134_c0_g1	1.96046	0.679178	RNA-no	Protein-no	RNA-no_vs_Protein-no	Unchanged
TRINITY_DN5616_c0_g1	1.87325	1.17365	RNA-no	Protein-no	RNA-no_vs_Protein-no	Unchanged
TRINITY_DN11674_c0_g1	2.22345	3.51351	RNA-no	Protein-up	RNA-no_vs_Protein-up	Translational changes
TRINITY_DN33141_c0_g1	1.19605	0.988205	RNA-no	Protein-no	RNA-no_vs_Protein-no	Unchanged
TRINITY_DN28880_c0_g1	1.41106	1.29488	RNA-no	Protein-no	RNA-no_vs_Protein-no	Unchanged
TRINITY_DN4686_c0_g1	0.114808	0.71652	RNA-down	Protein-no	RNA-down_vs_Protein-no	Transcriptional changes
TRINITY_DN39478_c0_g1	0.860681	0.956574	RNA-no	Protein-no	RNA-no_vs_Protein-no	Unchanged
TRINITY_DN2450_c0_g1	0.757228	0.999766	RNA-no	Protein-no	RNA-no_vs_Protein-no	Unchanged
TRINITY_DN2010_c0_g3	31.062	3.15745	RNA-up	Protein-up	RNA-up_vs_Protein-up	Homodirectional changes
TRINITY_DN10330_c0_g1	1.70336	0.805102	RNA-no	Protein-no	RNA-no_vs_Protein-no	Unchanged
TRINITY_DN16465_c0_g1	2.33049	1.55582	RNA-no	Protein-no	RNA-no_vs_Protein-no	Unchanged
TRINITY_DN4396_c0_g1	1.02011	0.716936	RNA-no	Protein-no	RNA-no_vs_Protein-no	Unchanged
TRINITY_DN3104_c0_g1	1.34073	1.22325	RNA-no	Protein-no	RNA-no_vs_Protein-no	Unchanged
TRINITY_DN1806_c0_g1	2.12116	0.980138	RNA-no	Protein-no	RNA-no_vs_Protein-no	Unchanged
TRINITY_DN9897_c0_g1	6.45711	1.06089	RNA-up	Protein-no	RNA-up_vs_Protein-no	Transcriptional changes
TRINITY_DN4189_c0_g1	0.682305	0.886713	RNA-no	Protein-no	RNA-no_vs_Protein-no	Unchanged
TRINITY_DN10976_c0_g1	0.49403	1.30657	RNA-down	Protein-no	RNA-down_vs_Protein-no	Transcriptional changes
TRINITY_DN7299_c0_g1	0.84275	0.933556	RNA-no	Protein-no	RNA-no_vs_Protein-no	Unchanged
TRINITY_DN8343_c0_g1	1.49953	0.982236	RNA-no	Protein-no	RNA-no_vs_Protein-no	Unchanged
TRINITY_DN777_c1_g1	2.00393	1.23043	RNA-no	Protein-no	RNA-no_vs_Protein-no	Unchanged
TRINITY_DN508443_c0_g1	2.68264	1.45331	RNA-up	Protein-no	RNA-up_vs_Protein-no	Transcriptional changes
TRINITY_DN9420_c0_g1	1.122	0.965004	RNA-no	Protein-no	RNA-no_vs_Protein-no	Unchanged
TRINITY_DN27952_c0_g1	0.104751	4.39135	RNA-down	Protein-up	RNA-down_vs_Protein-up	Opposite changes
TRINITY_DN19800_c0_g1	1.43673	0.999281	RNA-no	Protein-no	RNA-no_vs_Protein-no	Unchanged
TRINITY_DN20365_c0_g1	3.27211	1.88703	RNA-up	Protein-no	RNA-up_vs_Protein-no	Transcriptional changes
TRINITY_DN2251_c0_g1	7.13316	1.19955	RNA-up	Protein-no	RNA-up_vs_Protein-no	Transcriptional changes
TRINITY_DN17954_c0_g1	1.71846	0.769458	RNA-no	Protein-no	RNA-no_vs_Protein-no	Unchanged
TRINITY_DN9791_c0_g1	2.71083	1.29748	RNA-up	Protein-no	RNA-up_vs_Protein-no	Transcriptional changes
TRINITY_DN3685_c0_g1	1.13431	0.96077	RNA-no	Protein-no	RNA-no_vs_Protein-no	Unchanged
TRINITY_DN2510_c0_g1	1.60707	0.957057	RNA-no	Protein-no	RNA-no_vs_Protein-no	Unchanged
TRINITY_DN3996_c2_g2	1.0341	1.05006	RNA-no	Protein-no	RNA-no_vs_Protein-no	Unchanged
TRINITY_DN18843_c0_g1	1.66569	2.12612	RNA-no	Protein-up	RNA-no_vs_Protein-up	Translational changes
TRINITY_DN1498_c0_g1	1.68346	1.05577	RNA-no	Protein-no	RNA-no_vs_Protein-no	Unchanged
TRINITY_DN38631_c0_g1	1.43255	2.00493	RNA-no	Protein-up	RNA-no_vs_Protein-up	Translational changes
TRINITY_DN207_c0_g2	1.35967	1.41781	RNA-no	Protein-no	RNA-no_vs_Protein-no	Unchanged
TRINITY_DN3395_c0_g1	1.07181	1.04891	RNA-no	Protein-no	RNA-no_vs_Protein-no	Unchanged
TRINITY_DN1712_c0_g1	1.11156	0.91787	RNA-no	Protein-no	RNA-no_vs_Protein-no	Unchanged
TRINITY_DN7404_c1_g2	0.410324	0.836587	RNA-down	Protein-no	RNA-down_vs_Protein-no	Transcriptional changes
TRINITY_DN19732_c0_g1	0.805622	3.29315	RNA-no	Protein-up	RNA-no_vs_Protein-up	Translational changes
TRINITY_DN136251_c0_g1	1.68955	1.46776	RNA-no	Protein-no	RNA-no_vs_Protein-no	Unchanged
TRINITY_DN31944_c0_g1	1.01313	0.958706	RNA-no	Protein-no	RNA-no_vs_Protein-no	Unchanged
TRINITY_DN3370_c0_g1	1.183	1.72554	RNA-no	Protein-no	RNA-no_vs_Protein-no	Unchanged
TRINITY_DN15865_c0_g3	0.52709	0.758322	RNA-down	Protein-no	RNA-down_vs_Protein-no	Transcriptional changes
TRINITY_DN2566_c0_g2	3.4801	1.40264	RNA-up	Protein-no	RNA-up_vs_Protein-no	Transcriptional changes
TRINITY_DN5922_c5_g2	0.33182	1.38105	RNA-down	Protein-no	RNA-down_vs_Protein-no	Transcriptional changes
TRINITY_DN4772_c1_g1	4.29259	1.45215	RNA-up	Protein-no	RNA-up_vs_Protein-no	Transcriptional changes
TRINITY_DN6544_c0_g1	0.624582	1.04916	RNA-down	Protein-no	RNA-down_vs_Protein-no	Transcriptional changes
TRINITY_DN10809_c0_g1	0.740016	0.983185	RNA-no	Protein-no	RNA-no_vs_Protein-no	Unchanged
TRINITY_DN9153_c0_g1	0.961653	1.12431	RNA-no	Protein-no	RNA-no_vs_Protein-no	Unchanged
TRINITY_DN8849_c0_g1	181.229	1.99587	RNA-up	Protein-no	RNA-up_vs_Protein-no	Transcriptional changes
TRINITY_DN903_c0_g1	1.1667	0.863323	RNA-no	Protein-no	RNA-no_vs_Protein-no	Unchanged
TRINITY_DN211_c0_g1	2.83564	1.42542	RNA-up	Protein-no	RNA-up_vs_Protein-no	Transcriptional changes
TRINITY_DN4435_c0_g1	1.22608	0.904248	RNA-no	Protein-no	RNA-no_vs_Protein-no	Unchanged
TRINITY_DN16439_c0_g2	0.0404401	0.895442	RNA-down	Protein-no	RNA-down_vs_Protein-no	Transcriptional changes
TRINITY_DN5358_c0_g1	4.61843	1.19797	RNA-up	Protein-no	RNA-up_vs_Protein-no	Transcriptional changes
TRINITY_DN2947_c1_g1	1.59881	0.975815	RNA-no	Protein-no	RNA-no_vs_Protein-no	Unchanged
TRINITY_DN15968_c0_g1	0.807427	1.20691	RNA-no	Protein-no	RNA-no_vs_Protein-no	Unchanged
TRINITY_DN2607_c0_g1	19.3855	1.92139	RNA-up	Protein-no	RNA-up_vs_Protein-no	Transcriptional changes
TRINITY_DN819_c0_g2	0.506573	1.7737	RNA-down	Protein-no	RNA-down_vs_Protein-no	Transcriptional changes
TRINITY_DN8694_c0_g1	1.27441	1.57127	RNA-no	Protein-no	RNA-no_vs_Protein-no	Unchanged
TRINITY_DN1408_c0_g1	2.08948	0.8261	RNA-no	Protein-no	RNA-no_vs_Protein-no	Unchanged
TRINITY_DN6228_c0_g1	0.859948	0.61279	RNA-no	Protein-no	RNA-no_vs_Protein-no	Unchanged
TRINITY_DN4054_c0_g1	2.88269	1.18745	RNA-up	Protein-no	RNA-up_vs_Protein-no	Transcriptional changes
TRINITY_DN5147_c0_g1	5.09132	1.97096	RNA-up	Protein-no	RNA-up_vs_Protein-no	Transcriptional changes
TRINITY_DN9713_c0_g1	1.4604	1.34898	RNA-no	Protein-no	RNA-no_vs_Protein-no	Unchanged
TRINITY_DN3725_c1_g1	1.64586	5.01269	RNA-no	Protein-up	RNA-no_vs_Protein-up	Translational changes
TRINITY_DN1345_c0_g1	2.3138	0.930874	RNA-no	Protein-no	RNA-no_vs_Protein-no	Unchanged
TRINITY_DN3744_c0_g2	1.51143	0.775517	RNA-no	Protein-no	RNA-no_vs_Protein-no	Unchanged
TRINITY_DN7497_c0_g1	1.00549	4.96027	RNA-no	Protein-up	RNA-no_vs_Protein-up	Translational changes
TRINITY_DN3508_c0_g2	5.44686	1.79706	RNA-up	Protein-no	RNA-up_vs_Protein-no	Transcriptional changes
TRINITY_DN3960_c0_g1	0.444469	0.939457	RNA-down	Protein-no	RNA-down_vs_Protein-no	Transcriptional changes
TRINITY_DN2760_c0_g1	1.7183	6.32147	RNA-no	Protein-up	RNA-no_vs_Protein-up	Translational changes
TRINITY_DN1693_c0_g2	1.13795	1.8349	RNA-no	Protein-no	RNA-no_vs_Protein-no	Unchanged
TRINITY_DN109470_c0_g1	1.45965	0.635328	RNA-no	Protein-no	RNA-no_vs_Protein-no	Unchanged
TRINITY_DN32543_c0_g1	0.288698	0.733987	RNA-down	Protein-no	RNA-down_vs_Protein-no	Transcriptional changes
TRINITY_DN543_c3_g1	38.5249	1.63211	RNA-up	Protein-no	RNA-up_vs_Protein-no	Transcriptional changes
TRINITY_DN6798_c0_g1	1.81622	1.37552	RNA-no	Protein-no	RNA-no_vs_Protein-no	Unchanged
TRINITY_DN5528_c0_g1	552.224	1.2167	RNA-up	Protein-no	RNA-up_vs_Protein-no	Transcriptional changes
TRINITY_DN3826_c1_g1	2.52664	6.40505	RNA-no	Protein-up	RNA-no_vs_Protein-up	Translational changes
TRINITY_DN30597_c0_g1	2.55925	0.749971	RNA-up	Protein-no	RNA-up_vs_Protein-no	Transcriptional changes
TRINITY_DN5595_c3_g2	1.47511	1.35224	RNA-no	Protein-no	RNA-no_vs_Protein-no	Unchanged
TRINITY_DN7276_c0_g1	2.97292	1.22717	RNA-up	Protein-no	RNA-up_vs_Protein-no	Transcriptional changes
TRINITY_DN7331_c0_g1	1.33813	0.981021	RNA-no	Protein-no	RNA-no_vs_Protein-no	Unchanged
TRINITY_DN1275_c1_g1	208.612	1.06125	RNA-up	Protein-no	RNA-up_vs_Protein-no	Transcriptional changes
TRINITY_DN1849_c0_g1	1.18106	1.02168	RNA-no	Protein-no	RNA-no_vs_Protein-no	Unchanged
TRINITY_DN23208_c0_g1	0.467029	1.12212	RNA-down	Protein-no	RNA-down_vs_Protein-no	Transcriptional changes
TRINITY_DN5814_c0_g1	1.41647	1.30254	RNA-no	Protein-no	RNA-no_vs_Protein-no	Unchanged
TRINITY_DN121_c0_g1	0.586858	0.85793	RNA-down	Protein-no	RNA-down_vs_Protein-no	Transcriptional changes
TRINITY_DN20182_c0_g1	325.772	0.790034	RNA-up	Protein-no	RNA-up_vs_Protein-no	Transcriptional changes
TRINITY_DN847_c0_g1	0.939141	0.335928	RNA-no	Protein-down	RNA-no_vs_Protein-down	Translational changes
TRINITY_DN5234_c0_g1	2.51333	1.07343	RNA-up	Protein-no	RNA-up_vs_Protein-no	Transcriptional changes
TRINITY_DN18445_c0_g1	1.91996	1.10717	RNA-no	Protein-no	RNA-no_vs_Protein-no	Unchanged
TRINITY_DN3340_c0_g1	1.29131	1.27407	RNA-no	Protein-no	RNA-no_vs_Protein-no	Unchanged
TRINITY_DN278236_c0_g1	0.0416709	0.810202	RNA-down	Protein-no	RNA-down_vs_Protein-no	Transcriptional changes
TRINITY_DN13048_c0_g1	4.75027	1.35422	RNA-up	Protein-no	RNA-up_vs_Protein-no	Transcriptional changes
TRINITY_DN603_c1_g1	4.11865	0.66961	RNA-up	Protein-no	RNA-up_vs_Protein-no	Transcriptional changes
TRINITY_DN16921_c0_g1	2.29171	0.876689	RNA-no	Protein-no	RNA-no_vs_Protein-no	Unchanged
TRINITY_DN187_c0_g1	17.7213	1.95322	RNA-up	Protein-no	RNA-up_vs_Protein-no	Transcriptional changes
TRINITY_DN9154_c0_g2	2.90032	0.693016	RNA-up	Protein-no	RNA-up_vs_Protein-no	Transcriptional changes
TRINITY_DN2324_c0_g1	0.481835	0.965083	RNA-down	Protein-no	RNA-down_vs_Protein-no	Transcriptional changes
TRINITY_DN59983_c0_g1	0.090873	1.51612	RNA-down	Protein-no	RNA-down_vs_Protein-no	Transcriptional changes
TRINITY_DN4308_c0_g1	2.38117	0.901533	RNA-no	Protein-no	RNA-no_vs_Protein-no	Unchanged
TRINITY_DN5004_c0_g1	4.84531	0.818559	RNA-up	Protein-no	RNA-up_vs_Protein-no	Transcriptional changes
TRINITY_DN6403_c0_g1	2.20743	1.14604	RNA-no	Protein-no	RNA-no_vs_Protein-no	Unchanged
TRINITY_DN3064_c0_g1	2.40729	0.691226	RNA-no	Protein-no	RNA-no_vs_Protein-no	Unchanged
TRINITY_DN2119_c0_g1	3.2834	0.897253	RNA-up	Protein-no	RNA-up_vs_Protein-no	Transcriptional changes
TRINITY_DN496_c0_g1	2.9354	0.993619	RNA-up	Protein-no	RNA-up_vs_Protein-no	Transcriptional changes
TRINITY_DN13821_c0_g1	73.9222	1.37624	RNA-up	Protein-no	RNA-up_vs_Protein-no	Transcriptional changes
TRINITY_DN2164_c0_g1	1.06409	0.963644	RNA-no	Protein-no	RNA-no_vs_Protein-no	Unchanged
TRINITY_DN4950_c0_g1	1.65033	1.02267	RNA-no	Protein-no	RNA-no_vs_Protein-no	Unchanged
TRINITY_DN904_c0_g1	1.26827	0.75502	RNA-no	Protein-no	RNA-no_vs_Protein-no	Unchanged
TRINITY_DN14353_c0_g1	0.937899	2.40823	RNA-no	Protein-up	RNA-no_vs_Protein-up	Translational changes
TRINITY_DN8977_c0_g2	2.62291	1.02576	RNA-up	Protein-no	RNA-up_vs_Protein-no	Transcriptional changes
TRINITY_DN8839_c0_g1	1.47085	1.27724	RNA-no	Protein-no	RNA-no_vs_Protein-no	Unchanged
TRINITY_DN4728_c1_g1	0.553454	1.38605	RNA-down	Protein-no	RNA-down_vs_Protein-no	Transcriptional changes
TRINITY_DN6029_c0_g1	0.00333195	0.749462	RNA-down	Protein-no	RNA-down_vs_Protein-no	Transcriptional changes
TRINITY_DN2943_c0_g1	0.0466438	1.00592	RNA-down	Protein-no	RNA-down_vs_Protein-no	Transcriptional changes
TRINITY_DN3743_c0_g1	1.77274	1.04047	RNA-no	Protein-no	RNA-no_vs_Protein-no	Unchanged
TRINITY_DN745_c4_g1	2.17191	1.48692	RNA-no	Protein-no	RNA-no_vs_Protein-no	Unchanged
TRINITY_DN1335_c0_g1	1.16984	3.46567	RNA-no	Protein-up	RNA-no_vs_Protein-up	Translational changes
TRINITY_DN2934_c0_g2	1.43822	1.2102	RNA-no	Protein-no	RNA-no_vs_Protein-no	Unchanged
TRINITY_DN3862_c0_g2	1.852	1.05403	RNA-no	Protein-no	RNA-no_vs_Protein-no	Unchanged
TRINITY_DN283718_c0_g1	6.90786	0.903421	RNA-no	Protein-no	RNA-no_vs_Protein-no	Unchanged
TRINITY_DN3438_c0_g1	1.63056	1.6529	RNA-no	Protein-no	RNA-no_vs_Protein-no	Unchanged
TRINITY_DN5532_c0_g1	1.70354	1.02959	RNA-no	Protein-no	RNA-no_vs_Protein-no	Unchanged
TRINITY_DN1390_c0_g1	4.63677	1.45498	RNA-up	Protein-no	RNA-up_vs_Protein-no	Transcriptional changes
TRINITY_DN11854_c0_g1	3.74513	1.82679	RNA-up	Protein-no	RNA-up_vs_Protein-no	Transcriptional changes
TRINITY_DN586_c2_g1	1.67222	0.806711	RNA-no	Protein-no	RNA-no_vs_Protein-no	Unchanged
TRINITY_DN27545_c0_g1	1.44516	1.25836	RNA-no	Protein-no	RNA-no_vs_Protein-no	Unchanged
TRINITY_DN2267_c0_g1	1.82001	1.16172	RNA-no	Protein-no	RNA-no_vs_Protein-no	Unchanged
TRINITY_DN393_c1_g2	1.63001	1.16329	RNA-no	Protein-no	RNA-no_vs_Protein-no	Unchanged
TRINITY_DN15319_c0_g1	0.0311858	0.386793	RNA-down	Protein-down	RNA-down_vs_Protein-down	Homodirectional changes
TRINITY_DN559_c1_g1	3.15819	1.06993	RNA-up	Protein-no	RNA-up_vs_Protein-no	Transcriptional changes
TRINITY_DN14699_c0_g1	1.29763	1.09189	RNA-no	Protein-no	RNA-no_vs_Protein-no	Unchanged
TRINITY_DN37_c0_g2	4.09301	1.27631	RNA-up	Protein-no	RNA-up_vs_Protein-no	Transcriptional changes
TRINITY_DN8562_c0_g1	4.81157	1.1332	RNA-up	Protein-no	RNA-up_vs_Protein-no	Transcriptional changes
TRINITY_DN53586_c0_g1	1.58878	1.02441	RNA-no	Protein-no	RNA-no_vs_Protein-no	Unchanged
TRINITY_DN143497_c0_g2	0.864852	1.05013	RNA-no	Protein-no	RNA-no_vs_Protein-no	Unchanged
TRINITY_DN1694_c0_g1	2.63459	0.750376	RNA-up	Protein-no	RNA-up_vs_Protein-no	Transcriptional changes
TRINITY_DN1043_c0_g4	1.90462	0.350238	RNA-no	Protein-down	RNA-no_vs_Protein-down	Translational changes
TRINITY_DN521_c3_g1	5.44883	0.612976	RNA-up	Protein-no	RNA-up_vs_Protein-no	Transcriptional changes
TRINITY_DN7962_c0_g1	1.56005	1.08964	RNA-no	Protein-no	RNA-no_vs_Protein-no	Unchanged
TRINITY_DN13063_c0_g1	4.30897	0.995905	RNA-up	Protein-no	RNA-up_vs_Protein-no	Transcriptional changes
TRINITY_DN3393_c0_g1	4.4577	0.78351	RNA-up	Protein-no	RNA-up_vs_Protein-no	Transcriptional changes
TRINITY_DN8417_c0_g1	0.612955	2.13814	RNA-down	Protein-up	RNA-down_vs_Protein-up	Opposite changes
TRINITY_DN4041_c0_g1	0.65189	0.574645	RNA-no	Protein-no	RNA-no_vs_Protein-no	Unchanged
TRINITY_DN411919_c0_g1	5.22776	1.75862	RNA-up	Protein-no	RNA-up_vs_Protein-no	Transcriptional changes
TRINITY_DN3025_c0_g1	0.696684	0.872213	RNA-no	Protein-no	RNA-no_vs_Protein-no	Unchanged
TRINITY_DN7221_c0_g1	0.744582	3.25452	RNA-no	Protein-up	RNA-no_vs_Protein-up	Translational changes
TRINITY_DN53381_c0_g1	0.00291875	25.3476	RNA-down	Protein-up	RNA-down_vs_Protein-up	Opposite changes
TRINITY_DN18494_c0_g1	0.74261	0.955754	RNA-no	Protein-no	RNA-no_vs_Protein-no	Unchanged
TRINITY_DN3751_c0_g2	1.08548	1.42365	RNA-no	Protein-no	RNA-no_vs_Protein-no	Unchanged
TRINITY_DN9336_c1_g1	1.03422	1.21943	RNA-no	Protein-no	RNA-no_vs_Protein-no	Unchanged
TRINITY_DN7805_c1_g1	1.36136	0.677492	RNA-no	Protein-no	RNA-no_vs_Protein-no	Unchanged
TRINITY_DN13004_c0_g1	1.20414	0.445725	RNA-no	Protein-down	RNA-no_vs_Protein-down	Translational changes
TRINITY_DN4843_c0_g1	1.1544	3.34453	RNA-no	Protein-up	RNA-no_vs_Protein-up	Translational changes
TRINITY_DN176_c1_g2	0.660562	2.06883	RNA-no	Protein-up	RNA-no_vs_Protein-up	Translational changes
TRINITY_DN5716_c0_g2	31.4824	0.940192	RNA-up	Protein-no	RNA-up_vs_Protein-no	Transcriptional changes
TRINITY_DN4292_c0_g1	0.75378	1.17104	RNA-no	Protein-no	RNA-no_vs_Protein-no	Unchanged
TRINITY_DN639_c0_g1	2.9136	1.04506	RNA-up	Protein-no	RNA-up_vs_Protein-no	Transcriptional changes
TRINITY_DN4433_c0_g1	1.93071	0.83712	RNA-no	Protein-no	RNA-no_vs_Protein-no	Unchanged
TRINITY_DN8730_c0_g1	0.964081	0.854777	RNA-no	Protein-no	RNA-no_vs_Protein-no	Unchanged
TRINITY_DN11514_c0_g1	1.93811	1.08437	RNA-no	Protein-no	RNA-no_vs_Protein-no	Unchanged
TRINITY_DN5973_c0_g1	0.10713	1.19265	RNA-down	Protein-no	RNA-down_vs_Protein-no	Transcriptional changes
TRINITY_DN206507_c0_g1	1.5151	0.237487	RNA-no	Protein-down	RNA-no_vs_Protein-down	Translational changes
TRINITY_DN34214_c0_g1	1.24854	0.756622	RNA-no	Protein-no	RNA-no_vs_Protein-no	Unchanged
TRINITY_DN2165_c0_g2	2.67577	0.82313	RNA-up	Protein-no	RNA-up_vs_Protein-no	Transcriptional changes
TRINITY_DN720_c0_g1	1.22181	1.02009	RNA-no	Protein-no	RNA-no_vs_Protein-no	Unchanged
TRINITY_DN2528_c0_g1	1.35527	1.04774	RNA-no	Protein-no	RNA-no_vs_Protein-no	Unchanged
TRINITY_DN6701_c1_g1	1.57478	1.08517	RNA-no	Protein-no	RNA-no_vs_Protein-no	Unchanged
TRINITY_DN2469_c0_g1	2.01195	1.00446	RNA-no	Protein-no	RNA-no_vs_Protein-no	Unchanged
TRINITY_DN14710_c0_g1	1.79985	0.299628	RNA-no	Protein-down	RNA-no_vs_Protein-down	Translational changes
TRINITY_DN10423_c0_g1	1.17664	1.0654	RNA-no	Protein-no	RNA-no_vs_Protein-no	Unchanged
TRINITY_DN1185_c0_g1	0.782905	1.14449	RNA-no	Protein-no	RNA-no_vs_Protein-no	Unchanged
TRINITY_DN59569_c0_g1	0.00889749	0.6277	RNA-down	Protein-no	RNA-down_vs_Protein-no	Transcriptional changes
TRINITY_DN1174_c0_g1	1.92783	2.12281	RNA-no	Protein-up	RNA-no_vs_Protein-up	Translational changes
TRINITY_DN5123_c0_g1	9.82343	1.79629	RNA-up	Protein-no	RNA-up_vs_Protein-no	Transcriptional changes
TRINITY_DN6161_c0_g1	1.14275	1.25456	RNA-no	Protein-no	RNA-no_vs_Protein-no	Unchanged
TRINITY_DN3876_c0_g1	3.12965	1.21465	RNA-up	Protein-no	RNA-up_vs_Protein-no	Transcriptional changes
TRINITY_DN5526_c0_g1	317.227	2.72605	RNA-up	Protein-up	RNA-up_vs_Protein-up	Homodirectional changes
TRINITY_DN128817_c0_g1	1.26098	2.46433	RNA-no	Protein-up	RNA-no_vs_Protein-up	Translational changes
TRINITY_DN2990_c0_g1	1.98699	0.144215	RNA-no	Protein-down	RNA-no_vs_Protein-down	Translational changes
TRINITY_DN28172_c0_g1	0.0241885	0.813226	RNA-down	Protein-no	RNA-down_vs_Protein-no	Transcriptional changes
TRINITY_DN10430_c0_g1	1.42443	0.663796	RNA-no	Protein-no	RNA-no_vs_Protein-no	Unchanged
TRINITY_DN1334_c0_g2	0.0116448	0.288493	RNA-down	Protein-down	RNA-down_vs_Protein-down	Homodirectional changes
TRINITY_DN15282_c0_g1	50.4417	1.45815	RNA-up	Protein-no	RNA-up_vs_Protein-no	Transcriptional changes
TRINITY_DN20215_c0_g1	117.153	2.05696	RNA-up	Protein-up	RNA-up_vs_Protein-up	Homodirectional changes
TRINITY_DN5356_c0_g1	0.158923	0.888009	RNA-down	Protein-no	RNA-down_vs_Protein-no	Transcriptional changes
TRINITY_DN8020_c0_g1	1.27469	0.99932	RNA-no	Protein-no	RNA-no_vs_Protein-no	Unchanged
TRINITY_DN3216_c0_g1	1.63342	0.852552	RNA-no	Protein-no	RNA-no_vs_Protein-no	Unchanged
TRINITY_DN4594_c0_g1	2.9489	0.617311	RNA-up	Protein-no	RNA-up_vs_Protein-no	Transcriptional changes
TRINITY_DN2533_c2_g1	0.217016	0.696463	RNA-down	Protein-no	RNA-down_vs_Protein-no	Transcriptional changes
TRINITY_DN2975_c0_g1	1.39564	0.649044	RNA-no	Protein-no	RNA-no_vs_Protein-no	Unchanged
TRINITY_DN1406_c0_g1	1.70705	1.51455	RNA-no	Protein-no	RNA-no_vs_Protein-no	Unchanged
TRINITY_DN6361_c0_g2	1.41773	1.36268	RNA-no	Protein-no	RNA-no_vs_Protein-no	Unchanged
TRINITY_DN6226_c0_g1	3.29647	0.977345	RNA-up	Protein-no	RNA-up_vs_Protein-no	Transcriptional changes
TRINITY_DN6551_c0_g1	1.31607	0.990878	RNA-no	Protein-no	RNA-no_vs_Protein-no	Unchanged
TRINITY_DN2429_c0_g2	1.53251	0.897827	RNA-no	Protein-no	RNA-no_vs_Protein-no	Unchanged
TRINITY_DN17056_c0_g1	40.3471	1.62226	RNA-up	Protein-no	RNA-up_vs_Protein-no	Transcriptional changes
TRINITY_DN38123_c0_g1	1.55314	0.887294	RNA-no	Protein-no	RNA-no_vs_Protein-no	Unchanged
TRINITY_DN4072_c0_g1	257.464	2.54603	RNA-up	Protein-up	RNA-up_vs_Protein-up	Homodirectional changes
TRINITY_DN43733_c0_g1	1.4088	1.21715	RNA-no	Protein-no	RNA-no_vs_Protein-no	Unchanged
TRINITY_DN15690_c0_g1	0.833616	0.78074	RNA-no	Protein-no	RNA-no_vs_Protein-no	Unchanged
TRINITY_DN1532_c1_g2	3.23912	1.34402	RNA-up	Protein-no	RNA-up_vs_Protein-no	Transcriptional changes
TRINITY_DN18618_c0_g1	0.993153	1.19175	RNA-no	Protein-no	RNA-no_vs_Protein-no	Unchanged
TRINITY_DN48263_c1_g2	12.3775	1.10637	RNA-up	Protein-no	RNA-up_vs_Protein-no	Transcriptional changes
TRINITY_DN5_c0_g2	0.427685	0.305156	RNA-down	Protein-down	RNA-down_vs_Protein-down	Homodirectional changes
TRINITY_DN3836_c0_g1	0.58986	0.772152	RNA-down	Protein-no	RNA-down_vs_Protein-no	Transcriptional changes
TRINITY_DN31011_c0_g1	0.0222008	2.63986	RNA-down	Protein-up	RNA-down_vs_Protein-up	Opposite changes
TRINITY_DN6121_c0_g2	2.25144	0.988753	RNA-no	Protein-no	RNA-no_vs_Protein-no	Unchanged
TRINITY_DN6498_c1_g1	0.787953	0.36998	RNA-no	Protein-down	RNA-no_vs_Protein-down	Translational changes
TRINITY_DN2894_c0_g1	0.857036	0.636358	RNA-no	Protein-no	RNA-no_vs_Protein-no	Unchanged
TRINITY_DN10433_c0_g1	0.275317	0.5233	RNA-down	Protein-no	RNA-down_vs_Protein-no	Transcriptional changes
TRINITY_DN5545_c0_g1	452.222	2.25384	RNA-up	Protein-up	RNA-up_vs_Protein-up	Homodirectional changes
TRINITY_DN5386_c0_g1	1.53044	1.17025	RNA-no	Protein-no	RNA-no_vs_Protein-no	Unchanged
TRINITY_DN13973_c0_g1	1.55503	0.752975	RNA-no	Protein-no	RNA-no_vs_Protein-no	Unchanged
TRINITY_DN4033_c0_g1	9.58757	1.2098	RNA-up	Protein-no	RNA-up_vs_Protein-no	Transcriptional changes
TRINITY_DN16982_c0_g1	3.44448	1.47722	RNA-up	Protein-no	RNA-up_vs_Protein-no	Transcriptional changes
TRINITY_DN1368_c0_g2	3.80995	0.889849	RNA-up	Protein-no	RNA-up_vs_Protein-no	Transcriptional changes
TRINITY_DN12651_c0_g1	1285.2	1.82022	RNA-up	Protein-no	RNA-up_vs_Protein-no	Transcriptional changes
TRINITY_DN24385_c0_g1	16.9649	1.47146	RNA-up	Protein-no	RNA-up_vs_Protein-no	Transcriptional changes
TRINITY_DN1089_c0_g2	2.41548	0.64086	RNA-no	Protein-no	RNA-no_vs_Protein-no	Unchanged
TRINITY_DN3207_c2_g1	1.17678	1.60455	RNA-no	Protein-no	RNA-no_vs_Protein-no	Unchanged
TRINITY_DN10142_c0_g1	7.76395	0.656933	RNA-up	Protein-no	RNA-up_vs_Protein-no	Transcriptional changes
TRINITY_DN7227_c1_g1	0.677339	0.912969	RNA-no	Protein-no	RNA-no_vs_Protein-no	Unchanged
TRINITY_DN1013_c1_g1	0.854774	0.340942	RNA-no	Protein-down	RNA-no_vs_Protein-down	Translational changes
TRINITY_DN37595_c0_g1	10.3318	0.975426	RNA-up	Protein-no	RNA-up_vs_Protein-no	Transcriptional changes
TRINITY_DN22762_c0_g1	5.74933	1.23066	RNA-up	Protein-no	RNA-up_vs_Protein-no	Transcriptional changes
TRINITY_DN7712_c0_g1	76.0118	1.68447	RNA-up	Protein-no	RNA-up_vs_Protein-no	Transcriptional changes
TRINITY_DN1168_c0_g1	0.995137	0.831868	RNA-no	Protein-no	RNA-no_vs_Protein-no	Unchanged
TRINITY_DN3447_c0_g1	67.7193	2.90108	RNA-up	Protein-up	RNA-up_vs_Protein-up	Homodirectional changes
TRINITY_DN6227_c0_g1	0.92809	1.40557	RNA-no	Protein-no	RNA-no_vs_Protein-no	Unchanged
TRINITY_DN6934_c0_g1	0.459009	0.961393	RNA-up	Protein-no	RNA-up_vs_Protein-no	Transcriptional changes
TRINITY_DN4203_c0_g1	0.0322608	0.998249	RNA-down	Protein-no	RNA-down_vs_Protein-no	Transcriptional changes
TRINITY_DN31121_c0_g1	2.95288	1.03023	RNA-up	Protein-no	RNA-up_vs_Protein-no	Transcriptional changes
TRINITY_DN4905_c0_g2	0.256092	1.03789	RNA-down	Protein-no	RNA-down_vs_Protein-no	Transcriptional changes
TRINITY_DN1547_c0_g2	0.941091	1.22214	RNA-no	Protein-no	RNA-no_vs_Protein-no	Unchanged
TRINITY_DN276_c1_g1	1.45683	1.14318	RNA-no	Protein-no	RNA-no_vs_Protein-no	Unchanged
TRINITY_DN32541_c0_g3	0.315514	0.766744	RNA-down	Protein-no	RNA-down_vs_Protein-no	Transcriptional changes
TRINITY_DN2608_c0_g1	0.622452	1.49166	RNA-down	Protein-no	RNA-down_vs_Protein-no	Transcriptional changes
TRINITY_DN5357_c0_g1	6.64594	2.03459	RNA-up	Protein-up	RNA-up_vs_Protein-up	Homodirectional changes
TRINITY_DN3129_c0_g2	1.01271	0.69384	RNA-no	Protein-no	RNA-no_vs_Protein-no	Unchanged
TRINITY_DN5606_c0_g1	2.73917	2.35568	RNA-up	Protein-up	RNA-up_vs_Protein-up	Homodirectional changes
TRINITY_DN28357_c0_g1	2.46628	0.73893	RNA-no	Protein-no	RNA-no_vs_Protein-no	Unchanged
TRINITY_DN6660_c0_g1	2.44509	1.1739	RNA-no	Protein-no	RNA-no_vs_Protein-no	Unchanged
TRINITY_DN4828_c0_g1	1.12815	1.08194	RNA-no	Protein-no	RNA-no_vs_Protein-no	Unchanged
TRINITY_DN2698_c0_g1	1.72065	1.17276	RNA-no	Protein-no	RNA-no_vs_Protein-no	Unchanged
TRINITY_DN8986_c0_g1	0.28529	1.30289	RNA-down	Protein-no	RNA-down_vs_Protein-no	Transcriptional changes
TRINITY_DN3329_c0_g1	1.81969	0.966946	RNA-no	Protein-no	RNA-no_vs_Protein-no	Unchanged
TRINITY_DN3114_c0_g1	0.755564	0.920831	RNA-no	Protein-no	RNA-no_vs_Protein-no	Unchanged
TRINITY_DN1497_c0_g1	0.136343	1.06239	RNA-down	Protein-no	RNA-down_vs_Protein-no	Transcriptional changes
TRINITY_DN10710_c0_g1	1.45908	0.673468	RNA-no	Protein-no	RNA-no_vs_Protein-no	Unchanged
TRINITY_DN2069_c0_g1	1.18194	1.62169	RNA-no	Protein-no	RNA-no_vs_Protein-no	Unchanged
TRINITY_DN4836_c1_g1	0.214059	0.392132	RNA-down	Protein-down	RNA-down_vs_Protein-down	Homodirectional changes
TRINITY_DN19626_c0_g1	1.37527	0.96316	RNA-no	Protein-no	RNA-no_vs_Protein-no	Unchanged
TRINITY_DN14430_c0_g1	1.42673	0.826583	RNA-no	Protein-no	RNA-no_vs_Protein-no	Unchanged
TRINITY_DN1820_c0_g1	1.42564	0.797835	RNA-no	Protein-no	RNA-no_vs_Protein-no	Unchanged
TRINITY_DN3464_c0_g1	1.70977	1.77006	RNA-no	Protein-no	RNA-no_vs_Protein-no	Unchanged
TRINITY_DN4027_c0_g1	0.177065	1.43777	RNA-down	Protein-no	RNA-down_vs_Protein-no	Transcriptional changes
TRINITY_DN3021_c0_g1	1.29876	1.19092	RNA-no	Protein-no	RNA-no_vs_Protein-no	Unchanged
TRINITY_DN5708_c0_g2	3.42015	1.15515	RNA-up	Protein-no	RNA-up_vs_Protein-no	Transcriptional changes
TRINITY_DN7896_c0_g1	0.0799015	0.532214	RNA-down	Protein-no	RNA-down_vs_Protein-no	Transcriptional changes
TRINITY_DN803_c0_g1	1.75713	0.922364	RNA-no	Protein-no	RNA-no_vs_Protein-no	Unchanged
TRINITY_DN9849_c0_g1	0.571361	0.858166	RNA-down	Protein-no	RNA-down_vs_Protein-no	Transcriptional changes
TRINITY_DN5544_c0_g2	1.40897	0.88383	RNA-no	Protein-no	RNA-no_vs_Protein-no	Unchanged
TRINITY_DN1519_c0_g2	0.581879	1.9242	RNA-down	Protein-no	RNA-down_vs_Protein-no	Transcriptional changes
TRINITY_DN8110_c0_g2	1.24042	0.693179	RNA-no	Protein-no	RNA-no_vs_Protein-no	Unchanged
TRINITY_DN49008_c0_g1	3.88805	2.36062	RNA-up	Protein-up	RNA-up_vs_Protein-up	Homodirectional changes
TRINITY_DN198109_c0_g1	1.94655	0.516679	RNA-no	Protein-no	RNA-no_vs_Protein-no	Unchanged
TRINITY_DN11018_c0_g1	1.15001	1.58502	RNA-no	Protein-no	RNA-no_vs_Protein-no	Unchanged
TRINITY_DN983_c0_g1	1.83246	0.984563	RNA-no	Protein-no	RNA-no_vs_Protein-no	Unchanged
TRINITY_DN7770_c0_g1	17.2743	0.913201	RNA-up	Protein-no	RNA-up_vs_Protein-no	Transcriptional changes
TRINITY_DN8049_c0_g1	0.090335	0.831076	RNA-down	Protein-no	RNA-down_vs_Protein-no	Transcriptional changes
TRINITY_DN8692_c0_g2	0.43323	0.939809	RNA-down	Protein-no	RNA-down_vs_Protein-no	Transcriptional changes
TRINITY_DN2121_c0_g1	1.21541	0.67765	RNA-no	Protein-no	RNA-no_vs_Protein-no	Unchanged
TRINITY_DN6531_c0_g2	28.6103	1.52426	RNA-up	Protein-no	RNA-up_vs_Protein-no	Transcriptional changes
TRINITY_DN93807_c0_g1	1.28372	1.05589	RNA-no	Protein-no	RNA-no_vs_Protein-no	Unchanged
TRINITY_DN1524_c0_g1	1.65239	0.433301	RNA-no	Protein-down	RNA-no_vs_Protein-down	Translational changes
TRINITY_DN26084_c0_g1	0.0137716	3.78827	RNA-down	Protein-up	RNA-down_vs_Protein-up	Opposite changes
TRINITY_DN3989_c0_g1	125.671	1.58801	RNA-up	Protein-no	RNA-up_vs_Protein-no	Transcriptional changes
TRINITY_DN1039_c0_g1	1.58575	0.739122	RNA-no	Protein-no	RNA-no_vs_Protein-no	Unchanged
TRINITY_DN3823_c0_g1	22.4676	1.0672	RNA-up	Protein-no	RNA-up_vs_Protein-no	Transcriptional changes
TRINITY_DN12053_c0_g1	4.78935	0.599523	RNA-up	Protein-no	RNA-up_vs_Protein-no	Transcriptional changes
TRINITY_DN300_c0_g1	1.15126	1.155	RNA-no	Protein-no	RNA-no_vs_Protein-no	Unchanged
TRINITY_DN16172_c0_g1	2.33453	2.61046	RNA-no	Protein-up	RNA-no_vs_Protein-up	Translational changes
TRINITY_DN506_c0_g1	0.60372	1.27473	RNA-down	Protein-no	RNA-down_vs_Protein-no	Transcriptional changes
TRINITY_DN210_c0_g1	4.14739	0.667465	RNA-up	Protein-no	RNA-up_vs_Protein-no	Transcriptional changes
TRINITY_DN3395_c2_g1	0.794495	1.1722	RNA-no	Protein-no	RNA-no_vs_Protein-no	Unchanged
TRINITY_DN5084_c3_g1	0.888378	0.872286	RNA-no	Protein-no	RNA-no_vs_Protein-no	Unchanged
TRINITY_DN699_c0_g2	1.04111	0.925674	RNA-no	Protein-no	RNA-no_vs_Protein-no	Unchanged
TRINITY_DN19371_c0_g1	1.43094	0.678087	RNA-no	Protein-no	RNA-no_vs_Protein-no	Unchanged
TRINITY_DN12897_c0_g1	0.3207	0.93219	RNA-down	Protein-no	RNA-down_vs_Protein-no	Transcriptional changes
TRINITY_DN2266_c0_g1	1.32361	1.53118	RNA-no	Protein-no	RNA-no_vs_Protein-no	Unchanged
TRINITY_DN11918_c0_g1	0.564471	0.873805	RNA-down	Protein-no	RNA-down_vs_Protein-no	Transcriptional changes
TRINITY_DN3010_c1_g1	8.10164	1.07412	RNA-up	Protein-no	RNA-up_vs_Protein-no	Transcriptional changes
TRINITY_DN3411_c0_g4	1.24762	1.27553	RNA-no	Protein-no	RNA-no_vs_Protein-no	Unchanged
TRINITY_DN3208_c0_g1	0.067063	1.50455	RNA-down	Protein-no	RNA-down_vs_Protein-no	Transcriptional changes
TRINITY_DN5953_c0_g2	81.1156	0.816497	RNA-up	Protein-no	RNA-up_vs_Protein-no	Transcriptional changes
TRINITY_DN2617_c0_g1	0.801878	1.85042	RNA-no	Protein-no	RNA-no_vs_Protein-no	Unchanged
TRINITY_DN8936_c0_g2	1.72931	1.03498	RNA-no	Protein-no	RNA-no_vs_Protein-no	Unchanged
TRINITY_DN5910_c0_g1	3.31683	1.20018	RNA-up	Protein-no	RNA-up_vs_Protein-no	Transcriptional changes
TRINITY_DN3518_c0_g2	29.9344	1.11911	RNA-up	Protein-no	RNA-up_vs_Protein-no	Transcriptional changes
TRINITY_DN1248_c0_g1	0.808758	1.5702	RNA-no	Protein-no	RNA-no_vs_Protein-no	Unchanged
TRINITY_DN19282_c0_g1	1.91925	1.49678	RNA-no	Protein-no	RNA-no_vs_Protein-no	Unchanged
TRINITY_DN14249_c0_g2	0.364798	1.67573	RNA-down	Protein-no	RNA-down_vs_Protein-no	Transcriptional changes
TRINITY_DN11075_c0_g1	20.9907	1.03009	RNA-up	Protein-no	RNA-up_vs_Protein-no	Transcriptional changes
TRINITY_DN6093_c0_g1	1.39111	1.05243	RNA-no	Protein-no	RNA-no_vs_Protein-no	Unchanged
TRINITY_DN2590_c0_g1	1.14658	1.10805	RNA-no	Protein-no	RNA-no_vs_Protein-no	Unchanged
TRINITY_DN2575_c0_g1	4.16293	0.97419	RNA-up	Protein-no	RNA-up_vs_Protein-no	Transcriptional changes
TRINITY_DN89624_c0_g1	6.11931	0.780423	RNA-up	Protein-no	RNA-up_vs_Protein-no	Transcriptional changes
TRINITY_DN11469_c0_g1	0.622168	1.61133	RNA-down	Protein-no	RNA-down_vs_Protein-no	Transcriptional changes
TRINITY_DN219_c0_g1	9.66262	2.77377	RNA-up	Protein-up	RNA-up_vs_Protein-up	Homodirectional changes
TRINITY_DN563_c2_g1	0.672766	1.25798	RNA-no	Protein-no	RNA-no_vs_Protein-no	Unchanged
TRINITY_DN1495_c1_g1	0.648249	1.12932	RNA-no	Protein-no	RNA-no_vs_Protein-no	Unchanged
TRINITY_DN947_c2_g1	3.21884	1.26375	RNA-up	Protein-no	RNA-up_vs_Protein-no	Transcriptional changes
TRINITY_DN13545_c0_g3	1.94907	0.834991	RNA-no	Protein-no	RNA-no_vs_Protein-no	Unchanged
TRINITY_DN8750_c0_g2	3.61984	0.989263	RNA-up	Protein-no	RNA-up_vs_Protein-no	Transcriptional changes
TRINITY_DN11743_c0_g2	1.79135	0.913387	RNA-no	Protein-no	RNA-no_vs_Protein-no	Unchanged
TRINITY_DN875_c0_g2	951.429	2.18092	RNA-up	Protein-up	RNA-up_vs_Protein-up	Homodirectional changes
TRINITY_DN3038_c0_g1	0.708668	0.883385	RNA-no	Protein-no	RNA-no_vs_Protein-no	Unchanged
TRINITY_DN2971_c0_g1	1.49173	0.978262	RNA-no	Protein-no	RNA-no_vs_Protein-no	Unchanged
TRINITY_DN3239_c0_g1	1.56525	0.952484	RNA-no	Protein-no	RNA-no_vs_Protein-no	Unchanged
TRINITY_DN4598_c1_g2	0.191442	1.07953	RNA-down	Protein-no	RNA-down_vs_Protein-no	Transcriptional changes
TRINITY_DN1587_c0_g1	2.55412	2.0356	RNA-no	Protein-up	RNA-no_vs_Protein-up	Translational changes
TRINITY_DN1310_c0_g1	2.17652	1.07927	RNA-no	Protein-no	RNA-no_vs_Protein-no	Unchanged
TRINITY_DN943_c0_g1	0.236538	1.11748	RNA-down	Protein-no	RNA-down_vs_Protein-no	Transcriptional changes
TRINITY_DN1326_c0_g1	4.76441	0.402939	RNA-up	Protein-down	RNA-up_vs_Protein-down	Opposite changes
TRINITY_DN3746_c1_g1	1984.36	1.50923	RNA-up	Protein-no	RNA-up_vs_Protein-no	Transcriptional changes
TRINITY_DN866_c0_g1	0.925086	0.77072	RNA-no	Protein-no	RNA-no_vs_Protein-no	Unchanged
TRINITY_DN20318_c0_g1	0.843725	0.714817	RNA-no	Protein-no	RNA-no_vs_Protein-no	Unchanged
TRINITY_DN6413_c0_g1	1.3061	1.01909	RNA-no	Protein-no	RNA-no_vs_Protein-no	Unchanged
TRINITY_DN10903_c1_g1	0.328523	1.46908	RNA-down	Protein-no	RNA-down_vs_Protein-no	Transcriptional changes
TRINITY_DN2109_c0_g1	1.43335	0.885011	RNA-no	Protein-no	RNA-no_vs_Protein-no	Unchanged
TRINITY_DN13980_c0_g1	0.648564	2.03206	RNA-no	Protein-up	RNA-no_vs_Protein-up	Translational changes
TRINITY_DN3917_c0_g2	0.527862	0.448375	RNA-down	Protein-down	RNA-down_vs_Protein-down	Homodirectional changes
TRINITY_DN1049_c0_g1	0.326436	1.01314	RNA-down	Protein-no	RNA-down_vs_Protein-no	Transcriptional changes
TRINITY_DN4318_c0_g1	1.76701	3.78572	RNA-no	Protein-up	RNA-no_vs_Protein-up	Translational changes
TRINITY_DN3969_c1_g1	2.81438	1.10351	RNA-up	Protein-no	RNA-up_vs_Protein-no	Transcriptional changes
TRINITY_DN4084_c0_g1	1.76752	0.229061	RNA-no	Protein-down	RNA-no_vs_Protein-down	Translational changes
TRINITY_DN7740_c0_g1	0.809007	1.17255	RNA-no	Protein-no	RNA-no_vs_Protein-no	Unchanged
TRINITY_DN5092_c0_g2	1.12432	1.18302	RNA-no	Protein-no	RNA-no_vs_Protein-no	Unchanged
TRINITY_DN1669_c0_g1	0.836968	1.40127	RNA-no	Protein-no	RNA-no_vs_Protein-no	Unchanged
TRINITY_DN10986_c1_g1	1.46693	1.02152	RNA-no	Protein-no	RNA-no_vs_Protein-no	Unchanged
TRINITY_DN8186_c1_g1	8.20134	0.946809	RNA-up	Protein-no	RNA-up_vs_Protein-no	Transcriptional changes
TRINITY_DN11027_c0_g1	0.749149	0.951555	RNA-no	Protein-no	RNA-no_vs_Protein-no	Unchanged
TRINITY_DN219_c2_g1	0.6049	1.09131	RNA-down	Protein-no	RNA-down_vs_Protein-no	Transcriptional changes
TRINITY_DN563_c0_g1	1.90651	0.99219	RNA-no	Protein-no	RNA-no_vs_Protein-no	Unchanged
TRINITY_DN10445_c0_g1	0.335793	1.38031	RNA-down	Protein-no	RNA-down_vs_Protein-no	Transcriptional changes
TRINITY_DN11092_c0_g1	0.622645	0.797237	RNA-down	Protein-no	RNA-down_vs_Protein-no	Transcriptional changes
TRINITY_DN8988_c0_g1	0.547073	1.01892	RNA-down	Protein-no	RNA-down_vs_Protein-no	Transcriptional changes
TRINITY_DN9408_c0_g1	1.03167	0.916873	RNA-no	Protein-no	RNA-no_vs_Protein-no	Unchanged
TRINITY_DN4270_c0_g1	1.89168	0.966937	RNA-no	Protein-no	RNA-no_vs_Protein-no	Unchanged
TRINITY_DN2941_c0_g1	1.38797	1.16753	RNA-no	Protein-no	RNA-no_vs_Protein-no	Unchanged
TRINITY_DN11841_c0_g1	1.28895	1.17264	RNA-no	Protein-no	RNA-no_vs_Protein-no	Unchanged
TRINITY_DN8222_c0_g1	0.458106	0.807132	RNA-down	Protein-no	RNA-down_vs_Protein-no	Transcriptional changes
TRINITY_DN1292_c0_g4	2.4	0.807978	RNA-no	Protein-no	RNA-no_vs_Protein-no	Unchanged
TRINITY_DN129_c0_g1	1.19271	0.681113	RNA-no	Protein-no	RNA-no_vs_Protein-no	Unchanged
TRINITY_DN3099_c0_g1	5.93373	0.907527	RNA-up	Protein-no	RNA-up_vs_Protein-no	Transcriptional changes
TRINITY_DN1008_c0_g1	9.93537	1.61276	RNA-up	Protein-no	RNA-up_vs_Protein-no	Transcriptional changes
TRINITY_DN4810_c0_g1	2.57311	1.03656	RNA-up	Protein-no	RNA-up_vs_Protein-no	Transcriptional changes
TRINITY_DN2943_c2_g1	0.0718677	1.28505	RNA-down	Protein-no	RNA-down_vs_Protein-no	Transcriptional changes
TRINITY_DN2357_c0_g1	1.33598	1.40701	RNA-no	Protein-no	RNA-no_vs_Protein-no	Unchanged
TRINITY_DN3339_c1_g1	0.687759	0.750842	RNA-no	Protein-no	RNA-no_vs_Protein-no	Unchanged
TRINITY_DN8470_c1_g1	6.16603	0.843553	RNA-up	Protein-no	RNA-up_vs_Protein-no	Transcriptional changes
TRINITY_DN4230_c0_g1	1.52275	1.16913	RNA-no	Protein-no	RNA-no_vs_Protein-no	Unchanged
TRINITY_DN33_c0_g1	12.7214	1.25584	RNA-up	Protein-no	RNA-up_vs_Protein-no	Transcriptional changes
TRINITY_DN103_c1_g4	1.89911	1.6163	RNA-no	Protein-no	RNA-no_vs_Protein-no	Unchanged
TRINITY_DN6406_c1_g1	2.13077	2.7425	RNA-no	Protein-up	RNA-no_vs_Protein-up	Translational changes
TRINITY_DN47376_c0_g1	19.1591	0.66431	RNA-up	Protein-no	RNA-up_vs_Protein-no	Transcriptional changes
TRINITY_DN7343_c0_g1	2.47893	1.08702	RNA-up	Protein-no	RNA-up_vs_Protein-no	Transcriptional changes
TRINITY_DN14049_c0_g1	0.901682	1.02522	RNA-no	Protein-no	RNA-no_vs_Protein-no	Unchanged
TRINITY_DN11158_c0_g1	2.29032	1.1281	RNA-no	Protein-no	RNA-no_vs_Protein-no	Unchanged
TRINITY_DN3710_c0_g1	2.94754	0.720163	RNA-up	Protein-no	RNA-up_vs_Protein-no	Transcriptional changes
TRINITY_DN9987_c0_g1	1.00652	0.973698	RNA-no	Protein-no	RNA-no_vs_Protein-no	Unchanged
TRINITY_DN11603_c0_g1	11.3928	1.49197	RNA-up	Protein-no	RNA-up_vs_Protein-no	Transcriptional changes
TRINITY_DN11099_c0_g1	5695.14	2.75996	RNA-up	Protein-up	RNA-up_vs_Protein-up	Homodirectional changes
TRINITY_DN2494_c0_g1	324.823	1.48693	RNA-up	Protein-no	RNA-up_vs_Protein-no	Transcriptional changes
TRINITY_DN6720_c0_g1	1.14286	1.17694	RNA-no	Protein-no	RNA-no_vs_Protein-no	Unchanged
TRINITY_DN6898_c1_g1	0.369549	0.827591	RNA-down	Protein-no	RNA-down_vs_Protein-no	Transcriptional changes
TRINITY_DN3681_c0_g1	1.12584	0.905591	RNA-no	Protein-no	RNA-no_vs_Protein-no	Unchanged
TRINITY_DN2242_c0_g2	1.229	0.892009	RNA-no	Protein-no	RNA-no_vs_Protein-no	Unchanged
TRINITY_DN11762_c0_g1	1.96497	1.17108	RNA-no	Protein-no	RNA-no_vs_Protein-no	Unchanged
TRINITY_DN15634_c0_g1	2.56828	0.950253	RNA-up	Protein-no	RNA-up_vs_Protein-no	Transcriptional changes
TRINITY_DN787_c0_g1	2.4405	1.23597	RNA-no	Protein-no	RNA-no_vs_Protein-no	Unchanged
TRINITY_DN4529_c0_g2	2.37822	0.466026	RNA-no	Protein-down	RNA-no_vs_Protein-down	Translational changes
TRINITY_DN21669_c0_g1	6.2254	1.44424	RNA-up	Protein-no	RNA-up_vs_Protein-no	Transcriptional changes
TRINITY_DN2171_c1_g1	12.6149	1.57729	RNA-up	Protein-no	RNA-up_vs_Protein-no	Transcriptional changes
TRINITY_DN10984_c0_g1	1.65391	1.07527	RNA-no	Protein-no	RNA-no_vs_Protein-no	Unchanged
TRINITY_DN744_c0_g1	0.304539	0.785301	RNA-down	Protein-no	RNA-down_vs_Protein-no	Transcriptional changes
TRINITY_DN3847_c0_g1	1.98904	1.04891	RNA-no	Protein-no	RNA-no_vs_Protein-no	Unchanged
TRINITY_DN28650_c0_g1	15.6289	3.1227	RNA-up	Protein-up	RNA-up_vs_Protein-up	Homodirectional changes
TRINITY_DN16792_c0_g1	1.091	0.763298	RNA-no	Protein-no	RNA-no_vs_Protein-no	Unchanged
TRINITY_DN15656_c0_g1	4.50494	0.809746	RNA-up	Protein-no	RNA-up_vs_Protein-no	Transcriptional changes
TRINITY_DN7191_c3_g1	0.0252016	2.76752	RNA-down	Protein-up	RNA-down_vs_Protein-up	Opposite changes
TRINITY_DN4204_c0_g2	0.771069	0.278894	RNA-no	Protein-down	RNA-no_vs_Protein-down	Translational changes
TRINITY_DN6290_c0_g1	1.92683	7.7302	RNA-no	Protein-up	RNA-no_vs_Protein-up	Translational changes
TRINITY_DN16987_c0_g2	2.03714	1.24762	RNA-no	Protein-no	RNA-no_vs_Protein-no	Unchanged
TRINITY_DN783_c0_g1	3.5972	1.54859	RNA-up	Protein-no	RNA-up_vs_Protein-no	Transcriptional changes
TRINITY_DN4514_c0_g1	6.37147	1.32392	RNA-up	Protein-no	RNA-up_vs_Protein-no	Transcriptional changes
TRINITY_DN9225_c0_g1	1.35992	0.98949	RNA-no	Protein-no	RNA-no_vs_Protein-no	Unchanged
TRINITY_DN5138_c0_g1	1.82645	0.867754	RNA-no	Protein-no	RNA-no_vs_Protein-no	Unchanged
TRINITY_DN15503_c0_g1	1.17232	1.04212	RNA-no	Protein-no	RNA-no_vs_Protein-no	Unchanged
TRINITY_DN1372_c0_g1	1.89213	1.0448	RNA-no	Protein-no	RNA-no_vs_Protein-no	Unchanged
TRINITY_DN15940_c0_g1	2.45355	1.01967	RNA-no	Protein-no	RNA-no_vs_Protein-no	Unchanged
TRINITY_DN519_c0_g1	0.498455	0.883737	RNA-down	Protein-no	RNA-down_vs_Protein-no	Transcriptional changes
TRINITY_DN2147_c2_g1	0.57407	0.98337	RNA-down	Protein-no	RNA-down_vs_Protein-no	Transcriptional changes
TRINITY_DN8355_c0_g2	0.000352527	0.60196	RNA-down	Protein-no	RNA-down_vs_Protein-no	Transcriptional changes
TRINITY_DN471_c2_g1	1.5506	3.61574	RNA-no	Protein-up	RNA-no_vs_Protein-up	Translational changes
TRINITY_DN8820_c0_g1	2.22923	1.09954	RNA-no	Protein-no	RNA-no_vs_Protein-no	Unchanged
TRINITY_DN30010_c0_g1	1.37554	1.17265	RNA-no	Protein-no	RNA-no_vs_Protein-no	Unchanged
TRINITY_DN9333_c0_g1	3.21737	0.856995	RNA-up	Protein-no	RNA-up_vs_Protein-no	Transcriptional changes
TRINITY_DN12384_c0_g1	1.30349	1.48491	RNA-no	Protein-no	RNA-no_vs_Protein-no	Unchanged
TRINITY_DN759_c4_g1	0.762859	1.70364	RNA-no	Protein-no	RNA-no_vs_Protein-no	Unchanged
TRINITY_DN6566_c0_g1	1.20379	0.511058	RNA-no	Protein-no	RNA-no_vs_Protein-no	Unchanged
TRINITY_DN8371_c0_g1	1.04637	1.43082	RNA-no	Protein-no	RNA-no_vs_Protein-no	Unchanged
TRINITY_DN3560_c0_g1	0.356977	0.936972	RNA-down	Protein-no	RNA-down_vs_Protein-no	Transcriptional changes
TRINITY_DN2404_c0_g1	2.35899	1.04408	RNA-no	Protein-no	RNA-no_vs_Protein-no	Unchanged
TRINITY_DN5968_c0_g2	2.62299	0.774031	RNA-up	Protein-no	RNA-up_vs_Protein-no	Transcriptional changes
TRINITY_DN3313_c0_g1	1.21631	0.730812	RNA-no	Protein-no	RNA-no_vs_Protein-no	Unchanged
TRINITY_DN10410_c0_g1	167.395	1.82226	RNA-up	Protein-no	RNA-up_vs_Protein-no	Transcriptional changes
TRINITY_DN355_c0_g1	1.78413	0.890569	RNA-no	Protein-no	RNA-no_vs_Protein-no	Unchanged
TRINITY_DN20235_c0_g1	0.851075	0.474195	RNA-no	Protein-down	RNA-no_vs_Protein-down	Translational changes
TRINITY_DN29697_c0_g1	2.92843	0.731165	RNA-up	Protein-no	RNA-up_vs_Protein-no	Transcriptional changes
TRINITY_DN5870_c0_g2	1.1192	0.663546	RNA-no	Protein-no	RNA-no_vs_Protein-no	Unchanged
TRINITY_DN15461_c0_g1	1.1072	1.60497	RNA-no	Protein-no	RNA-no_vs_Protein-no	Unchanged
TRINITY_DN688_c3_g1	1.24752	0.61336	RNA-no	Protein-no	RNA-no_vs_Protein-no	Unchanged
TRINITY_DN50969_c0_g1	0.492293	0.424035	RNA-down	Protein-down	RNA-down_vs_Protein-down	Homodirectional changes
TRINITY_DN3076_c0_g1	1.16326	2.0342	RNA-no	Protein-up	RNA-no_vs_Protein-up	Translational changes
TRINITY_DN5266_c0_g1	1.09136	3.12275	RNA-no	Protein-up	RNA-no_vs_Protein-up	Translational changes
TRINITY_DN1420_c0_g1	1.6831	1.20132	RNA-no	Protein-no	RNA-no_vs_Protein-no	Unchanged
TRINITY_DN208567_c0_g2	1.25254	3.6478	RNA-no	Protein-up	RNA-no_vs_Protein-up	Translational changes
TRINITY_DN964_c0_g2	1.47622	0.9427	RNA-no	Protein-no	RNA-no_vs_Protein-no	Unchanged
TRINITY_DN6070_c0_g1	0.0249707	0.492765	RNA-down	Protein-down	RNA-down_vs_Protein-down	Homodirectional changes
TRINITY_DN1246_c0_g1	0.348119	1.45992	RNA-down	Protein-no	RNA-down_vs_Protein-no	Transcriptional changes
TRINITY_DN332_c0_g1	2.33996	0.979276	RNA-no	Protein-no	RNA-no_vs_Protein-no	Unchanged
TRINITY_DN1922_c0_g2	1.22089	1.54544	RNA-no	Protein-no	RNA-no_vs_Protein-no	Unchanged
TRINITY_DN7808_c0_g1	4.521	0.89582	RNA-up	Protein-no	RNA-up_vs_Protein-no	Transcriptional changes
TRINITY_DN15623_c0_g2	4.06321	1.20416	RNA-up	Protein-no	RNA-up_vs_Protein-no	Transcriptional changes
TRINITY_DN7278_c2_g1	1.97429	1.14716	RNA-no	Protein-no	RNA-no_vs_Protein-no	Unchanged
TRINITY_DN12784_c0_g1	1.00242	0.46745	RNA-no	Protein-down	RNA-no_vs_Protein-down	Translational changes
TRINITY_DN16171_c0_g1	1.10857	0.546024	RNA-no	Protein-no	RNA-no_vs_Protein-no	Unchanged
TRINITY_DN8581_c0_g1	2.22869	1.2832	RNA-no	Protein-no	RNA-no_vs_Protein-no	Unchanged
TRINITY_DN81_c1_g1	2.08518	0.610488	RNA-no	Protein-no	RNA-no_vs_Protein-no	Unchanged
TRINITY_DN15816_c0_g1	0.432954	1.30209	RNA-down	Protein-no	RNA-down_vs_Protein-no	Transcriptional changes
TRINITY_DN19856_c0_g1	0.997224	2.31802	RNA-no	Protein-up	RNA-no_vs_Protein-up	Translational changes
TRINITY_DN11977_c0_g1	1.33039	1.22044	RNA-no	Protein-no	RNA-no_vs_Protein-no	Unchanged
TRINITY_DN4823_c0_g1	1.83128	1.19813	RNA-no	Protein-no	RNA-no_vs_Protein-no	Unchanged
TRINITY_DN2352_c0_g1	2.74104	1.77983	RNA-no	Protein-no	RNA-no_vs_Protein-no	Unchanged
TRINITY_DN3698_c3_g1	1.96574	0.618792	RNA-no	Protein-no	RNA-no_vs_Protein-no	Unchanged
TRINITY_DN400_c0_g1	1.19561	1.23071	RNA-no	Protein-no	RNA-no_vs_Protein-no	Unchanged
TRINITY_DN7069_c0_g2	1.11597	2.48872	RNA-no	Protein-up	RNA-no_vs_Protein-up	Translational changes
TRINITY_DN427_c0_g1	0.835656	1.04538	RNA-no	Protein-no	RNA-no_vs_Protein-no	Unchanged
TRINITY_DN2167_c0_g2	1.18242	1.78685	RNA-no	Protein-no	RNA-no_vs_Protein-no	Unchanged
TRINITY_DN11202_c0_g2	3.08923	3.88047	RNA-up	Protein-up	RNA-up_vs_Protein-up	Homodirectional changes
TRINITY_DN1720_c0_g1	4.95824	0.953424	RNA-up	Protein-no	RNA-up_vs_Protein-no	Transcriptional changes
TRINITY_DN7534_c0_g1	1.28609	1.22601	RNA-no	Protein-no	RNA-no_vs_Protein-no	Unchanged
TRINITY_DN2693_c0_g1	25.5133	1.5652	RNA-up	Protein-no	RNA-up_vs_Protein-no	Transcriptional changes
TRINITY_DN1117_c0_g3	0.953131	1.16505	RNA-no	Protein-no	RNA-no_vs_Protein-no	Unchanged
TRINITY_DN11458_c1_g2	1.07894	0.503602	RNA-no	Protein-no	RNA-no_vs_Protein-no	Unchanged
TRINITY_DN9186_c0_g1	644.868	0.956905	RNA-up	Protein-no	RNA-up_vs_Protein-no	Transcriptional changes
TRINITY_DN1561_c1_g1	2.44752	1.56741	RNA-no	Protein-no	RNA-no_vs_Protein-no	Unchanged
TRINITY_DN481_c0_g1	1.47419	0.636382	RNA-no	Protein-no	RNA-no_vs_Protein-no	Unchanged
TRINITY_DN1284_c0_g1	1.87871	1.29107	RNA-no	Protein-no	RNA-no_vs_Protein-no	Unchanged
TRINITY_DN2383_c0_g1	251.923	1.56303	RNA-up	Protein-no	RNA-up_vs_Protein-no	Transcriptional changes
TRINITY_DN14480_c0_g1	2.2891	0.985698	RNA-no	Protein-no	RNA-no_vs_Protein-no	Unchanged
TRINITY_DN2145_c0_g1	2.15576	0.840899	RNA-no	Protein-no	RNA-no_vs_Protein-no	Unchanged
TRINITY_DN1005_c0_g1	5.69388	0.874581	RNA-up	Protein-no	RNA-up_vs_Protein-no	Transcriptional changes
TRINITY_DN5334_c0_g1	1.01295	0.763492	RNA-no	Protein-no	RNA-no_vs_Protein-no	Unchanged
TRINITY_DN40226_c0_g1	1.82538	0.628588	RNA-no	Protein-no	RNA-no_vs_Protein-no	Unchanged
TRINITY_DN10783_c1_g1	2.85413	1.00748	RNA-up	Protein-no	RNA-up_vs_Protein-no	Transcriptional changes
TRINITY_DN3777_c0_g1	1.87854	1.34191	RNA-no	Protein-no	RNA-no_vs_Protein-no	Unchanged
TRINITY_DN2509_c0_g1	0.00458979	1.2859	RNA-down	Protein-no	RNA-down_vs_Protein-no	Transcriptional changes
TRINITY_DN19239_c0_g1	2.56239	1.31102	RNA-up	Protein-no	RNA-up_vs_Protein-no	Transcriptional changes
TRINITY_DN35401_c0_g1	0.719981	1.41124	RNA-no	Protein-no	RNA-no_vs_Protein-no	Unchanged
TRINITY_DN1553_c0_g1	1.78906	0.968155	RNA-no	Protein-no	RNA-no_vs_Protein-no	Unchanged
TRINITY_DN9254_c0_g1	1.47156	2.12259	RNA-no	Protein-up	RNA-no_vs_Protein-up	Translational changes
TRINITY_DN17247_c0_g1	0.774269	1.35095	RNA-no	Protein-no	RNA-no_vs_Protein-no	Unchanged
TRINITY_DN36759_c0_g1	224.746	1.95596	RNA-up	Protein-no	RNA-up_vs_Protein-no	Transcriptional changes
TRINITY_DN1659_c0_g1	1.18261	1.27509	RNA-no	Protein-no	RNA-no_vs_Protein-no	Unchanged
TRINITY_DN11902_c1_g1	1.87964	1.52787	RNA-no	Protein-no	RNA-no_vs_Protein-no	Unchanged
TRINITY_DN4534_c0_g4	1.05382	0.810998	RNA-no	Protein-no	RNA-no_vs_Protein-no	Unchanged
TRINITY_DN29120_c0_g1	36.5584	0.956905	RNA-up	Protein-no	RNA-up_vs_Protein-no	Transcriptional changes
TRINITY_DN12807_c0_g1	1.44951	0.970956	RNA-no	Protein-no	RNA-no_vs_Protein-no	Unchanged
TRINITY_DN16238_c0_g1	1.098	0.927014	RNA-no	Protein-no	RNA-no_vs_Protein-no	Unchanged
TRINITY_DN3466_c0_g2	0.787789	0.801767	RNA-no	Protein-no	RNA-no_vs_Protein-no	Unchanged
TRINITY_DN4208_c0_g1	6.42391	5.67933	RNA-up	Protein-up	RNA-up_vs_Protein-up	Homodirectional changes
TRINITY_DN14090_c0_g1	1.34004	1.97785	RNA-no	Protein-no	RNA-no_vs_Protein-no	Unchanged
TRINITY_DN3073_c0_g1	1.30521	1.83657	RNA-no	Protein-no	RNA-no_vs_Protein-no	Unchanged
TRINITY_DN6221_c0_g1	2.62541	1.24997	RNA-no	Protein-no	RNA-no_vs_Protein-no	Unchanged
TRINITY_DN1234_c0_g2	0.926399	0.909677	RNA-no	Protein-no	RNA-no_vs_Protein-no	Unchanged
TRINITY_DN5287_c0_g1	2.18249	1.08072	RNA-no	Protein-no	RNA-no_vs_Protein-no	Unchanged
TRINITY_DN3203_c0_g1	1.20456	1.06237	RNA-no	Protein-no	RNA-no_vs_Protein-no	Unchanged
TRINITY_DN10196_c0_g2	209.082	1.12	RNA-up	Protein-no	RNA-up_vs_Protein-no	Transcriptional changes
TRINITY_DN225_c0_g3	9.78424	1.38471	RNA-up	Protein-no	RNA-up_vs_Protein-no	Transcriptional changes
TRINITY_DN10518_c0_g1	1.23735	1.15125	RNA-no	Protein-no	RNA-no_vs_Protein-no	Unchanged
TRINITY_DN15157_c0_g1	4.615	0.662624	RNA-up	Protein-no	RNA-up_vs_Protein-no	Transcriptional changes
TRINITY_DN902_c0_g1	1.44735	0.0943328	RNA-no	Protein-down	RNA-no_vs_Protein-down	Translational changes
TRINITY_DN7971_c0_g2	3.22246	0.556844	RNA-up	Protein-no	RNA-up_vs_Protein-no	Transcriptional changes
TRINITY_DN312_c0_g2	0.878841	0.706654	RNA-no	Protein-no	RNA-no_vs_Protein-no	Unchanged
TRINITY_DN5793_c0_g2	0.25412	0.368882	RNA-down	Protein-down	RNA-down_vs_Protein-down	Homodirectional changes
TRINITY_DN2477_c7_g1	1.23201	1.16385	RNA-no	Protein-no	RNA-no_vs_Protein-no	Unchanged
TRINITY_DN1924_c1_g1	3.60828	1.13994	RNA-up	Protein-no	RNA-up_vs_Protein-no	Transcriptional changes
TRINITY_DN19117_c0_g1	23.3762	1.67003	RNA-up	Protein-no	RNA-up_vs_Protein-no	Transcriptional changes
TRINITY_DN9231_c0_g1	3.81382	1.08435	RNA-up	Protein-no	RNA-up_vs_Protein-no	Transcriptional changes
TRINITY_DN3589_c1_g1	0.741134	0.879858	RNA-no	Protein-no	RNA-no_vs_Protein-no	Unchanged
TRINITY_DN4979_c0_g2	1.38727	0.911708	RNA-no	Protein-no	RNA-no_vs_Protein-no	Unchanged
TRINITY_DN51661_c0_g1	0.0230194	1.06587	RNA-down	Protein-no	RNA-down_vs_Protein-no	Transcriptional changes
TRINITY_DN3831_c0_g1	1.23923	8.33809	RNA-no	Protein-up	RNA-no_vs_Protein-up	Translational changes
TRINITY_DN2173_c0_g1	2.33593	1.12026	RNA-no	Protein-no	RNA-no_vs_Protein-no	Unchanged
TRINITY_DN1243_c0_g1	1.05258	0.976422	RNA-no	Protein-no	RNA-no_vs_Protein-no	Unchanged
TRINITY_DN9544_c0_g1	4.93869	1.39752	RNA-up	Protein-no	RNA-up_vs_Protein-no	Transcriptional changes
TRINITY_DN54523_c1_g1	0.00897412	0.86968	RNA-down	Protein-no	RNA-down_vs_Protein-no	Transcriptional changes
TRINITY_DN6556_c0_g1	1.30072	2.7825	RNA-no	Protein-up	RNA-no_vs_Protein-up	Translational changes
TRINITY_DN6310_c0_g1	7.11661	0.517097	RNA-up	Protein-no	RNA-up_vs_Protein-no	Transcriptional changes
TRINITY_DN22359_c0_g1	3.33018	0.901067	RNA-no	Protein-no	RNA-no_vs_Protein-no	Unchanged
TRINITY_DN12652_c0_g1	204.387	1.14444	RNA-up	Protein-no	RNA-up_vs_Protein-no	Transcriptional changes
TRINITY_DN681_c0_g3	5.04884	4.11875	RNA-up	Protein-up	RNA-up_vs_Protein-up	Homodirectional changes
TRINITY_DN620_c0_g1	2.74456	1.11236	RNA-up	Protein-no	RNA-up_vs_Protein-no	Transcriptional changes
TRINITY_DN2536_c0_g1	0.929846	0.760664	RNA-no	Protein-no	RNA-no_vs_Protein-no	Unchanged
TRINITY_DN26706_c0_g1	2.32575	1.02288	RNA-no	Protein-no	RNA-no_vs_Protein-no	Unchanged
TRINITY_DN4754_c0_g1	0.733471	1.16068	RNA-no	Protein-no	RNA-no_vs_Protein-no	Unchanged
TRINITY_DN1829_c0_g1	1.25926	0.962146	RNA-no	Protein-no	RNA-no_vs_Protein-no	Unchanged
TRINITY_DN46071_c0_g2	0.728229	1.05828	RNA-no	Protein-no	RNA-no_vs_Protein-no	Unchanged
TRINITY_DN739_c0_g1	0.828833	0.7529	RNA-no	Protein-no	RNA-no_vs_Protein-no	Unchanged
TRINITY_DN104008_c0_g1	0.00990693	2.9124	RNA-down	Protein-up	RNA-down_vs_Protein-up	Opposite changes
TRINITY_DN42984_c0_g1	0.649348	0.866915	RNA-no	Protein-no	RNA-no_vs_Protein-no	Unchanged
TRINITY_DN17809_c0_g1	0.855353	156.171	RNA-no	Protein-up	RNA-no_vs_Protein-up	Translational changes
TRINITY_DN69322_c0_g1	2.62892	1.24406	RNA-up	Protein-no	RNA-up_vs_Protein-no	Transcriptional changes
TRINITY_DN119_c1_g2	1.93538	1.02309	RNA-no	Protein-no	RNA-no_vs_Protein-no	Unchanged
TRINITY_DN2265_c0_g1	3.03667	0.837991	RNA-up	Protein-no	RNA-up_vs_Protein-no	Transcriptional changes
TRINITY_DN4169_c0_g1	2.0498	1.11479	RNA-no	Protein-no	RNA-no_vs_Protein-no	Unchanged
TRINITY_DN1802_c0_g1	6.94729	2.74973	RNA-up	Protein-up	RNA-up_vs_Protein-up	Homodirectional changes
TRINITY_DN1532_c0_g2	2.11954	1.0363	RNA-no	Protein-no	RNA-no_vs_Protein-no	Unchanged
TRINITY_DN2424_c3_g2	2.3908	1.14378	RNA-no	Protein-no	RNA-no_vs_Protein-no	Unchanged
TRINITY_DN8165_c0_g1	1.82671	0.249361	RNA-no	Protein-down	RNA-no_vs_Protein-down	Translational changes
TRINITY_DN12249_c0_g1	194.615	1.59963	RNA-up	Protein-no	RNA-up_vs_Protein-no	Transcriptional changes
TRINITY_DN9749_c0_g1	1.02833	1.11866	RNA-no	Protein-no	RNA-no_vs_Protein-no	Unchanged
TRINITY_DN27560_c0_g1	0.321122	0.684605	RNA-down	Protein-no	RNA-down_vs_Protein-no	Transcriptional changes
TRINITY_DN291_c0_g1	3.45608	1.08542	RNA-up	Protein-no	RNA-up_vs_Protein-no	Transcriptional changes
TRINITY_DN3432_c0_g1	2.22427	1.10365	RNA-no	Protein-no	RNA-no_vs_Protein-no	Unchanged
TRINITY_DN7796_c0_g1	0.352462	2.11832	RNA-down	Protein-up	RNA-down_vs_Protein-up	Opposite changes
TRINITY_DN730_c0_g1	1.46654	1.06239	RNA-no	Protein-no	RNA-no_vs_Protein-no	Unchanged
TRINITY_DN15824_c0_g1	2.54177	1.36665	RNA-up	Protein-no	RNA-up_vs_Protein-no	Transcriptional changes
TRINITY_DN11800_c0_g1	14.9299	0.507703	RNA-up	Protein-no	RNA-up_vs_Protein-no	Transcriptional changes
TRINITY_DN19516_c0_g1	0.112798	0.937083	RNA-down	Protein-no	RNA-down_vs_Protein-no	Transcriptional changes
TRINITY_DN3828_c0_g1	1.28686	2.33925	RNA-no	Protein-up	RNA-no_vs_Protein-up	Translational changes
TRINITY_DN10370_c0_g1	0.922461	0.605197	RNA-no	Protein-no	RNA-no_vs_Protein-no	Unchanged
TRINITY_DN7210_c0_g1	0.700662	0.774131	RNA-no	Protein-no	RNA-no_vs_Protein-no	Unchanged
TRINITY_DN9228_c0_g1	2.65438	1.14603	RNA-up	Protein-no	RNA-up_vs_Protein-no	Transcriptional changes
TRINITY_DN23445_c0_g3	0.890546	0.713668	RNA-no	Protein-no	RNA-no_vs_Protein-no	Unchanged
TRINITY_DN481293_c0_g1	3.72057	1.12213	RNA-up	Protein-no	RNA-up_vs_Protein-no	Transcriptional changes
TRINITY_DN18996_c0_g2	12.1811	1.6463	RNA-up	Protein-no	RNA-up_vs_Protein-no	Transcriptional changes
TRINITY_DN7500_c0_g2	1.26195	0.819447	RNA-no	Protein-no	RNA-no_vs_Protein-no	Unchanged
TRINITY_DN7440_c0_g1	1.06071	0.823475	RNA-no	Protein-no	RNA-no_vs_Protein-no	Unchanged
TRINITY_DN4666_c0_g1	1.88768	1.51177	RNA-no	Protein-no	RNA-no_vs_Protein-no	Unchanged
TRINITY_DN15556_c0_g1	80.1017	0.985423	RNA-up	Protein-no	RNA-up_vs_Protein-no	Transcriptional changes
TRINITY_DN2889_c0_g1	7.57035	3.55249	RNA-up	Protein-up	RNA-up_vs_Protein-up	Homodirectional changes
TRINITY_DN6701_c0_g1	1.95381	0.785299	RNA-no	Protein-no	RNA-no_vs_Protein-no	Unchanged
TRINITY_DN7226_c0_g1	0.280615	0.635795	RNA-down	Protein-no	RNA-down_vs_Protein-no	Transcriptional changes
TRINITY_DN12368_c0_g3	0.102886	0.516591	RNA-down	Protein-no	RNA-down_vs_Protein-no	Transcriptional changes
TRINITY_DN13120_c0_g1	1.01607	1.31062	RNA-no	Protein-no	RNA-no_vs_Protein-no	Unchanged
TRINITY_DN2670_c0_g1	39.3333	1.08909	RNA-up	Protein-no	RNA-up_vs_Protein-no	Transcriptional changes
TRINITY_DN1813_c0_g1	1.07587	0.861522	RNA-no	Protein-no	RNA-no_vs_Protein-no	Unchanged
TRINITY_DN44194_c1_g1	6.8699	1.73104	RNA-up	Protein-no	RNA-up_vs_Protein-no	Transcriptional changes
TRINITY_DN666_c0_g1	1.47355	0.818535	RNA-no	Protein-no	RNA-no_vs_Protein-no	Unchanged
TRINITY_DN27155_c0_g2	1.38295	1.2366	RNA-no	Protein-no	RNA-no_vs_Protein-no	Unchanged
TRINITY_DN33206_c0_g1	0.703969	1.08455	RNA-no	Protein-no	RNA-no_vs_Protein-no	Unchanged
TRINITY_DN7162_c0_g1	1.03202	0.781111	RNA-no	Protein-no	RNA-no_vs_Protein-no	Unchanged
TRINITY_DN14041_c0_g1	7.13913	1.44552	RNA-up	Protein-no	RNA-up_vs_Protein-no	Transcriptional changes
TRINITY_DN6696_c1_g2	0.398121	0.99999	RNA-down	Protein-no	RNA-down_vs_Protein-no	Transcriptional changes
TRINITY_DN185_c0_g2	3.10841	0.70546	RNA-up	Protein-no	RNA-up_vs_Protein-no	Transcriptional changes
TRINITY_DN4681_c0_g1	5.71776	0.837485	RNA-up	Protein-no	RNA-up_vs_Protein-no	Transcriptional changes
TRINITY_DN15229_c1_g1	0.707136	0.901097	RNA-no	Protein-no	RNA-no_vs_Protein-no	Unchanged
TRINITY_DN143_c1_g1	30.2788	1.98578	RNA-up	Protein-no	RNA-up_vs_Protein-no	Transcriptional changes
TRINITY_DN182_c0_g1	3.64722	0.721471	RNA-up	Protein-no	RNA-up_vs_Protein-no	Transcriptional changes
TRINITY_DN977_c2_g1	0.655732	1.13625	RNA-no	Protein-no	RNA-no_vs_Protein-no	Unchanged
TRINITY_DN19192_c0_g1	2.24565	0.813068	RNA-no	Protein-no	RNA-no_vs_Protein-no	Unchanged
TRINITY_DN5937_c0_g1	1.58513	0.805438	RNA-no	Protein-no	RNA-no_vs_Protein-no	Unchanged
TRINITY_DN18460_c1_g1	1.54142	0.962344	RNA-no	Protein-no	RNA-no_vs_Protein-no	Unchanged
TRINITY_DN6186_c1_g1	0.116338	0.556894	RNA-down	Protein-no	RNA-down_vs_Protein-no	Transcriptional changes
TRINITY_DN4391_c0_g1	4.03019	0.845425	RNA-up	Protein-no	RNA-up_vs_Protein-no	Transcriptional changes
TRINITY_DN92851_c0_g1	0.0631555	0.725722	RNA-down	Protein-no	RNA-down_vs_Protein-no	Transcriptional changes
TRINITY_DN586_c1_g1	1.85516	0.922465	RNA-no	Protein-no	RNA-no_vs_Protein-no	Unchanged
TRINITY_DN907_c1_g1	0.713605	1.15809	RNA-no	Protein-no	RNA-no_vs_Protein-no	Unchanged
TRINITY_DN4865_c0_g2	3.4397	0.501418	RNA-up	Protein-no	RNA-up_vs_Protein-no	Transcriptional changes
TRINITY_DN8541_c0_g2	5.97746	1.47937	RNA-up	Protein-no	RNA-up_vs_Protein-no	Transcriptional changes
TRINITY_DN2630_c0_g1	1.19134	2.14156	RNA-no	Protein-up	RNA-no_vs_Protein-up	Translational changes
TRINITY_DN8413_c0_g1	12.9564	0.821257	RNA-up	Protein-no	RNA-up_vs_Protein-no	Transcriptional changes
TRINITY_DN2134_c0_g2	136.125	3.57282	RNA-up	Protein-up	RNA-up_vs_Protein-up	Homodirectional changes
TRINITY_DN8401_c0_g1	38.7315	1.25827	RNA-up	Protein-no	RNA-up_vs_Protein-no	Transcriptional changes
TRINITY_DN10501_c0_g1	0.927775	0.840796	RNA-no	Protein-no	RNA-no_vs_Protein-no	Unchanged
TRINITY_DN4778_c1_g1	3.70255	0.732817	RNA-up	Protein-no	RNA-up_vs_Protein-no	Transcriptional changes
TRINITY_DN4306_c1_g1	1.27573	0.708217	RNA-no	Protein-no	RNA-no_vs_Protein-no	Unchanged
TRINITY_DN10528_c0_g1	2.42246	0.669094	RNA-up	Protein-no	RNA-up_vs_Protein-no	Transcriptional changes
TRINITY_DN45648_c0_g1	0.310721	0.631616	RNA-down	Protein-no	RNA-down_vs_Protein-no	Transcriptional changes
TRINITY_DN432_c0_g1	0.907688	0.676648	RNA-no	Protein-no	RNA-no_vs_Protein-no	Unchanged
TRINITY_DN5599_c0_g1	1.06449	0.825267	RNA-no	Protein-no	RNA-no_vs_Protein-no	Unchanged
TRINITY_DN19122_c1_g2	1.564	1.09116	RNA-no	Protein-no	RNA-no_vs_Protein-no	Unchanged
TRINITY_DN2919_c0_g1	1.00348	1.39149	RNA-no	Protein-no	RNA-no_vs_Protein-no	Unchanged
TRINITY_DN1555_c0_g1	2.1911	0.530328	RNA-no	Protein-no	RNA-no_vs_Protein-no	Unchanged
TRINITY_DN9493_c0_g1	0.942645	1.14034	RNA-no	Protein-no	RNA-no_vs_Protein-no	Unchanged
TRINITY_DN416_c0_g1	1.47456	1.41252	RNA-no	Protein-no	RNA-no_vs_Protein-no	Unchanged
TRINITY_DN2277_c0_g2	0.66137	0.733698	RNA-no	Protein-no	RNA-no_vs_Protein-no	Unchanged
TRINITY_DN10126_c0_g1	0.621201	1.14361	RNA-down	Protein-no	RNA-down_vs_Protein-no	Transcriptional changes
TRINITY_DN1358_c0_g2	1.76266	1.10272	RNA-no	Protein-no	RNA-no_vs_Protein-no	Unchanged
TRINITY_DN3940_c0_g2	0.825548	0.630751	RNA-no	Protein-no	RNA-no_vs_Protein-no	Unchanged
TRINITY_DN209251_c0_g1	4.11974	0.487538	RNA-up	Protein-down	RNA-up_vs_Protein-down	Opposite changes
TRINITY_DN5548_c0_g1	1.25139	1.23357	RNA-no	Protein-no	RNA-no_vs_Protein-no	Unchanged
TRINITY_DN16520_c0_g1	1.07114	4.98722	RNA-no	Protein-up	RNA-no_vs_Protein-up	Translational changes
TRINITY_DN3745_c1_g1	1039	2.26946	RNA-up	Protein-up	RNA-up_vs_Protein-up	Homodirectional changes
TRINITY_DN2909_c2_g1	1.64635	0.846795	RNA-no	Protein-no	RNA-no_vs_Protein-no	Unchanged
TRINITY_DN4220_c2_g1	1.69946	0.879373	RNA-no	Protein-no	RNA-no_vs_Protein-no	Unchanged
TRINITY_DN6299_c0_g1	0.780989	0.873178	RNA-no	Protein-no	RNA-no_vs_Protein-no	Unchanged
TRINITY_DN3872_c0_g1	345.006	0.85804	RNA-up	Protein-no	RNA-up_vs_Protein-no	Transcriptional changes
TRINITY_DN28217_c0_g1	3.34314	0.818606	RNA-up	Protein-no	RNA-up_vs_Protein-no	Transcriptional changes
TRINITY_DN4301_c0_g1	2.05408	1.06512	RNA-no	Protein-no	RNA-no_vs_Protein-no	Unchanged
TRINITY_DN6714_c0_g2	1.40532	0.432037	RNA-no	Protein-down	RNA-no_vs_Protein-down	Translational changes
TRINITY_DN7606_c0_g2	4.20924	1.47759	RNA-up	Protein-no	RNA-up_vs_Protein-no	Transcriptional changes
TRINITY_DN22564_c0_g1	13.298	5.18038	RNA-up	Protein-up	RNA-up_vs_Protein-up	Homodirectional changes
TRINITY_DN1165_c0_g1	2.10595	2.70641	RNA-no	Protein-up	RNA-no_vs_Protein-up	Translational changes
TRINITY_DN12270_c0_g2	6.00273	1.41975	RNA-up	Protein-no	RNA-up_vs_Protein-no	Transcriptional changes
TRINITY_DN16478_c0_g1	0.479328	0.919523	RNA-down	Protein-no	RNA-down_vs_Protein-no	Transcriptional changes
TRINITY_DN10704_c1_g1	4.89041	0.934286	RNA-up	Protein-no	RNA-up_vs_Protein-no	Transcriptional changes
TRINITY_DN2541_c1_g1	0.507149	0.65955	RNA-down	Protein-no	RNA-down_vs_Protein-no	Transcriptional changes
TRINITY_DN1158_c0_g1	4.19832	1.42642	RNA-up	Protein-no	RNA-up_vs_Protein-no	Transcriptional changes
TRINITY_DN12004_c1_g1	31.8	1.57775	RNA-up	Protein-no	RNA-up_vs_Protein-no	Transcriptional changes
TRINITY_DN413163_c0_g1	1.82282	0.53165	RNA-no	Protein-no	RNA-no_vs_Protein-no	Unchanged
TRINITY_DN12334_c0_g1	257.071	1.04099	RNA-up	Protein-no	RNA-up_vs_Protein-no	Transcriptional changes
TRINITY_DN6155_c0_g1	1.40608	0.650808	RNA-no	Protein-no	RNA-no_vs_Protein-no	Unchanged
TRINITY_DN1245_c0_g1	2.90039	1.0722	RNA-up	Protein-no	RNA-up_vs_Protein-no	Transcriptional changes
TRINITY_DN4772_c0_g1	0.458424	1.46944	RNA-down	Protein-no	RNA-down_vs_Protein-no	Transcriptional changes
TRINITY_DN2711_c0_g2	0.515598	1.01532	RNA-down	Protein-no	RNA-down_vs_Protein-no	Transcriptional changes
TRINITY_DN6921_c0_g2	0.557763	0.848767	RNA-down	Protein-no	RNA-down_vs_Protein-no	Transcriptional changes
TRINITY_DN1227_c0_g1	4.08711	1.27922	RNA-no	Protein-no	RNA-no_vs_Protein-no	Unchanged
TRINITY_DN6136_c1_g2	2.38645	0.879269	RNA-no	Protein-no	RNA-no_vs_Protein-no	Unchanged
TRINITY_DN3903_c0_g2	0.651601	0.560694	RNA-down	Protein-no	RNA-down_vs_Protein-no	Transcriptional changes
TRINITY_DN5258_c0_g1	4.01837	1.07731	RNA-up	Protein-no	RNA-up_vs_Protein-no	Transcriptional changes
TRINITY_DN6407_c0_g1	2.13987	0.843998	RNA-no	Protein-no	RNA-no_vs_Protein-no	Unchanged
TRINITY_DN88585_c0_g1	3.01144	1.73842	RNA-up	Protein-no	RNA-up_vs_Protein-no	Transcriptional changes
TRINITY_DN17878_c0_g1	0.188643	0.703487	RNA-down	Protein-no	RNA-down_vs_Protein-no	Transcriptional changes
TRINITY_DN21242_c0_g1	0.38645	1.55139	RNA-down	Protein-no	RNA-down_vs_Protein-no	Transcriptional changes
TRINITY_DN35328_c0_g1	2.26598	0.956665	RNA-no	Protein-no	RNA-no_vs_Protein-no	Unchanged
TRINITY_DN1974_c0_g1	7.97376	1.98885	RNA-up	Protein-no	RNA-up_vs_Protein-no	Transcriptional changes
TRINITY_DN37110_c0_g1	1.39681	0.940215	RNA-no	Protein-no	RNA-no_vs_Protein-no	Unchanged
TRINITY_DN2190_c0_g1	4.65223	0.763898	RNA-up	Protein-no	RNA-up_vs_Protein-no	Transcriptional changes
TRINITY_DN6565_c0_g1	1.55636	1.05854	RNA-no	Protein-no	RNA-no_vs_Protein-no	Unchanged
TRINITY_DN10034_c0_g1	1.60256	0.0805608	RNA-no	Protein-down	RNA-no_vs_Protein-down	Translational changes
TRINITY_DN1533_c4_g1	1.04139	0.926233	RNA-no	Protein-no	RNA-no_vs_Protein-no	Unchanged
TRINITY_DN634_c6_g1	4.40233	3.30537	RNA-up	Protein-up	RNA-up_vs_Protein-up	Homodirectional changes
TRINITY_DN1797_c0_g1	1.36798	1.19414	RNA-no	Protein-no	RNA-no_vs_Protein-no	Unchanged
TRINITY_DN2135_c0_g1	1.17998	0.509777	RNA-no	Protein-no	RNA-no_vs_Protein-no	Unchanged
TRINITY_DN3230_c0_g1	1.28372	0.817307	RNA-no	Protein-no	RNA-no_vs_Protein-no	Unchanged
TRINITY_DN777_c0_g1	1.16464	0.851221	RNA-no	Protein-no	RNA-no_vs_Protein-no	Unchanged
TRINITY_DN51736_c1_g1	1.72024	1.17188	RNA-no	Protein-no	RNA-no_vs_Protein-no	Unchanged
TRINITY_DN3826_c0_g1	8.92714	1.54972	RNA-up	Protein-no	RNA-up_vs_Protein-no	Transcriptional changes
TRINITY_DN4048_c0_g1	2.24355	0.895773	RNA-no	Protein-no	RNA-no_vs_Protein-no	Unchanged
TRINITY_DN5576_c0_g1	0.0211167	0.877679	RNA-down	Protein-no	RNA-down_vs_Protein-no	Transcriptional changes
TRINITY_DN19514_c0_g1	1.76499	1.10794	RNA-no	Protein-no	RNA-no_vs_Protein-no	Unchanged
TRINITY_DN1124_c0_g1	0.578868	1.64769	RNA-down	Protein-no	RNA-down_vs_Protein-no	Transcriptional changes
TRINITY_DN3454_c0_g1	1.40771	0.78	RNA-no	Protein-no	RNA-no_vs_Protein-no	Unchanged
TRINITY_DN4099_c0_g1	3.26317	1.28961	RNA-up	Protein-no	RNA-up_vs_Protein-no	Transcriptional changes
TRINITY_DN930_c0_g1	1.58578	1.32701	RNA-no	Protein-no	RNA-no_vs_Protein-no	Unchanged
TRINITY_DN21659_c0_g1	0.116015	0.890584	RNA-down	Protein-no	RNA-down_vs_Protein-no	Transcriptional changes
TRINITY_DN15684_c0_g1	1.41999	1.12168	RNA-no	Protein-no	RNA-no_vs_Protein-no	Unchanged
TRINITY_DN18687_c0_g1	1.35424	1.06523	RNA-no	Protein-no	RNA-no_vs_Protein-no	Unchanged
TRINITY_DN24368_c0_g1	7.65926	1.0318	RNA-up	Protein-no	RNA-up_vs_Protein-no	Transcriptional changes
TRINITY_DN250_c0_g1	4.666	1.37786	RNA-up	Protein-no	RNA-up_vs_Protein-no	Transcriptional changes
TRINITY_DN2351_c0_g1	2.12126	0.884626	RNA-no	Protein-no	RNA-no_vs_Protein-no	Unchanged
TRINITY_DN14024_c0_g1	2.82373	0.975023	RNA-up	Protein-no	RNA-up_vs_Protein-no	Transcriptional changes
TRINITY_DN1364_c0_g1	7.14338	1.32909	RNA-up	Protein-no	RNA-up_vs_Protein-no	Transcriptional changes
TRINITY_DN3838_c1_g1	0.0995038	0.923597	RNA-down	Protein-no	RNA-down_vs_Protein-no	Transcriptional changes
TRINITY_DN8553_c0_g1	0.728105	1.17056	RNA-no	Protein-no	RNA-no_vs_Protein-no	Unchanged
TRINITY_DN1430_c2_g1	1.95693	0.687906	RNA-no	Protein-no	RNA-no_vs_Protein-no	Unchanged
TRINITY_DN7242_c0_g1	0.881388	1.04985	RNA-no	Protein-no	RNA-no_vs_Protein-no	Unchanged
TRINITY_DN7953_c0_g1	1.33298	0.819809	RNA-no	Protein-no	RNA-no_vs_Protein-no	Unchanged
TRINITY_DN1840_c2_g1	1.26347	1.07005	RNA-no	Protein-no	RNA-no_vs_Protein-no	Unchanged
TRINITY_DN3725_c0_g1	0.552616	1.05819	RNA-down	Protein-no	RNA-down_vs_Protein-no	Transcriptional changes
TRINITY_DN11091_c0_g1	0.467467	0.898193	RNA-down	Protein-no	RNA-down_vs_Protein-no	Transcriptional changes
TRINITY_DN770_c0_g3	0.730079	2.77644	RNA-no	Protein-up	RNA-no_vs_Protein-up	Translational changes
TRINITY_DN10706_c0_g1	1.66402	0.981481	RNA-no	Protein-no	RNA-no_vs_Protein-no	Unchanged
TRINITY_DN244_c4_g1	3.0714	0.958206	RNA-no	Protein-no	RNA-no_vs_Protein-no	Unchanged
TRINITY_DN1408_c1_g1	1.40715	0.968471	RNA-no	Protein-no	RNA-no_vs_Protein-no	Unchanged
TRINITY_DN773_c0_g1	0.895601	1.22512	RNA-no	Protein-no	RNA-no_vs_Protein-no	Unchanged
TRINITY_DN165_c0_g1	55.8395	2.73298	RNA-up	Protein-up	RNA-up_vs_Protein-up	Homodirectional changes
TRINITY_DN3270_c0_g1	1.78626	0.882455	RNA-no	Protein-no	RNA-no_vs_Protein-no	Unchanged
TRINITY_DN2947_c0_g1	0.91811	0.85	RNA-no	Protein-no	RNA-no_vs_Protein-no	Unchanged
TRINITY_DN1660_c0_g1	1.2063	1.37456	RNA-no	Protein-no	RNA-no_vs_Protein-no	Unchanged
TRINITY_DN13254_c0_g1	1.22419	1.11823	RNA-no	Protein-no	RNA-no_vs_Protein-no	Unchanged
TRINITY_DN53896_c0_g1	1.1308	1.44236	RNA-no	Protein-no	RNA-no_vs_Protein-no	Unchanged
TRINITY_DN3792_c0_g1	1.2439	1.41615	RNA-no	Protein-no	RNA-no_vs_Protein-no	Unchanged
TRINITY_DN4323_c0_g1	1.23683	1.0055	RNA-no	Protein-no	RNA-no_vs_Protein-no	Unchanged
TRINITY_DN26910_c0_g1	0.831878	0.94708	RNA-no	Protein-no	RNA-no_vs_Protein-no	Unchanged
TRINITY_DN7783_c0_g2	1.83835	0.776634	RNA-no	Protein-no	RNA-no_vs_Protein-no	Unchanged
TRINITY_DN6727_c1_g1	1.36088	0.744221	RNA-no	Protein-no	RNA-no_vs_Protein-no	Unchanged
TRINITY_DN527_c3_g1	3204.13	5.5939	RNA-up	Protein-up	RNA-up_vs_Protein-up	Homodirectional changes
TRINITY_DN13924_c0_g1	2.42171	0.941125	RNA-no	Protein-no	RNA-no_vs_Protein-no	Unchanged
TRINITY_DN19005_c0_g1	1.0268	1.12933	RNA-no	Protein-no	RNA-no_vs_Protein-no	Unchanged
TRINITY_DN2631_c1_g1	1.62907	0.836121	RNA-no	Protein-no	RNA-no_vs_Protein-no	Unchanged
TRINITY_DN4163_c0_g1	12.4401	0.985257	RNA-up	Protein-no	RNA-up_vs_Protein-no	Transcriptional changes
TRINITY_DN9848_c0_g1	0.847752	0.543662	RNA-no	Protein-no	RNA-no_vs_Protein-no	Unchanged
TRINITY_DN949_c0_g1	7.39303	3.87792	RNA-up	Protein-up	RNA-up_vs_Protein-up	Homodirectional changes
TRINITY_DN3946_c0_g2	3.66017	0.790589	RNA-up	Protein-no	RNA-up_vs_Protein-no	Transcriptional changes
TRINITY_DN4200_c0_g1	3.05853	1.14456	RNA-up	Protein-no	RNA-up_vs_Protein-no	Transcriptional changes
TRINITY_DN1919_c0_g3	1.13534	0.844183	RNA-no	Protein-no	RNA-no_vs_Protein-no	Unchanged
TRINITY_DN22492_c0_g1	2.81006	1.06328	RNA-up	Protein-no	RNA-up_vs_Protein-no	Transcriptional changes
TRINITY_DN2929_c0_g1	1.44863	0.702983	RNA-no	Protein-no	RNA-no_vs_Protein-no	Unchanged
TRINITY_DN4553_c0_g1	8.19734	1.17566	RNA-up	Protein-no	RNA-up_vs_Protein-no	Transcriptional changes
TRINITY_DN46553_c0_g1	0.00200392	1.53463	RNA-down	Protein-no	RNA-down_vs_Protein-no	Transcriptional changes
TRINITY_DN14512_c0_g1	0.671181	0.829461	RNA-no	Protein-no	RNA-no_vs_Protein-no	Unchanged
TRINITY_DN11797_c1_g2	9.04231	0.888953	RNA-up	Protein-no	RNA-up_vs_Protein-no	Transcriptional changes
TRINITY_DN2788_c0_g1	0.893976	0.13067	RNA-no	Protein-down	RNA-no_vs_Protein-down	Translational changes
TRINITY_DN569_c0_g1	1.46386	1.32993	RNA-no	Protein-no	RNA-no_vs_Protein-no	Unchanged
TRINITY_DN22375_c0_g1	1.61022	0.808288	RNA-no	Protein-no	RNA-no_vs_Protein-no	Unchanged
TRINITY_DN5638_c0_g1	1.17493	0.628319	RNA-no	Protein-no	RNA-no_vs_Protein-no	Unchanged
TRINITY_DN4510_c0_g2	0.778038	0.898518	RNA-no	Protein-no	RNA-no_vs_Protein-no	Unchanged
TRINITY_DN4005_c0_g1	0.871194	0.788647	RNA-no	Protein-no	RNA-no_vs_Protein-no	Unchanged
TRINITY_DN5786_c0_g1	21.3316	1.12513	RNA-up	Protein-no	RNA-up_vs_Protein-no	Transcriptional changes
TRINITY_DN1742_c0_g1	1.39936	0.726826	RNA-no	Protein-no	RNA-no_vs_Protein-no	Unchanged
TRINITY_DN5214_c0_g1	0.42068	0.646154	RNA-down	Protein-no	RNA-down_vs_Protein-no	Transcriptional changes
TRINITY_DN898_c0_g1	0.802206	1.00281	RNA-no	Protein-no	RNA-no_vs_Protein-no	Unchanged
TRINITY_DN11610_c0_g1	1.34412	1.7384	RNA-no	Protein-no	RNA-no_vs_Protein-no	Unchanged
TRINITY_DN38657_c0_g1	0.00863931	2.47569	RNA-down	Protein-up	RNA-down_vs_Protein-up	Opposite changes
TRINITY_DN3567_c1_g1	2.20015	1.04785	RNA-no	Protein-no	RNA-no_vs_Protein-no	Unchanged
TRINITY_DN35208_c0_g1	1.53781	0.821604	RNA-no	Protein-no	RNA-no_vs_Protein-no	Unchanged
TRINITY_DN21416_c0_g2	0.897773	0.692801	RNA-no	Protein-no	RNA-no_vs_Protein-no	Unchanged
TRINITY_DN7656_c1_g1	2.79422	0.875101	RNA-up	Protein-no	RNA-up_vs_Protein-no	Transcriptional changes
TRINITY_DN123_c0_g1	1.52288	0.788349	RNA-no	Protein-no	RNA-no_vs_Protein-no	Unchanged
TRINITY_DN8423_c0_g1	1.99892	1.32437	RNA-no	Protein-no	RNA-no_vs_Protein-no	Unchanged
TRINITY_DN4720_c0_g1	2.08149	0.476674	RNA-no	Protein-down	RNA-no_vs_Protein-down	Translational changes
TRINITY_DN5504_c0_g2	2.60991	1.04473	RNA-up	Protein-no	RNA-up_vs_Protein-no	Transcriptional changes
TRINITY_DN4250_c3_g1	0.299862	0.873106	RNA-down	Protein-no	RNA-down_vs_Protein-no	Transcriptional changes
TRINITY_DN2902_c0_g1	1.42727	0.709046	RNA-no	Protein-no	RNA-no_vs_Protein-no	Unchanged
TRINITY_DN1298_c0_g1	2.24017	1.23423	RNA-no	Protein-no	RNA-no_vs_Protein-no	Unchanged
TRINITY_DN5762_c0_g1	7.07623	1.23833	RNA-up	Protein-no	RNA-up_vs_Protein-no	Transcriptional changes
TRINITY_DN6121_c0_g3	0.81647	1.08265	RNA-no	Protein-no	RNA-no_vs_Protein-no	Unchanged
TRINITY_DN1887_c0_g2	1.33233	0.712587	RNA-no	Protein-no	RNA-no_vs_Protein-no	Unchanged
TRINITY_DN214_c0_g1	1.11344	0.943452	RNA-no	Protein-no	RNA-no_vs_Protein-no	Unchanged
TRINITY_DN5885_c0_g1	18.7017	1.15783	RNA-up	Protein-no	RNA-up_vs_Protein-no	Transcriptional changes
TRINITY_DN7471_c1_g1	1.51443	0.999809	RNA-no	Protein-no	RNA-no_vs_Protein-no	Unchanged
TRINITY_DN1823_c0_g1	0.980014	0.913377	RNA-no	Protein-no	RNA-no_vs_Protein-no	Unchanged
TRINITY_DN67859_c0_g1	0.599785	0.667893	RNA-down	Protein-no	RNA-down_vs_Protein-no	Transcriptional changes
TRINITY_DN560_c0_g1	3.36862	0.909226	RNA-up	Protein-no	RNA-up_vs_Protein-no	Transcriptional changes
TRINITY_DN1427_c1_g1	0.119611	0.718728	RNA-down	Protein-no	RNA-down_vs_Protein-no	Transcriptional changes
TRINITY_DN3524_c0_g1	1.40376	0.539159	RNA-no	Protein-no	RNA-no_vs_Protein-no	Unchanged
TRINITY_DN5874_c0_g1	1.38649	2.32737	RNA-no	Protein-up	RNA-no_vs_Protein-up	Translational changes
TRINITY_DN6841_c0_g1	1.24524	1.06109	RNA-no	Protein-no	RNA-no_vs_Protein-no	Unchanged
TRINITY_DN4235_c0_g1	0.202863	0.36583	RNA-down	Protein-down	RNA-down_vs_Protein-down	Homodirectional changes
TRINITY_DN10815_c2_g1	0.908141	0.762973	RNA-no	Protein-no	RNA-no_vs_Protein-no	Unchanged
TRINITY_DN4607_c0_g2	1.94578	0.94154	RNA-no	Protein-no	RNA-no_vs_Protein-no	Unchanged
TRINITY_DN304_c0_g1	2.44568	1.05252	RNA-no	Protein-no	RNA-no_vs_Protein-no	Unchanged
TRINITY_DN8864_c0_g1	65.1698	2.07386	RNA-up	Protein-up	RNA-up_vs_Protein-up	Homodirectional changes
TRINITY_DN7180_c0_g1	1.75121	0.754051	RNA-no	Protein-no	RNA-no_vs_Protein-no	Unchanged
TRINITY_DN1728_c0_g1	2.17013	1.53852	RNA-no	Protein-no	RNA-no_vs_Protein-no	Unchanged
TRINITY_DN22318_c0_g1	23.2969	1.22226	RNA-up	Protein-no	RNA-up_vs_Protein-no	Transcriptional changes
TRINITY_DN1666_c0_g1	0.00983103	0.446402	RNA-down	Protein-down	RNA-down_vs_Protein-down	Homodirectional changes
TRINITY_DN2844_c0_g1	0.240908	0.6984	RNA-down	Protein-no	RNA-down_vs_Protein-no	Transcriptional changes
TRINITY_DN3331_c0_g1	0.77732	1.11112	RNA-no	Protein-no	RNA-no_vs_Protein-no	Unchanged
TRINITY_DN4337_c0_g1	3.4567	0.685172	RNA-up	Protein-no	RNA-up_vs_Protein-no	Transcriptional changes
TRINITY_DN188858_c0_g1	1.64253	1.008	RNA-no	Protein-no	RNA-no_vs_Protein-no	Unchanged
TRINITY_DN20029_c0_g2	1.79711	0.828346	RNA-no	Protein-no	RNA-no_vs_Protein-no	Unchanged
TRINITY_DN5595_c0_g1	2.6168	0.726889	RNA-up	Protein-no	RNA-up_vs_Protein-no	Transcriptional changes
TRINITY_DN3276_c0_g1	1.09085	1.61685	RNA-no	Protein-no	RNA-no_vs_Protein-no	Unchanged
TRINITY_DN270221_c0_g1	0.00149839	1.48327	RNA-down	Protein-no	RNA-down_vs_Protein-no	Transcriptional changes
TRINITY_DN10766_c0_g1	2.75388	1.17352	RNA-up	Protein-no	RNA-up_vs_Protein-no	Transcriptional changes
TRINITY_DN1369_c0_g2	4.02844	1.2138	RNA-up	Protein-no	RNA-up_vs_Protein-no	Transcriptional changes
TRINITY_DN1682_c0_g1	0.928434	1.04591	RNA-no	Protein-no	RNA-no_vs_Protein-no	Unchanged
TRINITY_DN4012_c0_g1	1.63379	1.04682	RNA-no	Protein-no	RNA-no_vs_Protein-no	Unchanged
TRINITY_DN2511_c0_g1	1.90179	1.39394	RNA-no	Protein-no	RNA-no_vs_Protein-no	Unchanged
TRINITY_DN8560_c0_g1	5.64349	1.10766	RNA-up	Protein-no	RNA-up_vs_Protein-no	Transcriptional changes
TRINITY_DN7448_c0_g1	555.708	1.60419	RNA-up	Protein-no	RNA-up_vs_Protein-no	Transcriptional changes
TRINITY_DN5149_c0_g1	0.548469	1.26819	RNA-no	Protein-no	RNA-no_vs_Protein-no	Unchanged
TRINITY_DN3497_c0_g1	1.18516	0.534547	RNA-no	Protein-no	RNA-no_vs_Protein-no	Unchanged
TRINITY_DN29380_c0_g1	2.23618	0.997465	RNA-no	Protein-no	RNA-no_vs_Protein-no	Unchanged
TRINITY_DN855_c0_g1	0.665612	0.520182	RNA-no	Protein-no	RNA-no_vs_Protein-no	Unchanged
TRINITY_DN501_c0_g2	90	1.15333	RNA-up	Protein-no	RNA-up_vs_Protein-no	Transcriptional changes
TRINITY_DN13136_c0_g1	0.808787	1.95098	RNA-no	Protein-no	RNA-no_vs_Protein-no	Unchanged
TRINITY_DN2474_c0_g1	0.821988	0.841373	RNA-no	Protein-no	RNA-no_vs_Protein-no	Unchanged
TRINITY_DN3820_c0_g1	0.86226	1.3607	RNA-no	Protein-no	RNA-no_vs_Protein-no	Unchanged
TRINITY_DN111796_c0_g1	0.144301	2.92505	RNA-down	Protein-up	RNA-down_vs_Protein-up	Opposite changes
TRINITY_DN13360_c1_g1	5.35659	0.809428	RNA-up	Protein-no	RNA-up_vs_Protein-no	Transcriptional changes
TRINITY_DN133_c1_g1	3.0495	1.25196	RNA-up	Protein-no	RNA-up_vs_Protein-no	Transcriptional changes
TRINITY_DN28257_c0_g2	0.899142	0.942181	RNA-no	Protein-no	RNA-no_vs_Protein-no	Unchanged
TRINITY_DN11195_c0_g1	0.585237	1.36161	RNA-down	Protein-no	RNA-down_vs_Protein-no	Transcriptional changes
TRINITY_DN3236_c0_g1	1.65348	1.19628	RNA-no	Protein-no	RNA-no_vs_Protein-no	Unchanged
TRINITY_DN14023_c0_g1	1.25674	1.00159	RNA-no	Protein-no	RNA-no_vs_Protein-no	Unchanged
TRINITY_DN1169_c0_g1	0.26718	0.963051	RNA-down	Protein-no	RNA-down_vs_Protein-no	Transcriptional changes
TRINITY_DN11880_c0_g1	2.52418	0.907241	RNA-no	Protein-no	RNA-no_vs_Protein-no	Unchanged
TRINITY_DN2657_c0_g2	13.0506	17.4248	RNA-up	Protein-up	RNA-up_vs_Protein-up	Homodirectional changes
TRINITY_DN8825_c0_g1	0.790199	0.658149	RNA-no	Protein-no	RNA-no_vs_Protein-no	Unchanged
TRINITY_DN25749_c0_g2	1.02347	1.35342	RNA-no	Protein-no	RNA-no_vs_Protein-no	Unchanged
TRINITY_DN2101_c1_g1	0.670303	0.629965	RNA-no	Protein-no	RNA-no_vs_Protein-no	Unchanged
TRINITY_DN2593_c0_g1	1.42885	0.969186	RNA-no	Protein-no	RNA-no_vs_Protein-no	Unchanged
TRINITY_DN24957_c0_g1	0.685608	0.621203	RNA-no	Protein-no	RNA-no_vs_Protein-no	Unchanged
TRINITY_DN7859_c0_g3	1.45292	1.28069	RNA-no	Protein-no	RNA-no_vs_Protein-no	Unchanged
TRINITY_DN5427_c0_g2	8.88605	0.811074	RNA-up	Protein-no	RNA-up_vs_Protein-no	Transcriptional changes
TRINITY_DN4967_c0_g1	0.26578	1.18029	RNA-down	Protein-no	RNA-down_vs_Protein-no	Transcriptional changes
TRINITY_DN3096_c0_g1	6.50371	1.65797	RNA-up	Protein-no	RNA-up_vs_Protein-no	Transcriptional changes
TRINITY_DN7821_c0_g1	0.43453	1.94965	RNA-down	Protein-no	RNA-down_vs_Protein-no	Transcriptional changes
TRINITY_DN3565_c0_g1	1.10055	1.20999	RNA-no	Protein-no	RNA-no_vs_Protein-no	Unchanged
TRINITY_DN28604_c0_g2	1.55767	4.08385	RNA-no	Protein-up	RNA-no_vs_Protein-up	Translational changes
TRINITY_DN10033_c0_g1	42.119	1.13198	RNA-up	Protein-no	RNA-up_vs_Protein-no	Transcriptional changes
TRINITY_DN25838_c0_g1	0.630965	1.42003	RNA-down	Protein-no	RNA-down_vs_Protein-no	Transcriptional changes
TRINITY_DN1877_c0_g1	1.76236	1.08411	RNA-no	Protein-no	RNA-no_vs_Protein-no	Unchanged
TRINITY_DN5108_c0_g1	2.92209	2.35977	RNA-up	Protein-up	RNA-up_vs_Protein-up	Homodirectional changes
TRINITY_DN4892_c0_g1	19.3652	1.20377	RNA-up	Protein-no	RNA-up_vs_Protein-no	Transcriptional changes
TRINITY_DN17508_c0_g1	0.545915	1.15904	RNA-down	Protein-no	RNA-down_vs_Protein-no	Transcriptional changes
TRINITY_DN445_c0_g2	2.56321	0.897203	RNA-no	Protein-no	RNA-no_vs_Protein-no	Unchanged
TRINITY_DN2200_c3_g1	1.03884	1.73301	RNA-no	Protein-no	RNA-no_vs_Protein-no	Unchanged
TRINITY_DN23343_c0_g1	3.14614	1.6921	RNA-up	Protein-no	RNA-up_vs_Protein-no	Transcriptional changes
TRINITY_DN3155_c0_g1	209.459	3.97942	RNA-up	Protein-up	RNA-up_vs_Protein-up	Homodirectional changes
TRINITY_DN2350_c1_g1	2.04216	0.474974	RNA-no	Protein-down	RNA-no_vs_Protein-down	Translational changes
TRINITY_DN9652_c0_g1	1.67733	0.947354	RNA-no	Protein-no	RNA-no_vs_Protein-no	Unchanged
TRINITY_DN2930_c2_g1	0.265868	0.447723	RNA-down	Protein-down	RNA-down_vs_Protein-down	Homodirectional changes
TRINITY_DN16351_c0_g1	1.10119	0.856701	RNA-no	Protein-no	RNA-no_vs_Protein-no	Unchanged
TRINITY_DN4401_c0_g1	1.60659	0.907893	RNA-no	Protein-no	RNA-no_vs_Protein-no	Unchanged
TRINITY_DN717_c0_g2	3.09087	0.937669	RNA-up	Protein-no	RNA-up_vs_Protein-no	Transcriptional changes
TRINITY_DN2068_c0_g1	0.752178	0.429603	RNA-no	Protein-down	RNA-no_vs_Protein-down	Translational changes
TRINITY_DN5467_c0_g1	2.41626	1.20071	RNA-no	Protein-no	RNA-no_vs_Protein-no	Unchanged
TRINITY_DN6084_c0_g1	0.434877	1.12367	RNA-down	Protein-no	RNA-down_vs_Protein-no	Transcriptional changes
TRINITY_DN135_c0_g2	5.60404	0.862725	RNA-up	Protein-no	RNA-up_vs_Protein-no	Transcriptional changes
TRINITY_DN2444_c0_g1	1.67718	0.94537	RNA-no	Protein-no	RNA-no_vs_Protein-no	Unchanged
TRINITY_DN515_c1_g2	1.1968	0.835932	RNA-no	Protein-no	RNA-no_vs_Protein-no	Unchanged
TRINITY_DN12867_c0_g1	7.16124	2.33042	RNA-up	Protein-up	RNA-up_vs_Protein-up	Homodirectional changes
TRINITY_DN11235_c0_g1	0.675445	0.426237	RNA-no	Protein-down	RNA-no_vs_Protein-down	Translational changes
TRINITY_DN2834_c0_g1	38.7464	1.01639	RNA-up	Protein-no	RNA-up_vs_Protein-no	Transcriptional changes
TRINITY_DN10010_c0_g1	1.92264	1.03734	RNA-no	Protein-no	RNA-no_vs_Protein-no	Unchanged
TRINITY_DN1686_c1_g1	1.75887	1.0073	RNA-no	Protein-no	RNA-no_vs_Protein-no	Unchanged
TRINITY_DN5902_c0_g1	0.621808	1.40129	RNA-down	Protein-no	RNA-down_vs_Protein-no	Transcriptional changes
TRINITY_DN2269_c0_g1	1.80357	0.834707	RNA-no	Protein-no	RNA-no_vs_Protein-no	Unchanged
TRINITY_DN346_c0_g2	0.751222	1.02134	RNA-no	Protein-no	RNA-no_vs_Protein-no	Unchanged
TRINITY_DN10224_c0_g1	3.70847	2.04476	RNA-up	Protein-up	RNA-up_vs_Protein-up	Homodirectional changes
TRINITY_DN2621_c0_g1	2.27336	0.864684	RNA-up	Protein-no	RNA-up_vs_Protein-no	Transcriptional changes
TRINITY_DN7859_c3_g1	0.486326	0.543979	RNA-no	Protein-no	RNA-no_vs_Protein-no	Unchanged
TRINITY_DN771_c1_g1	2.39538	0.7555	RNA-no	Protein-no	RNA-no_vs_Protein-no	Unchanged
TRINITY_DN11089_c0_g1	0.566134	0.850218	RNA-down	Protein-no	RNA-down_vs_Protein-no	Transcriptional changes
TRINITY_DN1396_c1_g1	0.509302	0.770818	RNA-down	Protein-no	RNA-down_vs_Protein-no	Transcriptional changes
TRINITY_DN3999_c0_g2	2.85332	0.996171	RNA-up	Protein-no	RNA-up_vs_Protein-no	Transcriptional changes
TRINITY_DN1313_c0_g1	2.30513	1.02776	RNA-no	Protein-no	RNA-no_vs_Protein-no	Unchanged
TRINITY_DN70607_c0_g1	1.1196	14.9507	RNA-no	Protein-up	RNA-no_vs_Protein-up	Translational changes
TRINITY_DN5636_c0_g1	0.940542	1.62707	RNA-no	Protein-no	RNA-no_vs_Protein-no	Unchanged
TRINITY_DN1206_c0_g1	0.591902	1.3498	RNA-down	Protein-no	RNA-down_vs_Protein-no	Transcriptional changes
TRINITY_DN19603_c0_g2	1.70805	1.55333	RNA-no	Protein-no	RNA-no_vs_Protein-no	Unchanged
TRINITY_DN2757_c0_g1	1.85265	1.69002	RNA-no	Protein-no	RNA-no_vs_Protein-no	Unchanged
TRINITY_DN8046_c0_g1	1.02145	0.930713	RNA-no	Protein-no	RNA-no_vs_Protein-no	Unchanged
TRINITY_DN3957_c0_g1	0.280447	1.85378	RNA-down	Protein-no	RNA-down_vs_Protein-no	Transcriptional changes
TRINITY_DN2885_c0_g1	0.628547	0.971744	RNA-down	Protein-no	RNA-down_vs_Protein-no	Transcriptional changes
TRINITY_DN24772_c0_g1	0.119072	1.99515	RNA-down	Protein-no	RNA-down_vs_Protein-no	Transcriptional changes
TRINITY_DN2041_c0_g2	0.588447	0.492246	RNA-down	Protein-down	RNA-down_vs_Protein-down	Homodirectional changes
TRINITY_DN1101_c0_g2	1.2453	1.36801	RNA-no	Protein-no	RNA-no_vs_Protein-no	Unchanged
TRINITY_DN4373_c1_g1	6.14229	2.20016	RNA-up	Protein-up	RNA-up_vs_Protein-up	Homodirectional changes
TRINITY_DN13817_c0_g1	295.39	1.49691	RNA-up	Protein-no	RNA-up_vs_Protein-no	Transcriptional changes
TRINITY_DN6994_c0_g1	0.00406609	0.30019	RNA-down	Protein-down	RNA-down_vs_Protein-down	Homodirectional changes
TRINITY_DN3246_c0_g1	1.03451	0.852431	RNA-no	Protein-no	RNA-no_vs_Protein-no	Unchanged
TRINITY_DN6854_c0_g1	2.39318	0.956094	RNA-no	Protein-no	RNA-no_vs_Protein-no	Unchanged
TRINITY_DN1031_c1_g1	2.37906	1.08886	RNA-no	Protein-no	RNA-no_vs_Protein-no	Unchanged
TRINITY_DN1693_c0_g3	1.57566	0.904578	RNA-no	Protein-no	RNA-no_vs_Protein-no	Unchanged
TRINITY_DN6045_c0_g1	0.803437	1.30038	RNA-no	Protein-no	RNA-no_vs_Protein-no	Unchanged
TRINITY_DN9037_c0_g1	62.4091	1.35001	RNA-up	Protein-no	RNA-up_vs_Protein-no	Transcriptional changes
TRINITY_DN1589_c2_g1	45.9442	1.57571	RNA-up	Protein-no	RNA-up_vs_Protein-no	Transcriptional changes
TRINITY_DN3332_c0_g1	0.859877	1.08266	RNA-no	Protein-no	RNA-no_vs_Protein-no	Unchanged
TRINITY_DN254762_c0_g1	16.4792	1.52824	RNA-up	Protein-no	RNA-up_vs_Protein-no	Transcriptional changes
TRINITY_DN5490_c0_g2	286.709	1.69979	RNA-up	Protein-no	RNA-up_vs_Protein-no	Transcriptional changes
TRINITY_DN6665_c0_g1	0.800338	0.853647	RNA-no	Protein-no	RNA-no_vs_Protein-no	Unchanged
TRINITY_DN443_c1_g1	0.956977	1.54615	RNA-no	Protein-no	RNA-no_vs_Protein-no	Unchanged
TRINITY_DN2512_c0_g1	2.49765	0.892272	RNA-no	Protein-no	RNA-no_vs_Protein-no	Unchanged
TRINITY_DN22799_c0_g1	0.724316	0.693299	RNA-no	Protein-no	RNA-no_vs_Protein-no	Unchanged
TRINITY_DN15647_c0_g1	2.18004	2.31019	RNA-no	Protein-up	RNA-no_vs_Protein-up	Translational changes
TRINITY_DN20603_c0_g1	1.33272	0.897193	RNA-no	Protein-no	RNA-no_vs_Protein-no	Unchanged
TRINITY_DN6658_c0_g1	6.15895	1.2759	RNA-up	Protein-no	RNA-up_vs_Protein-no	Transcriptional changes
TRINITY_DN9431_c1_g1	0.471217	1.01814	RNA-down	Protein-no	RNA-down_vs_Protein-no	Transcriptional changes
TRINITY_DN2580_c0_g2	2.38263	0.440216	RNA-no	Protein-down	RNA-no_vs_Protein-down	Translational changes
TRINITY_DN1437_c0_g1	1.85343	0.990515	RNA-no	Protein-no	RNA-no_vs_Protein-no	Unchanged
TRINITY_DN71182_c0_g1	0.231591	0.776729	RNA-down	Protein-no	RNA-down_vs_Protein-no	Transcriptional changes
TRINITY_DN4233_c0_g1	1.82237	1.27225	RNA-no	Protein-no	RNA-no_vs_Protein-no	Unchanged
TRINITY_DN57690_c0_g1	0.150157	1.38713	RNA-down	Protein-no	RNA-down_vs_Protein-no	Transcriptional changes
TRINITY_DN1847_c0_g1	1.72596	1.12406	RNA-no	Protein-no	RNA-no_vs_Protein-no	Unchanged
TRINITY_DN9077_c0_g1	0.486566	1.06494	RNA-down	Protein-no	RNA-down_vs_Protein-no	Transcriptional changes
TRINITY_DN740_c0_g1	1.24065	1.97193	RNA-no	Protein-no	RNA-no_vs_Protein-no	Unchanged
TRINITY_DN12142_c0_g1	0.198969	0.914746	RNA-down	Protein-no	RNA-down_vs_Protein-no	Transcriptional changes
TRINITY_DN17579_c0_g1	1.15347	5.39518	RNA-no	Protein-up	RNA-no_vs_Protein-up	Translational changes
TRINITY_DN9486_c0_g2	0.86682	1.11733	RNA-no	Protein-no	RNA-no_vs_Protein-no	Unchanged
TRINITY_DN8906_c0_g2	0.0123305	0.776943	RNA-down	Protein-no	RNA-down_vs_Protein-no	Transcriptional changes
TRINITY_DN9218_c0_g1	5.32273	3.25753	RNA-up	Protein-up	RNA-up_vs_Protein-up	Homodirectional changes
TRINITY_DN2452_c0_g1	1.46852	0.964738	RNA-no	Protein-no	RNA-no_vs_Protein-no	Unchanged
TRINITY_DN11375_c0_g1	162.65	5.84218	RNA-up	Protein-up	RNA-up_vs_Protein-up	Homodirectional changes
TRINITY_DN63042_c0_g1	1.63415	1.10311	RNA-no	Protein-no	RNA-no_vs_Protein-no	Unchanged
TRINITY_DN9270_c1_g1	0.556561	0.900901	RNA-no	Protein-no	RNA-no_vs_Protein-no	Unchanged
TRINITY_DN2776_c0_g2	1.35194	1.2156	RNA-no	Protein-no	RNA-no_vs_Protein-no	Unchanged
TRINITY_DN329_c0_g1	1.23032	1.0391	RNA-no	Protein-no	RNA-no_vs_Protein-no	Unchanged
TRINITY_DN995_c0_g1	2.09688	0.92385	RNA-no	Protein-no	RNA-no_vs_Protein-no	Unchanged
TRINITY_DN7784_c0_g1	1.67391	0.824236	RNA-no	Protein-no	RNA-no_vs_Protein-no	Unchanged
TRINITY_DN5196_c0_g1	0.535259	1.85979	RNA-down	Protein-no	RNA-down_vs_Protein-no	Transcriptional changes
TRINITY_DN2823_c1_g2	2.58071	0.543335	RNA-up	Protein-no	RNA-up_vs_Protein-no	Transcriptional changes
TRINITY_DN7775_c0_g1	1.22046	1.24793	RNA-no	Protein-no	RNA-no_vs_Protein-no	Unchanged
TRINITY_DN4364_c0_g1	0.565203	1.0427	RNA-down	Protein-no	RNA-down_vs_Protein-no	Transcriptional changes
TRINITY_DN12003_c0_g1	0.368539	1.30336	RNA-down	Protein-no	RNA-down_vs_Protein-no	Transcriptional changes
TRINITY_DN1668_c0_g1	0.448322	1.88666	RNA-down	Protein-no	RNA-down_vs_Protein-no	Transcriptional changes
TRINITY_DN25747_c0_g1	1.31454	0.906676	RNA-no	Protein-no	RNA-no_vs_Protein-no	Unchanged
TRINITY_DN563_c2_g3	0.812724	1.20478	RNA-no	Protein-no	RNA-no_vs_Protein-no	Unchanged
TRINITY_DN5699_c0_g1	0.812443	0.647453	RNA-no	Protein-no	RNA-no_vs_Protein-no	Unchanged
TRINITY_DN5721_c0_g2	1.44242	2.43458	RNA-no	Protein-up	RNA-no_vs_Protein-up	Translational changes
TRINITY_DN6591_c0_g2	1.21163	1.31441	RNA-no	Protein-no	RNA-no_vs_Protein-no	Unchanged
TRINITY_DN52419_c0_g2	122.994	1.09048	RNA-up	Protein-no	RNA-up_vs_Protein-no	Transcriptional changes
TRINITY_DN1099_c0_g1	1.18601	1.4837	RNA-no	Protein-no	RNA-no_vs_Protein-no	Unchanged
TRINITY_DN6775_c1_g1	0.629674	0.786035	RNA-down	Protein-no	RNA-down_vs_Protein-no	Transcriptional changes
TRINITY_DN13990_c0_g1	0.928254	2.13462	RNA-no	Protein-up	RNA-no_vs_Protein-up	Translational changes
TRINITY_DN29926_c0_g1	4.90159	1.75276	RNA-up	Protein-no	RNA-up_vs_Protein-no	Transcriptional changes
TRINITY_DN4124_c0_g1	1.37086	0.783481	RNA-no	Protein-no	RNA-no_vs_Protein-no	Unchanged
TRINITY_DN2755_c1_g1	0.201869	1.89849	RNA-down	Protein-no	RNA-down_vs_Protein-no	Transcriptional changes
TRINITY_DN292_c0_g1	1.22521	1.0616	RNA-no	Protein-no	RNA-no_vs_Protein-no	Unchanged
TRINITY_DN5787_c2_g1	1.23582	1.87809	RNA-no	Protein-no	RNA-no_vs_Protein-no	Unchanged
TRINITY_DN4319_c0_g1	0.435293	0.671478	RNA-down	Protein-no	RNA-down_vs_Protein-no	Transcriptional changes
TRINITY_DN10898_c0_g1	0.372588	1.2658	RNA-down	Protein-no	RNA-down_vs_Protein-no	Transcriptional changes
TRINITY_DN11504_c0_g1	14.9442	1.35457	RNA-up	Protein-no	RNA-up_vs_Protein-no	Transcriptional changes
TRINITY_DN5503_c0_g1	1.2623	1.43692	RNA-no	Protein-no	RNA-no_vs_Protein-no	Unchanged
TRINITY_DN5106_c0_g1	1.93582	0.802627	RNA-no	Protein-no	RNA-no_vs_Protein-no	Unchanged
TRINITY_DN36583_c0_g1	0.758241	1.04497	RNA-no	Protein-no	RNA-no_vs_Protein-no	Unchanged
TRINITY_DN1864_c0_g1	0.981188	0.754147	RNA-no	Protein-no	RNA-no_vs_Protein-no	Unchanged
TRINITY_DN760_c2_g2	1.11162	1.02823	RNA-no	Protein-no	RNA-no_vs_Protein-no	Unchanged
TRINITY_DN7905_c1_g2	3.86963	2.2431	RNA-up	Protein-up	RNA-up_vs_Protein-up	Homodirectional changes
TRINITY_DN11318_c0_g1	1.16336	0.799346	RNA-no	Protein-no	RNA-no_vs_Protein-no	Unchanged
TRINITY_DN980_c0_g1	2.11203	4.21393	RNA-no	Protein-up	RNA-no_vs_Protein-up	Translational changes
TRINITY_DN526_c0_g1	3.01361	0.648552	RNA-up	Protein-no	RNA-up_vs_Protein-no	Transcriptional changes
TRINITY_DN615_c0_g1	1.19255	0.869239	RNA-no	Protein-no	RNA-no_vs_Protein-no	Unchanged
TRINITY_DN4283_c0_g2	1.26634	1.16431	RNA-no	Protein-no	RNA-no_vs_Protein-no	Unchanged
TRINITY_DN2530_c0_g1	0.795667	0.908361	RNA-no	Protein-no	RNA-no_vs_Protein-no	Unchanged
TRINITY_DN217_c0_g1	0.939738	1.34658	RNA-no	Protein-no	RNA-no_vs_Protein-no	Unchanged
TRINITY_DN6617_c3_g1	2.8811	0.453663	RNA-up	Protein-down	RNA-up_vs_Protein-down	Opposite changes
TRINITY_DN5434_c0_g1	0.991195	1.42507	RNA-no	Protein-no	RNA-no_vs_Protein-no	Unchanged
TRINITY_DN56565_c0_g2	0.933609	0.66989	RNA-no	Protein-no	RNA-no_vs_Protein-no	Unchanged
TRINITY_DN10897_c0_g1	8.8543	1.36213	RNA-up	Protein-no	RNA-up_vs_Protein-no	Transcriptional changes
TRINITY_DN3182_c0_g1	1.72369	0.600742	RNA-no	Protein-no	RNA-no_vs_Protein-no	Unchanged
TRINITY_DN800_c0_g1	3.66837	1.27722	RNA-up	Protein-no	RNA-up_vs_Protein-no	Transcriptional changes
TRINITY_DN2595_c0_g1	11586.8	4.77623	RNA-up	Protein-up	RNA-up_vs_Protein-up	Homodirectional changes
TRINITY_DN6316_c0_g1	3.38624	1.28418	RNA-up	Protein-no	RNA-up_vs_Protein-no	Transcriptional changes
TRINITY_DN4985_c0_g1	2.58852	1.42399	RNA-up	Protein-no	RNA-up_vs_Protein-no	Transcriptional changes
TRINITY_DN8776_c1_g1	4.47222	0.86319	RNA-up	Protein-no	RNA-up_vs_Protein-no	Transcriptional changes
TRINITY_DN5031_c0_g2	0.0308102	0.956905	RNA-down	Protein-no	RNA-down_vs_Protein-no	Transcriptional changes
TRINITY_DN7667_c0_g1	2.00816	1.76048	RNA-no	Protein-no	RNA-no_vs_Protein-no	Unchanged
TRINITY_DN2198_c0_g1	0.939655	0.928316	RNA-no	Protein-no	RNA-no_vs_Protein-no	Unchanged
TRINITY_DN823_c0_g1	2.66577	0.661761	RNA-up	Protein-no	RNA-up_vs_Protein-no	Transcriptional changes
TRINITY_DN14522_c0_g1	0.407613	1.44505	RNA-down	Protein-no	RNA-down_vs_Protein-no	Transcriptional changes
TRINITY_DN656_c0_g1	1.7476	1.09104	RNA-no	Protein-no	RNA-no_vs_Protein-no	Unchanged
TRINITY_DN3164_c5_g1	0.697406	1.01804	RNA-no	Protein-no	RNA-no_vs_Protein-no	Unchanged
TRINITY_DN10045_c0_g1	1.51583	1.20348	RNA-no	Protein-no	RNA-no_vs_Protein-no	Unchanged
TRINITY_DN1772_c0_g1	0.796555	0.521595	RNA-no	Protein-no	RNA-no_vs_Protein-no	Unchanged
TRINITY_DN2208_c1_g2	2.89061	1.08678	RNA-no	Protein-no	RNA-no_vs_Protein-no	Unchanged
TRINITY_DN1009_c0_g1	6.31357	1.52437	RNA-up	Protein-no	RNA-up_vs_Protein-no	Transcriptional changes
TRINITY_DN40056_c0_g1	3.44389	0.962024	RNA-up	Protein-no	RNA-up_vs_Protein-no	Transcriptional changes
TRINITY_DN303_c0_g1	1.46165	1.61788	RNA-no	Protein-no	RNA-no_vs_Protein-no	Unchanged
TRINITY_DN3556_c0_g1	1.99182	0.993261	RNA-no	Protein-no	RNA-no_vs_Protein-no	Unchanged
TRINITY_DN2010_c0_g2	2.65117	1.47261	RNA-up	Protein-no	RNA-up_vs_Protein-no	Transcriptional changes
TRINITY_DN82770_c0_g1	2.45556	0.925184	RNA-no	Protein-no	RNA-no_vs_Protein-no	Unchanged
TRINITY_DN17700_c0_g1	2.31579	1.11947	RNA-no	Protein-no	RNA-no_vs_Protein-no	Unchanged
TRINITY_DN3802_c0_g1	0.45913	0.887495	RNA-down	Protein-no	RNA-down_vs_Protein-no	Transcriptional changes
TRINITY_DN8727_c1_g1	0.938273	0.885727	RNA-no	Protein-no	RNA-no_vs_Protein-no	Unchanged
TRINITY_DN5862_c0_g1	2.89367	1.16842	RNA-up	Protein-no	RNA-up_vs_Protein-no	Transcriptional changes
TRINITY_DN18882_c0_g1	0.795118	0.807815	RNA-no	Protein-no	RNA-no_vs_Protein-no	Unchanged
TRINITY_DN3377_c0_g1	1.53958	0.706667	RNA-no	Protein-no	RNA-no_vs_Protein-no	Unchanged
TRINITY_DN2684_c0_g1	0.642574	0.51126	RNA-no	Protein-no	RNA-no_vs_Protein-no	Unchanged
TRINITY_DN4910_c1_g2	1.32359	3.2383	RNA-no	Protein-up	RNA-no_vs_Protein-up	Translational changes
TRINITY_DN98063_c0_g1	0.653743	0.444086	RNA-no	Protein-down	RNA-no_vs_Protein-down	Translational changes
TRINITY_DN3080_c0_g2	1.26676	1.24469	RNA-no	Protein-no	RNA-no_vs_Protein-no	Unchanged
TRINITY_DN5743_c0_g2	0.377011	1.13304	RNA-down	Protein-no	RNA-down_vs_Protein-no	Transcriptional changes
TRINITY_DN70867_c0_g2	0.756111	0.984814	RNA-no	Protein-no	RNA-no_vs_Protein-no	Unchanged
TRINITY_DN1842_c0_g1	1.23387	1.01173	RNA-no	Protein-no	RNA-no_vs_Protein-no	Unchanged
TRINITY_DN2394_c0_g1	1.56466	0.478232	RNA-no	Protein-down	RNA-no_vs_Protein-down	Translational changes
TRINITY_DN5997_c0_g1	1.40883	0.874927	RNA-no	Protein-no	RNA-no_vs_Protein-no	Unchanged
TRINITY_DN5857_c0_g1	2.25287	1.72889	RNA-no	Protein-no	RNA-no_vs_Protein-no	Unchanged
TRINITY_DN22112_c0_g1	1.29415	0.822683	RNA-no	Protein-no	RNA-no_vs_Protein-no	Unchanged
TRINITY_DN16977_c1_g1	2.13836	0.974095	RNA-no	Protein-no	RNA-no_vs_Protein-no	Unchanged
TRINITY_DN1828_c0_g1	1.50562	0.771434	RNA-no	Protein-no	RNA-no_vs_Protein-no	Unchanged
TRINITY_DN13042_c0_g1	1.76531	0.353525	RNA-no	Protein-down	RNA-no_vs_Protein-down	Translational changes
TRINITY_DN8764_c0_g1	0.903465	1.08881	RNA-no	Protein-no	RNA-no_vs_Protein-no	Unchanged
TRINITY_DN12954_c1_g1	16.7266	1.58754	RNA-up	Protein-no	RNA-up_vs_Protein-no	Transcriptional changes
TRINITY_DN4171_c0_g2	0.79218	1.32993	RNA-no	Protein-no	RNA-no_vs_Protein-no	Unchanged
TRINITY_DN2380_c0_g1	2.38061	2.27068	RNA-no	Protein-up	RNA-no_vs_Protein-up	Translational changes
TRINITY_DN734_c0_g1	3.39994	1.08239	RNA-up	Protein-no	RNA-up_vs_Protein-no	Transcriptional changes
TRINITY_DN2112_c0_g1	3.13045	1.18321	RNA-up	Protein-no	RNA-up_vs_Protein-no	Transcriptional changes
TRINITY_DN4006_c0_g1	2.06044	0.953328	RNA-no	Protein-no	RNA-no_vs_Protein-no	Unchanged
TRINITY_DN2690_c0_g1	1.30417	1.13479	RNA-no	Protein-no	RNA-no_vs_Protein-no	Unchanged
TRINITY_DN50_c1_g1	2.59639	1.04931	RNA-up	Protein-no	RNA-up_vs_Protein-no	Transcriptional changes
TRINITY_DN26048_c0_g1	1.30749	0.788345	RNA-no	Protein-no	RNA-no_vs_Protein-no	Unchanged
TRINITY_DN2304_c0_g1	1.90819	0.873354	RNA-no	Protein-no	RNA-no_vs_Protein-no	Unchanged
TRINITY_DN11198_c0_g1	2.00919	0.909815	RNA-no	Protein-no	RNA-no_vs_Protein-no	Unchanged
TRINITY_DN62964_c0_g1	0.018374	0.913183	RNA-down	Protein-no	RNA-down_vs_Protein-no	Transcriptional changes
TRINITY_DN5024_c0_g1	1.62359	1.07066	RNA-no	Protein-no	RNA-no_vs_Protein-no	Unchanged
TRINITY_DN13723_c0_g1	3.09202	0.808878	RNA-up	Protein-no	RNA-up_vs_Protein-no	Transcriptional changes
TRINITY_DN6423_c0_g1	0.572825	0.944309	RNA-down	Protein-no	RNA-down_vs_Protein-no	Transcriptional changes
TRINITY_DN21518_c0_g1	0.690817	1.16749	RNA-no	Protein-no	RNA-no_vs_Protein-no	Unchanged
TRINITY_DN6435_c1_g1	0.86641	0.938493	RNA-no	Protein-no	RNA-no_vs_Protein-no	Unchanged
TRINITY_DN14579_c0_g1	0.40949	0.519658	RNA-down	Protein-no	RNA-down_vs_Protein-no	Transcriptional changes
TRINITY_DN3945_c0_g2	1.21747	1.09072	RNA-no	Protein-no	RNA-no_vs_Protein-no	Unchanged
TRINITY_DN22740_c0_g1	1.05884	1.51455	RNA-no	Protein-no	RNA-no_vs_Protein-no	Unchanged
TRINITY_DN2752_c0_g1	0.789696	0.856981	RNA-no	Protein-no	RNA-no_vs_Protein-no	Unchanged
TRINITY_DN2600_c0_g1	2.25511	1.07976	RNA-no	Protein-no	RNA-no_vs_Protein-no	Unchanged
TRINITY_DN218835_c0_g1	0.000524123	0.652832	RNA-down	Protein-no	RNA-down_vs_Protein-no	Transcriptional changes
TRINITY_DN28427_c1_g2	189.956	1.07305	RNA-up	Protein-no	RNA-up_vs_Protein-no	Transcriptional changes
TRINITY_DN641_c0_g1	1.4058	0.979566	RNA-no	Protein-no	RNA-no_vs_Protein-no	Unchanged
TRINITY_DN6732_c0_g1	1.22231	0.85083	RNA-no	Protein-no	RNA-no_vs_Protein-no	Unchanged
TRINITY_DN1664_c0_g2	1.55188	1.04532	RNA-no	Protein-no	RNA-no_vs_Protein-no	Unchanged
TRINITY_DN50272_c1_g1	6.27095	1.60517	RNA-up	Protein-no	RNA-up_vs_Protein-no	Transcriptional changes
TRINITY_DN1316_c0_g1	1.77164	2.45713	RNA-no	Protein-up	RNA-no_vs_Protein-up	Translational changes
TRINITY_DN2294_c1_g1	1.85191	0.820864	RNA-no	Protein-no	RNA-no_vs_Protein-no	Unchanged
TRINITY_DN3829_c0_g1	6.86364	0.742693	RNA-up	Protein-no	RNA-up_vs_Protein-no	Transcriptional changes
TRINITY_DN3983_c0_g1	2.99242	1.19029	RNA-up	Protein-no	RNA-up_vs_Protein-no	Transcriptional changes
TRINITY_DN5907_c0_g1	32.8325	1.42271	RNA-up	Protein-no	RNA-up_vs_Protein-no	Transcriptional changes
TRINITY_DN223_c1_g2	8.88624	1.78128	RNA-up	Protein-no	RNA-up_vs_Protein-no	Transcriptional changes
TRINITY_DN36491_c0_g1	6.05046	0.90566	RNA-up	Protein-no	RNA-up_vs_Protein-no	Transcriptional changes
TRINITY_DN33141_c0_g2	4.38118	1.15579	RNA-up	Protein-no	RNA-up_vs_Protein-no	Transcriptional changes
TRINITY_DN1777_c0_g1	0.794169	0.902765	RNA-no	Protein-no	RNA-no_vs_Protein-no	Unchanged
TRINITY_DN20211_c0_g1	0.919471	0.985105	RNA-no	Protein-no	RNA-no_vs_Protein-no	Unchanged
TRINITY_DN6150_c0_g1	1.36672	1.1997	RNA-no	Protein-no	RNA-no_vs_Protein-no	Unchanged
TRINITY_DN1426_c0_g1	0.356327	2.10123	RNA-down	Protein-up	RNA-down_vs_Protein-up	Opposite changes
TRINITY_DN2056_c0_g1	1.10142	0.931744	RNA-no	Protein-no	RNA-no_vs_Protein-no	Unchanged
TRINITY_DN12934_c0_g1	3.54012	0.894958	RNA-up	Protein-no	RNA-up_vs_Protein-no	Transcriptional changes
TRINITY_DN4259_c3_g1	2.79211	0.953638	RNA-up	Protein-no	RNA-up_vs_Protein-no	Transcriptional changes
TRINITY_DN15718_c0_g1	2.52918	0.764626	RNA-up	Protein-no	RNA-up_vs_Protein-no	Transcriptional changes
TRINITY_DN19021_c0_g1	1.42636	1.34747	RNA-no	Protein-no	RNA-no_vs_Protein-no	Unchanged
TRINITY_DN4222_c0_g1	7.4583	1.0211	RNA-up	Protein-no	RNA-up_vs_Protein-no	Transcriptional changes
TRINITY_DN7662_c0_g1	2.29659	1.9148	RNA-no	Protein-no	RNA-no_vs_Protein-no	Unchanged
TRINITY_DN9066_c0_g2	1.25415	1.1653	RNA-no	Protein-no	RNA-no_vs_Protein-no	Unchanged
TRINITY_DN45946_c0_g2	1.03088	1.15718	RNA-no	Protein-no	RNA-no_vs_Protein-no	Unchanged
TRINITY_DN11129_c0_g1	2.00794	0.845836	RNA-no	Protein-no	RNA-no_vs_Protein-no	Unchanged
TRINITY_DN1980_c0_g1	1.28952	1.56229	RNA-no	Protein-no	RNA-no_vs_Protein-no	Unchanged
TRINITY_DN3030_c0_g1	13.9397	1.13692	RNA-up	Protein-no	RNA-up_vs_Protein-no	Transcriptional changes
TRINITY_DN18390_c0_g1	4.76374	0.932688	RNA-up	Protein-no	RNA-up_vs_Protein-no	Transcriptional changes
TRINITY_DN3095_c0_g1	0.932238	1.16589	RNA-no	Protein-no	RNA-no_vs_Protein-no	Unchanged
TRINITY_DN3659_c0_g1	1.5476	0.736916	RNA-no	Protein-no	RNA-no_vs_Protein-no	Unchanged
TRINITY_DN4248_c0_g1	1.64287	1.10513	RNA-no	Protein-no	RNA-no_vs_Protein-no	Unchanged
TRINITY_DN2063_c0_g1	1.80298	1.02518	RNA-no	Protein-no	RNA-no_vs_Protein-no	Unchanged
TRINITY_DN937_c0_g1	2.22149	9.93374	RNA-no	Protein-up	RNA-no_vs_Protein-up	Translational changes
TRINITY_DN80659_c0_g1	0.120932	0.544919	RNA-down	Protein-no	RNA-down_vs_Protein-no	Transcriptional changes
TRINITY_DN3582_c0_g1	0.974686	1.29342	RNA-no	Protein-no	RNA-no_vs_Protein-no	Unchanged
TRINITY_DN655_c0_g1	0.858358	0.870892	RNA-no	Protein-no	RNA-no_vs_Protein-no	Unchanged
TRINITY_DN996_c0_g1	1.27859	0.651267	RNA-no	Protein-no	RNA-no_vs_Protein-no	Unchanged
TRINITY_DN21133_c0_g2	0.915329	0.984353	RNA-no	Protein-no	RNA-no_vs_Protein-no	Unchanged
TRINITY_DN4613_c0_g2	0.605986	1.09215	RNA-down	Protein-no	RNA-down_vs_Protein-no	Transcriptional changes
TRINITY_DN9950_c0_g1	3.67059	0.98641	RNA-up	Protein-no	RNA-up_vs_Protein-no	Transcriptional changes
TRINITY_DN1904_c0_g1	9.11803	1.20405	RNA-up	Protein-no	RNA-up_vs_Protein-no	Transcriptional changes
TRINITY_DN1474_c4_g1	2.91351	0.656774	RNA-up	Protein-no	RNA-up_vs_Protein-no	Transcriptional changes
TRINITY_DN6437_c0_g1	1.49002	1.10069	RNA-no	Protein-no	RNA-no_vs_Protein-no	Unchanged
TRINITY_DN44000_c0_g1	0.536145	0.521922	RNA-down	Protein-no	RNA-down_vs_Protein-no	Transcriptional changes
TRINITY_DN10906_c0_g1	2.90069	0.775517	RNA-up	Protein-no	RNA-up_vs_Protein-no	Transcriptional changes
TRINITY_DN3944_c0_g1	1.44202	1.12624	RNA-no	Protein-no	RNA-no_vs_Protein-no	Unchanged
TRINITY_DN16143_c0_g1	2.02435	1.26635	RNA-no	Protein-no	RNA-no_vs_Protein-no	Unchanged
TRINITY_DN10872_c0_g1	3.67209	0.208395	RNA-up	Protein-down	RNA-up_vs_Protein-down	Opposite changes
TRINITY_DN466_c0_g1	1.74847	2.1149	RNA-no	Protein-up	RNA-no_vs_Protein-up	Translational changes
TRINITY_DN4039_c0_g1	1.2748	1.07506	RNA-no	Protein-no	RNA-no_vs_Protein-no	Unchanged
TRINITY_DN2462_c0_g1	0.429919	1.65449	RNA-down	Protein-no	RNA-down_vs_Protein-no	Transcriptional changes
TRINITY_DN722_c0_g1	2.71112	0.986543	RNA-up	Protein-no	RNA-up_vs_Protein-no	Transcriptional changes
TRINITY_DN3965_c1_g1	1.45107	0.809098	RNA-no	Protein-no	RNA-no_vs_Protein-no	Unchanged
TRINITY_DN49712_c0_g1	0.356215	1.29433	RNA-down	Protein-no	RNA-down_vs_Protein-no	Transcriptional changes
TRINITY_DN5949_c2_g1	4.0188	1.23005	RNA-up	Protein-no	RNA-up_vs_Protein-no	Transcriptional changes
TRINITY_DN7833_c0_g1	53.2407	1.57047	RNA-up	Protein-no	RNA-up_vs_Protein-no	Transcriptional changes
TRINITY_DN6391_c0_g1	0.819853	0.537619	RNA-no	Protein-no	RNA-no_vs_Protein-no	Unchanged
TRINITY_DN22258_c1_g1	2.56661	1.21892	RNA-up	Protein-no	RNA-up_vs_Protein-no	Transcriptional changes
TRINITY_DN725_c0_g2	1.4703	0.604094	RNA-no	Protein-no	RNA-no_vs_Protein-no	Unchanged
TRINITY_DN26063_c0_g1	638.554	2.98431	RNA-up	Protein-up	RNA-up_vs_Protein-up	Homodirectional changes
TRINITY_DN8318_c0_g1	4.49892	0.523022	RNA-up	Protein-no	RNA-up_vs_Protein-no	Transcriptional changes
TRINITY_DN2878_c0_g2	1.73906	0.949287	RNA-no	Protein-no	RNA-no_vs_Protein-no	Unchanged
TRINITY_DN4079_c0_g1	5.864	1.26723	RNA-up	Protein-no	RNA-up_vs_Protein-no	Transcriptional changes
TRINITY_DN7443_c0_g1	2.1303	1.29386	RNA-no	Protein-no	RNA-no_vs_Protein-no	Unchanged
TRINITY_DN5627_c0_g1	0.860756	0.874773	RNA-no	Protein-no	RNA-no_vs_Protein-no	Unchanged
TRINITY_DN3005_c0_g1	0.7389	0.537507	RNA-no	Protein-no	RNA-no_vs_Protein-no	Unchanged
TRINITY_DN7071_c0_g1	2.74386	1.84171	RNA-no	Protein-no	RNA-no_vs_Protein-no	Unchanged
TRINITY_DN9080_c0_g3	138.564	2.78985	RNA-up	Protein-up	RNA-up_vs_Protein-up	Homodirectional changes
TRINITY_DN1027_c0_g1	1.94098	0.628475	RNA-no	Protein-no	RNA-no_vs_Protein-no	Unchanged
TRINITY_DN38380_c0_g1	1.72347	1.883	RNA-no	Protein-no	RNA-no_vs_Protein-no	Unchanged
TRINITY_DN5501_c1_g1	1.39687	1.01209	RNA-no	Protein-no	RNA-no_vs_Protein-no	Unchanged
TRINITY_DN1665_c0_g1	0.298004	0.743959	RNA-down	Protein-no	RNA-down_vs_Protein-no	Transcriptional changes
TRINITY_DN3716_c0_g1	1.02484	0.843265	RNA-no	Protein-no	RNA-no_vs_Protein-no	Unchanged
TRINITY_DN11574_c2_g1	0.843055	1.39518	RNA-no	Protein-no	RNA-no_vs_Protein-no	Unchanged
TRINITY_DN798_c1_g1	1.97218	1.14573	RNA-no	Protein-no	RNA-no_vs_Protein-no	Unchanged
TRINITY_DN7213_c0_g1	2.9002	2.32651	RNA-up	Protein-up	RNA-up_vs_Protein-up	Homodirectional changes
TRINITY_DN1826_c0_g1	1.47147	0.771731	RNA-no	Protein-no	RNA-no_vs_Protein-no	Unchanged
TRINITY_DN7032_c0_g1	1.25995	0.932115	RNA-no	Protein-no	RNA-no_vs_Protein-no	Unchanged
TRINITY_DN23240_c0_g1	0.700566	1.5056	RNA-no	Protein-no	RNA-no_vs_Protein-no	Unchanged
TRINITY_DN27321_c0_g1	1.12631	0.925374	RNA-no	Protein-no	RNA-no_vs_Protein-no	Unchanged
TRINITY_DN1810_c0_g1	1.46044	1.062	RNA-no	Protein-no	RNA-no_vs_Protein-no	Unchanged
TRINITY_DN7317_c0_g1	1.68248	0.89007	RNA-no	Protein-no	RNA-no_vs_Protein-no	Unchanged
TRINITY_DN3364_c0_g1	1.52001	1.20499	RNA-no	Protein-no	RNA-no_vs_Protein-no	Unchanged
TRINITY_DN51116_c0_g1	0.0247821	0.723532	RNA-down	Protein-no	RNA-down_vs_Protein-no	Transcriptional changes
TRINITY_DN1422_c1_g1	0.343787	1.44273	RNA-down	Protein-no	RNA-down_vs_Protein-no	Transcriptional changes
TRINITY_DN10048_c0_g1	5.17104	1.44584	RNA-up	Protein-no	RNA-up_vs_Protein-no	Transcriptional changes
TRINITY_DN1454_c0_g1	0.947582	5.59655	RNA-no	Protein-up	RNA-no_vs_Protein-up	Translational changes
TRINITY_DN31636_c0_g1	0.059182	1.13638	RNA-down	Protein-no	RNA-down_vs_Protein-no	Transcriptional changes
TRINITY_DN2461_c0_g1	0.895882	1.06336	RNA-no	Protein-no	RNA-no_vs_Protein-no	Unchanged
TRINITY_DN1537_c1_g3	4.08789	1.18464	RNA-up	Protein-no	RNA-up_vs_Protein-no	Transcriptional changes
TRINITY_DN4713_c0_g1	3.36498	1.10032	RNA-up	Protein-no	RNA-up_vs_Protein-no	Transcriptional changes
TRINITY_DN1448_c1_g1	1.62749	1.18879	RNA-no	Protein-no	RNA-no_vs_Protein-no	Unchanged
TRINITY_DN58624_c1_g1	0.0112994	1.71575	RNA-down	Protein-no	RNA-down_vs_Protein-no	Transcriptional changes
TRINITY_DN718_c0_g1	0.55101	0.818454	RNA-no	Protein-no	RNA-no_vs_Protein-no	Unchanged
TRINITY_DN14106_c0_g1	1.85553	0.974095	RNA-no	Protein-no	RNA-no_vs_Protein-no	Unchanged
TRINITY_DN22129_c0_g1	1.35805	1.10277	RNA-no	Protein-no	RNA-no_vs_Protein-no	Unchanged
TRINITY_DN7329_c1_g1	1.85722	0.305749	RNA-up	Protein-down	RNA-up_vs_Protein-down	Opposite changes
TRINITY_DN4701_c0_g1	2.02611	1.14399	RNA-no	Protein-no	RNA-no_vs_Protein-no	Unchanged
TRINITY_DN1218_c1_g1	1.72496	0.573022	RNA-no	Protein-no	RNA-no_vs_Protein-no	Unchanged
TRINITY_DN6682_c0_g1	1.89007	3.63355	RNA-no	Protein-up	RNA-no_vs_Protein-up	Translational changes
TRINITY_DN16187_c0_g1	0.490772	0.158825	RNA-down	Protein-down	RNA-down_vs_Protein-down	Homodirectional changes
TRINITY_DN4818_c0_g1	0.772772	0.262246	RNA-no	Protein-down	RNA-no_vs_Protein-down	Translational changes
TRINITY_DN5600_c0_g1	2.45975	1.04723	RNA-up	Protein-no	RNA-up_vs_Protein-no	Transcriptional changes
TRINITY_DN709_c1_g1	1.00598	0.451687	RNA-no	Protein-down	RNA-no_vs_Protein-down	Translational changes
TRINITY_DN3408_c1_g1	2.29819	1.11664	RNA-no	Protein-no	RNA-no_vs_Protein-no	Unchanged
TRINITY_DN15690_c0_g2	1.76147	0.914395	RNA-no	Protein-no	RNA-no_vs_Protein-no	Unchanged
TRINITY_DN78_c0_g2	1.04698	1.09022	RNA-no	Protein-no	RNA-no_vs_Protein-no	Unchanged
TRINITY_DN39057_c0_g1	3.78418	1.33235	RNA-up	Protein-no	RNA-up_vs_Protein-no	Transcriptional changes
TRINITY_DN5312_c0_g2	654.333	2.32118	RNA-up	Protein-up	RNA-up_vs_Protein-up	Homodirectional changes
TRINITY_DN8027_c0_g1	1.30062	0.957266	RNA-no	Protein-no	RNA-no_vs_Protein-no	Unchanged
TRINITY_DN10948_c0_g1	4.64906	1.04887	RNA-up	Protein-no	RNA-up_vs_Protein-no	Transcriptional changes
TRINITY_DN24576_c0_g1	46.6842	1.15936	RNA-up	Protein-no	RNA-up_vs_Protein-no	Transcriptional changes
TRINITY_DN4153_c0_g1	0.75821	2.25109	RNA-no	Protein-up	RNA-no_vs_Protein-up	Translational changes
TRINITY_DN4669_c0_g1	1.86817	0.949404	RNA-no	Protein-no	RNA-no_vs_Protein-no	Unchanged
TRINITY_DN18714_c1_g1	3.43027	0.889746	RNA-no	Protein-no	RNA-no_vs_Protein-no	Unchanged
TRINITY_DN14606_c0_g3	4.00335	1.44961	RNA-up	Protein-no	RNA-up_vs_Protein-no	Transcriptional changes
TRINITY_DN411_c0_g2	8.97863	1.08193	RNA-up	Protein-no	RNA-up_vs_Protein-no	Transcriptional changes
TRINITY_DN1084_c0_g1	1.05408	0.934383	RNA-no	Protein-no	RNA-no_vs_Protein-no	Unchanged
TRINITY_DN5510_c0_g4	3.09664	0.961822	RNA-up	Protein-no	RNA-up_vs_Protein-no	Transcriptional changes
TRINITY_DN11119_c0_g1	0.330437	1.12919	RNA-down	Protein-no	RNA-down_vs_Protein-no	Transcriptional changes
TRINITY_DN1205_c0_g1	345.043	3.03263	RNA-up	Protein-up	RNA-up_vs_Protein-up	Homodirectional changes
TRINITY_DN20002_c0_g1	0.699218	0.482076	RNA-no	Protein-down	RNA-no_vs_Protein-down	Translational changes
TRINITY_DN5684_c0_g1	2.51416	0.933884	RNA-no	Protein-no	RNA-no_vs_Protein-no	Unchanged
TRINITY_DN13555_c0_g1	1040.77	2.29163	RNA-up	Protein-up	RNA-up_vs_Protein-up	Homodirectional changes
TRINITY_DN3974_c0_g1	7.21429	1.65917	RNA-up	Protein-no	RNA-up_vs_Protein-no	Transcriptional changes
TRINITY_DN700_c1_g1	1.39519	0.846128	RNA-no	Protein-no	RNA-no_vs_Protein-no	Unchanged
TRINITY_DN15328_c0_g1	1.2313	1.08961	RNA-no	Protein-no	RNA-no_vs_Protein-no	Unchanged
TRINITY_DN8421_c1_g1	2.70627	0.216917	RNA-up	Protein-down	RNA-up_vs_Protein-down	Opposite changes
TRINITY_DN3267_c0_g2	0.561819	1.08124	RNA-down	Protein-no	RNA-down_vs_Protein-no	Transcriptional changes
TRINITY_DN47667_c1_g1	2.59922	1.43086	RNA-up	Protein-no	RNA-up_vs_Protein-no	Transcriptional changes
TRINITY_DN66976_c0_g3	1.35212	0.800749	RNA-no	Protein-no	RNA-no_vs_Protein-no	Unchanged
TRINITY_DN4182_c0_g1	5.41438	2.46103	RNA-up	Protein-up	RNA-up_vs_Protein-up	Homodirectional changes
TRINITY_DN7433_c0_g1	1.09716	0.724925	RNA-no	Protein-no	RNA-no_vs_Protein-no	Unchanged
TRINITY_DN92_c0_g1	0.633913	0.58988	RNA-down	Protein-no	RNA-down_vs_Protein-no	Transcriptional changes
TRINITY_DN4138_c1_g2	2.67269	1.03997	RNA-up	Protein-no	RNA-up_vs_Protein-no	Transcriptional changes
TRINITY_DN4310_c0_g1	1.35813	0.926519	RNA-no	Protein-no	RNA-no_vs_Protein-no	Unchanged
TRINITY_DN4587_c0_g1	5.28437	1.17344	RNA-up	Protein-no	RNA-up_vs_Protein-no	Transcriptional changes
TRINITY_DN2997_c0_g1	2.04232	1.20325	RNA-no	Protein-no	RNA-no_vs_Protein-no	Unchanged
TRINITY_DN4166_c0_g1	3.64771	0.819429	RNA-up	Protein-no	RNA-up_vs_Protein-no	Transcriptional changes
TRINITY_DN10242_c0_g1	7.99502	9.32849	RNA-up	Protein-up	RNA-up_vs_Protein-up	Homodirectional changes
TRINITY_DN407_c0_g1	0.0190738	1.10666	RNA-down	Protein-no	RNA-down_vs_Protein-no	Transcriptional changes
TRINITY_DN11425_c0_g1	3.52174	1.183	RNA-up	Protein-no	RNA-up_vs_Protein-no	Transcriptional changes
TRINITY_DN1212_c0_g1	0.831852	0.824336	RNA-no	Protein-no	RNA-no_vs_Protein-no	Unchanged
TRINITY_DN5462_c0_g1	4.32284	0.943537	RNA-up	Protein-no	RNA-up_vs_Protein-no	Transcriptional changes
TRINITY_DN4246_c0_g1	19.8142	1.27572	RNA-up	Protein-no	RNA-up_vs_Protein-no	Transcriptional changes
TRINITY_DN1442_c0_g1	1.83237	1.06438	RNA-no	Protein-no	RNA-no_vs_Protein-no	Unchanged
TRINITY_DN28317_c0_g2	348.167	0.776402	RNA-up	Protein-no	RNA-up_vs_Protein-no	Transcriptional changes
TRINITY_DN757_c0_g2	0.627198	0.998209	RNA-down	Protein-no	RNA-down_vs_Protein-no	Transcriptional changes
TRINITY_DN970_c0_g1	3.97926	1.15389	RNA-up	Protein-no	RNA-up_vs_Protein-no	Transcriptional changes
TRINITY_DN1764_c0_g1	1.6138	0.849267	RNA-no	Protein-no	RNA-no_vs_Protein-no	Unchanged
TRINITY_DN1832_c0_g1	3.59707	0.912337	RNA-up	Protein-no	RNA-up_vs_Protein-no	Transcriptional changes
TRINITY_DN2840_c1_g3	7.79397	0.404494	RNA-up	Protein-down	RNA-up_vs_Protein-down	Opposite changes
TRINITY_DN6038_c0_g1	3.70868	2.58106	RNA-up	Protein-up	RNA-up_vs_Protein-up	Homodirectional changes
TRINITY_DN1307_c0_g1	4.45354	1.53172	RNA-up	Protein-no	RNA-up_vs_Protein-no	Transcriptional changes
TRINITY_DN893_c0_g2	2.31589	1.23257	RNA-no	Protein-no	RNA-no_vs_Protein-no	Unchanged
TRINITY_DN871_c0_g1	3.19364	0.812223	RNA-up	Protein-no	RNA-up_vs_Protein-no	Transcriptional changes
TRINITY_DN24088_c0_g1	2.07131	1.54511	RNA-no	Protein-no	RNA-no_vs_Protein-no	Unchanged
TRINITY_DN42384_c0_g1	2.04374	2.1432	RNA-no	Protein-up	RNA-no_vs_Protein-up	Translational changes
TRINITY_DN2645_c0_g1	0.928711	0.280622	RNA-no	Protein-down	RNA-no_vs_Protein-down	Translational changes
TRINITY_DN17400_c0_g1	89.1875	2.95347	RNA-up	Protein-up	RNA-up_vs_Protein-up	Homodirectional changes
TRINITY_DN3347_c0_g1	1.51672	0.932536	RNA-no	Protein-no	RNA-no_vs_Protein-no	Unchanged
TRINITY_DN28109_c0_g1	2.27935	1.47026	RNA-no	Protein-no	RNA-no_vs_Protein-no	Unchanged
TRINITY_DN7398_c0_g1	8.10412	1.23107	RNA-up	Protein-no	RNA-up_vs_Protein-no	Transcriptional changes
TRINITY_DN3165_c0_g1	0.789701	0.766416	RNA-no	Protein-no	RNA-no_vs_Protein-no	Unchanged
TRINITY_DN7875_c0_g1	0.937839	0.784988	RNA-no	Protein-no	RNA-no_vs_Protein-no	Unchanged
TRINITY_DN10754_c0_g1	1.96574	0.809767	RNA-no	Protein-no	RNA-no_vs_Protein-no	Unchanged
TRINITY_DN15962_c0_g1	61.0842	1.66224	RNA-up	Protein-no	RNA-up_vs_Protein-no	Transcriptional changes
TRINITY_DN2260_c0_g1	0.785507	2.63303	RNA-no	Protein-up	RNA-no_vs_Protein-up	Translational changes
TRINITY_DN627_c0_g1	1.96963	0.896005	RNA-no	Protein-no	RNA-no_vs_Protein-no	Unchanged
TRINITY_DN23208_c0_g2	0.335988	0.841815	RNA-down	Protein-no	RNA-down_vs_Protein-no	Transcriptional changes
TRINITY_DN6996_c0_g2	14.504	2.10123	RNA-up	Protein-up	RNA-up_vs_Protein-up	Homodirectional changes
TRINITY_DN5549_c0_g1	119.236	1.72661	RNA-up	Protein-no	RNA-up_vs_Protein-no	Transcriptional changes
TRINITY_DN4461_c3_g1	1.46224	0.666108	RNA-no	Protein-no	RNA-no_vs_Protein-no	Unchanged
TRINITY_DN1722_c2_g1	3.81594	3.12207	RNA-up	Protein-up	RNA-up_vs_Protein-up	Homodirectional changes
TRINITY_DN4534_c1_g1	5.31686	14.6589	RNA-up	Protein-up	RNA-up_vs_Protein-up	Homodirectional changes
TRINITY_DN7483_c0_g2	2.78759	1.03596	RNA-up	Protein-no	RNA-up_vs_Protein-no	Transcriptional changes
TRINITY_DN1841_c0_g1	0.78329	1.08814	RNA-no	Protein-no	RNA-no_vs_Protein-no	Unchanged
TRINITY_DN17861_c0_g1	1.89381	0.93827	RNA-no	Protein-no	RNA-no_vs_Protein-no	Unchanged
TRINITY_DN5170_c0_g1	1.41742	0.341188	RNA-no	Protein-down	RNA-no_vs_Protein-down	Translational changes
TRINITY_DN553_c0_g1	1.10893	1.15706	RNA-no	Protein-no	RNA-no_vs_Protein-no	Unchanged
TRINITY_DN3730_c1_g1	0.425631	0.469769	RNA-down	Protein-down	RNA-down_vs_Protein-down	Homodirectional changes
TRINITY_DN5063_c0_g1	1.69283	0.549038	RNA-no	Protein-no	RNA-no_vs_Protein-no	Unchanged
TRINITY_DN7776_c0_g1	20.0473	0.708138	RNA-up	Protein-no	RNA-up_vs_Protein-no	Transcriptional changes
TRINITY_DN8501_c0_g2	1.72227	1.50732	RNA-no	Protein-no	RNA-no_vs_Protein-no	Unchanged
TRINITY_DN6464_c0_g1	3.37789	1.136	RNA-up	Protein-no	RNA-up_vs_Protein-no	Transcriptional changes
TRINITY_DN11850_c0_g1	1.07208	0.961379	RNA-no	Protein-no	RNA-no_vs_Protein-no	Unchanged
TRINITY_DN2868_c1_g1	1.94294	1.00202	RNA-no	Protein-no	RNA-no_vs_Protein-no	Unchanged
TRINITY_DN11740_c0_g1	0.813547	1.438	RNA-no	Protein-no	RNA-no_vs_Protein-no	Unchanged
TRINITY_DN71019_c0_g1	1.9811	2.05642	RNA-no	Protein-up	RNA-no_vs_Protein-up	Translational changes
TRINITY_DN6249_c0_g1	0.437417	3.40241	RNA-down	Protein-up	RNA-down_vs_Protein-up	Opposite changes
TRINITY_DN669_c3_g1	1.16692	0.755903	RNA-no	Protein-no	RNA-no_vs_Protein-no	Unchanged
TRINITY_DN4981_c1_g1	1.15461	1.44654	RNA-no	Protein-no	RNA-no_vs_Protein-no	Unchanged
TRINITY_DN2111_c0_g1	2.60442	1.14864	RNA-up	Protein-no	RNA-up_vs_Protein-no	Transcriptional changes
TRINITY_DN6298_c0_g1	2.29787	1.27117	RNA-no	Protein-no	RNA-no_vs_Protein-no	Unchanged
TRINITY_DN2220_c0_g2	2.11841	1.48873	RNA-no	Protein-no	RNA-no_vs_Protein-no	Unchanged
TRINITY_DN796_c0_g1	0.773817	1.54275	RNA-no	Protein-no	RNA-no_vs_Protein-no	Unchanged
TRINITY_DN8203_c0_g1	0.00839426	0.429643	RNA-down	Protein-down	RNA-down_vs_Protein-down	Homodirectional changes
TRINITY_DN8624_c0_g1	0.909239	0.464588	RNA-no	Protein-down	RNA-no_vs_Protein-down	Translational changes
TRINITY_DN2506_c0_g1	0.842902	1.15164	RNA-no	Protein-no	RNA-no_vs_Protein-no	Unchanged
TRINITY_DN6419_c0_g1	1.10487	1.06461	RNA-no	Protein-no	RNA-no_vs_Protein-no	Unchanged
TRINITY_DN374_c0_g1	6.49	1.65125	RNA-up	Protein-no	RNA-up_vs_Protein-no	Transcriptional changes
TRINITY_DN5057_c0_g1	1.2216	0.965814	RNA-no	Protein-no	RNA-no_vs_Protein-no	Unchanged
TRINITY_DN294_c0_g1	1.13219	0.881567	RNA-no	Protein-no	RNA-no_vs_Protein-no	Unchanged
TRINITY_DN1028_c0_g1	5.38975	1.06746	RNA-up	Protein-no	RNA-up_vs_Protein-no	Transcriptional changes
TRINITY_DN671_c1_g1	1.93732	1.04192	RNA-no	Protein-no	RNA-no_vs_Protein-no	Unchanged
TRINITY_DN2465_c0_g1	2.01109	1.47931	RNA-no	Protein-no	RNA-no_vs_Protein-no	Unchanged
TRINITY_DN3739_c0_g1	0.450065	0.835719	RNA-down	Protein-no	RNA-down_vs_Protein-no	Transcriptional changes
TRINITY_DN5478_c2_g2	0.909858	0.113156	RNA-no	Protein-down	RNA-no_vs_Protein-down	Translational changes
TRINITY_DN3232_c0_g1	1.16595	0.982878	RNA-no	Protein-no	RNA-no_vs_Protein-no	Unchanged
TRINITY_DN2939_c0_g1	2.4499	1.03405	RNA-no	Protein-no	RNA-no_vs_Protein-no	Unchanged
TRINITY_DN174201_c0_g1	0.00487107	0.976025	RNA-down	Protein-no	RNA-down_vs_Protein-no	Transcriptional changes
TRINITY_DN11998_c0_g1	1.08456	1.00106	RNA-no	Protein-no	RNA-no_vs_Protein-no	Unchanged
TRINITY_DN15806_c0_g1	2.01537	1.75505	RNA-no	Protein-no	RNA-no_vs_Protein-no	Unchanged
TRINITY_DN818_c0_g1	0.52865	0.722485	RNA-down	Protein-no	RNA-down_vs_Protein-no	Transcriptional changes
TRINITY_DN4020_c0_g1	1.18648	1.03616	RNA-no	Protein-no	RNA-no_vs_Protein-no	Unchanged
TRINITY_DN1396_c0_g1	2.90028	0.978207	RNA-no	Protein-no	RNA-no_vs_Protein-no	Unchanged
TRINITY_DN6959_c0_g1	2.56785	0.597913	RNA-up	Protein-no	RNA-up_vs_Protein-no	Transcriptional changes
TRINITY_DN8594_c0_g1	0.811839	0.927355	RNA-no	Protein-no	RNA-no_vs_Protein-no	Unchanged
TRINITY_DN10882_c0_g1	2.72221	1.01575	RNA-up	Protein-no	RNA-up_vs_Protein-no	Transcriptional changes
TRINITY_DN10544_c0_g1	3.57961	1.07126	RNA-up	Protein-no	RNA-up_vs_Protein-no	Transcriptional changes
TRINITY_DN20712_c0_g1	15.4028	0.560239	RNA-up	Protein-no	RNA-up_vs_Protein-no	Transcriptional changes
TRINITY_DN17016_c0_g2	1.92211	1.19776	RNA-no	Protein-no	RNA-no_vs_Protein-no	Unchanged
TRINITY_DN26116_c2_g1	3.11638	1.3798	RNA-up	Protein-no	RNA-up_vs_Protein-no	Transcriptional changes
TRINITY_DN6438_c0_g1	2.56342	0.898977	RNA-no	Protein-no	RNA-no_vs_Protein-no	Unchanged
TRINITY_DN5642_c0_g1	1.24133	1.39739	RNA-no	Protein-no	RNA-no_vs_Protein-no	Unchanged
TRINITY_DN21537_c0_g1	4.81976	1.3082	RNA-up	Protein-no	RNA-up_vs_Protein-no	Transcriptional changes
TRINITY_DN7240_c0_g1	0.762914	1.3283	RNA-no	Protein-no	RNA-no_vs_Protein-no	Unchanged
TRINITY_DN15580_c0_g1	15.7789	0.488918	RNA-up	Protein-down	RNA-up_vs_Protein-down	Opposite changes
TRINITY_DN4705_c0_g1	2.16051	0.951123	RNA-no	Protein-no	RNA-no_vs_Protein-no	Unchanged
TRINITY_DN15202_c1_g1	1.52926	0.873061	RNA-no	Protein-no	RNA-no_vs_Protein-no	Unchanged
TRINITY_DN53090_c0_g4	0.507237	0.750416	RNA-down	Protein-no	RNA-down_vs_Protein-no	Transcriptional changes
TRINITY_DN7777_c0_g1	1.4669	1.77817	RNA-no	Protein-no	RNA-no_vs_Protein-no	Unchanged
TRINITY_DN40942_c0_g1	0.926785	1.30573	RNA-no	Protein-no	RNA-no_vs_Protein-no	Unchanged
TRINITY_DN4956_c0_g1	0.547452	0.411109	RNA-down	Protein-down	RNA-down_vs_Protein-down	Homodirectional changes
TRINITY_DN4896_c0_g1	3.0641	1.18542	RNA-no	Protein-no	RNA-no_vs_Protein-no	Unchanged
TRINITY_DN25283_c0_g1	165.979	1.74252	RNA-up	Protein-no	RNA-up_vs_Protein-no	Transcriptional changes
TRINITY_DN35395_c0_g1	1.39017	1.1425	RNA-no	Protein-no	RNA-no_vs_Protein-no	Unchanged
TRINITY_DN1871_c2_g1	1.36548	0.653612	RNA-no	Protein-no	RNA-no_vs_Protein-no	Unchanged
TRINITY_DN9077_c1_g1	1.30999	0.72354	RNA-no	Protein-no	RNA-no_vs_Protein-no	Unchanged
TRINITY_DN2088_c0_g1	2.15457	1.10644	RNA-no	Protein-no	RNA-no_vs_Protein-no	Unchanged
TRINITY_DN12373_c0_g1	2.16959	0.707827	RNA-no	Protein-no	RNA-no_vs_Protein-no	Unchanged
TRINITY_DN10903_c0_g2	2.0592	10.8002	RNA-no	Protein-up	RNA-no_vs_Protein-up	Translational changes
TRINITY_DN5475_c1_g2	0.705721	0.680745	RNA-no	Protein-no	RNA-no_vs_Protein-no	Unchanged
TRINITY_DN4247_c0_g1	2.45091	1.70591	RNA-no	Protein-no	RNA-no_vs_Protein-no	Unchanged
TRINITY_DN1503_c0_g2	0.00984645	0.285078	RNA-down	Protein-down	RNA-down_vs_Protein-down	Homodirectional changes
TRINITY_DN1833_c0_g1	0.57897	1.12408	RNA-down	Protein-no	RNA-down_vs_Protein-no	Transcriptional changes
TRINITY_DN8757_c0_g2	1.50435	0.994406	RNA-no	Protein-no	RNA-no_vs_Protein-no	Unchanged
TRINITY_DN2192_c0_g1	0.455874	1.08459	RNA-down	Protein-no	RNA-down_vs_Protein-no	Transcriptional changes
TRINITY_DN2439_c0_g3	0.676074	0.701075	RNA-down	Protein-no	RNA-down_vs_Protein-no	Transcriptional changes
TRINITY_DN4062_c0_g3	3.53241	2.48674	RNA-up	Protein-up	RNA-up_vs_Protein-up	Homodirectional changes
TRINITY_DN640_c0_g1	1.03156	0.17556	RNA-no	Protein-down	RNA-no_vs_Protein-down	Translational changes
TRINITY_DN122_c0_g1	18.0265	1.84449	RNA-up	Protein-no	RNA-up_vs_Protein-no	Transcriptional changes
TRINITY_DN8433_c0_g1	0.560278	0.735689	RNA-down	Protein-no	RNA-down_vs_Protein-no	Transcriptional changes
TRINITY_DN8799_c0_g1	0.975193	0.982969	RNA-no	Protein-no	RNA-no_vs_Protein-no	Unchanged
TRINITY_DN4730_c0_g1	0.927321	1.9338	RNA-no	Protein-no	RNA-no_vs_Protein-no	Unchanged
TRINITY_DN38518_c0_g1	3.06318	1.20855	RNA-up	Protein-no	RNA-up_vs_Protein-no	Transcriptional changes
TRINITY_DN5824_c0_g1	1.73697	1.43296	RNA-no	Protein-no	RNA-no_vs_Protein-no	Unchanged
TRINITY_DN14754_c0_g1	1.35432	1.02175	RNA-no	Protein-no	RNA-no_vs_Protein-no	Unchanged
TRINITY_DN4003_c1_g1	2.57919	1.18461	RNA-up	Protein-no	RNA-up_vs_Protein-no	Transcriptional changes
TRINITY_DN38036_c0_g1	6.79627	2.04017	RNA-up	Protein-up	RNA-up_vs_Protein-up	Homodirectional changes
TRINITY_DN3388_c0_g2	3.15646	0.72487	RNA-up	Protein-no	RNA-up_vs_Protein-no	Transcriptional changes
TRINITY_DN320_c1_g1	309.371	11.4205	RNA-up	Protein-up	RNA-up_vs_Protein-up	Homodirectional changes
TRINITY_DN4987_c0_g1	2.7272	1.00297	RNA-up	Protein-no	RNA-up_vs_Protein-no	Transcriptional changes
TRINITY_DN3981_c0_g1	2.61067	0.647642	RNA-up	Protein-no	RNA-up_vs_Protein-no	Transcriptional changes
TRINITY_DN1031_c0_g1	1.00171	0.819918	RNA-no	Protein-no	RNA-no_vs_Protein-no	Unchanged
TRINITY_DN17486_c0_g1	0.621571	0.700426	RNA-down	Protein-no	RNA-down_vs_Protein-no	Transcriptional changes
TRINITY_DN6024_c0_g2	79.3901	1.5726	RNA-up	Protein-no	RNA-up_vs_Protein-no	Transcriptional changes
TRINITY_DN1306_c0_g1	1.24975	1.13658	RNA-no	Protein-no	RNA-no_vs_Protein-no	Unchanged
TRINITY_DN8814_c0_g3	1.51989	1.42881	RNA-no	Protein-no	RNA-no_vs_Protein-no	Unchanged
TRINITY_DN486_c3_g1	2.15652	0.956105	RNA-no	Protein-no	RNA-no_vs_Protein-no	Unchanged
TRINITY_DN15214_c0_g3	2.98101	0.968822	RNA-up	Protein-no	RNA-up_vs_Protein-no	Transcriptional changes
TRINITY_DN2768_c0_g1	1.48317	1.12963	RNA-no	Protein-no	RNA-no_vs_Protein-no	Unchanged
TRINITY_DN23287_c1_g1	0.967449	1.56981	RNA-no	Protein-no	RNA-no_vs_Protein-no	Unchanged
TRINITY_DN6784_c0_g1	4.09051	1.22845	RNA-up	Protein-no	RNA-up_vs_Protein-no	Transcriptional changes
TRINITY_DN163018_c0_g1	7.26424	9.0625	RNA-up	Protein-up	RNA-up_vs_Protein-up	Homodirectional changes
TRINITY_DN134_c0_g1	5.77125	1.31139	RNA-up	Protein-no	RNA-up_vs_Protein-no	Transcriptional changes
TRINITY_DN24131_c0_g2	0.952326	0.986125	RNA-no	Protein-no	RNA-no_vs_Protein-no	Unchanged
TRINITY_DN6446_c0_g1	2.02742	2.42807	RNA-up	Protein-up	RNA-up_vs_Protein-up	Homodirectional changes
TRINITY_DN3008_c1_g1	1.0723	0.911108	RNA-no	Protein-no	RNA-no_vs_Protein-no	Unchanged
TRINITY_DN536_c0_g1	0.479916	1.13868	RNA-down	Protein-no	RNA-down_vs_Protein-no	Transcriptional changes
TRINITY_DN6220_c0_g1	3.11256	1.24741	RNA-up	Protein-no	RNA-up_vs_Protein-no	Transcriptional changes
TRINITY_DN3551_c0_g1	0.647575	1.40707	RNA-no	Protein-no	RNA-no_vs_Protein-no	Unchanged
TRINITY_DN10284_c0_g1	1.87935	1.26935	RNA-no	Protein-no	RNA-no_vs_Protein-no	Unchanged
TRINITY_DN27219_c0_g1	1.23164	1.24217	RNA-no	Protein-no	RNA-no_vs_Protein-no	Unchanged
TRINITY_DN32605_c0_g1	1.04269	2.21981	RNA-no	Protein-up	RNA-no_vs_Protein-up	Translational changes
TRINITY_DN5113_c0_g1	1.38755	0.714565	RNA-no	Protein-no	RNA-no_vs_Protein-no	Unchanged
TRINITY_DN23418_c0_g1	1.83617	1.17991	RNA-no	Protein-no	RNA-no_vs_Protein-no	Unchanged
TRINITY_DN313170_c0_g1	0.856048	1.42294	RNA-no	Protein-no	RNA-no_vs_Protein-no	Unchanged
TRINITY_DN10595_c0_g1	2.16068	1.15245	RNA-no	Protein-no	RNA-no_vs_Protein-no	Unchanged
TRINITY_DN771_c0_g1	2.07302	1.25273	RNA-no	Protein-no	RNA-no_vs_Protein-no	Unchanged
TRINITY_DN4167_c0_g1	2.56086	1.03558	RNA-no	Protein-no	RNA-no_vs_Protein-no	Unchanged
TRINITY_DN3161_c0_g1	1.24457	29.1284	RNA-no	Protein-up	RNA-no_vs_Protein-up	Translational changes
TRINITY_DN5101_c0_g1	1.3564	1.15482	RNA-no	Protein-no	RNA-no_vs_Protein-no	Unchanged
TRINITY_DN12024_c1_g1	21.4467	1.13492	RNA-up	Protein-no	RNA-up_vs_Protein-no	Transcriptional changes
TRINITY_DN6311_c0_g1	0.217098	0.779938	RNA-down	Protein-no	RNA-down_vs_Protein-no	Transcriptional changes
TRINITY_DN1054_c0_g1	1.77921	0.507704	RNA-no	Protein-no	RNA-no_vs_Protein-no	Unchanged
TRINITY_DN3870_c0_g1	1.17845	0.712751	RNA-no	Protein-no	RNA-no_vs_Protein-no	Unchanged
TRINITY_DN5520_c0_g1	2.62234	2.36723	RNA-up	Protein-up	RNA-up_vs_Protein-up	Homodirectional changes
TRINITY_DN9_c0_g7	2.43853	1.30067	RNA-no	Protein-no	RNA-no_vs_Protein-no	Unchanged
TRINITY_DN5949_c0_g1	2.04446	1.09674	RNA-no	Protein-no	RNA-no_vs_Protein-no	Unchanged
TRINITY_DN2315_c0_g2	2.66611	0.865028	RNA-up	Protein-no	RNA-up_vs_Protein-no	Transcriptional changes
TRINITY_DN7160_c0_g1	1.2896	4.41343	RNA-no	Protein-up	RNA-no_vs_Protein-up	Translational changes
TRINITY_DN3617_c0_g2	1.02786	1.69393	RNA-no	Protein-no	RNA-no_vs_Protein-no	Unchanged
TRINITY_DN7316_c0_g1	0.802281	1.28726	RNA-no	Protein-no	RNA-no_vs_Protein-no	Unchanged
TRINITY_DN1845_c0_g1	0.817497	0.655347	RNA-no	Protein-no	RNA-no_vs_Protein-no	Unchanged
TRINITY_DN7606_c0_g3	0.00251631	1.24979	RNA-down	Protein-no	RNA-down_vs_Protein-no	Transcriptional changes
TRINITY_DN8736_c0_g1	4.08931	0.918631	RNA-up	Protein-no	RNA-up_vs_Protein-no	Transcriptional changes
TRINITY_DN10697_c1_g1	5.37438	0.801192	RNA-up	Protein-no	RNA-up_vs_Protein-no	Transcriptional changes
TRINITY_DN2672_c0_g1	0.00476817	0.565319	RNA-down	Protein-no	RNA-down_vs_Protein-no	Transcriptional changes
TRINITY_DN14242_c0_g1	0.988335	0.866576	RNA-no	Protein-no	RNA-no_vs_Protein-no	Unchanged
TRINITY_DN6629_c3_g1	0.780912	1.49034	RNA-no	Protein-no	RNA-no_vs_Protein-no	Unchanged
TRINITY_DN7320_c0_g1	0.0207342	0.823638	RNA-down	Protein-no	RNA-down_vs_Protein-no	Transcriptional changes
TRINITY_DN368_c0_g1	1.58103	1.07202	RNA-no	Protein-no	RNA-no_vs_Protein-no	Unchanged
TRINITY_DN1969_c0_g1	2.08731	0.859364	RNA-no	Protein-no	RNA-no_vs_Protein-no	Unchanged
TRINITY_DN597_c0_g1	1.25866	1.0208	RNA-no	Protein-no	RNA-no_vs_Protein-no	Unchanged
TRINITY_DN13064_c0_g1	2.14085	1.08343	RNA-no	Protein-no	RNA-no_vs_Protein-no	Unchanged
TRINITY_DN4712_c0_g1	3.81947	0.628065	RNA-up	Protein-no	RNA-up_vs_Protein-no	Transcriptional changes
TRINITY_DN2115_c0_g1	1.34842	1.35501	RNA-no	Protein-no	RNA-no_vs_Protein-no	Unchanged
TRINITY_DN2632_c0_g1	1.58536	0.943935	RNA-no	Protein-no	RNA-no_vs_Protein-no	Unchanged
TRINITY_DN443_c0_g1	1.46085	0.765629	RNA-no	Protein-no	RNA-no_vs_Protein-no	Unchanged
TRINITY_DN17682_c0_g1	1.1228	1.10408	RNA-no	Protein-no	RNA-no_vs_Protein-no	Unchanged
TRINITY_DN283817_c0_g1	12.939	4.45079	RNA-up	Protein-up	RNA-up_vs_Protein-up	Homodirectional changes
TRINITY_DN22762_c0_g2	2.48487	0.950756	RNA-up	Protein-no	RNA-up_vs_Protein-no	Transcriptional changes
TRINITY_DN1746_c0_g1	2.50499	0.845129	RNA-no	Protein-no	RNA-no_vs_Protein-no	Unchanged
TRINITY_DN19268_c0_g1	1.19475	1.06111	RNA-no	Protein-no	RNA-no_vs_Protein-no	Unchanged
TRINITY_DN5766_c0_g1	59.6364	0.516081	RNA-up	Protein-no	RNA-up_vs_Protein-no	Transcriptional changes
TRINITY_DN1475_c0_g1	1.72762	1.0432	RNA-no	Protein-no	RNA-no_vs_Protein-no	Unchanged
TRINITY_DN7550_c0_g1	3.19539	0.935418	RNA-up	Protein-no	RNA-up_vs_Protein-no	Transcriptional changes
TRINITY_DN1484_c0_g1	0.324485	1.11312	RNA-down	Protein-no	RNA-down_vs_Protein-no	Transcriptional changes
TRINITY_DN2991_c1_g1	0.590089	1.17744	RNA-down	Protein-no	RNA-down_vs_Protein-no	Transcriptional changes
TRINITY_DN7120_c0_g2	2.02815	1.08648	RNA-no	Protein-no	RNA-no_vs_Protein-no	Unchanged
TRINITY_DN3015_c0_g1	2.1575	1.75213	RNA-no	Protein-no	RNA-no_vs_Protein-no	Unchanged
TRINITY_DN64130_c0_g1	3.09072	0.924078	RNA-up	Protein-no	RNA-up_vs_Protein-no	Transcriptional changes
TRINITY_DN95_c0_g3	1.55319	1.02352	RNA-no	Protein-no	RNA-no_vs_Protein-no	Unchanged
TRINITY_DN3495_c0_g1	0.0174707	0.839565	RNA-down	Protein-no	RNA-down_vs_Protein-no	Transcriptional changes
TRINITY_DN4694_c0_g1	0.316695	1.1112	RNA-down	Protein-no	RNA-down_vs_Protein-no	Transcriptional changes
TRINITY_DN91257_c0_g1	0.0090411	0.957231	RNA-down	Protein-no	RNA-down_vs_Protein-no	Transcriptional changes
TRINITY_DN10546_c0_g1	0.176107	1.15779	RNA-down	Protein-no	RNA-down_vs_Protein-no	Transcriptional changes
TRINITY_DN6468_c1_g2	1.73363	1.08084	RNA-no	Protein-no	RNA-no_vs_Protein-no	Unchanged
TRINITY_DN10862_c0_g1	0.0227344	0.666835	RNA-down	Protein-no	RNA-down_vs_Protein-no	Transcriptional changes
TRINITY_DN6297_c0_g1	5.37528	2.08919	RNA-up	Protein-up	RNA-up_vs_Protein-up	Homodirectional changes
TRINITY_DN7872_c0_g1	1.82162	1.37871	RNA-no	Protein-no	RNA-no_vs_Protein-no	Unchanged
TRINITY_DN35606_c1_g2	3.27502	1.20913	RNA-up	Protein-no	RNA-up_vs_Protein-no	Transcriptional changes
TRINITY_DN14802_c0_g2	124.639	2.94854	RNA-up	Protein-up	RNA-up_vs_Protein-up	Homodirectional changes
TRINITY_DN1349_c0_g1	40.1327	2.43514	RNA-up	Protein-up	RNA-up_vs_Protein-up	Homodirectional changes
TRINITY_DN2487_c0_g1	0.627344	1.52546	RNA-down	Protein-no	RNA-down_vs_Protein-no	Transcriptional changes
TRINITY_DN12290_c0_g2	1.33378	0.804685	RNA-no	Protein-no	RNA-no_vs_Protein-no	Unchanged
TRINITY_DN2463_c0_g1	0.748346	1.5334	RNA-no	Protein-no	RNA-no_vs_Protein-no	Unchanged
TRINITY_DN39603_c0_g1	2.6345	1.41945	RNA-no	Protein-no	RNA-no_vs_Protein-no	Unchanged
TRINITY_DN4711_c0_g1	1.326	1.63011	RNA-no	Protein-no	RNA-no_vs_Protein-no	Unchanged
TRINITY_DN4390_c0_g1	77.7603	2.84917	RNA-up	Protein-up	RNA-up_vs_Protein-up	Homodirectional changes
TRINITY_DN1026_c0_g1	4.69863	0.186573	RNA-up	Protein-down	RNA-up_vs_Protein-down	Opposite changes
TRINITY_DN7442_c0_g1	1.54242	0.748008	RNA-no	Protein-no	RNA-no_vs_Protein-no	Unchanged
TRINITY_DN20191_c0_g1	0.546106	0.741838	RNA-down	Protein-no	RNA-down_vs_Protein-no	Transcriptional changes
TRINITY_DN834_c0_g1	0.476604	0.993688	RNA-down	Protein-no	RNA-down_vs_Protein-no	Transcriptional changes
TRINITY_DN11820_c0_g1	2.86785	0.426093	RNA-up	Protein-down	RNA-up_vs_Protein-down	Opposite changes
TRINITY_DN11335_c0_g1	0.286578	1.56012	RNA-down	Protein-no	RNA-down_vs_Protein-no	Transcriptional changes
TRINITY_DN2539_c2_g1	2.14018	1.21715	RNA-no	Protein-no	RNA-no_vs_Protein-no	Unchanged
TRINITY_DN7212_c0_g1	0.604511	1.04595	RNA-no	Protein-no	RNA-no_vs_Protein-no	Unchanged
TRINITY_DN137_c0_g1	12.3311	1.43488	RNA-up	Protein-no	RNA-up_vs_Protein-no	Transcriptional changes
TRINITY_DN51892_c0_g1	5.02301	0.807825	RNA-up	Protein-no	RNA-up_vs_Protein-no	Transcriptional changes
TRINITY_DN1890_c0_g1	0.742169	0.536007	RNA-no	Protein-no	RNA-no_vs_Protein-no	Unchanged
TRINITY_DN3157_c0_g1	1.17188	6.73179	RNA-no	Protein-up	RNA-no_vs_Protein-up	Translational changes
TRINITY_DN4151_c0_g1	3.43285	1.28669	RNA-up	Protein-no	RNA-up_vs_Protein-no	Transcriptional changes
TRINITY_DN28_c1_g1	9.14266	0.253166	RNA-up	Protein-down	RNA-up_vs_Protein-down	Opposite changes
TRINITY_DN1215_c0_g1	2.23495	1.00581	RNA-no	Protein-no	RNA-no_vs_Protein-no	Unchanged
TRINITY_DN8746_c0_g1	1.0856	1.02121	RNA-no	Protein-no	RNA-no_vs_Protein-no	Unchanged
TRINITY_DN1427_c0_g1	0.0702156	0.877679	RNA-down	Protein-no	RNA-down_vs_Protein-no	Transcriptional changes
TRINITY_DN19111_c0_g1	0.270329	1.77817	RNA-down	Protein-no	RNA-down_vs_Protein-no	Transcriptional changes
TRINITY_DN39229_c0_g1	1.08283	3.46384	RNA-no	Protein-up	RNA-no_vs_Protein-up	Translational changes
TRINITY_DN1308_c0_g1	3.11369	4.36729	RNA-up	Protein-up	RNA-up_vs_Protein-up	Homodirectional changes
TRINITY_DN21014_c0_g1	1.98797	0.860392	RNA-no	Protein-no	RNA-no_vs_Protein-no	Unchanged
TRINITY_DN13509_c0_g1	1.19335	0.852131	RNA-no	Protein-no	RNA-no_vs_Protein-no	Unchanged
TRINITY_DN57018_c0_g1	2.91985	1.18514	RNA-up	Protein-no	RNA-up_vs_Protein-no	Transcriptional changes
TRINITY_DN2642_c0_g1	1.50903	0.917664	RNA-no	Protein-no	RNA-no_vs_Protein-no	Unchanged
TRINITY_DN147138_c0_g1	0.0143	1.14743	RNA-down	Protein-no	RNA-down_vs_Protein-no	Transcriptional changes
TRINITY_DN7656_c0_g1	0.625748	0.987267	RNA-down	Protein-no	RNA-down_vs_Protein-no	Transcriptional changes
TRINITY_DN7569_c0_g1	0.676892	1.32475	RNA-no	Protein-no	RNA-no_vs_Protein-no	Unchanged
TRINITY_DN8490_c0_g1	2.09884	0.918519	RNA-no	Protein-no	RNA-no_vs_Protein-no	Unchanged
TRINITY_DN2062_c0_g1	0.0238501	0.881764	RNA-down	Protein-no	RNA-down_vs_Protein-no	Transcriptional changes
TRINITY_DN12380_c0_g1	3.26821	1.82722	RNA-up	Protein-no	RNA-up_vs_Protein-no	Transcriptional changes
TRINITY_DN13887_c0_g1	0.727506	0.710269	RNA-no	Protein-no	RNA-no_vs_Protein-no	Unchanged
TRINITY_DN771_c2_g1	0.0236346	1.41577	RNA-down	Protein-no	RNA-down_vs_Protein-no	Transcriptional changes
TRINITY_DN4849_c0_g1	1.06501	1.24275	RNA-no	Protein-no	RNA-no_vs_Protein-no	Unchanged
TRINITY_DN528_c0_g1	3.89622	1.73045	RNA-up	Protein-no	RNA-up_vs_Protein-no	Transcriptional changes
TRINITY_DN4300_c0_g1	1.02039	0.415255	RNA-no	Protein-down	RNA-no_vs_Protein-down	Translational changes
TRINITY_DN28207_c0_g1	3.98212	1.54943	RNA-up	Protein-no	RNA-up_vs_Protein-no	Transcriptional changes
TRINITY_DN5672_c0_g1	0.115039	0.765722	RNA-down	Protein-no	RNA-down_vs_Protein-no	Transcriptional changes
TRINITY_DN1169_c1_g1	0.657048	2.15607	RNA-no	Protein-up	RNA-no_vs_Protein-up	Translational changes
TRINITY_DN7000_c0_g1	2.7091	2.57492	RNA-up	Protein-up	RNA-up_vs_Protein-up	Homodirectional changes
TRINITY_DN1164_c3_g1	1.52063	0.84531	RNA-no	Protein-no	RNA-no_vs_Protein-no	Unchanged
TRINITY_DN7747_c0_g1	0.00152071	1.27584	RNA-down	Protein-no	RNA-down_vs_Protein-no	Transcriptional changes
TRINITY_DN6422_c0_g1	1.45127	1.31994	RNA-no	Protein-no	RNA-no_vs_Protein-no	Unchanged
TRINITY_DN1117_c0_g2	1.16487	1.15208	RNA-no	Protein-no	RNA-no_vs_Protein-no	Unchanged
TRINITY_DN569_c1_g1	0.958523	0.936714	RNA-no	Protein-no	RNA-no_vs_Protein-no	Unchanged
TRINITY_DN6920_c0_g2	2.62554	0.752709	RNA-no	Protein-no	RNA-no_vs_Protein-no	Unchanged
TRINITY_DN1202_c0_g1	1.58892	0.651782	RNA-no	Protein-no	RNA-no_vs_Protein-no	Unchanged
TRINITY_DN8721_c0_g1	2.26267	1.2804	RNA-no	Protein-no	RNA-no_vs_Protein-no	Unchanged
TRINITY_DN3242_c0_g1	7.40022	1.09068	RNA-up	Protein-no	RNA-up_vs_Protein-no	Transcriptional changes
TRINITY_DN4143_c0_g2	1.11478	1.85182	RNA-no	Protein-no	RNA-no_vs_Protein-no	Unchanged
TRINITY_DN4385_c0_g2	0.506759	1.35806	RNA-down	Protein-no	RNA-down_vs_Protein-no	Transcriptional changes
TRINITY_DN31717_c0_g2	0.301083	0.921608	RNA-down	Protein-no	RNA-down_vs_Protein-no	Transcriptional changes
TRINITY_DN971_c0_g1	3.41981	1.01383	RNA-up	Protein-no	RNA-up_vs_Protein-no	Transcriptional changes
TRINITY_DN7725_c0_g1	0.538317	0.541598	RNA-down	Protein-no	RNA-down_vs_Protein-no	Transcriptional changes
TRINITY_DN118_c0_g1	1.8159	0.808351	RNA-no	Protein-no	RNA-no_vs_Protein-no	Unchanged
TRINITY_DN14681_c0_g1	3.37799	0.764318	RNA-up	Protein-no	RNA-up_vs_Protein-no	Transcriptional changes
TRINITY_DN0_c1_g1	1.51457	0.619739	RNA-no	Protein-no	RNA-no_vs_Protein-no	Unchanged
TRINITY_DN11217_c0_g1	0.911471	1.42405	RNA-no	Protein-no	RNA-no_vs_Protein-no	Unchanged
TRINITY_DN1810_c4_g2	1.09547	0.715775	RNA-no	Protein-no	RNA-no_vs_Protein-no	Unchanged
TRINITY_DN4012_c1_g1	1.55419	1.09601	RNA-no	Protein-no	RNA-no_vs_Protein-no	Unchanged
TRINITY_DN5906_c0_g1	1.21455	0.919138	RNA-no	Protein-no	RNA-no_vs_Protein-no	Unchanged
TRINITY_DN20397_c0_g1	1.97695	0.861553	RNA-no	Protein-no	RNA-no_vs_Protein-no	Unchanged
TRINITY_DN1580_c0_g1	3.33683	9.13916	RNA-up	Protein-up	RNA-up_vs_Protein-up	Homodirectional changes
TRINITY_DN1317_c0_g1	0.313351	1.08198	RNA-down	Protein-no	RNA-down_vs_Protein-no	Transcriptional changes
TRINITY_DN760_c1_g2	1.73426	1.08727	RNA-no	Protein-no	RNA-no_vs_Protein-no	Unchanged
TRINITY_DN27928_c0_g1	0.356537	1.07652	RNA-down	Protein-no	RNA-down_vs_Protein-no	Transcriptional changes
TRINITY_DN9970_c0_g2	7.16808	1.29745	RNA-up	Protein-no	RNA-up_vs_Protein-no	Transcriptional changes
TRINITY_DN11788_c0_g1	2.72368	1.3926	RNA-up	Protein-no	RNA-up_vs_Protein-no	Transcriptional changes
TRINITY_DN8189_c0_g1	0.734407	1.75213	RNA-no	Protein-no	RNA-no_vs_Protein-no	Unchanged
TRINITY_DN14049_c0_g2	1.54529	1.03075	RNA-no	Protein-no	RNA-no_vs_Protein-no	Unchanged
TRINITY_DN5595_c1_g1	1.14918	0.742898	RNA-no	Protein-no	RNA-no_vs_Protein-no	Unchanged
TRINITY_DN377_c0_g1	1.27703	0.68	RNA-no	Protein-no	RNA-no_vs_Protein-no	Unchanged
TRINITY_DN5632_c0_g1	2.18001	0.922164	RNA-no	Protein-no	RNA-no_vs_Protein-no	Unchanged
TRINITY_DN689_c0_g1	2.68159	1.32342	RNA-up	Protein-no	RNA-up_vs_Protein-no	Transcriptional changes
TRINITY_DN695_c0_g1	1.0434	0.629039	RNA-no	Protein-no	RNA-no_vs_Protein-no	Unchanged
TRINITY_DN8028_c0_g1	2.82196	4.26447	RNA-up	Protein-up	RNA-up_vs_Protein-up	Homodirectional changes
TRINITY_DN4185_c0_g1	2.10969	1.52526	RNA-no	Protein-no	RNA-no_vs_Protein-no	Unchanged
TRINITY_DN3982_c0_g1	0.00142282	1.2365	RNA-down	Protein-no	RNA-down_vs_Protein-no	Transcriptional changes
TRINITY_DN9723_c0_g1	1.36042	1.0954	RNA-no	Protein-no	RNA-no_vs_Protein-no	Unchanged
TRINITY_DN9550_c0_g1	3.23814	1.23232	RNA-up	Protein-no	RNA-up_vs_Protein-no	Transcriptional changes
TRINITY_DN15921_c0_g1	159.376	1.35897	RNA-up	Protein-no	RNA-up_vs_Protein-no	Transcriptional changes
TRINITY_DN11912_c0_g1	0.305853	1.6775	RNA-down	Protein-no	RNA-down_vs_Protein-no	Transcriptional changes
TRINITY_DN304_c1_g1	2.60009	1.43108	RNA-up	Protein-no	RNA-up_vs_Protein-no	Transcriptional changes
TRINITY_DN6084_c1_g1	2.4416	1.06942	RNA-no	Protein-no	RNA-no_vs_Protein-no	Unchanged
TRINITY_DN8778_c0_g1	1.97768	1.26069	RNA-no	Protein-no	RNA-no_vs_Protein-no	Unchanged
TRINITY_DN5887_c0_g1	5.62948	1.01667	RNA-up	Protein-no	RNA-up_vs_Protein-no	Transcriptional changes
TRINITY_DN3811_c0_g1	7.11629	1.52311	RNA-up	Protein-no	RNA-up_vs_Protein-no	Transcriptional changes
TRINITY_DN302_c0_g1	0.930414	1.58149	RNA-no	Protein-no	RNA-no_vs_Protein-no	Unchanged
TRINITY_DN2350_c0_g1	1.14401	1.10216	RNA-no	Protein-no	RNA-no_vs_Protein-no	Unchanged
TRINITY_DN42013_c0_g1	1.23035	0.768681	RNA-no	Protein-no	RNA-no_vs_Protein-no	Unchanged
TRINITY_DN6370_c0_g1	0.489683	0.807118	RNA-down	Protein-no	RNA-down_vs_Protein-no	Transcriptional changes
TRINITY_DN10260_c0_g2	0.00812519	1.09663	RNA-down	Protein-no	RNA-down_vs_Protein-no	Transcriptional changes
TRINITY_DN3679_c0_g2	3.22553	5.09172	RNA-up	Protein-up	RNA-up_vs_Protein-up	Homodirectional changes
TRINITY_DN12473_c0_g1	8.22713	0.962125	RNA-up	Protein-no	RNA-up_vs_Protein-no	Transcriptional changes
TRINITY_DN1292_c0_g1	1.00728	0.948374	RNA-no	Protein-no	RNA-no_vs_Protein-no	Unchanged
TRINITY_DN3231_c0_g1	1.95607	0.927426	RNA-no	Protein-no	RNA-no_vs_Protein-no	Unchanged
TRINITY_DN2908_c0_g1	0.941648	0.754403	RNA-no	Protein-no	RNA-no_vs_Protein-no	Unchanged
TRINITY_DN11787_c0_g1	6.42791	1.74157	RNA-up	Protein-no	RNA-up_vs_Protein-no	Transcriptional changes
TRINITY_DN1433_c0_g1	1.95186	3.2292	RNA-no	Protein-up	RNA-no_vs_Protein-up	Translational changes
TRINITY_DN1799_c0_g1	1.10057	1.11181	RNA-no	Protein-no	RNA-no_vs_Protein-no	Unchanged
TRINITY_DN19775_c0_g1	7.16955e-05	0.497849	RNA-down	Protein-down	RNA-down_vs_Protein-down	Homodirectional changes
TRINITY_DN5108_c1_g1	89.5278	2.59079	RNA-up	Protein-up	RNA-up_vs_Protein-up	Homodirectional changes
TRINITY_DN4332_c2_g1	36.4058	5.38304	RNA-up	Protein-up	RNA-up_vs_Protein-up	Homodirectional changes
TRINITY_DN12668_c0_g1	2.81644	1.08578	RNA-up	Protein-no	RNA-up_vs_Protein-no	Transcriptional changes
TRINITY_DN10629_c0_g1	0.00230179	4.11786	RNA-down	Protein-up	RNA-down_vs_Protein-up	Opposite changes
TRINITY_DN24909_c1_g1	0.000278847	0.572124	RNA-down	Protein-no	RNA-down_vs_Protein-no	Transcriptional changes
TRINITY_DN1175_c0_g5	1.36237	0.821111	RNA-no	Protein-no	RNA-no_vs_Protein-no	Unchanged
TRINITY_DN825_c0_g2	10.4545	2.63409	RNA-up	Protein-up	RNA-up_vs_Protein-up	Homodirectional changes
TRINITY_DN7075_c0_g1	0.859239	5.30344	RNA-no	Protein-up	RNA-no_vs_Protein-up	Translational changes
TRINITY_DN19620_c0_g1	1.86331	1.60639	RNA-no	Protein-no	RNA-no_vs_Protein-no	Unchanged
TRINITY_DN3001_c0_g1	1.00492	1.58104	RNA-no	Protein-no	RNA-no_vs_Protein-no	Unchanged
TRINITY_DN2654_c0_g1	1.63288	1.67657	RNA-no	Protein-no	RNA-no_vs_Protein-no	Unchanged
TRINITY_DN6056_c0_g2	0.676796	8.36818	RNA-no	Protein-up	RNA-no_vs_Protein-up	Translational changes
TRINITY_DN617_c0_g2	4.80468	1.69728	RNA-up	Protein-no	RNA-up_vs_Protein-no	Transcriptional changes
TRINITY_DN6395_c0_g1	0.484802	0.681126	RNA-down	Protein-no	RNA-down_vs_Protein-no	Transcriptional changes
TRINITY_DN1697_c0_g3	1.20793	1.20244	RNA-no	Protein-no	RNA-no_vs_Protein-no	Unchanged
TRINITY_DN1229_c0_g1	42.1111	0.829274	RNA-up	Protein-no	RNA-up_vs_Protein-no	Transcriptional changes
TRINITY_DN22159_c0_g1	2.05874	1.13454	RNA-no	Protein-no	RNA-no_vs_Protein-no	Unchanged
TRINITY_DN5996_c0_g1	1.22169	1.43191	RNA-no	Protein-no	RNA-no_vs_Protein-no	Unchanged
TRINITY_DN3562_c0_g1	1.56499	0.569129	RNA-no	Protein-no	RNA-no_vs_Protein-no	Unchanged
TRINITY_DN2067_c0_g1	1.75147	0.540186	RNA-no	Protein-no	RNA-no_vs_Protein-no	Unchanged
TRINITY_DN4928_c0_g2	18.5778	1.04154	RNA-up	Protein-no	RNA-up_vs_Protein-no	Transcriptional changes
TRINITY_DN5706_c0_g3	0.366712	0.83119	RNA-down	Protein-no	RNA-down_vs_Protein-no	Transcriptional changes
TRINITY_DN5502_c0_g1	2.40325	1.11116	RNA-no	Protein-no	RNA-no_vs_Protein-no	Unchanged
TRINITY_DN2625_c0_g1	4.8274	0.98068	RNA-up	Protein-no	RNA-up_vs_Protein-no	Transcriptional changes
TRINITY_DN1218_c0_g1	2.21509	0.852619	RNA-no	Protein-no	RNA-no_vs_Protein-no	Unchanged
TRINITY_DN4321_c0_g1	0.028086	0.985833	RNA-down	Protein-no	RNA-down_vs_Protein-no	Transcriptional changes
TRINITY_DN3327_c0_g1	0.563254	1.13537	RNA-down	Protein-no	RNA-down_vs_Protein-no	Transcriptional changes
TRINITY_DN42724_c0_g1	3.66131	1.47013	RNA-up	Protein-no	RNA-up_vs_Protein-no	Transcriptional changes
TRINITY_DN5940_c0_g1	1.05281	0.426262	RNA-no	Protein-down	RNA-no_vs_Protein-down	Translational changes
TRINITY_DN2647_c0_g1	0.604343	0.952412	RNA-down	Protein-no	RNA-down_vs_Protein-no	Transcriptional changes
TRINITY_DN12750_c0_g1	0.35098	1.80521	RNA-down	Protein-no	RNA-down_vs_Protein-no	Transcriptional changes
TRINITY_DN12249_c0_g2	14.904	1.59963	RNA-up	Protein-no	RNA-up_vs_Protein-no	Transcriptional changes
TRINITY_DN4161_c0_g1	2.00032	1.35821	RNA-no	Protein-no	RNA-no_vs_Protein-no	Unchanged
TRINITY_DN3586_c0_g1	0.158414	1.16867	RNA-down	Protein-no	RNA-down_vs_Protein-no	Transcriptional changes
TRINITY_DN6072_c0_g1	1.43924	1.92561	RNA-no	Protein-no	RNA-no_vs_Protein-no	Unchanged
TRINITY_DN4551_c0_g1	0.460776	1.25724	RNA-down	Protein-no	RNA-down_vs_Protein-no	Transcriptional changes
TRINITY_DN2539_c1_g1	13.8166	1.24567	RNA-up	Protein-no	RNA-up_vs_Protein-no	Transcriptional changes
TRINITY_DN1810_c1_g1	3.87595	1.00809	RNA-up	Protein-no	RNA-up_vs_Protein-no	Transcriptional changes
TRINITY_DN8848_c0_g1	2.38701	1.28653	RNA-no	Protein-no	RNA-no_vs_Protein-no	Unchanged
TRINITY_DN37036_c0_g1	1.50095	1.17433	RNA-no	Protein-no	RNA-no_vs_Protein-no	Unchanged
TRINITY_DN1765_c1_g2	1.14124	0.851545	RNA-no	Protein-no	RNA-no_vs_Protein-no	Unchanged
TRINITY_DN849_c0_g1	1.24177	0.759303	RNA-no	Protein-no	RNA-no_vs_Protein-no	Unchanged
TRINITY_DN4210_c0_g1	1.75663	0.86478	RNA-no	Protein-no	RNA-no_vs_Protein-no	Unchanged
TRINITY_DN46165_c0_g2	1.92662	1.18177	RNA-no	Protein-no	RNA-no_vs_Protein-no	Unchanged
TRINITY_DN19122_c0_g1	2.86826	0.920822	RNA-up	Protein-no	RNA-up_vs_Protein-no	Transcriptional changes
TRINITY_DN1773_c0_g1	0.805538	1.29646	RNA-no	Protein-no	RNA-no_vs_Protein-no	Unchanged
TRINITY_DN4226_c0_g1	1.73482	1.41132	RNA-no	Protein-no	RNA-no_vs_Protein-no	Unchanged
TRINITY_DN3152_c0_g1	0.58389	0.891305	RNA-no	Protein-no	RNA-no_vs_Protein-no	Unchanged
TRINITY_DN7559_c0_g1	0.49842	1.30031	RNA-down	Protein-no	RNA-down_vs_Protein-no	Transcriptional changes
TRINITY_DN7666_c0_g1	1.8711	0.689704	RNA-no	Protein-no	RNA-no_vs_Protein-no	Unchanged
TRINITY_DN13124_c0_g1	4.28213	2.79762	RNA-up	Protein-up	RNA-up_vs_Protein-up	Homodirectional changes
TRINITY_DN3520_c0_g3	2.33021	0.906048	RNA-no	Protein-no	RNA-no_vs_Protein-no	Unchanged
TRINITY_DN15157_c0_g2	3.4985	0.662624	RNA-up	Protein-no	RNA-up_vs_Protein-no	Transcriptional changes
TRINITY_DN180_c0_g1	2.46216	1.00908	RNA-no	Protein-no	RNA-no_vs_Protein-no	Unchanged
TRINITY_DN941_c0_g1	3.60973	1.70991	RNA-up	Protein-no	RNA-up_vs_Protein-no	Transcriptional changes
TRINITY_DN1023_c0_g1	15.3176	0.668066	RNA-up	Protein-no	RNA-up_vs_Protein-no	Transcriptional changes
TRINITY_DN3264_c0_g1	1.21903	1.89039	RNA-no	Protein-no	RNA-no_vs_Protein-no	Unchanged
TRINITY_DN10196_c0_g1	384.688	1.69228	RNA-up	Protein-no	RNA-up_vs_Protein-no	Transcriptional changes
TRINITY_DN6041_c0_g1	0.984334	1.6955	RNA-no	Protein-no	RNA-no_vs_Protein-no	Unchanged
TRINITY_DN3712_c0_g1	1.5371	0.98812	RNA-no	Protein-no	RNA-no_vs_Protein-no	Unchanged
TRINITY_DN8421_c0_g1	1.48096	1.02824	RNA-no	Protein-no	RNA-no_vs_Protein-no	Unchanged
TRINITY_DN6229_c0_g1	0.454157	1.07708	RNA-down	Protein-no	RNA-down_vs_Protein-no	Transcriptional changes
TRINITY_DN23052_c0_g1	5.66378	1.23793	RNA-up	Protein-no	RNA-up_vs_Protein-no	Transcriptional changes
TRINITY_DN347_c0_g1	1.32663	0.90313	RNA-no	Protein-no	RNA-no_vs_Protein-no	Unchanged
TRINITY_DN16252_c0_g1	48.2643	0.816945	RNA-up	Protein-no	RNA-up_vs_Protein-no	Transcriptional changes
TRINITY_DN13406_c0_g1	1.75486	0.89416	RNA-no	Protein-no	RNA-no_vs_Protein-no	Unchanged
TRINITY_DN4320_c3_g2	75.7755	2.51926	RNA-up	Protein-up	RNA-up_vs_Protein-up	Homodirectional changes
TRINITY_DN298_c0_g2	0.514292	1.48551	RNA-down	Protein-no	RNA-down_vs_Protein-no	Transcriptional changes
TRINITY_DN11944_c0_g1	0.305633	1.20416	RNA-down	Protein-no	RNA-down_vs_Protein-no	Transcriptional changes
TRINITY_DN21074_c1_g1	0.308525	0.83522	RNA-down	Protein-no	RNA-down_vs_Protein-no	Transcriptional changes
TRINITY_DN1084_c1_g1	3.00487	1.0738	RNA-up	Protein-no	RNA-up_vs_Protein-no	Transcriptional changes
TRINITY_DN113_c0_g2	6.4933	1.19654	RNA-up	Protein-no	RNA-up_vs_Protein-no	Transcriptional changes
TRINITY_DN1634_c0_g1	2.70999	0.884494	RNA-up	Protein-no	RNA-up_vs_Protein-no	Transcriptional changes
TRINITY_DN184195_c0_g1	1.54174	3.6248	RNA-no	Protein-up	RNA-no_vs_Protein-up	Translational changes
TRINITY_DN324482_c0_g1	0.542955	0.995084	RNA-no	Protein-no	RNA-no_vs_Protein-no	Unchanged
TRINITY_DN979_c1_g1	0.379794	0.418553	RNA-down	Protein-down	RNA-down_vs_Protein-down	Homodirectional changes
TRINITY_DN840_c0_g1	2.42711	0.915844	RNA-no	Protein-no	RNA-no_vs_Protein-no	Unchanged
TRINITY_DN998_c0_g1	25.3883	1.76077	RNA-up	Protein-no	RNA-up_vs_Protein-no	Transcriptional changes
TRINITY_DN111_c5_g1	0.48124	1.30065	RNA-down	Protein-no	RNA-down_vs_Protein-no	Transcriptional changes
TRINITY_DN6433_c0_g1	2.6518	1.04529	RNA-up	Protein-no	RNA-up_vs_Protein-no	Transcriptional changes
TRINITY_DN13141_c0_g1	0.753393	0.64285	RNA-no	Protein-no	RNA-no_vs_Protein-no	Unchanged
TRINITY_DN3016_c0_g1	0.913273	0.654509	RNA-no	Protein-no	RNA-no_vs_Protein-no	Unchanged
TRINITY_DN2120_c0_g1	0.584565	0.904174	RNA-down	Protein-no	RNA-down_vs_Protein-no	Transcriptional changes
TRINITY_DN3333_c0_g1	0.920651	1.08858	RNA-no	Protein-no	RNA-no_vs_Protein-no	Unchanged
TRINITY_DN6672_c1_g2	0.992281	1.18637	RNA-no	Protein-no	RNA-no_vs_Protein-no	Unchanged
TRINITY_DN7771_c0_g1	1.05496	0.976524	RNA-no	Protein-no	RNA-no_vs_Protein-no	Unchanged
TRINITY_DN2905_c0_g1	3.28878	1.34116	RNA-up	Protein-no	RNA-up_vs_Protein-no	Transcriptional changes
TRINITY_DN1110_c0_g3	5.44573	1.20823	RNA-up	Protein-no	RNA-up_vs_Protein-no	Transcriptional changes
TRINITY_DN935_c0_g2	1.87047	0.937326	RNA-no	Protein-no	RNA-no_vs_Protein-no	Unchanged
TRINITY_DN1329_c2_g1	3.96316	1.85557	RNA-up	Protein-no	RNA-up_vs_Protein-no	Transcriptional changes
TRINITY_DN9036_c0_g1	23.6361	1.80978	RNA-up	Protein-no	RNA-up_vs_Protein-no	Transcriptional changes
TRINITY_DN633_c0_g1	3.4088	1.05823	RNA-up	Protein-no	RNA-up_vs_Protein-no	Transcriptional changes
TRINITY_DN1297_c0_g1	0.880045	0.928451	RNA-no	Protein-no	RNA-no_vs_Protein-no	Unchanged
TRINITY_DN916_c0_g1	0.635534	1.11475	RNA-no	Protein-no	RNA-no_vs_Protein-no	Unchanged
TRINITY_DN16101_c0_g1	0.848571	0.682938	RNA-no	Protein-no	RNA-no_vs_Protein-no	Unchanged
TRINITY_DN3951_c1_g1	2.32855	0.960854	RNA-no	Protein-no	RNA-no_vs_Protein-no	Unchanged
TRINITY_DN14010_c0_g1	2.26341	0.778153	RNA-no	Protein-no	RNA-no_vs_Protein-no	Unchanged
TRINITY_DN2044_c0_g1	2.42427	0.941537	RNA-no	Protein-no	RNA-no_vs_Protein-no	Unchanged
TRINITY_DN20372_c0_g1	0.477159	0.903618	RNA-down	Protein-no	RNA-down_vs_Protein-no	Transcriptional changes
TRINITY_DN3806_c0_g1	1.05642	0.983307	RNA-no	Protein-no	RNA-no_vs_Protein-no	Unchanged
TRINITY_DN1104_c0_g1	1.29831	1.05813	RNA-no	Protein-no	RNA-no_vs_Protein-no	Unchanged
TRINITY_DN11907_c0_g1	0.530656	0.798047	RNA-down	Protein-no	RNA-down_vs_Protein-no	Transcriptional changes
TRINITY_DN23440_c0_g1	0.968885	12.01	RNA-no	Protein-up	RNA-no_vs_Protein-up	Translational changes
TRINITY_DN12430_c0_g1	5.80197	1.78319	RNA-up	Protein-no	RNA-up_vs_Protein-no	Transcriptional changes
TRINITY_DN102573_c0_g1	1.40321	0.986753	RNA-no	Protein-no	RNA-no_vs_Protein-no	Unchanged
TRINITY_DN1436_c0_g1	1.59027	0.906514	RNA-no	Protein-no	RNA-no_vs_Protein-no	Unchanged
TRINITY_DN407_c1_g1	1.87799	1.56393	RNA-no	Protein-no	RNA-no_vs_Protein-no	Unchanged
TRINITY_DN30877_c1_g1	16.5238	0.157404	RNA-up	Protein-down	RNA-up_vs_Protein-down	Opposite changes
TRINITY_DN4981_c0_g1	0.853429	0.649798	RNA-no	Protein-no	RNA-no_vs_Protein-no	Unchanged
TRINITY_DN10442_c0_g1	1.2363	0.953867	RNA-no	Protein-no	RNA-no_vs_Protein-no	Unchanged
TRINITY_DN2787_c0_g1	2.46962	1.23236	RNA-no	Protein-no	RNA-no_vs_Protein-no	Unchanged
TRINITY_DN5084_c0_g2	1.96917	1.73474	RNA-no	Protein-no	RNA-no_vs_Protein-no	Unchanged
TRINITY_DN4172_c1_g2	2.99162	6.23769	RNA-up	Protein-up	RNA-up_vs_Protein-up	Homodirectional changes
TRINITY_DN7989_c0_g1	0.985401	0.542068	RNA-no	Protein-no	RNA-no_vs_Protein-no	Unchanged
TRINITY_DN7685_c2_g1	0.749068	1.2098	RNA-no	Protein-no	RNA-no_vs_Protein-no	Unchanged
TRINITY_DN2842_c0_g2	1.33245	0.661761	RNA-no	Protein-no	RNA-no_vs_Protein-no	Unchanged
TRINITY_DN6249_c1_g1	3.50948	1.2317	RNA-up	Protein-no	RNA-up_vs_Protein-no	Transcriptional changes
TRINITY_DN15275_c0_g1	1.78163	0.963421	RNA-no	Protein-no	RNA-no_vs_Protein-no	Unchanged
TRINITY_DN2432_c0_g2	3.28689	0.786005	RNA-up	Protein-no	RNA-up_vs_Protein-no	Transcriptional changes
TRINITY_DN8683_c0_g1	0.329952	0.828043	RNA-down	Protein-no	RNA-down_vs_Protein-no	Transcriptional changes
TRINITY_DN1841_c1_g1	1.13138	1.03338	RNA-no	Protein-no	RNA-no_vs_Protein-no	Unchanged
TRINITY_DN20239_c0_g1	2.37707	1.00598	RNA-no	Protein-no	RNA-no_vs_Protein-no	Unchanged
TRINITY_DN8667_c0_g1	0.859173	1.06728	RNA-no	Protein-no	RNA-no_vs_Protein-no	Unchanged
TRINITY_DN4241_c0_g1	2.9156	32.3567	RNA-up	Protein-up	RNA-up_vs_Protein-up	Homodirectional changes
TRINITY_DN15388_c0_g1	0.770704	1.01578	RNA-no	Protein-no	RNA-no_vs_Protein-no	Unchanged
TRINITY_DN2970_c0_g1	1.16382	0.752862	RNA-no	Protein-no	RNA-no_vs_Protein-no	Unchanged
TRINITY_DN265758_c0_g1	0.25178	0.611935	RNA-down	Protein-no	RNA-down_vs_Protein-no	Transcriptional changes
TRINITY_DN12567_c0_g1	1.06754	1.5168	RNA-no	Protein-no	RNA-no_vs_Protein-no	Unchanged
TRINITY_DN6890_c0_g1	4.58612	0.830951	RNA-up	Protein-no	RNA-up_vs_Protein-no	Transcriptional changes
TRINITY_DN19791_c0_g1	72.8228	1.44939	RNA-up	Protein-no	RNA-up_vs_Protein-no	Transcriptional changes
TRINITY_DN3896_c0_g1	0.933231	1.07208	RNA-no	Protein-no	RNA-no_vs_Protein-no	Unchanged
TRINITY_DN7884_c1_g1	1.18676	1.42397	RNA-no	Protein-no	RNA-no_vs_Protein-no	Unchanged
TRINITY_DN5677_c0_g1	3.18689	1.32953	RNA-up	Protein-no	RNA-up_vs_Protein-no	Transcriptional changes
TRINITY_DN22946_c0_g1	1.02727	0.410799	RNA-no	Protein-down	RNA-no_vs_Protein-down	Translational changes
TRINITY_DN78672_c0_g1	1.02936	0.724819	RNA-no	Protein-no	RNA-no_vs_Protein-no	Unchanged
TRINITY_DN138119_c0_g1	0.191181	1.07035	RNA-down	Protein-no	RNA-down_vs_Protein-no	Transcriptional changes
TRINITY_DN13575_c0_g1	2.2247	0.80796	RNA-no	Protein-no	RNA-no_vs_Protein-no	Unchanged
TRINITY_DN6215_c0_g1	1.84978	4.34536	RNA-no	Protein-up	RNA-no_vs_Protein-up	Translational changes
TRINITY_DN6641_c1_g2	3.55399	0.351876	RNA-up	Protein-down	RNA-up_vs_Protein-down	Opposite changes
TRINITY_DN6427_c0_g1	1.38369	1.0127	RNA-no	Protein-no	RNA-no_vs_Protein-no	Unchanged
TRINITY_DN509_c0_g2	1.16373	5.16053	RNA-no	Protein-up	RNA-no_vs_Protein-up	Translational changes
TRINITY_DN17047_c0_g1	0.663664	1.00227	RNA-no	Protein-no	RNA-no_vs_Protein-no	Unchanged
TRINITY_DN3337_c1_g1	0.826676	1.01724	RNA-no	Protein-no	RNA-no_vs_Protein-no	Unchanged
TRINITY_DN2359_c0_g1	1.24388	4.83468	RNA-no	Protein-up	RNA-no_vs_Protein-up	Translational changes
TRINITY_DN541_c0_g2	1.00487	1.76628	RNA-no	Protein-no	RNA-no_vs_Protein-no	Unchanged
TRINITY_DN2661_c2_g2	42.0654	1.62434	RNA-up	Protein-no	RNA-up_vs_Protein-no	Transcriptional changes
TRINITY_DN8846_c0_g1	1.37463	1.06115	RNA-no	Protein-no	RNA-no_vs_Protein-no	Unchanged
TRINITY_DN9666_c0_g1	3.50317	1.17176	RNA-up	Protein-no	RNA-up_vs_Protein-no	Transcriptional changes
TRINITY_DN20311_c1_g1	1.61259	0.845064	RNA-no	Protein-no	RNA-no_vs_Protein-no	Unchanged
TRINITY_DN1260_c0_g2	1.09745	0.650238	RNA-no	Protein-no	RNA-no_vs_Protein-no	Unchanged
TRINITY_DN5426_c0_g2	1.09521	1.98064	RNA-no	Protein-no	RNA-no_vs_Protein-no	Unchanged
TRINITY_DN15684_c0_g2	2.76167	1.61309	RNA-up	Protein-no	RNA-up_vs_Protein-no	Transcriptional changes
TRINITY_DN3012_c1_g1	3.35383	1.11531	RNA-up	Protein-no	RNA-up_vs_Protein-no	Transcriptional changes
TRINITY_DN2380_c1_g1	1.1986	1.71096	RNA-no	Protein-no	RNA-no_vs_Protein-no	Unchanged
TRINITY_DN9046_c0_g1	5.98531	1.08292	RNA-up	Protein-no	RNA-up_vs_Protein-no	Transcriptional changes
TRINITY_DN1311_c0_g1	0.787993	0.559538	RNA-no	Protein-no	RNA-no_vs_Protein-no	Unchanged
TRINITY_DN36623_c0_g1	0.311291	1.89888	RNA-down	Protein-no	RNA-down_vs_Protein-no	Transcriptional changes
TRINITY_DN8297_c0_g1	0.427326	0.730213	RNA-down	Protein-no	RNA-down_vs_Protein-no	Transcriptional changes
TRINITY_DN15159_c0_g1	2.06119	2.07033	RNA-no	Protein-up	RNA-no_vs_Protein-up	Translational changes
TRINITY_DN6179_c0_g2	1.25955	1.11484	RNA-no	Protein-no	RNA-no_vs_Protein-no	Unchanged
TRINITY_DN5544_c0_g3	0.634183	0.887857	RNA-down	Protein-no	RNA-down_vs_Protein-no	Transcriptional changes
TRINITY_DN5737_c0_g2	3.51886	1.24744	RNA-up	Protein-no	RNA-up_vs_Protein-no	Transcriptional changes
TRINITY_DN33_c0_g2	101.123	1.71478	RNA-up	Protein-no	RNA-up_vs_Protein-no	Transcriptional changes
TRINITY_DN509_c2_g2	25.0879	1.67588	RNA-up	Protein-no	RNA-up_vs_Protein-no	Transcriptional changes
TRINITY_DN2551_c0_g3	22.4391	1.14116	RNA-up	Protein-no	RNA-up_vs_Protein-no	Transcriptional changes
TRINITY_DN4412_c0_g1	1.31579	1.08771	RNA-no	Protein-no	RNA-no_vs_Protein-no	Unchanged
TRINITY_DN6339_c0_g1	0.540493	0.881641	RNA-down	Protein-no	RNA-down_vs_Protein-no	Transcriptional changes
TRINITY_DN4910_c0_g2	24.309	2.23536	RNA-up	Protein-up	RNA-up_vs_Protein-up	Homodirectional changes
TRINITY_DN491_c0_g2	0.93529	1.35712	RNA-no	Protein-no	RNA-no_vs_Protein-no	Unchanged
TRINITY_DN13837_c0_g1	0.101039	1.1149	RNA-down	Protein-no	RNA-down_vs_Protein-no	Transcriptional changes
TRINITY_DN15018_c0_g2	2.89813	0.841353	RNA-up	Protein-no	RNA-up_vs_Protein-no	Transcriptional changes
TRINITY_DN3588_c0_g1	7.65942	0.788256	RNA-up	Protein-no	RNA-up_vs_Protein-no	Transcriptional changes
TRINITY_DN33582_c0_g1	0.713277	0.714712	RNA-no	Protein-no	RNA-no_vs_Protein-no	Unchanged
TRINITY_DN8727_c0_g1	0.83192	1.18333	RNA-no	Protein-no	RNA-no_vs_Protein-no	Unchanged
TRINITY_DN27091_c0_g1	0.846671	0.697764	RNA-no	Protein-no	RNA-no_vs_Protein-no	Unchanged
TRINITY_DN27654_c0_g1	1.30988	1.60907	RNA-no	Protein-no	RNA-no_vs_Protein-no	Unchanged
TRINITY_DN70360_c0_g2	858.5	1.0085	RNA-up	Protein-no	RNA-up_vs_Protein-no	Transcriptional changes
TRINITY_DN10519_c0_g1	0.475527	0.882361	RNA-down	Protein-no	RNA-down_vs_Protein-no	Transcriptional changes
TRINITY_DN10776_c0_g1	8.6875	1.65562	RNA-up	Protein-no	RNA-up_vs_Protein-no	Transcriptional changes
TRINITY_DN1047_c0_g1	4.66918	1.13808	RNA-up	Protein-no	RNA-up_vs_Protein-no	Transcriptional changes
TRINITY_DN1393_c0_g1	1.66442	2.19278	RNA-no	Protein-up	RNA-no_vs_Protein-up	Translational changes
TRINITY_DN9939_c0_g2	3.3571	1.12068	RNA-up	Protein-no	RNA-up_vs_Protein-no	Transcriptional changes
TRINITY_DN1871_c1_g1	1.67908	2.18093	RNA-no	Protein-up	RNA-no_vs_Protein-up	Translational changes
TRINITY_DN4336_c0_g1	1.81859	0.889511	RNA-no	Protein-no	RNA-no_vs_Protein-no	Unchanged
TRINITY_DN28362_c0_g1	0.588861	1.78855	RNA-down	Protein-no	RNA-down_vs_Protein-no	Transcriptional changes
TRINITY_DN3007_c0_g1	0.834594	1.49413	RNA-no	Protein-no	RNA-no_vs_Protein-no	Unchanged
TRINITY_DN2455_c0_g1	0.776162	1.12693	RNA-no	Protein-no	RNA-no_vs_Protein-no	Unchanged
TRINITY_DN1025_c0_g1	0.761536	0.933724	RNA-no	Protein-no	RNA-no_vs_Protein-no	Unchanged
TRINITY_DN724_c0_g1	0.810434	1.42873	RNA-no	Protein-no	RNA-no_vs_Protein-no	Unchanged
TRINITY_DN35371_c0_g1	0.178893	0.888481	RNA-down	Protein-no	RNA-down_vs_Protein-no	Transcriptional changes
TRINITY_DN11385_c0_g1	1.06645	1.1618	RNA-no	Protein-no	RNA-no_vs_Protein-no	Unchanged
TRINITY_DN15755_c0_g1	0.886197	1.21625	RNA-no	Protein-no	RNA-no_vs_Protein-no	Unchanged
TRINITY_DN10213_c0_g2	2.02316	1.18403	RNA-no	Protein-no	RNA-no_vs_Protein-no	Unchanged
TRINITY_DN28824_c0_g1	1.19132	1.25036	RNA-no	Protein-no	RNA-no_vs_Protein-no	Unchanged
TRINITY_DN7239_c0_g1	1.64493	1.7976	RNA-no	Protein-no	RNA-no_vs_Protein-no	Unchanged
TRINITY_DN20642_c0_g1	0.820413	1.02918	RNA-no	Protein-no	RNA-no_vs_Protein-no	Unchanged
TRINITY_DN13114_c0_g1	0.14137	0.530501	RNA-down	Protein-no	RNA-down_vs_Protein-no	Transcriptional changes
TRINITY_DN9208_c0_g1	1.36765	0.895336	RNA-no	Protein-no	RNA-no_vs_Protein-no	Unchanged
TRINITY_DN6396_c0_g1	0.248061	1.21115	RNA-down	Protein-no	RNA-down_vs_Protein-no	Transcriptional changes
TRINITY_DN61388_c1_g1	1.02209	1.57491	RNA-no	Protein-no	RNA-no_vs_Protein-no	Unchanged
TRINITY_DN2637_c0_g1	1.03095	0.602814	RNA-no	Protein-no	RNA-no_vs_Protein-no	Unchanged
TRINITY_DN716_c0_g1	2.322	1.79114	RNA-no	Protein-no	RNA-no_vs_Protein-no	Unchanged
TRINITY_DN3390_c0_g1	0.912278	0.358869	RNA-no	Protein-down	RNA-no_vs_Protein-down	Translational changes
TRINITY_DN2903_c0_g1	1.44298	1.02015	RNA-no	Protein-no	RNA-no_vs_Protein-no	Unchanged
TRINITY_DN6686_c0_g1	0.106982	1.2248	RNA-down	Protein-no	RNA-down_vs_Protein-no	Transcriptional changes
TRINITY_DN2821_c1_g2	0.940857	0.94092	RNA-no	Protein-no	RNA-no_vs_Protein-no	Unchanged
TRINITY_DN754_c1_g2	5.0441	1.50312	RNA-up	Protein-no	RNA-up_vs_Protein-no	Transcriptional changes
TRINITY_DN1862_c0_g2	1.68328	0.926967	RNA-no	Protein-no	RNA-no_vs_Protein-no	Unchanged
TRINITY_DN113_c2_g2	19.2785	3.72123	RNA-up	Protein-up	RNA-up_vs_Protein-up	Homodirectional changes
TRINITY_DN3384_c0_g1	1.43749	0.60742	RNA-no	Protein-no	RNA-no_vs_Protein-no	Unchanged
TRINITY_DN3018_c0_g1	2.91465	1.02026	RNA-up	Protein-no	RNA-up_vs_Protein-no	Transcriptional changes
TRINITY_DN5756_c0_g1	0.286817	0.74782	RNA-down	Protein-no	RNA-down_vs_Protein-no	Transcriptional changes
TRINITY_DN3375_c0_g1	3.43675	1.06204	RNA-up	Protein-no	RNA-up_vs_Protein-no	Transcriptional changes
TRINITY_DN18364_c0_g1	1.17045	0.893076	RNA-no	Protein-no	RNA-no_vs_Protein-no	Unchanged
TRINITY_DN16085_c0_g1	1.33921	0.963098	RNA-no	Protein-no	RNA-no_vs_Protein-no	Unchanged
TRINITY_DN25113_c0_g2	273	3.691	RNA-up	Protein-up	RNA-up_vs_Protein-up	Homodirectional changes
TRINITY_DN8462_c0_g2	9.39655	1.47683	RNA-up	Protein-no	RNA-up_vs_Protein-no	Transcriptional changes
TRINITY_DN1089_c0_g3	5.84845	1.33169	RNA-up	Protein-no	RNA-up_vs_Protein-no	Transcriptional changes
TRINITY_DN4495_c0_g1	4.35281	1.38442	RNA-up	Protein-no	RNA-up_vs_Protein-no	Transcriptional changes
TRINITY_DN41967_c0_g1	0.722886	1.22144	RNA-no	Protein-no	RNA-no_vs_Protein-no	Unchanged
TRINITY_DN319_c0_g2	1.16428	1.07668	RNA-no	Protein-no	RNA-no_vs_Protein-no	Unchanged
TRINITY_DN12270_c0_g1	1.84377	1.36506	RNA-no	Protein-no	RNA-no_vs_Protein-no	Unchanged
TRINITY_DN188135_c0_g2	0.406065	12.2187	RNA-down	Protein-up	RNA-down_vs_Protein-up	Opposite changes
TRINITY_DN9771_c0_g1	5.11303	0.892853	RNA-up	Protein-no	RNA-up_vs_Protein-no	Transcriptional changes
TRINITY_DN6291_c0_g1	0.40654	1.02307	RNA-down	Protein-no	RNA-down_vs_Protein-no	Transcriptional changes
TRINITY_DN4430_c0_g1	1.70257	0.906266	RNA-no	Protein-no	RNA-no_vs_Protein-no	Unchanged
TRINITY_DN11979_c0_g1	1.57168	1.02207	RNA-no	Protein-no	RNA-no_vs_Protein-no	Unchanged
TRINITY_DN535_c0_g1	4.28285	1.09474	RNA-up	Protein-no	RNA-up_vs_Protein-no	Transcriptional changes
TRINITY_DN2993_c0_g1	2.21705	0.944405	RNA-no	Protein-no	RNA-no_vs_Protein-no	Unchanged
TRINITY_DN2853_c0_g1	24.1514	1.17921	RNA-up	Protein-no	RNA-up_vs_Protein-no	Transcriptional changes
TRINITY_DN4583_c0_g1	1.36662	0.966131	RNA-no	Protein-no	RNA-no_vs_Protein-no	Unchanged
TRINITY_DN3793_c0_g1	1.50949	1.56622	RNA-no	Protein-no	RNA-no_vs_Protein-no	Unchanged
TRINITY_DN2457_c1_g1	4.22597	1.43046	RNA-up	Protein-no	RNA-up_vs_Protein-no	Transcriptional changes
TRINITY_DN321_c0_g1	0.00236356	1.42698	RNA-down	Protein-no	RNA-down_vs_Protein-no	Transcriptional changes
TRINITY_DN223_c0_g2	1.59905	1.83476	RNA-no	Protein-no	RNA-no_vs_Protein-no	Unchanged
TRINITY_DN7296_c0_g1	26.0028	1.30987	RNA-up	Protein-no	RNA-up_vs_Protein-no	Transcriptional changes
TRINITY_DN6609_c0_g2	0.0519927	0.759827	RNA-down	Protein-no	RNA-down_vs_Protein-no	Transcriptional changes
TRINITY_DN28298_c0_g1	2.29157	2.42354	RNA-no	Protein-up	RNA-no_vs_Protein-up	Translational changes
TRINITY_DN3958_c0_g1	1.28566	0.789392	RNA-no	Protein-no	RNA-no_vs_Protein-no	Unchanged
TRINITY_DN3263_c0_g2	1.62588	1.10132	RNA-no	Protein-no	RNA-no_vs_Protein-no	Unchanged
TRINITY_DN801_c0_g1	0.809423	2.25562	RNA-no	Protein-up	RNA-no_vs_Protein-up	Translational changes
TRINITY_DN3965_c0_g1	0.453079	0.403283	RNA-down	Protein-down	RNA-down_vs_Protein-down	Homodirectional changes
TRINITY_DN12809_c0_g1	3.48702	1.09194	RNA-up	Protein-no	RNA-up_vs_Protein-no	Transcriptional changes
TRINITY_DN4162_c0_g1	0.840272	0.731031	RNA-no	Protein-no	RNA-no_vs_Protein-no	Unchanged
TRINITY_DN6391_c1_g1	0.400639	0.73715	RNA-down	Protein-no	RNA-down_vs_Protein-no	Transcriptional changes
TRINITY_DN3847_c3_g2	3.0456	1.05653	RNA-up	Protein-no	RNA-up_vs_Protein-no	Transcriptional changes
TRINITY_DN6915_c0_g2	2.9465	0.815382	RNA-up	Protein-no	RNA-up_vs_Protein-no	Transcriptional changes
TRINITY_DN2462_c1_g1	0.470441	2.27988	RNA-down	Protein-up	RNA-down_vs_Protein-up	Opposite changes
TRINITY_DN10145_c0_g1	2.30144	0.888895	RNA-no	Protein-no	RNA-no_vs_Protein-no	Unchanged
TRINITY_DN1421_c0_g1	3.07305	1.09355	RNA-up	Protein-no	RNA-up_vs_Protein-no	Transcriptional changes
TRINITY_DN8409_c0_g1	7.93018	1.7465	RNA-up	Protein-no	RNA-up_vs_Protein-no	Transcriptional changes
[truncated: 1,987 more rows]

## Sheet: S1_vs_S3
Table S4. The abundance of unigenes at transcriptional and translational levels in three stages of seed germination.
Gene	Fold change of transcriptional levels	Fold change of translational levels	DEG	DAP	DEG VS DAP	Type
TRINITY_DN1871_c1_g1	2.66315	3.04407	RNA-no	Protein-up	RNA-no_vs_Protein-up	Translational changes
TRINITY_DN11902_c1_g1	0.676839	0.6932	RNA-no	Protein-no	RNA-no_vs_Protein-no	Unchanged
TRINITY_DN9405_c0_g1	18.1206	4.84216	RNA-up	Protein-up	RNA-up_vs_Protein-up	Homodirectional changes
TRINITY_DN18460_c1_g1	1.39307	0.746089	RNA-no	Protein-no	RNA-no_vs_Protein-no	Unchanged
TRINITY_DN1013_c0_g1	0.529381	2.60243	RNA-down	Protein-up	RNA-down_vs_Protein-up	Opposite changes
TRINITY_DN14754_c0_g1	1.21147	0.718395	RNA-no	Protein-no	RNA-no_vs_Protein-no	Unchanged
TRINITY_DN4460_c0_g1	1287.04	3.9359	RNA-up	Protein-up	RNA-up_vs_Protein-up	Homodirectional changes
TRINITY_DN6462_c0_g1	5.6046	2.18365	RNA-up	Protein-up	RNA-up_vs_Protein-up	Homodirectional changes
TRINITY_DN13924_c0_g1	2.32562	0.200392	RNA-no	Protein-down	RNA-no_vs_Protein-down	Translational changes
TRINITY_DN2109_c0_g1	1.09894	1.33253	RNA-no	Protein-no	RNA-no_vs_Protein-no	Unchanged
TRINITY_DN11470_c0_g3	0.0081781	4.27137	RNA-down	Protein-up	RNA-down_vs_Protein-up	Opposite changes
TRINITY_DN3838_c1_g1	0.0238083	0.457034	RNA-down	Protein-down	RNA-down_vs_Protein-down	Homodirectional changes
TRINITY_DN949_c0_g1	7.69527	5.63347	RNA-up	Protein-up	RNA-up_vs_Protein-up	Homodirectional changes
TRINITY_DN2465_c0_g1	3.3337	1.50847	RNA-up	Protein-no	RNA-up_vs_Protein-no	Transcriptional changes
TRINITY_DN6536_c0_g1	1.09158	1.64628	RNA-no	Protein-no	RNA-no_vs_Protein-no	Unchanged
TRINITY_DN28298_c0_g1	2.12625	4.79458	RNA-no	Protein-up	RNA-no_vs_Protein-up	Translational changes
TRINITY_DN1720_c0_g1	4.53348	0.68227	RNA-up	Protein-no	RNA-up_vs_Protein-no	Transcriptional changes
TRINITY_DN7901_c0_g1	3.62549	0.682653	RNA-up	Protein-no	RNA-up_vs_Protein-no	Transcriptional changes
TRINITY_DN8409_c0_g1	9.44837	1.04348	RNA-up	Protein-no	RNA-up_vs_Protein-no	Transcriptional changes
TRINITY_DN2833_c0_g1	0.770032	0.562317	RNA-no	Protein-no	RNA-no_vs_Protein-no	Unchanged
TRINITY_DN7160_c0_g1	1.10887	1.73318	RNA-no	Protein-no	RNA-no_vs_Protein-no	Unchanged
TRINITY_DN8165_c0_g1	2.06772	0.00209012	RNA-no	Protein-down	RNA-no_vs_Protein-down	Translational changes
TRINITY_DN19122_c0_g1	1.95767	0.927763	RNA-no	Protein-no	RNA-no_vs_Protein-no	Unchanged
TRINITY_DN912_c0_g1	4.0022	0.654578	RNA-up	Protein-no	RNA-up_vs_Protein-no	Transcriptional changes
TRINITY_DN3843_c1_g2	1.3932	0.576518	RNA-no	Protein-no	RNA-no_vs_Protein-no	Unchanged
TRINITY_DN5802_c0_g1	0.818415	0.431317	RNA-no	Protein-down	RNA-no_vs_Protein-down	Translational changes
TRINITY_DN5787_c2_g1	1.35959	1.52522	RNA-no	Protein-no	RNA-no_vs_Protein-no	Unchanged
TRINITY_DN1209_c1_g1	2.45036	2.4211	RNA-no	Protein-up	RNA-no_vs_Protein-up	Translational changes
TRINITY_DN5502_c0_g1	1.61204	1.42857	RNA-no	Protein-no	RNA-no_vs_Protein-no	Unchanged
TRINITY_DN350_c1_g1	2.54434	0.631766	RNA-no	Protein-no	RNA-no_vs_Protein-no	Unchanged
TRINITY_DN990_c2_g1	4.1549	1.71684	RNA-up	Protein-no	RNA-up_vs_Protein-no	Transcriptional changes
TRINITY_DN2512_c0_g1	2.22998	1.24338	RNA-no	Protein-no	RNA-no_vs_Protein-no	Unchanged
TRINITY_DN11089_c0_g1	0.493281	0.436718	RNA-down	Protein-down	RNA-down_vs_Protein-down	Homodirectional changes
TRINITY_DN12195_c0_g1	1.87624	0.726419	RNA-no	Protein-no	RNA-no_vs_Protein-no	Unchanged
TRINITY_DN93807_c0_g1	0.538517	1.03332	RNA-down	Protein-no	RNA-down_vs_Protein-no	Transcriptional changes
TRINITY_DN86_c0_g2	0.188147	0.320764	RNA-down	Protein-down	RNA-down_vs_Protein-down	Homodirectional changes
TRINITY_DN23052_c0_g1	7.3756	3.26392	RNA-up	Protein-up	RNA-up_vs_Protein-up	Homodirectional changes
TRINITY_DN3217_c1_g1	1.56924	0.381668	RNA-no	Protein-down	RNA-no_vs_Protein-down	Translational changes
TRINITY_DN8778_c0_g1	1.82672	1.55618	RNA-no	Protein-no	RNA-no_vs_Protein-no	Unchanged
TRINITY_DN3282_c0_g1	0.593998	0.572127	RNA-down	Protein-no	RNA-down_vs_Protein-no	Transcriptional changes
TRINITY_DN432_c0_g1	1.02794	0.642734	RNA-no	Protein-no	RNA-no_vs_Protein-no	Unchanged
TRINITY_DN9540_c0_g1	2.31559	0.44551	RNA-no	Protein-down	RNA-no_vs_Protein-down	Translational changes
TRINITY_DN38_c2_g1	3.12691	0.479736	RNA-up	Protein-down	RNA-up_vs_Protein-down	Opposite changes
TRINITY_DN1501_c0_g1	1.4696	0.681946	RNA-no	Protein-no	RNA-no_vs_Protein-no	Unchanged
TRINITY_DN91257_c0_g1	0.0175342	0.549692	RNA-down	Protein-no	RNA-down_vs_Protein-no	Transcriptional changes
TRINITY_DN15806_c0_g1	2.10875	3.70258	RNA-no	Protein-up	RNA-no_vs_Protein-up	Translational changes
TRINITY_DN2018_c0_g1	1.06726	1.67608	RNA-no	Protein-no	RNA-no_vs_Protein-no	Unchanged
TRINITY_DN17878_c0_g1	0.00162068	0.318381	RNA-down	Protein-down	RNA-down_vs_Protein-down	Homodirectional changes
TRINITY_DN739_c0_g1	0.689219	0.555909	RNA-no	Protein-no	RNA-no_vs_Protein-no	Unchanged
TRINITY_DN12850_c0_g1	2.17093	1.42322	RNA-no	Protein-no	RNA-no_vs_Protein-no	Unchanged
TRINITY_DN6948_c0_g1	0.874333	1.17465	RNA-no	Protein-no	RNA-no_vs_Protein-no	Unchanged
TRINITY_DN4366_c0_g1	3.27067	3.04902	RNA-up	Protein-up	RNA-up_vs_Protein-up	Homodirectional changes
TRINITY_DN36623_c0_g1	0.0499325	2.65747	RNA-down	Protein-up	RNA-down_vs_Protein-up	Opposite changes
TRINITY_DN6094_c0_g1	1.32699	1.00478	RNA-no	Protein-no	RNA-no_vs_Protein-no	Unchanged
TRINITY_DN24368_c0_g1	10.5716	0.52345	RNA-up	Protein-no	RNA-up_vs_Protein-no	Transcriptional changes
TRINITY_DN7549_c0_g1	2.79913	0.764351	RNA-up	Protein-no	RNA-up_vs_Protein-no	Transcriptional changes
TRINITY_DN3054_c0_g1	0.902811	0.652578	RNA-no	Protein-no	RNA-no_vs_Protein-no	Unchanged
TRINITY_DN7734_c0_g1	164.76	6.88257	RNA-up	Protein-up	RNA-up_vs_Protein-up	Homodirectional changes
TRINITY_DN8493_c0_g1	1.84549	1.72598	RNA-no	Protein-no	RNA-no_vs_Protein-no	Unchanged
TRINITY_DN4910_c0_g2	4.35795	0.784469	RNA-up	Protein-no	RNA-up_vs_Protein-no	Transcriptional changes
TRINITY_DN9497_c0_g3	20.28	18.007	RNA-up	Protein-up	RNA-up_vs_Protein-up	Homodirectional changes
TRINITY_DN1127_c2_g3	0.000795512	0.497544	RNA-down	Protein-down	RNA-down_vs_Protein-down	Homodirectional changes
TRINITY_DN5595_c0_g1	0.320518	0.398184	RNA-down	Protein-down	RNA-down_vs_Protein-down	Homodirectional changes
TRINITY_DN22762_c0_g2	2.06128	0.414667	RNA-no	Protein-down	RNA-no_vs_Protein-down	Translational changes
TRINITY_DN990_c1_g1	2.23278	3.59358	RNA-up	Protein-up	RNA-up_vs_Protein-up	Homodirectional changes
TRINITY_DN5544_c0_g2	0.270894	1.07519	RNA-down	Protein-no	RNA-down_vs_Protein-no	Transcriptional changes
TRINITY_DN1840_c2_g1	0.628461	0.757733	RNA-down	Protein-no	RNA-down_vs_Protein-no	Transcriptional changes
TRINITY_DN35277_c1_g1	1.68527	0.336903	RNA-no	Protein-down	RNA-no_vs_Protein-down	Translational changes
TRINITY_DN281_c0_g1	1.90775	23.0506	RNA-no	Protein-up	RNA-no_vs_Protein-up	Translational changes
TRINITY_DN3270_c0_g1	1.546	0.503424	RNA-no	Protein-no	RNA-no_vs_Protein-no	Unchanged
TRINITY_DN18494_c0_g1	0.881926	0.56723	RNA-no	Protein-no	RNA-no_vs_Protein-no	Unchanged
TRINITY_DN580_c0_g1	0.887922	0.563792	RNA-no	Protein-no	RNA-no_vs_Protein-no	Unchanged
TRINITY_DN4907_c0_g2	1.6478	0.582404	RNA-no	Protein-no	RNA-no_vs_Protein-no	Unchanged
TRINITY_DN596_c0_g1	0.991419	0.362434	RNA-no	Protein-down	RNA-no_vs_Protein-down	Translational changes
TRINITY_DN3512_c0_g1	2.24495	0.776168	RNA-no	Protein-no	RNA-no_vs_Protein-no	Unchanged
TRINITY_DN298_c0_g2	0.577051	2.47331	RNA-down	Protein-up	RNA-down_vs_Protein-up	Opposite changes
TRINITY_DN970_c0_g1	3.36267	1.30048	RNA-no	Protein-no	RNA-no_vs_Protein-no	Unchanged
TRINITY_DN9839_c0_g2	0.438548	0.462398	RNA-down	Protein-down	RNA-down_vs_Protein-down	Homodirectional changes
TRINITY_DN777_c0_g1	1.6077	0.82446	RNA-no	Protein-no	RNA-no_vs_Protein-no	Unchanged
TRINITY_DN2200_c1_g1	2.09703	2.45369	RNA-no	Protein-up	RNA-no_vs_Protein-up	Translational changes
TRINITY_DN20995_c0_g1	1.46169	1.41341	RNA-no	Protein-no	RNA-no_vs_Protein-no	Unchanged
TRINITY_DN1100_c0_g1	1.37006	0.514416	RNA-no	Protein-no	RNA-no_vs_Protein-no	Unchanged
TRINITY_DN4033_c0_g1	5.34127	0.835143	RNA-up	Protein-no	RNA-up_vs_Protein-no	Transcriptional changes
TRINITY_DN4385_c0_g2	2.35837	3.03062	RNA-no	Protein-up	RNA-no_vs_Protein-up	Translational changes
TRINITY_DN8799_c0_g1	0.826037	0.76507	RNA-no	Protein-no	RNA-no_vs_Protein-no	Unchanged
TRINITY_DN2747_c0_g1	6.15904	2.94142	RNA-up	Protein-up	RNA-up_vs_Protein-up	Homodirectional changes
TRINITY_DN18307_c0_g1	1.28047	1.35784	RNA-no	Protein-no	RNA-no_vs_Protein-no	Unchanged
TRINITY_DN4012_c0_g1	1.53084	0.558124	RNA-no	Protein-no	RNA-no_vs_Protein-no	Unchanged
TRINITY_DN11850_c0_g1	1.28956	0.958328	RNA-no	Protein-no	RNA-no_vs_Protein-no	Unchanged
TRINITY_DN2171_c1_g3	0.864267	0.400254	RNA-no	Protein-down	RNA-no_vs_Protein-down	Translational changes
TRINITY_DN23284_c0_g2	1.34399	1.16702	RNA-no	Protein-no	RNA-no_vs_Protein-no	Unchanged
TRINITY_DN8450_c1_g1	1.90419	0.282571	RNA-no	Protein-down	RNA-no_vs_Protein-down	Translational changes
TRINITY_DN6299_c0_g1	1.99358	4.75026	RNA-no	Protein-up	RNA-no_vs_Protein-up	Translational changes
TRINITY_DN664_c0_g1	1.34357	1.10489	RNA-no	Protein-no	RNA-no_vs_Protein-no	Unchanged
TRINITY_DN6007_c0_g1	1.93613	4.6389	RNA-no	Protein-up	RNA-no_vs_Protein-up	Translational changes
TRINITY_DN1250_c0_g1	0.698625	0.599952	RNA-no	Protein-no	RNA-no_vs_Protein-no	Unchanged
TRINITY_DN25866_c0_g1	1.50306	1.99951	RNA-no	Protein-no	RNA-no_vs_Protein-no	Unchanged
TRINITY_DN11195_c0_g1	0.809779	1.83483	RNA-no	Protein-no	RNA-no_vs_Protein-no	Unchanged
TRINITY_DN1365_c0_g1	1.3808	0.260529	RNA-no	Protein-down	RNA-no_vs_Protein-down	Translational changes
TRINITY_DN4303_c0_g2	0.592035	0.486552	RNA-down	Protein-down	RNA-down_vs_Protein-down	Homodirectional changes
TRINITY_DN3547_c3_g2	0.988709	1.74686	RNA-no	Protein-no	RNA-no_vs_Protein-no	Unchanged
TRINITY_DN21537_c0_g1	7.95464	1.32315	RNA-up	Protein-no	RNA-up_vs_Protein-no	Transcriptional changes
TRINITY_DN3182_c0_g1	1.6455	1.47469	RNA-no	Protein-no	RNA-no_vs_Protein-no	Unchanged
TRINITY_DN3042_c0_g2	1.47008	1.08934	RNA-no	Protein-no	RNA-no_vs_Protein-no	Unchanged
TRINITY_DN6765_c0_g1	5.9546	10.0146	RNA-up	Protein-up	RNA-up_vs_Protein-up	Homodirectional changes
TRINITY_DN4818_c0_g1	1.68364	0.989796	RNA-no	Protein-no	RNA-no_vs_Protein-no	Unchanged
TRINITY_DN2657_c0_g2	3.34177	29.471	RNA-up	Protein-up	RNA-up_vs_Protein-up	Homodirectional changes
TRINITY_DN17016_c0_g2	1.62021	0.688751	RNA-no	Protein-no	RNA-no_vs_Protein-no	Unchanged
TRINITY_DN19514_c0_g1	1.69859	1.91911	RNA-no	Protein-no	RNA-no_vs_Protein-no	Unchanged
TRINITY_DN20191_c0_g1	1.04357	0.446625	RNA-no	Protein-down	RNA-no_vs_Protein-down	Translational changes
TRINITY_DN351_c0_g1	27.2848	3.07352	RNA-up	Protein-up	RNA-up_vs_Protein-up	Homodirectional changes
TRINITY_DN1524_c0_g2	3.13502	0.816878	RNA-up	Protein-no	RNA-up_vs_Protein-no	Transcriptional changes
TRINITY_DN11907_c0_g1	0.740101	1.43114	RNA-no	Protein-no	RNA-no_vs_Protein-no	Unchanged
TRINITY_DN4006_c1_g3	0.723602	1.37051	RNA-down	Protein-no	RNA-down_vs_Protein-no	Transcriptional changes
TRINITY_DN4518_c0_g1	2.0619	0.529207	RNA-no	Protein-no	RNA-no_vs_Protein-no	Unchanged
TRINITY_DN8046_c0_g1	0.886139	0.635602	RNA-no	Protein-no	RNA-no_vs_Protein-no	Unchanged
TRINITY_DN5552_c0_g1	1.06269	1.42209	RNA-no	Protein-no	RNA-no_vs_Protein-no	Unchanged
TRINITY_DN3847_c3_g2	1.256	0.429837	RNA-no	Protein-down	RNA-no_vs_Protein-down	Translational changes
TRINITY_DN18614_c0_g1	0.701475	0.496113	RNA-no	Protein-down	RNA-no_vs_Protein-down	Translational changes
TRINITY_DN7260_c0_g1	0.790504	1.17264	RNA-no	Protein-no	RNA-no_vs_Protein-no	Unchanged
TRINITY_DN2489_c0_g2	0.762127	0.572154	RNA-no	Protein-no	RNA-no_vs_Protein-no	Unchanged
TRINITY_DN2054_c0_g1	6.07903	3.64284	RNA-up	Protein-up	RNA-up_vs_Protein-up	Homodirectional changes
TRINITY_DN20160_c0_g1	1.02849	5.33884	RNA-no	Protein-up	RNA-no_vs_Protein-up	Translational changes
TRINITY_DN1298_c0_g1	1.30648	0.760222	RNA-no	Protein-no	RNA-no_vs_Protein-no	Unchanged
TRINITY_DN1887_c0_g1	0.782252	2.1019	RNA-no	Protein-up	RNA-no_vs_Protein-up	Translational changes
TRINITY_DN8027_c0_g1	1.38548	0.835899	RNA-no	Protein-no	RNA-no_vs_Protein-no	Unchanged
TRINITY_DN2209_c0_g1	1.97738	0.626326	RNA-no	Protein-no	RNA-no_vs_Protein-no	Unchanged
TRINITY_DN16977_c1_g1	1.29793	0.701606	RNA-no	Protein-no	RNA-no_vs_Protein-no	Unchanged
TRINITY_DN67269_c0_g1	17.7304	0.654316	RNA-up	Protein-no	RNA-up_vs_Protein-no	Transcriptional changes
TRINITY_DN10145_c0_g1	1.49013	0.488973	RNA-no	Protein-down	RNA-no_vs_Protein-down	Translational changes
TRINITY_DN11692_c0_g1	2.5471	1.43553	RNA-no	Protein-no	RNA-no_vs_Protein-no	Unchanged
TRINITY_DN54_c0_g1	1.75512	1.1367	RNA-no	Protein-no	RNA-no_vs_Protein-no	Unchanged
TRINITY_DN8049_c0_g1	0.120996	0.384772	RNA-down	Protein-down	RNA-down_vs_Protein-down	Homodirectional changes
TRINITY_DN15236_c1_g1	1.97711	1.26787	RNA-no	Protein-no	RNA-no_vs_Protein-no	Unchanged
TRINITY_DN3263_c0_g2	2.38736	2.44739	RNA-no	Protein-up	RNA-no_vs_Protein-up	Translational changes
TRINITY_DN19360_c0_g2	2.76181	0.604976	RNA-up	Protein-no	RNA-up_vs_Protein-no	Transcriptional changes
TRINITY_DN2645_c0_g1	0.898573	0.442963	RNA-no	Protein-down	RNA-no_vs_Protein-down	Translational changes
TRINITY_DN18025_c0_g1	0.52503	0.591267	RNA-down	Protein-no	RNA-down_vs_Protein-no	Transcriptional changes
TRINITY_DN3018_c0_g1	3.38217	1.26539	RNA-up	Protein-no	RNA-up_vs_Protein-no	Transcriptional changes
TRINITY_DN1587_c0_g1	4.86957	2.29548	RNA-up	Protein-up	RNA-up_vs_Protein-up	Homodirectional changes
TRINITY_DN2444_c0_g1	1.41194	0.483967	RNA-no	Protein-down	RNA-no_vs_Protein-down	Translational changes
TRINITY_DN18390_c0_g1	15.6999	3.26495	RNA-up	Protein-up	RNA-up_vs_Protein-up	Homodirectional changes
TRINITY_DN401_c0_g1	138.238	7.50338	RNA-up	Protein-up	RNA-up_vs_Protein-up	Homodirectional changes
TRINITY_DN35_c0_g1	0.599461	0.566978	RNA-down	Protein-no	RNA-down_vs_Protein-no	Transcriptional changes
TRINITY_DN3847_c3_g1	0.912807	0.299871	RNA-no	Protein-down	RNA-no_vs_Protein-down	Translational changes
TRINITY_DN4120_c0_g1	9.26151	4.15529	RNA-up	Protein-up	RNA-up_vs_Protein-up	Homodirectional changes
TRINITY_DN2762_c0_g2	0.149646	0.766166	RNA-down	Protein-no	RNA-down_vs_Protein-no	Transcriptional changes
TRINITY_DN810_c0_g1	0.542057	0.841644	RNA-down	Protein-no	RNA-down_vs_Protein-no	Transcriptional changes
TRINITY_DN671_c1_g1	1.6486	0.897062	RNA-no	Protein-no	RNA-no_vs_Protein-no	Unchanged
TRINITY_DN135_c0_g1	1.07226	0.771752	RNA-no	Protein-no	RNA-no_vs_Protein-no	Unchanged
TRINITY_DN469_c1_g1	0.306631	0.786153	RNA-down	Protein-no	RNA-down_vs_Protein-no	Transcriptional changes
TRINITY_DN1524_c0_g1	2.26403	0.7203	RNA-no	Protein-no	RNA-no_vs_Protein-no	Unchanged
TRINITY_DN4818_c0_g2	4.27355	0.279825	RNA-up	Protein-down	RNA-up_vs_Protein-down	Opposite changes
TRINITY_DN7621_c1_g1	1.64732	1.85119	RNA-no	Protein-no	RNA-no_vs_Protein-no	Unchanged
TRINITY_DN3915_c0_g1	1.21277	0.562511	RNA-no	Protein-no	RNA-no_vs_Protein-no	Unchanged
TRINITY_DN4981_c0_g1	0.657062	1.32811	RNA-down	Protein-no	RNA-down_vs_Protein-no	Transcriptional changes
TRINITY_DN3939_c0_g1	2.19869	0.471607	RNA-no	Protein-down	RNA-no_vs_Protein-down	Translational changes
TRINITY_DN762_c1_g1	0.874815	0.676069	RNA-no	Protein-no	RNA-no_vs_Protein-no	Unchanged
TRINITY_DN17809_c0_g1	0.962404	351.43	RNA-no	Protein-up	RNA-no_vs_Protein-up	Translational changes
TRINITY_DN6483_c0_g1	4.52206	7.83422	RNA-up	Protein-up	RNA-up_vs_Protein-up	Homodirectional changes
TRINITY_DN47667_c1_g1	1.57909	0.742353	RNA-no	Protein-no	RNA-no_vs_Protein-no	Unchanged
TRINITY_DN2704_c0_g3	1.20633	1.09662	RNA-no	Protein-no	RNA-no_vs_Protein-no	Unchanged
TRINITY_DN27654_c0_g1	0.727697	0.751697	RNA-no	Protein-no	RNA-no_vs_Protein-no	Unchanged
TRINITY_DN1168_c0_g1	1.22584	0.617358	RNA-no	Protein-no	RNA-no_vs_Protein-no	Unchanged
TRINITY_DN27529_c0_g1	0.0111049	1.13749	RNA-down	Protein-no	RNA-down_vs_Protein-no	Transcriptional changes
TRINITY_DN10072_c0_g1	1.15703	0.755765	RNA-no	Protein-no	RNA-no_vs_Protein-no	Unchanged
TRINITY_DN42724_c0_g1	4.03956	1.05454	RNA-up	Protein-no	RNA-up_vs_Protein-no	Transcriptional changes
TRINITY_DN28_c4_g2	15.2849	1.09465	RNA-up	Protein-no	RNA-up_vs_Protein-no	Transcriptional changes
TRINITY_DN8624_c0_g1	0.684575	0.263784	RNA-no	Protein-down	RNA-no_vs_Protein-down	Translational changes
TRINITY_DN29380_c0_g1	1.64494	1.67064	RNA-no	Protein-no	RNA-no_vs_Protein-no	Unchanged
TRINITY_DN11967_c1_g1	0.787263	1.27492	RNA-no	Protein-no	RNA-no_vs_Protein-no	Unchanged
TRINITY_DN8189_c0_g1	0.709321	9.62881	RNA-no	Protein-up	RNA-no_vs_Protein-up	Translational changes
TRINITY_DN11602_c1_g1	1.67944	0.38875	RNA-no	Protein-down	RNA-no_vs_Protein-down	Translational changes
TRINITY_DN17861_c0_g1	1.50352	1.22186	RNA-no	Protein-no	RNA-no_vs_Protein-no	Unchanged
TRINITY_DN21669_c0_g1	3.48156	1.13509	RNA-up	Protein-no	RNA-up_vs_Protein-no	Transcriptional changes
TRINITY_DN541_c0_g1	0.751063	1.01611	RNA-no	Protein-no	RNA-no_vs_Protein-no	Unchanged
TRINITY_DN1887_c0_g2	1.7275	2.2924	RNA-no	Protein-up	RNA-no_vs_Protein-up	Translational changes
TRINITY_DN304_c0_g1	3.71069	0.746049	RNA-up	Protein-no	RNA-up_vs_Protein-no	Transcriptional changes
TRINITY_DN29926_c0_g1	3.0873	7.40285	RNA-up	Protein-up	RNA-up_vs_Protein-up	Homodirectional changes
TRINITY_DN4048_c0_g1	2.19224	0.68732	RNA-no	Protein-no	RNA-no_vs_Protein-no	Unchanged
TRINITY_DN4373_c1_g1	8.73457	4.08867	RNA-up	Protein-up	RNA-up_vs_Protein-up	Homodirectional changes
TRINITY_DN2943_c2_g1	0.000203068	0.454545	RNA-down	Protein-down	RNA-down_vs_Protein-down	Homodirectional changes
TRINITY_DN5324_c0_g2	0.61203	8.85558	RNA-down	Protein-up	RNA-down_vs_Protein-up	Opposite changes
TRINITY_DN3792_c0_g1	0.748863	0.925775	RNA-no	Protein-no	RNA-no_vs_Protein-no	Unchanged
TRINITY_DN15619_c0_g1	0.504135	0.610564	RNA-down	Protein-no	RNA-down_vs_Protein-no	Transcriptional changes
TRINITY_DN5264_c1_g1	28.3743	0.793318	RNA-up	Protein-no	RNA-up_vs_Protein-no	Transcriptional changes
TRINITY_DN6007_c0_g2	1.66298	4.6389	RNA-no	Protein-up	RNA-no_vs_Protein-up	Translational changes
TRINITY_DN300_c3_g1	30.1429	3.61083	RNA-no	Protein-up	RNA-no_vs_Protein-up	Translational changes
TRINITY_DN104_c3_g2	0.868793	0.494797	RNA-no	Protein-down	RNA-no_vs_Protein-down	Translational changes
TRINITY_DN9536_c0_g1	6.53848	2.16393	RNA-up	Protein-up	RNA-up_vs_Protein-up	Homodirectional changes
TRINITY_DN25838_c0_g1	0.546095	2.03415	RNA-down	Protein-up	RNA-down_vs_Protein-up	Opposite changes
TRINITY_DN4396_c0_g1	1.21842	2.22065	RNA-no	Protein-up	RNA-no_vs_Protein-up	Translational changes
TRINITY_DN1117_c0_g2	0.858809	4.02425	RNA-no	Protein-up	RNA-no_vs_Protein-up	Translational changes
TRINITY_DN18445_c0_g1	1.39658	1.37609	RNA-no	Protein-no	RNA-no_vs_Protein-no	Unchanged
TRINITY_DN15214_c0_g3	3.44658	0.753174	RNA-up	Protein-no	RNA-up_vs_Protein-no	Transcriptional changes
TRINITY_DN454_c0_g1	1.16257	0.467325	RNA-no	Protein-down	RNA-no_vs_Protein-down	Translational changes
TRINITY_DN17021_c0_g1	5.28645	0.651547	RNA-up	Protein-no	RNA-up_vs_Protein-no	Transcriptional changes
TRINITY_DN2380_c0_g1	2.92639	3.21032	RNA-up	Protein-up	RNA-up_vs_Protein-up	Homodirectional changes
TRINITY_DN1961_c0_g2	1.06656	1.58878	RNA-no	Protein-no	RNA-no_vs_Protein-no	Unchanged
TRINITY_DN26553_c0_g1	8.13481	0.2453	RNA-no	Protein-down	RNA-no_vs_Protein-down	Translational changes
TRINITY_DN6617_c3_g1	3.01329	0.855349	RNA-up	Protein-no	RNA-up_vs_Protein-no	Transcriptional changes
TRINITY_DN7173_c0_g1	1.38742	0.41011	RNA-no	Protein-down	RNA-no_vs_Protein-down	Translational changes
TRINITY_DN4385_c0_g1	2.84129	5.74526	RNA-up	Protein-up	RNA-up_vs_Protein-up	Homodirectional changes
TRINITY_DN2452_c0_g1	1.63422	1.56536	RNA-no	Protein-no	RNA-no_vs_Protein-no	Unchanged
TRINITY_DN206507_c0_g1	1.22967	2.69425	RNA-no	Protein-up	RNA-no_vs_Protein-up	Translational changes
TRINITY_DN7878_c0_g3	2.02755	0.195852	RNA-no	Protein-down	RNA-no_vs_Protein-down	Translational changes
TRINITY_DN3486_c0_g1	1.11926	3.28895	RNA-no	Protein-up	RNA-no_vs_Protein-up	Translational changes
TRINITY_DN3335_c0_g3	1.41411	1.55415	RNA-no	Protein-no	RNA-no_vs_Protein-no	Unchanged
TRINITY_DN21739_c1_g1	0.317896	0.741892	RNA-down	Protein-no	RNA-down_vs_Protein-no	Transcriptional changes
TRINITY_DN9077_c1_g1	1.98046	1.35763	RNA-no	Protein-no	RNA-no_vs_Protein-no	Unchanged
TRINITY_DN8769_c0_g1	0.473517	0.612804	RNA-down	Protein-no	RNA-down_vs_Protein-no	Transcriptional changes
TRINITY_DN1543_c0_g1	1.7373	1.45724	RNA-no	Protein-no	RNA-no_vs_Protein-no	Unchanged
TRINITY_DN13973_c0_g1	1.39459	0.681086	RNA-no	Protein-no	RNA-no_vs_Protein-no	Unchanged
TRINITY_DN537_c1_g1	0.691503	1.46766	RNA-no	Protein-no	RNA-no_vs_Protein-no	Unchanged
TRINITY_DN9153_c0_g1	0.977954	1.859	RNA-no	Protein-no	RNA-no_vs_Protein-no	Unchanged
TRINITY_DN1217_c0_g2	1.54	0.930744	RNA-no	Protein-no	RNA-no_vs_Protein-no	Unchanged
TRINITY_DN3495_c0_g1	0.158626	1.50599	RNA-down	Protein-no	RNA-down_vs_Protein-no	Transcriptional changes
TRINITY_DN3657_c0_g1	1.39975	0.489226	RNA-no	Protein-down	RNA-no_vs_Protein-down	Translational changes
TRINITY_DN2939_c0_g1	2.49172	0.607005	RNA-no	Protein-no	RNA-no_vs_Protein-no	Unchanged
TRINITY_DN2182_c0_g2	0.895756	2.4223	RNA-no	Protein-up	RNA-no_vs_Protein-up	Translational changes
TRINITY_DN3125_c0_g1	0.0513772	0.319675	RNA-down	Protein-down	RNA-down_vs_Protein-down	Homodirectional changes
TRINITY_DN14379_c0_g1	3.19021	0.0438468	RNA-up	Protein-down	RNA-up_vs_Protein-down	Opposite changes
TRINITY_DN5031_c0_g2	0.0141386	1.76373	RNA-down	Protein-no	RNA-down_vs_Protein-no	Transcriptional changes
TRINITY_DN3411_c0_g4	2.10655	1.32906	RNA-no	Protein-no	RNA-no_vs_Protein-no	Unchanged
TRINITY_DN3032_c1_g2	2.85129	0.862545	RNA-up	Protein-no	RNA-up_vs_Protein-no	Transcriptional changes
TRINITY_DN2551_c1_g2	0.747987	0.419383	RNA-no	Protein-down	RNA-no_vs_Protein-down	Translational changes
TRINITY_DN6045_c0_g1	0.416901	0.725716	RNA-down	Protein-no	RNA-down_vs_Protein-no	Transcriptional changes
TRINITY_DN37110_c0_g1	1.11968	1.7499	RNA-no	Protein-no	RNA-no_vs_Protein-no	Unchanged
TRINITY_DN28_c1_g1	3.82015	0.390008	RNA-up	Protein-down	RNA-up_vs_Protein-down	Opposite changes
TRINITY_DN19517_c2_g1	1.27535	1.38901	RNA-no	Protein-no	RNA-no_vs_Protein-no	Unchanged
TRINITY_DN2524_c1_g1	0.854873	1.78357	RNA-no	Protein-no	RNA-no_vs_Protein-no	Unchanged
TRINITY_DN3021_c0_g1	0.983098	0.497173	RNA-no	Protein-down	RNA-no_vs_Protein-down	Translational changes
TRINITY_DN337_c0_g1	1.53703	1.07992	RNA-no	Protein-no	RNA-no_vs_Protein-no	Unchanged
TRINITY_DN9723_c0_g1	2.04806	1.3589	RNA-up	Protein-no	RNA-up_vs_Protein-no	Transcriptional changes
TRINITY_DN1489_c1_g1	32.0227	5.00774	RNA-up	Protein-up	RNA-up_vs_Protein-up	Homodirectional changes
TRINITY_DN3940_c0_g2	1.70055	0.352021	RNA-no	Protein-down	RNA-no_vs_Protein-down	Translational changes
TRINITY_DN5612_c0_g3	0.569245	0.606223	RNA-down	Protein-no	RNA-down_vs_Protein-no	Transcriptional changes
TRINITY_DN28394_c0_g1	4.93874	2.76411	RNA-up	Protein-up	RNA-up_vs_Protein-up	Homodirectional changes
TRINITY_DN24087_c4_g1	0.670868	0.610152	RNA-down	Protein-no	RNA-down_vs_Protein-no	Transcriptional changes
TRINITY_DN5128_c0_g3	0.657531	0.579455	RNA-no	Protein-no	RNA-no_vs_Protein-no	Unchanged
TRINITY_DN9405_c0_g2	24.0887	24.5162	RNA-up	Protein-up	RNA-up_vs_Protein-up	Homodirectional changes
TRINITY_DN2067_c0_g1	0.855569	0.28018	RNA-no	Protein-down	RNA-no_vs_Protein-down	Translational changes
TRINITY_DN207_c0_g2	1.00371	1.23355	RNA-no	Protein-no	RNA-no_vs_Protein-no	Unchanged
TRINITY_DN13837_c0_g1	0.000164828	0.472277	RNA-down	Protein-down	RNA-down_vs_Protein-down	Homodirectional changes
TRINITY_DN1495_c1_g1	0.924249	1.79002	RNA-no	Protein-no	RNA-no_vs_Protein-no	Unchanged
TRINITY_DN2225_c0_g1	1.99434	2.10767	RNA-no	Protein-up	RNA-no_vs_Protein-up	Translational changes
TRINITY_DN5600_c0_g1	2.88789	3.91111	RNA-up	Protein-up	RNA-up_vs_Protein-up	Homodirectional changes
TRINITY_DN18223_c0_g1	1.96417	4.45411	RNA-no	Protein-up	RNA-no_vs_Protein-up	Translational changes
TRINITY_DN4220_c0_g1	3.02926	0.753137	RNA-up	Protein-no	RNA-up_vs_Protein-no	Transcriptional changes
TRINITY_DN6260_c1_g1	1.92594	2.65671	RNA-no	Protein-up	RNA-no_vs_Protein-up	Translational changes
TRINITY_DN3681_c0_g1	1.02339	2.56173	RNA-no	Protein-up	RNA-no_vs_Protein-up	Translational changes
TRINITY_DN38271_c0_g1	3.88486	2.38051	RNA-up	Protein-up	RNA-up_vs_Protein-up	Homodirectional changes
TRINITY_DN24385_c0_g1	2.09553	0.769602	RNA-no	Protein-no	RNA-no_vs_Protein-no	Unchanged
TRINITY_DN2607_c0_g1	22.1327	1.32281	RNA-up	Protein-no	RNA-up_vs_Protein-no	Transcriptional changes
TRINITY_DN3793_c0_g1	0.935296	0.64465	RNA-no	Protein-no	RNA-no_vs_Protein-no	Unchanged
TRINITY_DN8789_c0_g2	3.06075	0.732758	RNA-up	Protein-no	RNA-up_vs_Protein-no	Transcriptional changes
TRINITY_DN8462_c0_g1	4.9823	6.15591	RNA-up	Protein-up	RNA-up_vs_Protein-up	Homodirectional changes
TRINITY_DN22342_c0_g1	2.49954	0.738593	RNA-no	Protein-no	RNA-no_vs_Protein-no	Unchanged
TRINITY_DN5397_c0_g1	1.12576	5.07883	RNA-no	Protein-up	RNA-no_vs_Protein-up	Translational changes
TRINITY_DN3408_c1_g1	1.46622	0.434618	RNA-no	Protein-down	RNA-no_vs_Protein-down	Translational changes
TRINITY_DN8081_c0_g1	0.932524	0.296976	RNA-no	Protein-down	RNA-no_vs_Protein-down	Translational changes
TRINITY_DN12651_c0_g1	24.6	5.21198	RNA-up	Protein-up	RNA-up_vs_Protein-up	Homodirectional changes
TRINITY_DN11018_c0_g1	1.2034	1.29863	RNA-no	Protein-no	RNA-no_vs_Protein-no	Unchanged
TRINITY_DN541_c8_g1	1.53686	2.57347	RNA-no	Protein-up	RNA-no_vs_Protein-up	Translational changes
TRINITY_DN40942_c0_g1	1.48592	5.16247	RNA-no	Protein-up	RNA-no_vs_Protein-up	Translational changes
TRINITY_DN6468_c1_g2	2.73697	2.50481	RNA-up	Protein-up	RNA-up_vs_Protein-up	Homodirectional changes
TRINITY_DN7191_c3_g1	0.0346102	54.62	RNA-down	Protein-up	RNA-down_vs_Protein-up	Opposite changes
TRINITY_DN17576_c0_g1	13.0473	15.4003	RNA-up	Protein-up	RNA-up_vs_Protein-up	Homodirectional changes
TRINITY_DN15647_c0_g1	0.678088	1.83071	RNA-no	Protein-no	RNA-no_vs_Protein-no	Unchanged
TRINITY_DN25749_c0_g2	0.976265	1.19876	RNA-no	Protein-no	RNA-no_vs_Protein-no	Unchanged
TRINITY_DN13254_c0_g1	1.15215	1.70203	RNA-no	Protein-no	RNA-no_vs_Protein-no	Unchanged
TRINITY_DN3466_c0_g2	0.623373	0.655953	RNA-down	Protein-no	RNA-down_vs_Protein-no	Transcriptional changes
TRINITY_DN35942_c0_g1	0.345521	1.21217	RNA-down	Protein-no	RNA-down_vs_Protein-no	Transcriptional changes
TRINITY_DN10409_c0_g1	0.785003	5.2996	RNA-no	Protein-up	RNA-no_vs_Protein-up	Translational changes
TRINITY_DN19508_c0_g2	3.66088	2.63956	RNA-up	Protein-up	RNA-up_vs_Protein-up	Homodirectional changes
TRINITY_DN10783_c1_g1	20.1708	5.42811	RNA-up	Protein-up	RNA-up_vs_Protein-up	Homodirectional changes
TRINITY_DN9651_c0_g2	79.1515	1.36371	RNA-up	Protein-no	RNA-up_vs_Protein-no	Transcriptional changes
TRINITY_DN3331_c0_g1	0.638201	3.56327	RNA-down	Protein-up	RNA-down_vs_Protein-up	Opposite changes
TRINITY_DN552_c0_g1	1.23028	0.985914	RNA-no	Protein-no	RNA-no_vs_Protein-no	Unchanged
TRINITY_DN6244_c0_g1	14.1774	0.917879	RNA-up	Protein-no	RNA-up_vs_Protein-no	Transcriptional changes
TRINITY_DN2691_c0_g1	59.9394	6.02352	RNA-up	Protein-up	RNA-up_vs_Protein-up	Homodirectional changes
TRINITY_DN13980_c0_g1	0.600763	2.83313	RNA-down	Protein-up	RNA-down_vs_Protein-up	Opposite changes
TRINITY_DN1636_c0_g1	1.07526	1.02734	RNA-no	Protein-no	RNA-no_vs_Protein-no	Unchanged
TRINITY_DN16238_c0_g1	2.42002	0.316896	RNA-no	Protein-down	RNA-no_vs_Protein-down	Translational changes
TRINITY_DN2162_c0_g1	1.50886	1.21945	RNA-no	Protein-no	RNA-no_vs_Protein-no	Unchanged
TRINITY_DN8839_c0_g1	1.45272	0.684534	RNA-no	Protein-no	RNA-no_vs_Protein-no	Unchanged
TRINITY_DN28427_c1_g2	28.5747	1.62562	RNA-up	Protein-no	RNA-up_vs_Protein-no	Transcriptional changes
TRINITY_DN1378_c0_g1	5.54131	0.979926	RNA-up	Protein-no	RNA-up_vs_Protein-no	Transcriptional changes
TRINITY_DN89_c0_g1	0.366832	4.04634	RNA-down	Protein-up	RNA-down_vs_Protein-up	Opposite changes
TRINITY_DN22112_c0_g1	1.70747	0.35894	RNA-no	Protein-down	RNA-no_vs_Protein-down	Translational changes
TRINITY_DN13136_c0_g1	0.414872	0.907935	RNA-down	Protein-no	RNA-down_vs_Protein-no	Transcriptional changes
TRINITY_DN23411_c0_g2	192.554	2.16251	RNA-up	Protein-up	RNA-up_vs_Protein-up	Homodirectional changes
TRINITY_DN11496_c0_g1	1.1526	49.787	RNA-no	Protein-up	RNA-no_vs_Protein-up	Translational changes
TRINITY_DN15649_c0_g1	3.13879	1.86068	RNA-up	Protein-no	RNA-up_vs_Protein-no	Transcriptional changes
TRINITY_DN1369_c0_g2	1.56049	1.09487	RNA-no	Protein-no	RNA-no_vs_Protein-no	Unchanged
TRINITY_DN3636_c1_g1	1.87611	1.54355	RNA-no	Protein-no	RNA-no_vs_Protein-no	Unchanged
TRINITY_DN133_c1_g1	1.95857	0.491202	RNA-no	Protein-down	RNA-no_vs_Protein-down	Translational changes
TRINITY_DN8948_c0_g1	1.02815	1.79695	RNA-no	Protein-no	RNA-no_vs_Protein-no	Unchanged
TRINITY_DN21659_c0_g1	0.359071	1.55584	RNA-down	Protein-no	RNA-down_vs_Protein-no	Transcriptional changes
TRINITY_DN709_c1_g1	1.0522	0.217821	RNA-no	Protein-down	RNA-no_vs_Protein-down	Translational changes
TRINITY_DN27945_c0_g1	1.06904	4.37045	RNA-no	Protein-up	RNA-no_vs_Protein-up	Translational changes
TRINITY_DN2684_c0_g1	1.0693	0.842932	RNA-no	Protein-no	RNA-no_vs_Protein-no	Unchanged
TRINITY_DN40226_c0_g1	0.351768	1.26419	RNA-down	Protein-no	RNA-down_vs_Protein-no	Transcriptional changes
TRINITY_DN8057_c0_g1	1.51264	3.46443	RNA-no	Protein-up	RNA-no_vs_Protein-up	Translational changes
TRINITY_DN925_c0_g1	0.90237	0.67803	RNA-no	Protein-no	RNA-no_vs_Protein-no	Unchanged
TRINITY_DN7180_c0_g1	0.69901	0.594013	RNA-no	Protein-no	RNA-no_vs_Protein-no	Unchanged
TRINITY_DN12862_c0_g1	1.39803	0.937021	RNA-no	Protein-no	RNA-no_vs_Protein-no	Unchanged
TRINITY_DN3314_c0_g1	1.03108	1.82371	RNA-no	Protein-no	RNA-no_vs_Protein-no	Unchanged
TRINITY_DN7234_c0_g1	0.756381	32.9144	RNA-no	Protein-up	RNA-no_vs_Protein-up	Translational changes
TRINITY_DN1532_c1_g2	2.05678	1.02839	RNA-no	Protein-no	RNA-no_vs_Protein-no	Unchanged
TRINITY_DN29102_c0_g2	1.16592	0.462474	RNA-no	Protein-down	RNA-no_vs_Protein-down	Translational changes
TRINITY_DN717_c0_g1	2.29532	1.61339	RNA-no	Protein-no	RNA-no_vs_Protein-no	Unchanged
TRINITY_DN17222_c0_g1	2.69873	2.57065	RNA-up	Protein-up	RNA-up_vs_Protein-up	Homodirectional changes
TRINITY_DN2373_c0_g1	0.856885	0.49089	RNA-down	Protein-down	RNA-down_vs_Protein-down	Homodirectional changes
TRINITY_DN76_c0_g1	0.337571	0.330865	RNA-down	Protein-down	RNA-down_vs_Protein-down	Homodirectional changes
TRINITY_DN19214_c0_g1	8.38102	0.726757	RNA-up	Protein-no	RNA-up_vs_Protein-no	Transcriptional changes
TRINITY_DN4843_c0_g1	1.12018	8.37157	RNA-no	Protein-up	RNA-no_vs_Protein-up	Translational changes
TRINITY_DN1408_c0_g1	1.9633	0.46175	RNA-no	Protein-down	RNA-no_vs_Protein-down	Translational changes
TRINITY_DN2499_c0_g1	1.55551	6.34942	RNA-no	Protein-up	RNA-no_vs_Protein-up	Translational changes
TRINITY_DN9186_c0_g1	248.698	1.76373	RNA-up	Protein-no	RNA-up_vs_Protein-no	Transcriptional changes
TRINITY_DN2126_c0_g1	0.881216	1.11087	RNA-no	Protein-no	RNA-no_vs_Protein-no	Unchanged
TRINITY_DN4423_c1_g2	4.41299	3.02716	RNA-up	Protein-up	RNA-up_vs_Protein-up	Homodirectional changes
TRINITY_DN8814_c0_g3	1.61166	0.836402	RNA-no	Protein-no	RNA-no_vs_Protein-no	Unchanged
TRINITY_DN20235_c0_g1	0.867262	1.11314	RNA-no	Protein-no	RNA-no_vs_Protein-no	Unchanged
TRINITY_DN13761_c0_g1	0.0806777	0.388234	RNA-down	Protein-down	RNA-down_vs_Protein-down	Homodirectional changes
TRINITY_DN156909_c0_g1	0.548253	0.639059	RNA-down	Protein-no	RNA-down_vs_Protein-no	Transcriptional changes
TRINITY_DN1504_c0_g2	0.537854	0.728443	RNA-down	Protein-no	RNA-down_vs_Protein-no	Transcriptional changes
TRINITY_DN13099_c0_g1	10.555	1.79061	RNA-up	Protein-no	RNA-up_vs_Protein-no	Transcriptional changes
TRINITY_DN2431_c1_g1	1.31173	0.647204	RNA-no	Protein-no	RNA-no_vs_Protein-no	Unchanged
TRINITY_DN1385_c0_g1	0.867582	0.554469	RNA-no	Protein-no	RNA-no_vs_Protein-no	Unchanged
TRINITY_DN14797_c0_g1	1.93529	0.755861	RNA-no	Protein-no	RNA-no_vs_Protein-no	Unchanged
TRINITY_DN528_c0_g2	805.467	4.83814	RNA-up	Protein-up	RNA-up_vs_Protein-up	Homodirectional changes
TRINITY_DN4677_c0_g1	2.04791	0.497848	RNA-no	Protein-down	RNA-no_vs_Protein-down	Translational changes
TRINITY_DN7881_c0_g1	1.66345	1.52372	RNA-no	Protein-no	RNA-no_vs_Protein-no	Unchanged
TRINITY_DN8667_c0_g1	1.65247	0.630183	RNA-no	Protein-no	RNA-no_vs_Protein-no	Unchanged
TRINITY_DN1396_c0_g1	7.93461	0.830071	RNA-up	Protein-no	RNA-up_vs_Protein-no	Transcriptional changes
TRINITY_DN11743_c0_g2	1.65506	0.620366	RNA-no	Protein-no	RNA-no_vs_Protein-no	Unchanged
TRINITY_DN3390_c0_g1	1.32599	0.914501	RNA-no	Protein-no	RNA-no_vs_Protein-no	Unchanged
TRINITY_DN187_c0_g2	1.57784	0.292099	RNA-no	Protein-down	RNA-no_vs_Protein-down	Translational changes
TRINITY_DN6223_c0_g1	1.13432	0.642665	RNA-no	Protein-no	RNA-no_vs_Protein-no	Unchanged
TRINITY_DN1024_c1_g1	1.15744	0.538945	RNA-no	Protein-no	RNA-no_vs_Protein-no	Unchanged
TRINITY_DN413_c12_g1	2.73821	3.29228	RNA-up	Protein-up	RNA-up_vs_Protein-up	Homodirectional changes
TRINITY_DN81682_c0_g1	1.41596	2.54244	RNA-no	Protein-up	RNA-no_vs_Protein-up	Translational changes
TRINITY_DN5503_c0_g2	0.456103	0.715886	RNA-down	Protein-no	RNA-down_vs_Protein-no	Transcriptional changes
TRINITY_DN1722_c2_g1	6.27076	3.06358	RNA-up	Protein-up	RNA-up_vs_Protein-up	Homodirectional changes
TRINITY_DN2630_c0_g1	1.32137	2.33586	RNA-no	Protein-up	RNA-no_vs_Protein-up	Translational changes
TRINITY_DN18315_c1_g1	0.180347	0.409913	RNA-down	Protein-down	RNA-down_vs_Protein-down	Homodirectional changes
TRINITY_DN5906_c0_g1	1.45302	0.379412	RNA-no	Protein-down	RNA-no_vs_Protein-down	Translational changes
TRINITY_DN3567_c1_g1	1.49022	0.452306	RNA-no	Protein-down	RNA-no_vs_Protein-down	Translational changes
TRINITY_DN16983_c0_g1	0.659431	0.61284	RNA-down	Protein-no	RNA-down_vs_Protein-no	Transcriptional changes
TRINITY_DN598_c0_g1	1.53303	0.929247	RNA-no	Protein-no	RNA-no_vs_Protein-no	Unchanged
TRINITY_DN1842_c0_g1	1.52517	1.44185	RNA-no	Protein-no	RNA-no_vs_Protein-no	Unchanged
TRINITY_DN10_c0_g1	0.195478	1.07786	RNA-down	Protein-no	RNA-down_vs_Protein-no	Transcriptional changes
TRINITY_DN218835_c0_g1	0.00347577	0.36515	RNA-down	Protein-down	RNA-down_vs_Protein-down	Homodirectional changes
TRINITY_DN3315_c0_g3	3.93921	2.04215	RNA-up	Protein-up	RNA-up_vs_Protein-up	Homodirectional changes
TRINITY_DN25283_c0_g1	47.4526	3.58648	RNA-up	Protein-up	RNA-up_vs_Protein-up	Homodirectional changes
TRINITY_DN6498_c1_g1	0.128515	0.48499	RNA-down	Protein-down	RNA-down_vs_Protein-down	Homodirectional changes
TRINITY_DN13873_c0_g1	1.19991	3.75578	RNA-no	Protein-up	RNA-no_vs_Protein-up	Translational changes
TRINITY_DN14090_c0_g1	0.679908	9.61012	RNA-no	Protein-up	RNA-no_vs_Protein-up	Translational changes
TRINITY_DN3520_c0_g3	1.57473	0.565745	RNA-no	Protein-no	RNA-no_vs_Protein-no	Unchanged
TRINITY_DN53586_c0_g1	1.14719	1.10542	RNA-no	Protein-no	RNA-no_vs_Protein-no	Unchanged
TRINITY_DN1341_c0_g2	1.14632	0.742766	RNA-no	Protein-no	RNA-no_vs_Protein-no	Unchanged
TRINITY_DN26063_c0_g1	15.6572	0.974022	RNA-up	Protein-no	RNA-up_vs_Protein-no	Transcriptional changes
TRINITY_DN1043_c0_g4	2.29694	0.506223	RNA-no	Protein-no	RNA-no_vs_Protein-no	Unchanged
TRINITY_DN794_c0_g1	6.31689	4.14392	RNA-up	Protein-up	RNA-up_vs_Protein-up	Homodirectional changes
TRINITY_DN2919_c0_g1	1.07309	2.328	RNA-no	Protein-up	RNA-no_vs_Protein-up	Translational changes
TRINITY_DN8203_c0_g1	0.0012456	0.242224	RNA-down	Protein-down	RNA-down_vs_Protein-down	Homodirectional changes
TRINITY_DN5599_c0_g2	0.921618	0.798657	RNA-no	Protein-no	RNA-no_vs_Protein-no	Unchanged
TRINITY_DN2709_c0_g1	0.843734	0.935259	RNA-no	Protein-no	RNA-no_vs_Protein-no	Unchanged
TRINITY_DN1798_c0_g1	0.910761	0.415233	RNA-no	Protein-down	RNA-no_vs_Protein-down	Translational changes
TRINITY_DN3147_c0_g1	0.812263	1.76111	RNA-no	Protein-no	RNA-no_vs_Protein-no	Unchanged
TRINITY_DN2192_c0_g1	0.778298	0.55162	RNA-no	Protein-no	RNA-no_vs_Protein-no	Unchanged
TRINITY_DN1051_c1_g1	1.05303	2.43617	RNA-no	Protein-up	RNA-no_vs_Protein-up	Translational changes
TRINITY_DN4461_c3_g1	0.829701	5.32072	RNA-no	Protein-up	RNA-no_vs_Protein-up	Translational changes
TRINITY_DN2661_c0_g1	21.3377	7.84152	RNA-up	Protein-up	RNA-up_vs_Protein-up	Homodirectional changes
TRINITY_DN25359_c0_g1	0.340651	0.873439	RNA-down	Protein-no	RNA-down_vs_Protein-no	Transcriptional changes
TRINITY_DN42781_c0_g1	3.56605	8.79588	RNA-up	Protein-up	RNA-up_vs_Protein-up	Homodirectional changes
TRINITY_DN4587_c0_g1	2.32123	4.81553	RNA-no	Protein-up	RNA-no_vs_Protein-up	Translational changes
TRINITY_DN529_c2_g1	2.18587	1.27392	RNA-no	Protein-no	RNA-no_vs_Protein-no	Unchanged
TRINITY_DN12284_c0_g1	0.248746	0.212733	RNA-down	Protein-down	RNA-down_vs_Protein-down	Homodirectional changes
TRINITY_DN12809_c0_g1	2.85186	1.14878	RNA-up	Protein-no	RNA-up_vs_Protein-no	Transcriptional changes
TRINITY_DN329_c0_g1	0.83094	0.612988	RNA-no	Protein-no	RNA-no_vs_Protein-no	Unchanged
TRINITY_DN7778_c1_g1	0.936129	3.00913	RNA-no	Protein-up	RNA-no_vs_Protein-up	Translational changes
TRINITY_DN3174_c1_g3	1.64327	0.570352	RNA-no	Protein-no	RNA-no_vs_Protein-no	Unchanged
TRINITY_DN5885_c0_g1	3.71407	0.434656	RNA-up	Protein-down	RNA-up_vs_Protein-down	Opposite changes
TRINITY_DN2977_c0_g2	1.3347	0.539133	RNA-no	Protein-no	RNA-no_vs_Protein-no	Unchanged
TRINITY_DN2821_c1_g2	1.47007	1.77687	RNA-no	Protein-no	RNA-no_vs_Protein-no	Unchanged
TRINITY_DN625_c0_g1	0.016467	0.114654	RNA-down	Protein-down	RNA-down_vs_Protein-down	Homodirectional changes
TRINITY_DN2038_c0_g1	1.7717	0.852816	RNA-no	Protein-no	RNA-no_vs_Protein-no	Unchanged
TRINITY_DN5716_c0_g2	39.9294	0.532781	RNA-up	Protein-no	RNA-up_vs_Protein-no	Transcriptional changes
TRINITY_DN9493_c0_g1	0.911875	1.25713	RNA-no	Protein-no	RNA-no_vs_Protein-no	Unchanged
TRINITY_DN3155_c0_g1	259.324	17.8495	RNA-up	Protein-up	RNA-up_vs_Protein-up	Homodirectional changes
TRINITY_DN6084_c0_g1	0.174113	0.912587	RNA-down	Protein-no	RNA-down_vs_Protein-no	Transcriptional changes
TRINITY_DN5599_c0_g1	1.44147	0.732956	RNA-no	Protein-no	RNA-no_vs_Protein-no	Unchanged
TRINITY_DN745_c4_g1	6.45615	4.28159	RNA-up	Protein-up	RNA-up_vs_Protein-up	Homodirectional changes
TRINITY_DN3012_c1_g1	4.6474	0.994547	RNA-up	Protein-no	RNA-up_vs_Protein-no	Transcriptional changes
TRINITY_DN12024_c1_g1	84.5756	1.4597	RNA-up	Protein-no	RNA-up_vs_Protein-no	Transcriptional changes
TRINITY_DN13064_c0_g1	2.25309	0.694704	RNA-no	Protein-no	RNA-no_vs_Protein-no	Unchanged
TRINITY_DN3129_c0_g2	1.11595	1.96293	RNA-no	Protein-no	RNA-no_vs_Protein-no	Unchanged
TRINITY_DN4365_c0_g1	1.2727	2.10216	RNA-no	Protein-up	RNA-no_vs_Protein-up	Translational changes
TRINITY_DN3763_c0_g1	2.49519	2.13019	RNA-no	Protein-up	RNA-no_vs_Protein-up	Translational changes
TRINITY_DN59613_c0_g1	0.7541	0.560935	RNA-no	Protein-no	RNA-no_vs_Protein-no	Unchanged
TRINITY_DN22529_c0_g1	0.702363	1.624	RNA-no	Protein-no	RNA-no_vs_Protein-no	Unchanged
TRINITY_DN49712_c0_g1	7.8757	3.33656	RNA-up	Protein-up	RNA-up_vs_Protein-up	Homodirectional changes
TRINITY_DN7594_c0_g2	168.466	2.27128	RNA-up	Protein-up	RNA-up_vs_Protein-up	Homodirectional changes
TRINITY_DN9974_c0_g1	1.32385	1.07647	RNA-no	Protein-no	RNA-no_vs_Protein-no	Unchanged
TRINITY_DN4176_c0_g1	1.32792	1.34459	RNA-no	Protein-no	RNA-no_vs_Protein-no	Unchanged
TRINITY_DN28357_c0_g1	2.91176	0.866915	RNA-up	Protein-no	RNA-up_vs_Protein-no	Transcriptional changes
TRINITY_DN4323_c0_g1	1.10011	1.11349	RNA-no	Protein-no	RNA-no_vs_Protein-no	Unchanged
TRINITY_DN2469_c0_g1	2.00771	0.879388	RNA-no	Protein-no	RNA-no_vs_Protein-no	Unchanged
TRINITY_DN3725_c0_g1	0.405747	1.26839	RNA-down	Protein-no	RNA-down_vs_Protein-no	Transcriptional changes
TRINITY_DN4250_c0_g1	3.0063	0.941934	RNA-up	Protein-no	RNA-up_vs_Protein-no	Transcriptional changes
TRINITY_DN4851_c0_g1	79.1346	0.569416	RNA-up	Protein-no	RNA-up_vs_Protein-no	Transcriptional changes
TRINITY_DN12729_c0_g1	0.764432	1.58162	RNA-no	Protein-no	RNA-no_vs_Protein-no	Unchanged
TRINITY_DN12652_c0_g1	20.8613	1.05311	RNA-up	Protein-no	RNA-up_vs_Protein-no	Transcriptional changes
TRINITY_DN4551_c0_g1	0.811434	0.641364	RNA-no	Protein-no	RNA-no_vs_Protein-no	Unchanged
TRINITY_DN219_c0_g1	10.2379	5.30539	RNA-up	Protein-up	RNA-up_vs_Protein-up	Homodirectional changes
TRINITY_DN11119_c0_g1	0.643042	2.53604	RNA-down	Protein-up	RNA-down_vs_Protein-up	Opposite changes
TRINITY_DN812_c0_g1	21.6061	40.1842	RNA-up	Protein-up	RNA-up_vs_Protein-up	Homodirectional changes
TRINITY_DN12807_c0_g1	1.35576	4.31353	RNA-no	Protein-up	RNA-no_vs_Protein-up	Translational changes
TRINITY_DN1945_c0_g1	9.11923e-05	0.67039	RNA-down	Protein-no	RNA-down_vs_Protein-no	Transcriptional changes
TRINITY_DN849_c0_g1	0.64973	0.441876	RNA-no	Protein-down	RNA-no_vs_Protein-down	Translational changes
TRINITY_DN106653_c0_g1	0.0252268	0.98285	RNA-down	Protein-no	RNA-down_vs_Protein-no	Transcriptional changes
TRINITY_DN411919_c0_g1	8.8612	5.61725	RNA-up	Protein-up	RNA-up_vs_Protein-up	Homodirectional changes
TRINITY_DN38036_c0_g1	19.8162	5.74526	RNA-up	Protein-up	RNA-up_vs_Protein-up	Homodirectional changes
TRINITY_DN3283_c0_g1	1.35711	0.625651	RNA-no	Protein-no	RNA-no_vs_Protein-no	Unchanged
TRINITY_DN12954_c1_g1	1.49494	2.0474	RNA-no	Protein-up	RNA-no_vs_Protein-up	Translational changes
TRINITY_DN10157_c0_g1	2.16442	1.16711	RNA-no	Protein-no	RNA-no_vs_Protein-no	Unchanged
TRINITY_DN242_c0_g1	0.430209	0.392005	RNA-down	Protein-down	RNA-down_vs_Protein-down	Homodirectional changes
TRINITY_DN5503_c0_g1	1.0024	20.7768	RNA-no	Protein-up	RNA-no_vs_Protein-up	Translational changes
TRINITY_DN948_c0_g1	0.495132	0.272058	RNA-down	Protein-down	RNA-down_vs_Protein-down	Homodirectional changes
TRINITY_DN3874_c0_g1	0.958879	1.32159	RNA-no	Protein-no	RNA-no_vs_Protein-no	Unchanged
TRINITY_DN15623_c0_g2	0.278759	0.4665	RNA-down	Protein-down	RNA-down_vs_Protein-down	Homodirectional changes
TRINITY_DN46071_c0_g2	0.472812	1.2389	RNA-down	Protein-no	RNA-down_vs_Protein-no	Transcriptional changes
TRINITY_DN13824_c0_g1	4.18153	1.3456	RNA-up	Protein-no	RNA-up_vs_Protein-no	Transcriptional changes
TRINITY_DN2813_c0_g1	1.1109	0.924104	RNA-no	Protein-no	RNA-no_vs_Protein-no	Unchanged
TRINITY_DN8405_c0_g1	0.741194	0.405103	RNA-no	Protein-down	RNA-no_vs_Protein-down	Translational changes
TRINITY_DN7382_c0_g1	3603.72	1.88696	RNA-up	Protein-no	RNA-up_vs_Protein-no	Transcriptional changes
TRINITY_DN16430_c0_g1	2.40905	4.69769	RNA-no	Protein-up	RNA-no_vs_Protein-up	Translational changes
TRINITY_DN54523_c1_g1	0.00245607	0.966886	RNA-down	Protein-no	RNA-down_vs_Protein-no	Transcriptional changes
TRINITY_DN2832_c0_g1	1.02819	0.519026	RNA-no	Protein-no	RNA-no_vs_Protein-no	Unchanged
TRINITY_DN1537_c1_g3	1.58547	0.45298	RNA-no	Protein-down	RNA-no_vs_Protein-down	Translational changes
TRINITY_DN26122_c0_g1	0.641681	1.8432	RNA-down	Protein-no	RNA-down_vs_Protein-no	Transcriptional changes
TRINITY_DN5140_c0_g2	2.61975	0.905182	RNA-no	Protein-no	RNA-no_vs_Protein-no	Unchanged
TRINITY_DN2370_c2_g1	2.22338	4.30585	RNA-no	Protein-up	RNA-no_vs_Protein-up	Translational changes
TRINITY_DN1597_c0_g1	1.47862	1.13726	RNA-no	Protein-no	RNA-no_vs_Protein-no	Unchanged
TRINITY_DN3164_c5_g1	0.937486	0.626649	RNA-no	Protein-no	RNA-no_vs_Protein-no	Unchanged
TRINITY_DN1369_c0_g1	1.87914	1.09487	RNA-no	Protein-no	RNA-no_vs_Protein-no	Unchanged
TRINITY_DN63135_c0_g2	0.00437158	1.0162	RNA-down	Protein-no	RNA-down_vs_Protein-no	Transcriptional changes
TRINITY_DN49253_c0_g1	6.6352	1.35699	RNA-up	Protein-no	RNA-up_vs_Protein-no	Transcriptional changes
TRINITY_DN3001_c0_g1	0.806406	3.12458	RNA-no	Protein-up	RNA-no_vs_Protein-up	Translational changes
TRINITY_DN31867_c0_g1	1.61695	0.532713	RNA-no	Protein-no	RNA-no_vs_Protein-no	Unchanged
TRINITY_DN5084_c3_g1	0.823514	2.02903	RNA-no	Protein-up	RNA-no_vs_Protein-up	Translational changes
TRINITY_DN8455_c0_g1	1.13621	1.37985	RNA-no	Protein-no	RNA-no_vs_Protein-no	Unchanged
TRINITY_DN14781_c0_g2	2.16064	0.689991	RNA-no	Protein-no	RNA-no_vs_Protein-no	Unchanged
TRINITY_DN14702_c0_g1	132.263	4.19699	RNA-up	Protein-up	RNA-up_vs_Protein-up	Homodirectional changes
TRINITY_DN118598_c0_g2	0.011138	0.279267	RNA-down	Protein-down	RNA-down_vs_Protein-down	Homodirectional changes
TRINITY_DN9046_c0_g1	3.29691	0.592023	RNA-up	Protein-no	RNA-up_vs_Protein-no	Transcriptional changes
TRINITY_DN5878_c0_g1	1.3994	1.52866	RNA-no	Protein-no	RNA-no_vs_Protein-no	Unchanged
TRINITY_DN1408_c0_g2	0.905367	0.550582	RNA-no	Protein-no	RNA-no_vs_Protein-no	Unchanged
TRINITY_DN4843_c0_g2	1.23044	1.66933	RNA-no	Protein-no	RNA-no_vs_Protein-no	Unchanged
TRINITY_DN4200_c0_g1	3.2978	0.998942	RNA-up	Protein-no	RNA-up_vs_Protein-no	Transcriptional changes
TRINITY_DN11374_c0_g2	0.924722	0.762683	RNA-no	Protein-no	RNA-no_vs_Protein-no	Unchanged
TRINITY_DN1532_c1_g1	2.15625	0.970761	RNA-no	Protein-no	RNA-no_vs_Protein-no	Unchanged
TRINITY_DN1366_c0_g1	0.736771	0.410495	RNA-no	Protein-down	RNA-no_vs_Protein-down	Translational changes
TRINITY_DN23948_c0_g1	2.90173	2.16381	RNA-up	Protein-up	RNA-up_vs_Protein-up	Homodirectional changes
TRINITY_DN3038_c0_g1	0.917981	0.791225	RNA-no	Protein-no	RNA-no_vs_Protein-no	Unchanged
TRINITY_DN8933_c0_g1	0.99571	0.497506	RNA-no	Protein-down	RNA-no_vs_Protein-down	Translational changes
TRINITY_DN5215_c0_g1	6.60659	2.28376	RNA-up	Protein-up	RNA-up_vs_Protein-up	Homodirectional changes
TRINITY_DN15109_c0_g1	55.7778	4.85008	RNA-up	Protein-up	RNA-up_vs_Protein-up	Homodirectional changes
TRINITY_DN8266_c0_g1	11.9479	4.88714	RNA-up	Protein-up	RNA-up_vs_Protein-up	Homodirectional changes
TRINITY_DN1554_c0_g1	2.24178	0.67327	RNA-no	Protein-no	RNA-no_vs_Protein-no	Unchanged
TRINITY_DN3661_c0_g1	1.37535	1.93034	RNA-no	Protein-no	RNA-no_vs_Protein-no	Unchanged
TRINITY_DN6881_c1_g1	4.15692	1.43346	RNA-up	Protein-no	RNA-up_vs_Protein-no	Transcriptional changes
TRINITY_DN9_c0_g4	1.71474	0.811115	RNA-no	Protein-no	RNA-no_vs_Protein-no	Unchanged
TRINITY_DN6152_c0_g1	1.14577	1.49435	RNA-no	Protein-no	RNA-no_vs_Protein-no	Unchanged
TRINITY_DN3964_c1_g1	2.45042	0.851642	RNA-no	Protein-no	RNA-no_vs_Protein-no	Unchanged
TRINITY_DN1770_c1_g2	0.958483	0.65585	RNA-no	Protein-no	RNA-no_vs_Protein-no	Unchanged
TRINITY_DN5072_c0_g1	2.41266	0.580998	RNA-up	Protein-no	RNA-up_vs_Protein-no	Transcriptional changes
TRINITY_DN4946_c0_g1	0.507197	0.638318	RNA-down	Protein-no	RNA-down_vs_Protein-no	Transcriptional changes
TRINITY_DN14984_c0_g1	2.12352	1.06509	RNA-no	Protein-no	RNA-no_vs_Protein-no	Unchanged
TRINITY_DN1327_c0_g3	3.5653	1.0681	RNA-up	Protein-no	RNA-up_vs_Protein-no	Transcriptional changes
TRINITY_DN63007_c0_g2	2.55569	1.12484	RNA-no	Protein-no	RNA-no_vs_Protein-no	Unchanged
TRINITY_DN12290_c0_g2	1.05193	0.218674	RNA-no	Protein-down	RNA-no_vs_Protein-down	Translational changes
TRINITY_DN8462_c0_g2	13.3379	3.6597	RNA-up	Protein-up	RNA-up_vs_Protein-up	Homodirectional changes
TRINITY_DN3513_c0_g1	0.356506	0.99349	RNA-down	Protein-no	RNA-down_vs_Protein-no	Transcriptional changes
TRINITY_DN8789_c0_g1	1.39302	1.6796	RNA-no	Protein-no	RNA-no_vs_Protein-no	Unchanged
TRINITY_DN1175_c0_g1	1.48724	1.80461	RNA-no	Protein-no	RNA-no_vs_Protein-no	Unchanged
TRINITY_DN35357_c0_g1	20.2913	1.12928	RNA-up	Protein-no	RNA-up_vs_Protein-no	Transcriptional changes
TRINITY_DN10235_c1_g1	1.24101	0.463786	RNA-no	Protein-down	RNA-no_vs_Protein-down	Translational changes
TRINITY_DN4109_c0_g4	1.1648	2.06808	RNA-no	Protein-up	RNA-no_vs_Protein-up	Translational changes
TRINITY_DN4720_c0_g1	1.58847	0.471151	RNA-no	Protein-down	RNA-no_vs_Protein-down	Translational changes
TRINITY_DN615_c0_g1	1.23884	0.5842	RNA-no	Protein-no	RNA-no_vs_Protein-no	Unchanged
TRINITY_DN1422_c1_g1	0.0235566	0.608298	RNA-down	Protein-no	RNA-down_vs_Protein-no	Transcriptional changes
TRINITY_DN620_c0_g1	1.30693	2.55241	RNA-no	Protein-up	RNA-no_vs_Protein-up	Translational changes
TRINITY_DN7510_c0_g2	0.821749	0.495245	RNA-no	Protein-down	RNA-no_vs_Protein-down	Translational changes
TRINITY_DN13792_c0_g1	2.39228	0.681633	RNA-no	Protein-no	RNA-no_vs_Protein-no	Unchanged
TRINITY_DN7807_c0_g2	0.070643	0.41812	RNA-down	Protein-down	RNA-down_vs_Protein-down	Homodirectional changes
TRINITY_DN11592_c0_g3	1.19847	2.03058	RNA-no	Protein-up	RNA-no_vs_Protein-up	Translational changes
TRINITY_DN8222_c0_g1	0.270606	0.415789	RNA-down	Protein-down	RNA-down_vs_Protein-down	Homodirectional changes
TRINITY_DN10026_c0_g1	5.0101	1.76609	RNA-up	Protein-no	RNA-up_vs_Protein-no	Transcriptional changes
TRINITY_DN4949_c0_g1	2.84075	1.03667	RNA-up	Protein-no	RNA-up_vs_Protein-no	Transcriptional changes
TRINITY_DN1292_c0_g4	2.43742	0.262964	RNA-no	Protein-down	RNA-no_vs_Protein-down	Translational changes
TRINITY_DN528_c0_g1	23.6271	10.2291	RNA-up	Protein-up	RNA-up_vs_Protein-up	Homodirectional changes
TRINITY_DN21826_c0_g1	0.527974	0.953777	RNA-down	Protein-no	RNA-down_vs_Protein-no	Transcriptional changes
TRINITY_DN14362_c0_g1	1.22897	0.23649	RNA-no	Protein-down	RNA-no_vs_Protein-down	Translational changes
TRINITY_DN466_c0_g1	1.3532	1.46269	RNA-no	Protein-no	RNA-no_vs_Protein-no	Unchanged
TRINITY_DN5762_c0_g1	3.388	0.844186	RNA-up	Protein-no	RNA-up_vs_Protein-no	Transcriptional changes
TRINITY_DN21416_c0_g2	0.859405	0.424934	RNA-no	Protein-down	RNA-no_vs_Protein-down	Translational changes
TRINITY_DN28880_c0_g1	0.971805	1.11718	RNA-no	Protein-no	RNA-no_vs_Protein-no	Unchanged
TRINITY_DN3586_c0_g1	0.181906	0.529729	RNA-down	Protein-no	RNA-down_vs_Protein-no	Transcriptional changes
TRINITY_DN1693_c0_g2	1.8076	0.150044	RNA-no	Protein-down	RNA-no_vs_Protein-down	Translational changes
TRINITY_DN15622_c0_g1	1.19686	0.686103	RNA-no	Protein-no	RNA-no_vs_Protein-no	Unchanged
TRINITY_DN9902_c0_g1	1.05694	0.727886	RNA-no	Protein-no	RNA-no_vs_Protein-no	Unchanged
TRINITY_DN3886_c0_g1	1.23884	0.711952	RNA-no	Protein-no	RNA-no_vs_Protein-no	Unchanged
TRINITY_DN81_c1_g1	2.60632	0.781185	RNA-no	Protein-no	RNA-no_vs_Protein-no	Unchanged
TRINITY_DN11977_c0_g1	1.28572	0.61889	RNA-no	Protein-no	RNA-no_vs_Protein-no	Unchanged
TRINITY_DN77955_c0_g1	0.978455	0.485586	RNA-no	Protein-down	RNA-no_vs_Protein-down	Translational changes
TRINITY_DN15018_c0_g2	2.63733	0.587027	RNA-no	Protein-no	RNA-no_vs_Protein-no	Unchanged
TRINITY_DN117679_c0_g1	1.00452	2.16873	RNA-no	Protein-up	RNA-no_vs_Protein-up	Translational changes
TRINITY_DN2090_c0_g1	0.770653	8.84319	RNA-no	Protein-up	RNA-no_vs_Protein-up	Translational changes
TRINITY_DN76827_c0_g1	6.3431	0.2494	RNA-up	Protein-down	RNA-up_vs_Protein-down	Opposite changes
TRINITY_DN400_c0_g1	0.854738	0.960169	RNA-no	Protein-no	RNA-no_vs_Protein-no	Unchanged
TRINITY_DN4086_c0_g1	0.281228	1.89452	RNA-down	Protein-no	RNA-down_vs_Protein-no	Transcriptional changes
TRINITY_DN8020_c0_g1	1.22591	0.520509	RNA-no	Protein-no	RNA-no_vs_Protein-no	Unchanged
TRINITY_DN14497_c0_g1	0.32372	1.7198	RNA-down	Protein-no	RNA-down_vs_Protein-no	Transcriptional changes
TRINITY_DN4230_c0_g1	1.28283	0.184707	RNA-no	Protein-down	RNA-no_vs_Protein-down	Translational changes
TRINITY_DN1053_c0_g1	0.860021	1.24261	RNA-no	Protein-no	RNA-no_vs_Protein-no	Unchanged
TRINITY_DN45648_c0_g1	0.20465	0.269859	RNA-down	Protein-down	RNA-down_vs_Protein-down	Homodirectional changes
TRINITY_DN5097_c0_g1	1.62897	0.425008	RNA-no	Protein-down	RNA-no_vs_Protein-down	Translational changes
TRINITY_DN1580_c0_g1	1.51349	3.36023	RNA-no	Protein-up	RNA-no_vs_Protein-up	Translational changes
TRINITY_DN15016_c0_g1	5.24771	1.76474	RNA-up	Protein-no	RNA-up_vs_Protein-no	Transcriptional changes
TRINITY_DN187_c0_g1	37.4476	2.32343	RNA-up	Protein-up	RNA-up_vs_Protein-up	Homodirectional changes
TRINITY_DN34719_c0_g2	1.16804	0.493493	RNA-no	Protein-down	RNA-no_vs_Protein-down	Translational changes
TRINITY_DN724_c0_g1	0.871352	0.756667	RNA-no	Protein-no	RNA-no_vs_Protein-no	Unchanged
TRINITY_DN2219_c0_g1	0.691084	0.508794	RNA-no	Protein-no	RNA-no_vs_Protein-no	Unchanged
TRINITY_DN35371_c0_g1	0.00709891	1.77605	RNA-down	Protein-no	RNA-down_vs_Protein-no	Transcriptional changes
TRINITY_DN1177_c1_g1	1.16476	1.2362	RNA-no	Protein-no	RNA-no_vs_Protein-no	Unchanged
TRINITY_DN10045_c0_g1	0.998554	2.52819	RNA-no	Protein-up	RNA-no_vs_Protein-up	Translational changes
TRINITY_DN5209_c0_g1	7.1635	1.34975	RNA-up	Protein-no	RNA-up_vs_Protein-no	Transcriptional changes
TRINITY_DN26084_c0_g1	0.00483535	1.61409	RNA-down	Protein-no	RNA-down_vs_Protein-no	Transcriptional changes
TRINITY_DN37241_c0_g1	0.915202	0.251608	RNA-no	Protein-down	RNA-no_vs_Protein-down	Translational changes
TRINITY_DN147_c0_g3	3.24223	0.521363	RNA-up	Protein-no	RNA-up_vs_Protein-no	Transcriptional changes
TRINITY_DN3802_c0_g1	0.835957	0.823317	RNA-no	Protein-no	RNA-no_vs_Protein-no	Unchanged
TRINITY_DN2073_c0_g1	1.63333	1.47469	RNA-no	Protein-no	RNA-no_vs_Protein-no	Unchanged
TRINITY_DN6093_c1_g1	0.409907	0.3927	RNA-down	Protein-down	RNA-down_vs_Protein-down	Homodirectional changes
TRINITY_DN10501_c0_g1	1.20314	1.53823	RNA-no	Protein-no	RNA-no_vs_Protein-no	Unchanged
TRINITY_DN29624_c0_g2	2.65933	0.421773	RNA-no	Protein-down	RNA-no_vs_Protein-down	Translational changes
TRINITY_DN11979_c0_g1	1.25322	0.930929	RNA-no	Protein-no	RNA-no_vs_Protein-no	Unchanged
TRINITY_DN971_c0_g1	3.76241	0.616209	RNA-up	Protein-no	RNA-up_vs_Protein-no	Transcriptional changes
TRINITY_DN3617_c0_g2	1.29218	3.81726	RNA-no	Protein-up	RNA-no_vs_Protein-up	Translational changes
TRINITY_DN4191_c0_g1	3.82931	0.363607	RNA-no	Protein-down	RNA-no_vs_Protein-down	Translational changes
TRINITY_DN255_c0_g1	1.09406	1.43917	RNA-no	Protein-no	RNA-no_vs_Protein-no	Unchanged
TRINITY_DN2324_c0_g1	0.501186	0.43539	RNA-down	Protein-down	RNA-down_vs_Protein-down	Homodirectional changes
TRINITY_DN6660_c0_g1	1.42116	0.503882	RNA-no	Protein-no	RNA-no_vs_Protein-no	Unchanged
TRINITY_DN5501_c1_g1	1.73253	1.23819	RNA-no	Protein-no	RNA-no_vs_Protein-no	Unchanged
TRINITY_DN1031_c1_g1	1.71549	1.08068	RNA-no	Protein-no	RNA-no_vs_Protein-no	Unchanged
TRINITY_DN5940_c0_g1	1.06035	0.43689	RNA-no	Protein-down	RNA-no_vs_Protein-down	Translational changes
TRINITY_DN15921_c0_g1	492.118	11.69	RNA-up	Protein-up	RNA-up_vs_Protein-up	Homodirectional changes
TRINITY_DN7242_c0_g1	1.43013	0.527166	RNA-no	Protein-no	RNA-no_vs_Protein-no	Unchanged
TRINITY_DN873_c0_g1	1.89509	0.637159	RNA-no	Protein-no	RNA-no_vs_Protein-no	Unchanged
TRINITY_DN10732_c0_g2	1.49176	0.251701	RNA-no	Protein-down	RNA-no_vs_Protein-down	Translational changes
TRINITY_DN2947_c0_g1	0.822645	0.91506	RNA-no	Protein-no	RNA-no_vs_Protein-no	Unchanged
TRINITY_DN3679_c0_g2	1.48865	2.56863	RNA-no	Protein-up	RNA-no_vs_Protein-up	Translational changes
TRINITY_DN4514_c0_g1	4.40439	1.53232	RNA-up	Protein-no	RNA-up_vs_Protein-no	Transcriptional changes
TRINITY_DN1257_c0_g1	2.23011	0.23649	RNA-no	Protein-down	RNA-no_vs_Protein-down	Translational changes
TRINITY_DN500_c6_g1	0.88709	0.75397	RNA-no	Protein-no	RNA-no_vs_Protein-no	Unchanged
TRINITY_DN5293_c0_g1	4.45471	1.23839	RNA-up	Protein-no	RNA-up_vs_Protein-no	Transcriptional changes
TRINITY_DN6361_c0_g1	2.89892	10.9396	RNA-up	Protein-up	RNA-up_vs_Protein-up	Homodirectional changes
TRINITY_DN2929_c0_g1	1.29371	0.593586	RNA-no	Protein-no	RNA-no_vs_Protein-no	Unchanged
TRINITY_DN4745_c0_g1	0.814465	7.48194	RNA-no	Protein-up	RNA-no_vs_Protein-up	Translational changes
TRINITY_DN3135_c0_g1	1.24778	0.820729	RNA-no	Protein-no	RNA-no_vs_Protein-no	Unchanged
TRINITY_DN17247_c0_g1	4.40237	5.29398	RNA-up	Protein-up	RNA-up_vs_Protein-up	Homodirectional changes
TRINITY_DN1110_c0_g1	2.2088	0.801926	RNA-no	Protein-no	RNA-no_vs_Protein-no	Unchanged
TRINITY_DN28370_c0_g1	1.40519	1.56592	RNA-no	Protein-no	RNA-no_vs_Protein-no	Unchanged
TRINITY_DN2589_c0_g1	2.268	0.644102	RNA-no	Protein-no	RNA-no_vs_Protein-no	Unchanged
TRINITY_DN2294_c1_g1	2.48385	0.982105	RNA-no	Protein-no	RNA-no_vs_Protein-no	Unchanged
TRINITY_DN39657_c0_g1	0.0192969	0.388595	RNA-down	Protein-down	RNA-down_vs_Protein-down	Homodirectional changes
TRINITY_DN26048_c0_g1	1.63738	0.524418	RNA-no	Protein-no	RNA-no_vs_Protein-no	Unchanged
TRINITY_DN9547_c0_g1	0.779195	2.16195	RNA-no	Protein-up	RNA-no_vs_Protein-up	Translational changes
TRINITY_DN55399_c0_g1	0.170682	1.84009	RNA-down	Protein-no	RNA-down_vs_Protein-no	Transcriptional changes
TRINITY_DN613_c0_g1	1.01705	1.58784	RNA-no	Protein-no	RNA-no_vs_Protein-no	Unchanged
TRINITY_DN48179_c0_g1	1.53615	1.84286	RNA-no	Protein-no	RNA-no_vs_Protein-no	Unchanged
TRINITY_DN1099_c0_g1	1.15275	2.98863	RNA-no	Protein-up	RNA-no_vs_Protein-up	Translational changes
TRINITY_DN1511_c0_g1	1.37499	0.692119	RNA-no	Protein-no	RNA-no_vs_Protein-no	Unchanged
TRINITY_DN1448_c1_g1	0.95903	0.955214	RNA-no	Protein-no	RNA-no_vs_Protein-no	Unchanged
TRINITY_DN16699_c0_g1	0.784694	1.13863	RNA-no	Protein-no	RNA-no_vs_Protein-no	Unchanged
TRINITY_DN23469_c0_g1	1.0665	0.559421	RNA-no	Protein-no	RNA-no_vs_Protein-no	Unchanged
TRINITY_DN2889_c0_g1	17.0227	11.3518	RNA-up	Protein-up	RNA-up_vs_Protein-up	Homodirectional changes
TRINITY_DN3746_c1_g1	223.273	6.0769	RNA-up	Protein-up	RNA-up_vs_Protein-up	Homodirectional changes
TRINITY_DN4979_c0_g2	1.65071	0.880727	RNA-no	Protein-no	RNA-no_vs_Protein-no	Unchanged
TRINITY_DN8774_c0_g1	0.47359	0.885567	RNA-down	Protein-no	RNA-down_vs_Protein-no	Transcriptional changes
TRINITY_DN12935_c0_g1	1.03887	0.587665	RNA-no	Protein-no	RNA-no_vs_Protein-no	Unchanged
TRINITY_DN581_c0_g1	3.73582	1.15222	RNA-up	Protein-no	RNA-up_vs_Protein-no	Transcriptional changes
TRINITY_DN2905_c0_g2	5.18754	1.10498	RNA-up	Protein-no	RNA-up_vs_Protein-no	Transcriptional changes
TRINITY_DN777_c1_g1	1.83602	0.755714	RNA-no	Protein-no	RNA-no_vs_Protein-no	Unchanged
TRINITY_DN10082_c0_g2	0.112697	1.33555	RNA-down	Protein-no	RNA-down_vs_Protein-no	Transcriptional changes
TRINITY_DN2595_c0_g1	8946.75	6.18488	RNA-up	Protein-up	RNA-up_vs_Protein-up	Homodirectional changes
TRINITY_DN995_c0_g1	2.35724	0.6909	RNA-no	Protein-no	RNA-no_vs_Protein-no	Unchanged
TRINITY_DN276_c1_g1	0.716242	0.799635	RNA-no	Protein-no	RNA-no_vs_Protein-no	Unchanged
TRINITY_DN13842_c0_g1	6.29416	0.310418	RNA-up	Protein-down	RNA-up_vs_Protein-down	Opposite changes
TRINITY_DN2668_c0_g1	109.167	13.52	RNA-up	Protein-up	RNA-up_vs_Protein-up	Homodirectional changes
TRINITY_DN13610_c0_g1	11.8773	0.946164	RNA-up	Protein-no	RNA-up_vs_Protein-no	Transcriptional changes
TRINITY_DN2895_c0_g1	5.19883	1.57782	RNA-up	Protein-no	RNA-up_vs_Protein-no	Transcriptional changes
TRINITY_DN3216_c0_g1	1.47599	1.06042	RNA-no	Protein-no	RNA-no_vs_Protein-no	Unchanged
TRINITY_DN11740_c0_g1	0.769119	0.734564	RNA-no	Protein-no	RNA-no_vs_Protein-no	Unchanged
TRINITY_DN1333_c0_g2	1.79648	0.694318	RNA-no	Protein-no	RNA-no_vs_Protein-no	Unchanged
TRINITY_DN250_c0_g1	3.0205	10.6476	RNA-up	Protein-up	RNA-up_vs_Protein-up	Homodirectional changes
TRINITY_DN8825_c0_g1	0.838175	0.949686	RNA-no	Protein-no	RNA-no_vs_Protein-no	Unchanged
TRINITY_DN20507_c0_g1	98.3564	8.41143	RNA-up	Protein-up	RNA-up_vs_Protein-up	Homodirectional changes
TRINITY_DN7221_c0_g1	1.64938	87.401	RNA-no	Protein-up	RNA-no_vs_Protein-up	Translational changes
TRINITY_DN13656_c0_g1	0.703184	0.643819	RNA-no	Protein-no	RNA-no_vs_Protein-no	Unchanged
TRINITY_DN3947_c0_g1	1.67865	0.542509	RNA-no	Protein-no	RNA-no_vs_Protein-no	Unchanged
TRINITY_DN1920_c0_g1	0.69373	0.584332	RNA-no	Protein-no	RNA-no_vs_Protein-no	Unchanged
TRINITY_DN405_c0_g1	0.58287	0.844711	RNA-down	Protein-no	RNA-down_vs_Protein-no	Transcriptional changes
TRINITY_DN2135_c0_g1	0.767053	0.88424	RNA-no	Protein-no	RNA-no_vs_Protein-no	Unchanged
TRINITY_DN11565_c0_g1	1.26297	0.567211	RNA-no	Protein-no	RNA-no_vs_Protein-no	Unchanged
TRINITY_DN2119_c0_g1	2.56543	1.80727	RNA-up	Protein-no	RNA-up_vs_Protein-no	Transcriptional changes
TRINITY_DN3929_c0_g1	0.610058	0.441543	RNA-no	Protein-down	RNA-no_vs_Protein-down	Translational changes
TRINITY_DN18618_c0_g1	1.04732	1.52673	RNA-no	Protein-no	RNA-no_vs_Protein-no	Unchanged
TRINITY_DN10545_c0_g1	2.42997	0.754382	RNA-no	Protein-no	RNA-no_vs_Protein-no	Unchanged
TRINITY_DN1852_c1_g1	2.08866	0.894251	RNA-no	Protein-no	RNA-no_vs_Protein-no	Unchanged
TRINITY_DN4130_c0_g1	0.906337	1.01969	RNA-no	Protein-no	RNA-no_vs_Protein-no	Unchanged
TRINITY_DN5548_c0_g2	1.14061	1.73223	RNA-no	Protein-no	RNA-no_vs_Protein-no	Unchanged
TRINITY_DN6132_c0_g1	0.607819	0.849713	RNA-down	Protein-no	RNA-down_vs_Protein-no	Transcriptional changes
TRINITY_DN4815_c0_g3	8.99078	2.42159	RNA-up	Protein-up	RNA-up_vs_Protein-up	Homodirectional changes
TRINITY_DN1746_c0_g1	3.73226	1.00897	RNA-up	Protein-no	RNA-up_vs_Protein-no	Transcriptional changes
TRINITY_DN11674_c0_g1	1.70287	6.91585	RNA-no	Protein-up	RNA-no_vs_Protein-up	Translational changes
TRINITY_DN3324_c0_g1	4.43781	1.52364	RNA-up	Protein-no	RNA-up_vs_Protein-no	Transcriptional changes
TRINITY_DN717_c0_g2	1.20244	1.97152	RNA-no	Protein-no	RNA-no_vs_Protein-no	Unchanged
TRINITY_DN355_c0_g1	0.0917619	0.579623	RNA-down	Protein-no	RNA-down_vs_Protein-no	Transcriptional changes
TRINITY_DN5170_c0_g1	1.00111	0.389652	RNA-no	Protein-down	RNA-no_vs_Protein-down	Translational changes
TRINITY_DN10097_c0_g1	4.72216	4.36491	RNA-up	Protein-up	RNA-up_vs_Protein-up	Homodirectional changes
TRINITY_DN9862_c0_g1	826.018	5.74879	RNA-up	Protein-up	RNA-up_vs_Protein-up	Homodirectional changes
TRINITY_DN27266_c0_g1	13.6263	5.68182	RNA-up	Protein-up	RNA-up_vs_Protein-up	Homodirectional changes
TRINITY_DN13360_c1_g1	3.3062	1.66197	RNA-up	Protein-no	RNA-up_vs_Protein-no	Transcriptional changes
TRINITY_DN5004_c0_g1	3.53608	1.53575	RNA-up	Protein-no	RNA-up_vs_Protein-no	Transcriptional changes
TRINITY_DN5106_c0_g1	2.41687	0.922865	RNA-no	Protein-no	RNA-no_vs_Protein-no	Unchanged
TRINITY_DN11796_c0_g1	0.896559	0.743195	RNA-no	Protein-no	RNA-no_vs_Protein-no	Unchanged
TRINITY_DN3073_c0_g1	1.36254	2.49568	RNA-no	Protein-up	RNA-no_vs_Protein-up	Translational changes
TRINITY_DN28839_c0_g1	1.56986	2.56867	RNA-no	Protein-up	RNA-no_vs_Protein-up	Translational changes
TRINITY_DN9336_c1_g1	0.851928	0.99982	RNA-no	Protein-no	RNA-no_vs_Protein-no	Unchanged
TRINITY_DN9678_c1_g1	2.14945	6.33304	RNA-no	Protein-up	RNA-no_vs_Protein-up	Translational changes
TRINITY_DN2617_c0_g2	1.30737	1.00577	RNA-no	Protein-no	RNA-no_vs_Protein-no	Unchanged
TRINITY_DN9771_c0_g1	9.51779	1.21034	RNA-up	Protein-no	RNA-up_vs_Protein-no	Transcriptional changes
TRINITY_DN5607_c0_g2	1.36908	0.951182	RNA-no	Protein-no	RNA-no_vs_Protein-no	Unchanged
TRINITY_DN6696_c1_g2	0.594629	2.76763	RNA-down	Protein-up	RNA-down_vs_Protein-up	Opposite changes
TRINITY_DN12053_c0_g1	2.1089	0.560878	RNA-up	Protein-no	RNA-up_vs_Protein-no	Transcriptional changes
TRINITY_DN5548_c0_g1	1.56371	0.992782	RNA-no	Protein-no	RNA-no_vs_Protein-no	Unchanged
TRINITY_DN4246_c0_g1	11.7268	5.9882	RNA-up	Protein-up	RNA-up_vs_Protein-up	Homodirectional changes
TRINITY_DN2757_c8_g1	0.531393	0.294401	RNA-down	Protein-down	RNA-down_vs_Protein-down	Homodirectional changes
TRINITY_DN2135_c0_g2	1.3801	0.88424	RNA-no	Protein-no	RNA-no_vs_Protein-no	Unchanged
TRINITY_DN2301_c0_g1	1.23826	1.72642	RNA-no	Protein-no	RNA-no_vs_Protein-no	Unchanged
TRINITY_DN4088_c2_g1	2.74602	3.12886	RNA-up	Protein-up	RNA-up_vs_Protein-up	Homodirectional changes
TRINITY_DN33151_c0_g1	0.00161865	4.75924	RNA-down	Protein-up	RNA-down_vs_Protein-up	Opposite changes
TRINITY_DN5848_c0_g1	3.71769	1.47361	RNA-up	Protein-no	RNA-up_vs_Protein-no	Transcriptional changes
TRINITY_DN144720_c0_g1	2.47659	0.308223	RNA-no	Protein-down	RNA-no_vs_Protein-down	Translational changes
TRINITY_DN42384_c0_g1	0.112515	1.88821	RNA-down	Protein-no	RNA-down_vs_Protein-no	Transcriptional changes
TRINITY_DN2617_c0_g1	0.791698	1.50703	RNA-no	Protein-no	RNA-no_vs_Protein-no	Unchanged
TRINITY_DN21788_c0_g1	0.457317	2.00716	RNA-no	Protein-up	RNA-no_vs_Protein-up	Translational changes
TRINITY_DN762_c0_g1	1.11585	0.486933	RNA-no	Protein-down	RNA-no_vs_Protein-down	Translational changes
TRINITY_DN45946_c0_g2	0.575997	1.71832	RNA-down	Protein-no	RNA-down_vs_Protein-no	Transcriptional changes
TRINITY_DN3565_c0_g1	1.14806	0.742753	RNA-no	Protein-no	RNA-no_vs_Protein-no	Unchanged
TRINITY_DN6995_c0_g1	6.26569	2.70278	RNA-up	Protein-up	RNA-up_vs_Protein-up	Homodirectional changes
TRINITY_DN2802_c0_g2	12.3634	6.13803	RNA-up	Protein-up	RNA-up_vs_Protein-up	Homodirectional changes
TRINITY_DN3865_c0_g1	33.4966	1.5034	RNA-up	Protein-no	RNA-up_vs_Protein-no	Transcriptional changes
TRINITY_DN2600_c0_g1	1.37424	1.1381	RNA-no	Protein-no	RNA-no_vs_Protein-no	Unchanged
TRINITY_DN19117_c0_g1	16.698	1.34902	RNA-up	Protein-no	RNA-up_vs_Protein-no	Transcriptional changes
TRINITY_DN7666_c0_g1	1.57566	0.464694	RNA-no	Protein-down	RNA-no_vs_Protein-down	Translational changes
TRINITY_DN24083_c0_g1	0.883076	0.603304	RNA-no	Protein-no	RNA-no_vs_Protein-no	Unchanged
TRINITY_DN12148_c0_g1	3.7811	1.68441	RNA-up	Protein-no	RNA-up_vs_Protein-no	Transcriptional changes
TRINITY_DN17017_c0_g1	1.09986	0.506394	RNA-no	Protein-no	RNA-no_vs_Protein-no	Unchanged
TRINITY_DN6658_c0_g1	2.57365	0.725268	RNA-no	Protein-no	RNA-no_vs_Protein-no	Unchanged
TRINITY_DN17392_c0_g2	1.99041	0.839606	RNA-no	Protein-no	RNA-no_vs_Protein-no	Unchanged
TRINITY_DN11736_c0_g2	0.957914	5.46969	RNA-no	Protein-up	RNA-no_vs_Protein-up	Translational changes
TRINITY_DN6391_c0_g1	1.36074	0.778901	RNA-no	Protein-no	RNA-no_vs_Protein-no	Unchanged
TRINITY_DN4979_c0_g1	0.874594	0.880727	RNA-no	Protein-no	RNA-no_vs_Protein-no	Unchanged
TRINITY_DN2483_c3_g1	3.82096	3.01268	RNA-up	Protein-up	RNA-up_vs_Protein-up	Homodirectional changes
TRINITY_DN3823_c0_g1	7.47715	0.753521	RNA-up	Protein-no	RNA-up_vs_Protein-no	Transcriptional changes
TRINITY_DN6641_c1_g2	2.8723	0.575363	RNA-up	Protein-no	RNA-up_vs_Protein-no	Transcriptional changes
TRINITY_DN11588_c0_g1	9.69032	1.43159	RNA-no	Protein-no	RNA-no_vs_Protein-no	Unchanged
TRINITY_DN13478_c0_g1	2.01102	2.86674	RNA-no	Protein-up	RNA-no_vs_Protein-up	Translational changes
TRINITY_DN5334_c0_g1	0.635081	3.38903	RNA-down	Protein-up	RNA-down_vs_Protein-up	Opposite changes
TRINITY_DN51515_c0_g3	22.9509	1.32438	RNA-up	Protein-no	RNA-up_vs_Protein-no	Transcriptional changes
TRINITY_DN8859_c0_g1	0.28389	0.496861	RNA-down	Protein-down	RNA-down_vs_Protein-down	Homodirectional changes
TRINITY_DN14249_c0_g2	0.267374	1.79157	RNA-down	Protein-no	RNA-down_vs_Protein-no	Transcriptional changes
TRINITY_DN13397_c0_g1	10.8347	1.00605	RNA-up	Protein-no	RNA-up_vs_Protein-no	Transcriptional changes
TRINITY_DN4161_c0_g1	0.558252	0.571307	RNA-down	Protein-no	RNA-down_vs_Protein-no	Transcriptional changes
TRINITY_DN34399_c0_g1	1.97412	0.517867	RNA-no	Protein-no	RNA-no_vs_Protein-no	Unchanged
TRINITY_DN2844_c0_g1	1.1885	1.2652	RNA-no	Protein-no	RNA-no_vs_Protein-no	Unchanged
TRINITY_DN13367_c0_g1	89.5897	7.88494	RNA-up	Protein-up	RNA-up_vs_Protein-up	Homodirectional changes
TRINITY_DN1659_c0_g1	1.45598	1.63026	RNA-no	Protein-no	RNA-no_vs_Protein-no	Unchanged
TRINITY_DN26576_c0_g1	1.11988	0.611187	RNA-no	Protein-no	RNA-no_vs_Protein-no	Unchanged
TRINITY_DN4900_c0_g1	2.45481	0.516605	RNA-no	Protein-no	RNA-no_vs_Protein-no	Unchanged
TRINITY_DN299_c0_g1	2.64931	0.753561	RNA-no	Protein-no	RNA-no_vs_Protein-no	Unchanged
TRINITY_DN2773_c0_g3	0.74814	3.53653	RNA-no	Protein-up	RNA-no_vs_Protein-up	Translational changes
TRINITY_DN3216_c0_g2	1.91644	1.22828	RNA-no	Protein-no	RNA-no_vs_Protein-no	Unchanged
TRINITY_DN8856_c0_g1	2.01396	1.19481	RNA-no	Protein-no	RNA-no_vs_Protein-no	Unchanged
TRINITY_DN58_c0_g1	1.83577	1.43805	RNA-no	Protein-no	RNA-no_vs_Protein-no	Unchanged
TRINITY_DN2715_c0_g1	0.470686	1.44463	RNA-down	Protein-no	RNA-down_vs_Protein-no	Transcriptional changes
TRINITY_DN319_c0_g2	1.27661	1.9703	RNA-no	Protein-no	RNA-no_vs_Protein-no	Unchanged
TRINITY_DN2905_c0_g1	2.37159	0.89479	RNA-no	Protein-no	RNA-no_vs_Protein-no	Unchanged
TRINITY_DN2544_c0_g1	4.01232	4.69151	RNA-up	Protein-up	RNA-up_vs_Protein-up	Homodirectional changes
TRINITY_DN4023_c0_g1	1.1642	1.32673	RNA-no	Protein-no	RNA-no_vs_Protein-no	Unchanged
TRINITY_DN78_c0_g3	2.8422	1.88035	RNA-up	Protein-no	RNA-up_vs_Protein-no	Transcriptional changes
TRINITY_DN304_c1_g1	1.86613	1.10197	RNA-no	Protein-no	RNA-no_vs_Protein-no	Unchanged
TRINITY_DN4950_c0_g1	1.19678	2.63915	RNA-no	Protein-up	RNA-no_vs_Protein-up	Translational changes
TRINITY_DN329_c0_g2	0.883133	1.81417	RNA-no	Protein-no	RNA-no_vs_Protein-no	Unchanged
TRINITY_DN2698_c0_g1	1.07443	0.641686	RNA-no	Protein-no	RNA-no_vs_Protein-no	Unchanged
TRINITY_DN6079_c0_g2	2.14147	3.18208	RNA-no	Protein-up	RNA-no_vs_Protein-up	Translational changes
TRINITY_DN11318_c0_g1	0.83807	0.712389	RNA-no	Protein-no	RNA-no_vs_Protein-no	Unchanged
TRINITY_DN279_c1_g1	2.13161	1.19876	RNA-no	Protein-no	RNA-no_vs_Protein-no	Unchanged
TRINITY_DN102_c0_g1	0.0485013	0.549585	RNA-down	Protein-no	RNA-down_vs_Protein-no	Transcriptional changes
TRINITY_DN10140_c0_g2	1.6965	1.6289	RNA-no	Protein-no	RNA-no_vs_Protein-no	Unchanged
TRINITY_DN44194_c1_g1	17.741	15.0573	RNA-up	Protein-up	RNA-up_vs_Protein-up	Homodirectional changes
TRINITY_DN11217_c0_g1	0.961471	3.11957	RNA-no	Protein-up	RNA-no_vs_Protein-up	Translational changes
TRINITY_DN1164_c0_g1	1.71828	0.563454	RNA-no	Protein-no	RNA-no_vs_Protein-no	Unchanged
TRINITY_DN15552_c0_g1	1.4609	5.41384	RNA-no	Protein-up	RNA-no_vs_Protein-up	Translational changes
TRINITY_DN872_c1_g1	1.01568	0.923757	RNA-no	Protein-no	RNA-no_vs_Protein-no	Unchanged
TRINITY_DN2955_c0_g1	2.82948	1.63556	RNA-no	Protein-no	RNA-no_vs_Protein-no	Unchanged
TRINITY_DN11932_c3_g1	3.3066	0.43941	RNA-up	Protein-down	RNA-up_vs_Protein-down	Opposite changes
TRINITY_DN7875_c0_g1	1.18194	0.371869	RNA-no	Protein-down	RNA-no_vs_Protein-down	Translational changes
TRINITY_DN1245_c0_g1	6.90248	2.16663	RNA-up	Protein-up	RNA-up_vs_Protein-up	Homodirectional changes
TRINITY_DN4261_c0_g1	1.42176	1.38794	RNA-no	Protein-no	RNA-no_vs_Protein-no	Unchanged
TRINITY_DN4564_c3_g1	6.4884	5.20436	RNA-up	Protein-up	RNA-up_vs_Protein-up	Homodirectional changes
TRINITY_DN5681_c0_g1	2.49682	1.62127	RNA-no	Protein-no	RNA-no_vs_Protein-no	Unchanged
TRINITY_DN509049_c0_g1	1.79069	1.5712	RNA-no	Protein-no	RNA-no_vs_Protein-no	Unchanged
TRINITY_DN875_c0_g2	4057.43	1.61979	RNA-up	Protein-no	RNA-up_vs_Protein-no	Transcriptional changes
TRINITY_DN760_c2_g2	0.949522	0.504989	RNA-no	Protein-no	RNA-no_vs_Protein-no	Unchanged
TRINITY_DN1069_c0_g1	0.28411	26.8031	RNA-down	Protein-up	RNA-down_vs_Protein-up	Opposite changes
TRINITY_DN31636_c0_g1	0.0251419	0.479756	RNA-down	Protein-down	RNA-down_vs_Protein-down	Homodirectional changes
TRINITY_DN10425_c0_g1	6.73746	5.31027	RNA-up	Protein-up	RNA-up_vs_Protein-up	Homodirectional changes
TRINITY_DN3983_c0_g1	1.99233	0.282518	RNA-no	Protein-down	RNA-no_vs_Protein-down	Translational changes
TRINITY_DN1844_c1_g1	1.0709	1.51966	RNA-no	Protein-no	RNA-no_vs_Protein-no	Unchanged
TRINITY_DN6361_c0_g2	2.18533	8.22184	RNA-no	Protein-up	RNA-no_vs_Protein-up	Translational changes
TRINITY_DN1828_c0_g1	1.3047	0.525195	RNA-no	Protein-no	RNA-no_vs_Protein-no	Unchanged
TRINITY_DN10433_c0_g1	0.542217	0.419195	RNA-down	Protein-down	RNA-down_vs_Protein-down	Homodirectional changes
TRINITY_DN19021_c0_g1	1.33245	1.45767	RNA-no	Protein-no	RNA-no_vs_Protein-no	Unchanged
TRINITY_DN1606_c0_g1	4.08278	9.4319	RNA-up	Protein-up	RNA-up_vs_Protein-up	Homodirectional changes
TRINITY_DN3730_c1_g1	0.400906	0.239049	RNA-down	Protein-down	RNA-down_vs_Protein-down	Homodirectional changes
TRINITY_DN59983_c0_g1	0.175	1.53375	RNA-down	Protein-no	RNA-down_vs_Protein-no	Transcriptional changes
TRINITY_DN15202_c1_g1	0.365528	0.692822	RNA-down	Protein-no	RNA-down_vs_Protein-no	Transcriptional changes
TRINITY_DN219_c0_g2	4.38215	3.19996	RNA-up	Protein-up	RNA-up_vs_Protein-up	Homodirectional changes
TRINITY_DN3739_c0_g1	1.06011	1.31317	RNA-no	Protein-no	RNA-no_vs_Protein-no	Unchanged
TRINITY_DN10594_c0_g1	0.980967	1.44861	RNA-no	Protein-no	RNA-no_vs_Protein-no	Unchanged
TRINITY_DN7805_c1_g1	1.53382	0.714491	RNA-no	Protein-no	RNA-no_vs_Protein-no	Unchanged
TRINITY_DN279_c2_g1	1.45627	1.19876	RNA-no	Protein-no	RNA-no_vs_Protein-no	Unchanged
TRINITY_DN5871_c0_g2	1.64697	0.453283	RNA-no	Protein-down	RNA-no_vs_Protein-down	Translational changes
TRINITY_DN10196_c0_g2	427.969	8.47769	RNA-up	Protein-up	RNA-up_vs_Protein-up	Homodirectional changes
TRINITY_DN3905_c0_g1	0.182057	0.383665	RNA-down	Protein-down	RNA-down_vs_Protein-down	Homodirectional changes
TRINITY_DN4127_c0_g1	1.22618	0.757532	RNA-no	Protein-no	RNA-no_vs_Protein-no	Unchanged
TRINITY_DN248556_c0_g1	13.0104	1.44391	RNA-up	Protein-no	RNA-up_vs_Protein-no	Transcriptional changes
TRINITY_DN6701_c1_g1	1.98729	3.09552	RNA-no	Protein-up	RNA-no_vs_Protein-up	Translational changes
TRINITY_DN14184_c0_g3	1.03037	0.612432	RNA-no	Protein-no	RNA-no_vs_Protein-no	Unchanged
TRINITY_DN811_c0_g1	0.782747	3.93191	RNA-no	Protein-up	RNA-no_vs_Protein-up	Translational changes
TRINITY_DN760_c1_g2	1.75142	0.559352	RNA-no	Protein-no	RNA-no_vs_Protein-no	Unchanged
TRINITY_DN695_c0_g1	0.600201	0.397862	RNA-down	Protein-down	RNA-down_vs_Protein-down	Homodirectional changes
TRINITY_DN10664_c0_g2	1.20615	1.0626	RNA-no	Protein-no	RNA-no_vs_Protein-no	Unchanged
TRINITY_DN147138_c0_g1	0.0109744	1.01351	RNA-down	Protein-no	RNA-down_vs_Protein-no	Transcriptional changes
TRINITY_DN2277_c0_g2	0.760731	0.712534	RNA-no	Protein-no	RNA-no_vs_Protein-no	Unchanged
TRINITY_DN656_c0_g1	1.3746	1.02782	RNA-no	Protein-no	RNA-no_vs_Protein-no	Unchanged
TRINITY_DN2523_c0_g1	0.683169	0.285084	RNA-no	Protein-down	RNA-no_vs_Protein-down	Translational changes
TRINITY_DN9050_c0_g1	0.574947	1.69362	RNA-down	Protein-no	RNA-down_vs_Protein-no	Transcriptional changes
TRINITY_DN23208_c0_g1	0.301197	0.895545	RNA-down	Protein-no	RNA-down_vs_Protein-no	Transcriptional changes
TRINITY_DN1682_c0_g1	0.721204	0.687753	RNA-no	Protein-no	RNA-no_vs_Protein-no	Unchanged
TRINITY_DN5372_c0_g1	0.866504	4.5015	RNA-no	Protein-up	RNA-no_vs_Protein-up	Translational changes
TRINITY_DN12473_c0_g1	5.82019	1.88431	RNA-up	Protein-no	RNA-up_vs_Protein-no	Transcriptional changes
TRINITY_DN33_c0_g2	41.0062	6.11933	RNA-up	Protein-up	RNA-up_vs_Protein-up	Homodirectional changes
TRINITY_DN2351_c0_g1	1.85663	0.837983	RNA-no	Protein-no	RNA-no_vs_Protein-no	Unchanged
TRINITY_DN5694_c0_g1	1.06429	0.816729	RNA-no	Protein-no	RNA-no_vs_Protein-no	Unchanged
TRINITY_DN4438_c0_g1	1.39884	0.279986	RNA-no	Protein-down	RNA-no_vs_Protein-down	Translational changes
TRINITY_DN9898_c1_g1	0.225447	1.69472	RNA-down	Protein-no	RNA-down_vs_Protein-no	Transcriptional changes
TRINITY_DN15631_c0_g1	0.143577	1.89699	RNA-down	Protein-no	RNA-down_vs_Protein-no	Transcriptional changes
TRINITY_DN2970_c0_g1	0.743964	0.728659	RNA-no	Protein-no	RNA-no_vs_Protein-no	Unchanged
TRINITY_DN2304_c0_g1	1.62447	1.01917	RNA-no	Protein-no	RNA-no_vs_Protein-no	Unchanged
TRINITY_DN1497_c0_g1	0.00565312	0.271513	RNA-down	Protein-down	RNA-down_vs_Protein-down	Homodirectional changes
TRINITY_DN2644_c2_g1	83.0635	8.94545	RNA-up	Protein-up	RNA-up_vs_Protein-up	Homodirectional changes
TRINITY_DN4502_c1_g2	1.27401	0.625168	RNA-no	Protein-no	RNA-no_vs_Protein-no	Unchanged
TRINITY_DN298_c0_g1	0.805286	2.47331	RNA-no	Protein-up	RNA-no_vs_Protein-up	Translational changes
TRINITY_DN20521_c0_g2	0.66821	0.197965	RNA-no	Protein-down	RNA-no_vs_Protein-down	Translational changes
TRINITY_DN7550_c0_g1	1.91416	1.31969	RNA-no	Protein-no	RNA-no_vs_Protein-no	Unchanged
TRINITY_DN4580_c0_g2	0.527676	0.708829	RNA-down	Protein-no	RNA-down_vs_Protein-no	Transcriptional changes
TRINITY_DN12118_c0_g1	0.503215	0.639654	RNA-down	Protein-no	RNA-down_vs_Protein-no	Transcriptional changes
TRINITY_DN14023_c0_g1	1.19614	0.598405	RNA-no	Protein-no	RNA-no_vs_Protein-no	Unchanged
TRINITY_DN23949_c0_g1	0.00424809	0.389338	RNA-down	Protein-down	RNA-down_vs_Protein-down	Homodirectional changes
TRINITY_DN7138_c0_g1	7.64291	1.1525	RNA-up	Protein-no	RNA-up_vs_Protein-no	Transcriptional changes
TRINITY_DN10882_c0_g1	2.23215	0.644023	RNA-no	Protein-no	RNA-no_vs_Protein-no	Unchanged
TRINITY_DN2909_c0_g1	1.96241	1.19331	RNA-no	Protein-no	RNA-no_vs_Protein-no	Unchanged
TRINITY_DN1998_c0_g1	0.92601	0.719081	RNA-no	Protein-no	RNA-no_vs_Protein-no	Unchanged
TRINITY_DN893_c0_g2	4.90948	0.818031	RNA-up	Protein-no	RNA-up_vs_Protein-no	Transcriptional changes
TRINITY_DN17653_c0_g2	2.92105	0.342151	RNA-up	Protein-down	RNA-up_vs_Protein-down	Opposite changes
TRINITY_DN17047_c0_g1	1.98799	2.30461	RNA-no	Protein-up	RNA-no_vs_Protein-up	Translational changes
TRINITY_DN3080_c0_g2	2.49529	1.93749	RNA-no	Protein-no	RNA-no_vs_Protein-no	Unchanged
TRINITY_DN6732_c0_g1	2.2859	0.479567	RNA-no	Protein-down	RNA-no_vs_Protein-down	Translational changes
TRINITY_DN3917_c0_g4	1.33629	1.02	RNA-no	Protein-no	RNA-no_vs_Protein-no	Unchanged
TRINITY_DN4730_c0_g1	0.479683	1.6061	RNA-down	Protein-no	RNA-down_vs_Protein-no	Transcriptional changes
TRINITY_DN1454_c0_g1	1.23854	16.0733	RNA-no	Protein-up	RNA-no_vs_Protein-up	Translational changes
TRINITY_DN28824_c0_g1	1.15077	4.37969	RNA-no	Protein-up	RNA-no_vs_Protein-up	Translational changes
TRINITY_DN1089_c0_g2	2.36744	0.783947	RNA-no	Protein-no	RNA-no_vs_Protein-no	Unchanged
TRINITY_DN1313_c0_g1	3.60431	0.788151	RNA-up	Protein-no	RNA-up_vs_Protein-no	Transcriptional changes
TRINITY_DN12249_c0_g1	213.538	1.46891	RNA-up	Protein-no	RNA-up_vs_Protein-no	Transcriptional changes
TRINITY_DN4401_c0_g1	1.46168	1.00499	RNA-no	Protein-no	RNA-no_vs_Protein-no	Unchanged
TRINITY_DN13095_c1_g2	0.342019	0.764813	RNA-down	Protein-no	RNA-down_vs_Protein-no	Transcriptional changes
TRINITY_DN761_c0_g3	5.4466	2.35509	RNA-no	Protein-up	RNA-no_vs_Protein-up	Translational changes
TRINITY_DN4872_c0_g2	0.527589	0.551475	RNA-down	Protein-no	RNA-down_vs_Protein-no	Transcriptional changes
TRINITY_DN2474_c0_g1	1.26638	0.923305	RNA-no	Protein-no	RNA-no_vs_Protein-no	Unchanged
TRINITY_DN4828_c0_g1	1.46776	0.887129	RNA-no	Protein-no	RNA-no_vs_Protein-no	Unchanged
TRINITY_DN4799_c0_g3	2.08313	0.44105	RNA-no	Protein-down	RNA-no_vs_Protein-down	Translational changes
TRINITY_DN31868_c0_g1	2.35632	1.60995	RNA-no	Protein-no	RNA-no_vs_Protein-no	Unchanged
TRINITY_DN9037_c0_g1	70.8545	7.35949	RNA-up	Protein-up	RNA-up_vs_Protein-up	Homodirectional changes
TRINITY_DN526_c0_g1	2.31729	0.64232	RNA-no	Protein-no	RNA-no_vs_Protein-no	Unchanged
TRINITY_DN1140_c1_g1	0.878077	1.07333	RNA-no	Protein-no	RNA-no_vs_Protein-no	Unchanged
TRINITY_DN26916_c0_g1	1.40115	0.861425	RNA-no	Protein-no	RNA-no_vs_Protein-no	Unchanged
TRINITY_DN43896_c0_g1	0.405348	0.391547	RNA-down	Protein-down	RNA-down_vs_Protein-down	Homodirectional changes
TRINITY_DN1563_c2_g2	1.352	1.28596	RNA-no	Protein-no	RNA-no_vs_Protein-no	Unchanged
TRINITY_DN278236_c0_g1	0.0154749	0.367831	RNA-down	Protein-down	RNA-down_vs_Protein-down	Homodirectional changes
TRINITY_DN3432_c0_g1	2.18535	1.1121	RNA-no	Protein-no	RNA-no_vs_Protein-no	Unchanged
TRINITY_DN11253_c0_g1	540	11.6543	RNA-up	Protein-up	RNA-up_vs_Protein-up	Homodirectional changes
TRINITY_DN12874_c0_g1	1.91714	1.78209	RNA-no	Protein-no	RNA-no_vs_Protein-no	Unchanged
TRINITY_DN13071_c0_g1	2.55229	3.5904	RNA-no	Protein-up	RNA-no_vs_Protein-up	Translational changes
TRINITY_DN2993_c0_g1	0.727357	0.549155	RNA-no	Protein-no	RNA-no_vs_Protein-no	Unchanged
TRINITY_DN6148_c0_g1	1.18573	1.20737	RNA-no	Protein-no	RNA-no_vs_Protein-no	Unchanged
TRINITY_DN6357_c0_g1	0.869032	2.9478	RNA-no	Protein-up	RNA-no_vs_Protein-up	Translational changes
TRINITY_DN13169_c0_g1	0.909675	0.720091	RNA-no	Protein-no	RNA-no_vs_Protein-no	Unchanged
TRINITY_DN1860_c0_g1	0.00592506	0.447798	RNA-down	Protein-down	RNA-down_vs_Protein-down	Homodirectional changes
TRINITY_DN1261_c0_g1	1.63986	0.850213	RNA-no	Protein-no	RNA-no_vs_Protein-no	Unchanged
TRINITY_DN13723_c0_g1	1.67908	1.67605	RNA-no	Protein-no	RNA-no_vs_Protein-no	Unchanged
TRINITY_DN36347_c0_g1	1.04102	1.85149	RNA-no	Protein-no	RNA-no_vs_Protein-no	Unchanged
TRINITY_DN5229_c0_g1	0.891433	1.48325	RNA-no	Protein-no	RNA-no_vs_Protein-no	Unchanged
TRINITY_DN1522_c1_g1	1.01371	1.32721	RNA-no	Protein-no	RNA-no_vs_Protein-no	Unchanged
TRINITY_DN2637_c0_g1	1.11766	0.412324	RNA-no	Protein-down	RNA-no_vs_Protein-down	Translational changes
TRINITY_DN823_c0_g1	2.27263	1.19974	RNA-no	Protein-no	RNA-no_vs_Protein-no	Unchanged
TRINITY_DN43404_c0_g1	1.67828	0.962619	RNA-no	Protein-no	RNA-no_vs_Protein-no	Unchanged
TRINITY_DN7005_c0_g1	2.17171	0.890737	RNA-no	Protein-no	RNA-no_vs_Protein-no	Unchanged
TRINITY_DN2318_c0_g1	1.28899	15.9639	RNA-no	Protein-up	RNA-no_vs_Protein-up	Translational changes
TRINITY_DN813_c0_g1	1.28845	1.02728	RNA-no	Protein-no	RNA-no_vs_Protein-no	Unchanged
TRINITY_DN5684_c0_g1	1.93697	1.5003	RNA-no	Protein-no	RNA-no_vs_Protein-no	Unchanged
TRINITY_DN13113_c0_g1	25.67	2.21944	RNA-up	Protein-up	RNA-up_vs_Protein-up	Homodirectional changes
TRINITY_DN47376_c0_g1	54.7273	0.859713	RNA-up	Protein-no	RNA-up_vs_Protein-no	Transcriptional changes
TRINITY_DN1023_c0_g1	8.96063	2.30791	RNA-up	Protein-up	RNA-up_vs_Protein-up	Homodirectional changes
TRINITY_DN6629_c2_g1	4.67904	0.88494	RNA-up	Protein-no	RNA-up_vs_Protein-no	Transcriptional changes
TRINITY_DN10267_c0_g1	8.95069e-06	0.381228	RNA-down	Protein-down	RNA-down_vs_Protein-down	Homodirectional changes
TRINITY_DN28172_c0_g1	0.0134207	0.0161474	RNA-down	Protein-down	RNA-down_vs_Protein-down	Homodirectional changes
TRINITY_DN5147_c0_g1	9.70688	3.52941	RNA-up	Protein-up	RNA-up_vs_Protein-up	Homodirectional changes
TRINITY_DN5358_c0_g1	2.69668	0.90165	RNA-up	Protein-no	RNA-up_vs_Protein-no	Transcriptional changes
TRINITY_DN1161_c0_g1	1.11504	1.12754	RNA-no	Protein-no	RNA-no_vs_Protein-no	Unchanged
TRINITY_DN10629_c0_g1	0.00230179	2.22476	RNA-down	Protein-up	RNA-down_vs_Protein-up	Opposite changes
TRINITY_DN5496_c0_g1	1.60486	0.712005	RNA-no	Protein-no	RNA-no_vs_Protein-no	Unchanged
TRINITY_DN1374_c0_g1	1.79463	0.283026	RNA-no	Protein-down	RNA-no_vs_Protein-down	Translational changes
TRINITY_DN6310_c0_g1	27.1802	2.62813	RNA-up	Protein-up	RNA-up_vs_Protein-up	Homodirectional changes
TRINITY_DN4194_c0_g2	1.65799	2.12249	RNA-no	Protein-up	RNA-no_vs_Protein-up	Translational changes
TRINITY_DN18687_c0_g1	1.09479	1.16922	RNA-no	Protein-no	RNA-no_vs_Protein-no	Unchanged
TRINITY_DN2878_c0_g2	1.69835	0.792989	RNA-no	Protein-no	RNA-no_vs_Protein-no	Unchanged
TRINITY_DN5126_c0_g1	3.36671	0.894161	RNA-up	Protein-no	RNA-up_vs_Protein-no	Transcriptional changes
TRINITY_DN46537_c0_g1	84.7875	1.79984	RNA-up	Protein-no	RNA-up_vs_Protein-no	Transcriptional changes
TRINITY_DN3906_c0_g1	1.48504	0.46307	RNA-no	Protein-down	RNA-no_vs_Protein-down	Translational changes
TRINITY_DN7187_c0_g1	1.08256	0.679759	RNA-no	Protein-no	RNA-no_vs_Protein-no	Unchanged
TRINITY_DN3777_c0_g1	2.29929	0.507437	RNA-no	Protein-no	RNA-no_vs_Protein-no	Unchanged
TRINITY_DN3716_c0_g1	1.05962	0.683747	RNA-no	Protein-no	RNA-no_vs_Protein-no	Unchanged
TRINITY_DN10372_c0_g1	4.84769	0.812485	RNA-up	Protein-no	RNA-up_vs_Protein-no	Transcriptional changes
TRINITY_DN37_c0_g4	39.3738	5.58459	RNA-up	Protein-up	RNA-up_vs_Protein-up	Homodirectional changes
TRINITY_DN12475_c0_g1	0.98795	9.4339	RNA-no	Protein-up	RNA-no_vs_Protein-up	Translational changes
TRINITY_DN3304_c0_g1	4.65045	5.41893	RNA-up	Protein-up	RNA-up_vs_Protein-up	Homodirectional changes
TRINITY_DN3970_c0_g1	1.3943	0.585255	RNA-no	Protein-no	RNA-no_vs_Protein-no	Unchanged
TRINITY_DN1_c0_g1	80.7856	8.17851	RNA-up	Protein-up	RNA-up_vs_Protein-up	Homodirectional changes
TRINITY_DN1979_c0_g1	0.26114	0.453485	RNA-down	Protein-down	RNA-down_vs_Protein-down	Homodirectional changes
TRINITY_DN1841_c1_g1	1.77318	0.664811	RNA-no	Protein-no	RNA-no_vs_Protein-no	Unchanged
TRINITY_DN1697_c0_g3	0.843994	3.7656	RNA-no	Protein-up	RNA-no_vs_Protein-up	Translational changes
TRINITY_DN1810_c4_g2	1.70823	2.64267	RNA-no	Protein-up	RNA-no_vs_Protein-up	Translational changes
TRINITY_DN5024_c0_g1	1.36368	1.78128	RNA-no	Protein-no	RNA-no_vs_Protein-no	Unchanged
TRINITY_DN72_c0_g2	4.78306	8.79588	RNA-up	Protein-up	RNA-up_vs_Protein-up	Homodirectional changes
TRINITY_DN50272_c1_g1	6.32442	2.4942	RNA-up	Protein-up	RNA-up_vs_Protein-up	Homodirectional changes
TRINITY_DN1968_c0_g2	1.26388	0.363429	RNA-no	Protein-down	RNA-no_vs_Protein-down	Translational changes
TRINITY_DN37666_c0_g2	0.00397103	0.198776	RNA-down	Protein-down	RNA-down_vs_Protein-down	Homodirectional changes
TRINITY_DN2959_c0_g1	1.88809	0.634029	RNA-no	Protein-no	RNA-no_vs_Protein-no	Unchanged
TRINITY_DN3637_c0_g1	0.78071	0.792506	RNA-no	Protein-no	RNA-no_vs_Protein-no	Unchanged
TRINITY_DN19775_c0_g1	4.25914e-06	0.309781	RNA-down	Protein-down	RNA-down_vs_Protein-down	Homodirectional changes
TRINITY_DN1227_c0_g1	3.21501	1.62305	RNA-no	Protein-no	RNA-no_vs_Protein-no	Unchanged
TRINITY_DN14579_c0_g1	0.624909	0.327984	RNA-down	Protein-down	RNA-down_vs_Protein-down	Homodirectional changes
TRINITY_DN2569_c0_g1	413.1	5.97565	RNA-up	Protein-up	RNA-up_vs_Protein-up	Homodirectional changes
TRINITY_DN43733_c0_g1	3.15522	0.725824	RNA-up	Protein-no	RNA-up_vs_Protein-no	Transcriptional changes
TRINITY_DN12384_c0_g1	6.421	0.477666	RNA-up	Protein-down	RNA-up_vs_Protein-down	Opposite changes
TRINITY_DN3993_c0_g1	1.06471	1.32659	RNA-no	Protein-no	RNA-no_vs_Protein-no	Unchanged
TRINITY_DN10269_c0_g1	1.00806	0.861902	RNA-no	Protein-no	RNA-no_vs_Protein-no	Unchanged
TRINITY_DN4920_c0_g2	1.72644	1.97837	RNA-no	Protein-no	RNA-no_vs_Protein-no	Unchanged
TRINITY_DN3753_c3_g1	1448.58	4.90786	RNA-up	Protein-up	RNA-up_vs_Protein-up	Homodirectional changes
TRINITY_DN10527_c0_g2	25.3714	12.1341	RNA-up	Protein-up	RNA-up_vs_Protein-up	Homodirectional changes
TRINITY_DN7797_c0_g2	2.25417	2.4248	RNA-no	Protein-up	RNA-no_vs_Protein-up	Translational changes
TRINITY_DN7517_c0_g1	0.788487	1.06746	RNA-no	Protein-no	RNA-no_vs_Protein-no	Unchanged
TRINITY_DN8346_c0_g1	0.999166	4.93102	RNA-no	Protein-up	RNA-no_vs_Protein-up	Translational changes
TRINITY_DN10423_c0_g1	2.63962	0.741583	RNA-no	Protein-no	RNA-no_vs_Protein-no	Unchanged
TRINITY_DN1065_c0_g1	0.605321	0.675936	RNA-down	Protein-no	RNA-down_vs_Protein-no	Transcriptional changes
TRINITY_DN3982_c0_g1	0.000640911	0.591299	RNA-down	Protein-no	RNA-down_vs_Protein-no	Transcriptional changes
TRINITY_DN6419_c0_g1	1.35333	5.60206	RNA-no	Protein-up	RNA-no_vs_Protein-up	Translational changes
TRINITY_DN19030_c0_g1	0.235751	0.796568	RNA-down	Protein-no	RNA-down_vs_Protein-no	Transcriptional changes
TRINITY_DN7500_c0_g1	2.07834	0.564386	RNA-no	Protein-no	RNA-no_vs_Protein-no	Unchanged
TRINITY_DN2655_c1_g1	1.12177	1.22151	RNA-no	Protein-no	RNA-no_vs_Protein-no	Unchanged
TRINITY_DN13856_c0_g1	40.5659	0.997194	RNA-up	Protein-no	RNA-up_vs_Protein-no	Transcriptional changes
TRINITY_DN11514_c0_g1	3.1159	1.66908	RNA-up	Protein-no	RNA-up_vs_Protein-no	Transcriptional changes
TRINITY_DN3474_c0_g1	1.13032	0.534066	RNA-no	Protein-no	RNA-no_vs_Protein-no	Unchanged
TRINITY_DN11712_c0_g1	0.136201	1.59025	RNA-down	Protein-no	RNA-down_vs_Protein-no	Transcriptional changes
TRINITY_DN4041_c0_g1	0.747765	0.269889	RNA-no	Protein-down	RNA-no_vs_Protein-down	Translational changes
TRINITY_DN5756_c0_g1	0.425838	0.629679	RNA-down	Protein-no	RNA-down_vs_Protein-no	Transcriptional changes
TRINITY_DN1246_c0_g1	0.767257	0.618363	RNA-down	Protein-no	RNA-down_vs_Protein-no	Transcriptional changes
TRINITY_DN35681_c0_g1	1.98853	0.849606	RNA-no	Protein-no	RNA-no_vs_Protein-no	Unchanged
TRINITY_DN14049_c0_g2	1.27386	0.651236	RNA-no	Protein-no	RNA-no_vs_Protein-no	Unchanged
TRINITY_DN3503_c0_g1	0.799107	1.0647	RNA-no	Protein-no	RNA-no_vs_Protein-no	Unchanged
TRINITY_DN5874_c0_g1	1.0993	5.70167	RNA-no	Protein-up	RNA-no_vs_Protein-up	Translational changes
TRINITY_DN283817_c0_g1	43.9624	5.68642	RNA-up	Protein-up	RNA-up_vs_Protein-up	Homodirectional changes
TRINITY_DN1858_c0_g1	0.000132759	0.82221	RNA-down	Protein-no	RNA-down_vs_Protein-no	Transcriptional changes
TRINITY_DN10624_c0_g1	41.1861	0.739721	RNA-up	Protein-no	RNA-up_vs_Protein-no	Transcriptional changes
TRINITY_DN22129_c0_g1	2.57578	0.908961	RNA-no	Protein-no	RNA-no_vs_Protein-no	Unchanged
TRINITY_DN794_c0_g3	2.12326	2.25755	RNA-no	Protein-up	RNA-no_vs_Protein-up	Translational changes
TRINITY_DN29328_c0_g1	0.891059	1.04203	RNA-no	Protein-no	RNA-no_vs_Protein-no	Unchanged
TRINITY_DN9148_c0_g1	1.03746	0.758967	RNA-no	Protein-no	RNA-no_vs_Protein-no	Unchanged
TRINITY_DN22375_c0_g1	1.96823	0.688686	RNA-no	Protein-no	RNA-no_vs_Protein-no	Unchanged
TRINITY_DN10126_c0_g1	0.686223	1.04871	RNA-no	Protein-no	RNA-no_vs_Protein-no	Unchanged
TRINITY_DN599_c0_g2	0.635073	0.106808	RNA-down	Protein-down	RNA-down_vs_Protein-down	Homodirectional changes
TRINITY_DN219_c2_g1	0.423729	0.659844	RNA-down	Protein-no	RNA-down_vs_Protein-no	Transcriptional changes
TRINITY_DN7500_c0_g2	0.951175	0.48349	RNA-no	Protein-down	RNA-no_vs_Protein-down	Translational changes
TRINITY_DN2566_c0_g2	1.95642	0.532765	RNA-no	Protein-no	RNA-no_vs_Protein-no	Unchanged
TRINITY_DN37095_c1_g1	8.47514	2.89378	RNA-up	Protein-up	RNA-up_vs_Protein-up	Homodirectional changes
TRINITY_DN3115_c0_g1	1.57805	0.666315	RNA-no	Protein-no	RNA-no_vs_Protein-no	Unchanged
TRINITY_DN40067_c0_g1	0.734417	6.9975	RNA-no	Protein-up	RNA-no_vs_Protein-up	Translational changes
TRINITY_DN21242_c0_g1	0.624951	0.607278	RNA-down	Protein-no	RNA-down_vs_Protein-no	Transcriptional changes
TRINITY_DN1599_c1_g1	1.42735	0.59163	RNA-no	Protein-no	RNA-no_vs_Protein-no	Unchanged
TRINITY_DN8986_c0_g1	0.0373881	0.579054	RNA-down	Protein-no	RNA-down_vs_Protein-no	Transcriptional changes
TRINITY_DN2432_c0_g2	2.20013	0.922682	RNA-no	Protein-no	RNA-no_vs_Protein-no	Unchanged
TRINITY_DN871_c0_g1	2.90954	0.539607	RNA-up	Protein-no	RNA-up_vs_Protein-no	Transcriptional changes
TRINITY_DN6335_c1_g2	0.407432	0.893875	RNA-down	Protein-no	RNA-down_vs_Protein-no	Transcriptional changes
TRINITY_DN1284_c0_g1	1.44898	2.52668	RNA-no	Protein-up	RNA-no_vs_Protein-up	Translational changes
TRINITY_DN2321_c0_g1	0.855716	1.38796	RNA-no	Protein-no	RNA-no_vs_Protein-no	Unchanged
TRINITY_DN2853_c0_g1	27.6789	1.90671	RNA-up	Protein-no	RNA-up_vs_Protein-no	Transcriptional changes
TRINITY_DN9713_c0_g1	1.96224	1.54	RNA-no	Protein-no	RNA-no_vs_Protein-no	Unchanged
TRINITY_DN7973_c0_g1	6.96228	1.84275	RNA-up	Protein-no	RNA-up_vs_Protein-no	Transcriptional changes
TRINITY_DN1590_c0_g1	6.77913	0.521543	RNA-up	Protein-no	RNA-up_vs_Protein-no	Transcriptional changes
TRINITY_DN1442_c0_g1	2.40923	1.05285	RNA-no	Protein-no	RNA-no_vs_Protein-no	Unchanged
TRINITY_DN207_c0_g1	0.965498	0.903616	RNA-no	Protein-no	RNA-no_vs_Protein-no	Unchanged
TRINITY_DN3599_c0_g1	1.12825	0.487746	RNA-no	Protein-down	RNA-no_vs_Protein-down	Translational changes
TRINITY_DN1023_c0_g2	1.53078	3.20451	RNA-no	Protein-up	RNA-no_vs_Protein-up	Translational changes
TRINITY_DN51435_c0_g2	0.700301	1.33485	RNA-no	Protein-no	RNA-no_vs_Protein-no	Unchanged
TRINITY_DN17088_c0_g1	0.617878	1.16748	RNA-down	Protein-no	RNA-down_vs_Protein-no	Transcriptional changes
TRINITY_DN1890_c0_g1	1.11246	0.407744	RNA-no	Protein-down	RNA-no_vs_Protein-down	Translational changes
TRINITY_DN706_c0_g1	1.38148	0.714021	RNA-no	Protein-no	RNA-no_vs_Protein-no	Unchanged
TRINITY_DN7124_c0_g1	0.746066	1.15801	RNA-no	Protein-no	RNA-no_vs_Protein-no	Unchanged
TRINITY_DN4099_c0_g1	4.05648	1.20114	RNA-up	Protein-no	RNA-up_vs_Protein-no	Transcriptional changes
TRINITY_DN1764_c0_g1	1.67814	1.12669	RNA-no	Protein-no	RNA-no_vs_Protein-no	Unchanged
TRINITY_DN3896_c0_g1	0.826151	0.449575	RNA-no	Protein-down	RNA-no_vs_Protein-down	Translational changes
TRINITY_DN13033_c0_g4	0.125473	0.832562	RNA-down	Protein-no	RNA-down_vs_Protein-no	Transcriptional changes
TRINITY_DN29697_c0_g1	1.47321	1.41727	RNA-no	Protein-no	RNA-no_vs_Protein-no	Unchanged
TRINITY_DN219_c1_g1	10.187	1.09881	RNA-up	Protein-no	RNA-up_vs_Protein-no	Transcriptional changes
TRINITY_DN692_c0_g1	3.42359	0.499835	RNA-up	Protein-down	RNA-up_vs_Protein-down	Opposite changes
TRINITY_DN334_c0_g1	16.501	4.36623	RNA-up	Protein-up	RNA-up_vs_Protein-up	Homodirectional changes
TRINITY_DN3858_c1_g1	1.06336	0.368254	RNA-no	Protein-down	RNA-no_vs_Protein-down	Translational changes
TRINITY_DN7187_c0_g2	1.85905	1.26851	RNA-no	Protein-no	RNA-no_vs_Protein-no	Unchanged
TRINITY_DN7394_c1_g1	3.38563	3.21032	RNA-up	Protein-up	RNA-up_vs_Protein-up	Homodirectional changes
TRINITY_DN5627_c0_g1	0.871281	0.594932	RNA-no	Protein-no	RNA-no_vs_Protein-no	Unchanged
TRINITY_DN15684_c0_g1	0.569518	2.24754	RNA-down	Protein-up	RNA-down_vs_Protein-up	Opposite changes
TRINITY_DN4210_c0_g1	3.63149	2.40102	RNA-up	Protein-up	RNA-up_vs_Protein-up	Homodirectional changes
TRINITY_DN6898_c1_g1	0.0520602	0.407368	RNA-down	Protein-down	RNA-down_vs_Protein-down	Homodirectional changes
TRINITY_DN4424_c0_g1	1.38583	0.557298	RNA-no	Protein-no	RNA-no_vs_Protein-no	Unchanged
TRINITY_DN6556_c0_g1	1.08696	1.38295	RNA-no	Protein-no	RNA-no_vs_Protein-no	Unchanged
TRINITY_DN8562_c0_g1	4.22668	0.610514	RNA-up	Protein-no	RNA-up_vs_Protein-no	Transcriptional changes
TRINITY_DN825_c0_g2	9.26923	7.26757	RNA-up	Protein-up	RNA-up_vs_Protein-up	Homodirectional changes
TRINITY_DN92_c0_g1	0.579838	0.905386	RNA-down	Protein-no	RNA-down_vs_Protein-no	Transcriptional changes
TRINITY_DN519_c0_g1	0.276599	0.575232	RNA-down	Protein-no	RNA-down_vs_Protein-no	Transcriptional changes
TRINITY_DN6112_c0_g1	16.544	1.12233	RNA-up	Protein-no	RNA-up_vs_Protein-no	Transcriptional changes
TRINITY_DN4110_c0_g1	2.33584	1.75672	RNA-no	Protein-no	RNA-no_vs_Protein-no	Unchanged
TRINITY_DN16465_c0_g1	1.51324	2.16795	RNA-no	Protein-up	RNA-no_vs_Protein-up	Translational changes
TRINITY_DN35501_c0_g1	0.261662	0.75734	RNA-down	Protein-no	RNA-down_vs_Protein-no	Transcriptional changes
TRINITY_DN31011_c0_g1	0.00675676	9.87561	RNA-down	Protein-up	RNA-down_vs_Protein-up	Opposite changes
TRINITY_DN135_c0_g2	3.37942	2.57989	RNA-up	Protein-up	RNA-up_vs_Protein-up	Homodirectional changes
TRINITY_DN1421_c0_g1	2.43494	1.0171	RNA-up	Protein-no	RNA-up_vs_Protein-no	Transcriptional changes
TRINITY_DN9978_c0_g1	0.643045	0.634329	RNA-down	Protein-no	RNA-down_vs_Protein-no	Transcriptional changes
TRINITY_DN3925_c0_g1	1.27273	0.887237	RNA-no	Protein-no	RNA-no_vs_Protein-no	Unchanged
TRINITY_DN2115_c0_g1	2.20342	1.47136	RNA-no	Protein-no	RNA-no_vs_Protein-no	Unchanged
TRINITY_DN6996_c0_g2	23.2414	0.363607	RNA-up	Protein-down	RNA-up_vs_Protein-down	Opposite changes
TRINITY_DN1191_c0_g1	2.45635	4.24918	RNA-no	Protein-up	RNA-no_vs_Protein-up	Translational changes
TRINITY_DN43302_c0_g1	0.251471	0.264706	RNA-down	Protein-down	RNA-down_vs_Protein-down	Homodirectional changes
TRINITY_DN15690_c0_g2	0.995712	0.617444	RNA-no	Protein-no	RNA-no_vs_Protein-no	Unchanged
TRINITY_DN62_c2_g1	114.905	7.5936	RNA-up	Protein-up	RNA-up_vs_Protein-up	Homodirectional changes
TRINITY_DN3569_c0_g2	899.121	4.93702	RNA-up	Protein-up	RNA-up_vs_Protein-up	Homodirectional changes
TRINITY_DN50_c0_g2	0.687225	0.605792	RNA-down	Protein-no	RNA-down_vs_Protein-no	Transcriptional changes
TRINITY_DN541_c0_g2	0.896517	4.62852	RNA-no	Protein-up	RNA-no_vs_Protein-up	Translational changes
TRINITY_DN6509_c0_g1	1.22349	0.575328	RNA-no	Protein-no	RNA-no_vs_Protein-no	Unchanged
TRINITY_DN542_c0_g1	1.70438	0.624452	RNA-no	Protein-no	RNA-no_vs_Protein-no	Unchanged
TRINITY_DN5793_c0_g2	0.216512	0.330693	RNA-down	Protein-down	RNA-down_vs_Protein-down	Homodirectional changes
TRINITY_DN353_c1_g1	0.389727	1.09953	RNA-down	Protein-no	RNA-down_vs_Protein-no	Transcriptional changes
TRINITY_DN5532_c0_g1	1.53932	0.594668	RNA-no	Protein-no	RNA-no_vs_Protein-no	Unchanged
TRINITY_DN2885_c0_g1	0.59463	0.402666	RNA-down	Protein-down	RNA-down_vs_Protein-down	Homodirectional changes
TRINITY_DN225007_c0_g1	1.15208	1.59217	RNA-no	Protein-no	RNA-no_vs_Protein-no	Unchanged
TRINITY_DN8826_c0_g1	762.358	8.63061	RNA-up	Protein-up	RNA-up_vs_Protein-up	Homodirectional changes
TRINITY_DN3620_c0_g1	2.53393	1.46654	RNA-no	Protein-no	RNA-no_vs_Protein-no	Unchanged
TRINITY_DN4281_c0_g1	1.2168	0.643021	RNA-no	Protein-no	RNA-no_vs_Protein-no	Unchanged
TRINITY_DN3239_c0_g1	0.875	0.666056	RNA-no	Protein-no	RNA-no_vs_Protein-no	Unchanged
TRINITY_DN4880_c0_g1	1.07143	0.651677	RNA-no	Protein-no	RNA-no_vs_Protein-no	Unchanged
TRINITY_DN8608_c0_g1	0.838668	1.76272	RNA-no	Protein-no	RNA-no_vs_Protein-no	Unchanged
TRINITY_DN1497_c0_g2	0.0469666	0.387023	RNA-down	Protein-down	RNA-down_vs_Protein-down	Homodirectional changes
TRINITY_DN2896_c0_g1	1.2377	3.27687	RNA-no	Protein-up	RNA-no_vs_Protein-up	Translational changes
TRINITY_DN3236_c0_g1	0.791739	1.51943	RNA-no	Protein-no	RNA-no_vs_Protein-no	Unchanged
TRINITY_DN14415_c0_g1	1.1901	2.19968	RNA-no	Protein-up	RNA-no_vs_Protein-up	Translational changes
TRINITY_DN2899_c0_g1	0.899613	1.5125	RNA-no	Protein-no	RNA-no_vs_Protein-no	Unchanged
TRINITY_DN902_c4_g1	25.963	3.77838	RNA-up	Protein-up	RNA-up_vs_Protein-up	Homodirectional changes
TRINITY_DN553_c0_g1	0.99026	2.04594	RNA-no	Protein-up	RNA-no_vs_Protein-up	Translational changes
TRINITY_DN1626_c0_g1	1.67912	2.09808	RNA-no	Protein-up	RNA-no_vs_Protein-up	Translational changes
TRINITY_DN89624_c0_g1	1.12813	0.656984	RNA-no	Protein-no	RNA-no_vs_Protein-no	Unchanged
TRINITY_DN44362_c0_g1	0.00928793	2.58207	RNA-down	Protein-up	RNA-down_vs_Protein-up	Opposite changes
TRINITY_DN2909_c0_g2	0.540165	1.19904	RNA-no	Protein-no	RNA-no_vs_Protein-no	Unchanged
TRINITY_DN1039_c4_g1	0.64183	0.492023	RNA-no	Protein-down	RNA-no_vs_Protein-down	Translational changes
TRINITY_DN10370_c0_g1	0.629778	0.306409	RNA-down	Protein-down	RNA-down_vs_Protein-down	Homodirectional changes
TRINITY_DN583_c0_g1	5.01405	0.787099	RNA-up	Protein-no	RNA-up_vs_Protein-no	Transcriptional changes
TRINITY_DN104_c3_g1	0.752134	0.37186	RNA-no	Protein-down	RNA-no_vs_Protein-down	Translational changes
TRINITY_DN3745_c1_g1	7603.33	6.59086	RNA-up	Protein-up	RNA-up_vs_Protein-up	Homodirectional changes
TRINITY_DN39229_c0_g1	1.00409	0.711874	RNA-no	Protein-no	RNA-no_vs_Protein-no	Unchanged
TRINITY_DN324482_c0_g1	6.89519	2.15849	RNA-up	Protein-up	RNA-up_vs_Protein-up	Homodirectional changes
TRINITY_DN1508_c0_g1	0.694982	0.30974	RNA-no	Protein-down	RNA-no_vs_Protein-down	Translational changes
TRINITY_DN39273_c0_g1	1.34369	0.761673	RNA-no	Protein-no	RNA-no_vs_Protein-no	Unchanged
TRINITY_DN7316_c0_g1	1.25516	1.57741	RNA-no	Protein-no	RNA-no_vs_Protein-no	Unchanged
TRINITY_DN1773_c0_g2	1.36969	2.97116	RNA-no	Protein-up	RNA-no_vs_Protein-up	Translational changes
TRINITY_DN6649_c0_g1	4.75567	0.823094	RNA-up	Protein-no	RNA-up_vs_Protein-no	Transcriptional changes
TRINITY_DN2202_c0_g1	19.2219	3.7785	RNA-up	Protein-up	RNA-up_vs_Protein-up	Homodirectional changes
TRINITY_DN5966_c0_g1	1.26614	0.620919	RNA-no	Protein-no	RNA-no_vs_Protein-no	Unchanged
TRINITY_DN6155_c0_g1	1.1944	0.347417	RNA-no	Protein-down	RNA-no_vs_Protein-down	Translational changes
TRINITY_DN22543_c0_g1	1.72359	0.641001	RNA-no	Protein-no	RNA-no_vs_Protein-no	Unchanged
TRINITY_DN9916_c0_g1	155.318	4.25675	RNA-up	Protein-up	RNA-up_vs_Protein-up	Homodirectional changes
TRINITY_DN7776_c0_g1	14.5626	2.83865	RNA-up	Protein-up	RNA-up_vs_Protein-up	Homodirectional changes
TRINITY_DN310_c0_g1	0.942377	0.950762	RNA-no	Protein-no	RNA-no_vs_Protein-no	Unchanged
TRINITY_DN6024_c0_g2	28.9954	1.73975	RNA-up	Protein-no	RNA-up_vs_Protein-no	Transcriptional changes
TRINITY_DN2152_c0_g1	0.655599	0.840388	RNA-down	Protein-no	RNA-down_vs_Protein-no	Transcriptional changes
TRINITY_DN79833_c0_g1	1.262	1.66478	RNA-no	Protein-no	RNA-no_vs_Protein-no	Unchanged
TRINITY_DN6763_c0_g1	6.1991	0.810847	RNA-up	Protein-no	RNA-up_vs_Protein-no	Transcriptional changes
TRINITY_DN4584_c0_g1	1.24951	0.913742	RNA-no	Protein-no	RNA-no_vs_Protein-no	Unchanged
TRINITY_DN2015_c1_g1	1.56957	1.28569	RNA-no	Protein-no	RNA-no_vs_Protein-no	Unchanged
TRINITY_DN4131_c0_g1	0.136481	0.46655	RNA-down	Protein-down	RNA-down_vs_Protein-down	Homodirectional changes
TRINITY_DN30288_c0_g1	0.0797758	0.407857	RNA-down	Protein-down	RNA-down_vs_Protein-down	Homodirectional changes
TRINITY_DN11335_c0_g1	0.144556	1.00663	RNA-down	Protein-no	RNA-down_vs_Protein-no	Transcriptional changes
TRINITY_DN4723_c1_g1	0.849953	1.23413	RNA-no	Protein-no	RNA-no_vs_Protein-no	Unchanged
TRINITY_DN17578_c0_g1	1.66039	0.73759	RNA-no	Protein-no	RNA-no_vs_Protein-no	Unchanged
TRINITY_DN8263_c0_g1	0.61679	0.246292	RNA-down	Protein-down	RNA-down_vs_Protein-down	Homodirectional changes
TRINITY_DN1234_c0_g1	1.05403	0.619577	RNA-no	Protein-no	RNA-no_vs_Protein-no	Unchanged
TRINITY_DN1921_c0_g1	2.06054	1.2409	RNA-no	Protein-no	RNA-no_vs_Protein-no	Unchanged
TRINITY_DN4405_c1_g2	2.66144	0.924221	RNA-no	Protein-no	RNA-no_vs_Protein-no	Unchanged
TRINITY_DN23532_c0_g1	186.114	4.41469	RNA-up	Protein-up	RNA-up_vs_Protein-up	Homodirectional changes
TRINITY_DN263124_c0_g1	0.447858	1.04511	RNA-down	Protein-no	RNA-down_vs_Protein-no	Transcriptional changes
TRINITY_DN5922_c0_g1	0.534637	0.552773	RNA-down	Protein-no	RNA-down_vs_Protein-no	Transcriptional changes
TRINITY_DN10010_c0_g1	1.48923	0.312152	RNA-no	Protein-down	RNA-no_vs_Protein-down	Translational changes
TRINITY_DN16394_c0_g1	0.477343	1.62761	RNA-down	Protein-no	RNA-down_vs_Protein-no	Transcriptional changes
TRINITY_DN3463_c0_g1	1.17227	0.804159	RNA-no	Protein-no	RNA-no_vs_Protein-no	Unchanged
TRINITY_DN25747_c0_g1	1.16017	0.822693	RNA-no	Protein-no	RNA-no_vs_Protein-no	Unchanged
TRINITY_DN4591_c0_g1	1.27584	5.03842	RNA-no	Protein-up	RNA-no_vs_Protein-up	Translational changes
TRINITY_DN926_c0_g1	2.98792	1.11029	RNA-up	Protein-no	RNA-up_vs_Protein-no	Transcriptional changes
TRINITY_DN99598_c0_g2	1.27573	1.05628	RNA-no	Protein-no	RNA-no_vs_Protein-no	Unchanged
TRINITY_DN38228_c0_g1	23.3504	3.90646	RNA-up	Protein-up	RNA-up_vs_Protein-up	Homodirectional changes
TRINITY_DN7821_c0_g1	0.533922	1.34431	RNA-down	Protein-no	RNA-down_vs_Protein-no	Transcriptional changes
TRINITY_DN220_c0_g1	1.66768	1.83786	RNA-no	Protein-no	RNA-no_vs_Protein-no	Unchanged
TRINITY_DN1648_c0_g1	4.04923	0.928411	RNA-up	Protein-no	RNA-up_vs_Protein-no	Transcriptional changes
TRINITY_DN9431_c1_g1	0.0358174	0.655942	RNA-down	Protein-no	RNA-down_vs_Protein-no	Transcriptional changes
TRINITY_DN2165_c0_g2	1.52829	0.724214	RNA-no	Protein-no	RNA-no_vs_Protein-no	Unchanged
TRINITY_DN3577_c0_g1	11.1745	0.354357	RNA-up	Protein-down	RNA-up_vs_Protein-down	Opposite changes
TRINITY_DN10242_c0_g1	11.9203	21.6322	RNA-up	Protein-up	RNA-up_vs_Protein-up	Homodirectional changes
TRINITY_DN699_c0_g2	0.30754	0.806525	RNA-down	Protein-no	RNA-down_vs_Protein-no	Transcriptional changes
TRINITY_DN3872_c0_g3	51.5972	1.9227	RNA-up	Protein-no	RNA-up_vs_Protein-no	Transcriptional changes
TRINITY_DN10381_c0_g1	1.22346	3.2464	RNA-no	Protein-up	RNA-no_vs_Protein-up	Translational changes
TRINITY_DN8848_c0_g1	0.471775	1.52535	RNA-down	Protein-no	RNA-down_vs_Protein-no	Transcriptional changes
TRINITY_DN1084_c1_g1	1.31376	0.736248	RNA-no	Protein-no	RNA-no_vs_Protein-no	Unchanged
TRINITY_DN24909_c1_g1	0.00122693	1.63437	RNA-down	Protein-no	RNA-down_vs_Protein-no	Transcriptional changes
TRINITY_DN807_c0_g2	1.42285	1.53633	RNA-no	Protein-no	RNA-no_vs_Protein-no	Unchanged
TRINITY_DN5953_c0_g2	9.29763	0.421685	RNA-up	Protein-down	RNA-up_vs_Protein-down	Opposite changes
TRINITY_DN1810_c0_g1	1.01831	1.23664	RNA-no	Protein-no	RNA-no_vs_Protein-no	Unchanged
TRINITY_DN92015_c0_g2	0.69357	1.47496	RNA-no	Protein-no	RNA-no_vs_Protein-no	Unchanged
TRINITY_DN845_c0_g1	8.65808	4.08705	RNA-up	Protein-up	RNA-up_vs_Protein-up	Homodirectional changes
TRINITY_DN29102_c0_g1	0.982951	0.537483	RNA-no	Protein-no	RNA-no_vs_Protein-no	Unchanged
TRINITY_DN48758_c0_g2	1.15231	2.04251	RNA-no	Protein-up	RNA-no_vs_Protein-up	Translational changes
TRINITY_DN4536_c1_g1	2.69688	2.22032	RNA-up	Protein-up	RNA-up_vs_Protein-up	Homodirectional changes
TRINITY_DN17816_c2_g2	0.658508	1.60827	RNA-no	Protein-no	RNA-no_vs_Protein-no	Unchanged
TRINITY_DN683_c0_g1	2.68481	0.513836	RNA-up	Protein-no	RNA-up_vs_Protein-no	Transcriptional changes
TRINITY_DN1309_c0_g2	0.787356	0.6118	RNA-no	Protein-no	RNA-no_vs_Protein-no	Unchanged
TRINITY_DN8694_c0_g1	1.14586	1.06468	RNA-no	Protein-no	RNA-no_vs_Protein-no	Unchanged
TRINITY_DN1111_c0_g1	0.744128	1.29585	RNA-no	Protein-no	RNA-no_vs_Protein-no	Unchanged
TRINITY_DN10011_c2_g1	0.00651287	0.480586	RNA-down	Protein-down	RNA-down_vs_Protein-down	Homodirectional changes
TRINITY_DN840_c0_g1	1.76166	0.799497	RNA-no	Protein-no	RNA-no_vs_Protein-no	Unchanged
TRINITY_DN653_c0_g1	11.951	7.20041	RNA-up	Protein-up	RNA-up_vs_Protein-up	Homodirectional changes
TRINITY_DN9358_c0_g1	0.129911	0.334145	RNA-down	Protein-down	RNA-down_vs_Protein-down	Homodirectional changes
TRINITY_DN1272_c0_g1	2.98396	1.40107	RNA-up	Protein-no	RNA-up_vs_Protein-no	Transcriptional changes
TRINITY_DN13082_c0_g1	0.623907	1.29074	RNA-down	Protein-no	RNA-down_vs_Protein-no	Transcriptional changes
TRINITY_DN2741_c0_g1	2.11489	1.79626	RNA-no	Protein-no	RNA-no_vs_Protein-no	Unchanged
TRINITY_DN2932_c0_g2	12.4466	0.466274	RNA-up	Protein-down	RNA-up_vs_Protein-down	Opposite changes
TRINITY_DN4836_c1_g1	0.261581	0.147474	RNA-down	Protein-down	RNA-down_vs_Protein-down	Homodirectional changes
TRINITY_DN6422_c0_g1	1.17639	0.377194	RNA-no	Protein-down	RNA-no_vs_Protein-down	Translational changes
TRINITY_DN189734_c0_g1	0.249316	0.935536	RNA-down	Protein-no	RNA-down_vs_Protein-no	Transcriptional changes
TRINITY_DN210_c0_g1	3.55476	0.778906	RNA-up	Protein-no	RNA-up_vs_Protein-no	Transcriptional changes
TRINITY_DN3379_c0_g2	2.86003	6.77166	RNA-up	Protein-up	RNA-up_vs_Protein-up	Homodirectional changes
TRINITY_DN1904_c0_g2	4.38529	0.593973	RNA-up	Protein-no	RNA-up_vs_Protein-no	Transcriptional changes
TRINITY_DN6192_c0_g1	1.11455	4.07247	RNA-no	Protein-up	RNA-no_vs_Protein-up	Translational changes
TRINITY_DN10556_c0_g1	175.051	9.47372	RNA-up	Protein-up	RNA-up_vs_Protein-up	Homodirectional changes
TRINITY_DN32543_c0_g1	0.658342	0.474205	RNA-down	Protein-down	RNA-down_vs_Protein-down	Homodirectional changes
TRINITY_DN3643_c0_g1	1.70084	1.56965	RNA-no	Protein-no	RNA-no_vs_Protein-no	Unchanged
TRINITY_DN3152_c0_g1	0.352258	0.80753	RNA-down	Protein-no	RNA-down_vs_Protein-no	Transcriptional changes
TRINITY_DN10955_c1_g2	303.581	0.746284	RNA-up	Protein-no	RNA-up_vs_Protein-no	Transcriptional changes
TRINITY_DN8489_c0_g1	16.1945	0.710898	RNA-up	Protein-no	RNA-up_vs_Protein-no	Transcriptional changes
TRINITY_DN515_c1_g1	2.00672	4.72036	RNA-no	Protein-up	RNA-no_vs_Protein-up	Translational changes
TRINITY_DN209251_c0_g1	2.36442	0.305896	RNA-no	Protein-down	RNA-no_vs_Protein-down	Translational changes
TRINITY_DN146479_c0_g1	1.35524	0.7003	RNA-no	Protein-no	RNA-no_vs_Protein-no	Unchanged
TRINITY_DN7120_c0_g1	1.11029	0.866361	RNA-no	Protein-no	RNA-no_vs_Protein-no	Unchanged
TRINITY_DN6038_c0_g1	0.836631	1.12904	RNA-no	Protein-no	RNA-no_vs_Protein-no	Unchanged
TRINITY_DN916_c0_g1	0.628814	0.637093	RNA-down	Protein-no	RNA-down_vs_Protein-no	Transcriptional changes
TRINITY_DN18740_c0_g1	2.11524	0.667379	RNA-no	Protein-no	RNA-no_vs_Protein-no	Unchanged
TRINITY_DN13645_c0_g1	1.45297	0.919618	RNA-no	Protein-no	RNA-no_vs_Protein-no	Unchanged
TRINITY_DN2835_c0_g1	3.3685	4.53969	RNA-up	Protein-up	RNA-up_vs_Protein-up	Homodirectional changes
TRINITY_DN19192_c0_g1	1.22717	3.68889	RNA-no	Protein-up	RNA-no_vs_Protein-up	Translational changes
TRINITY_DN4613_c0_g2	0.947415	1.44351	RNA-no	Protein-no	RNA-no_vs_Protein-no	Unchanged
TRINITY_DN1881_c0_g1	0.646713	0.359784	RNA-down	Protein-down	RNA-down_vs_Protein-down	Homodirectional changes
TRINITY_DN11551_c0_g1	0.925794	0.903902	RNA-no	Protein-no	RNA-no_vs_Protein-no	Unchanged
TRINITY_DN18798_c0_g2	0.107749	0.276218	RNA-down	Protein-down	RNA-down_vs_Protein-down	Homodirectional changes
TRINITY_DN5996_c0_g2	1.17468	1.38731	RNA-no	Protein-no	RNA-no_vs_Protein-no	Unchanged
TRINITY_DN7867_c0_g1	0.635814	1.79504	RNA-no	Protein-no	RNA-no_vs_Protein-no	Unchanged
TRINITY_DN4208_c0_g1	3.65415	24.954	RNA-up	Protein-up	RNA-up_vs_Protein-up	Homodirectional changes
TRINITY_DN515_c2_g1	1.03797	0.589594	RNA-no	Protein-no	RNA-no_vs_Protein-no	Unchanged
TRINITY_DN3286_c0_g1	4.12706	1.56785	RNA-up	Protein-no	RNA-up_vs_Protein-no	Transcriptional changes
TRINITY_DN25137_c0_g1	4.20329	1.35958	RNA-up	Protein-no	RNA-up_vs_Protein-no	Transcriptional changes
TRINITY_DN1039_c0_g1	1.02998	0.54604	RNA-no	Protein-no	RNA-no_vs_Protein-no	Unchanged
TRINITY_DN11887_c0_g1	1.60534	1.25325	RNA-no	Protein-no	RNA-no_vs_Protein-no	Unchanged
TRINITY_DN9691_c0_g1	0.885066	1.37142	RNA-no	Protein-no	RNA-no_vs_Protein-no	Unchanged
TRINITY_DN7750_c0_g1	0.312358	0.781983	RNA-down	Protein-no	RNA-down_vs_Protein-no	Transcriptional changes
TRINITY_DN558_c0_g1	1.73379	0.913885	RNA-no	Protein-no	RNA-no_vs_Protein-no	Unchanged
TRINITY_DN2463_c0_g1	1.58221	0.886944	RNA-no	Protein-no	RNA-no_vs_Protein-no	Unchanged
TRINITY_DN6255_c0_g1	9.46894	3.13842	RNA-up	Protein-up	RNA-up_vs_Protein-up	Homodirectional changes
TRINITY_DN3722_c0_g1	1.57411	1.04332	RNA-no	Protein-no	RNA-no_vs_Protein-no	Unchanged
TRINITY_DN61388_c1_g1	0.921523	5.67439	RNA-no	Protein-up	RNA-no_vs_Protein-up	Translational changes
TRINITY_DN12622_c0_g1	0.698291	0.599912	RNA-no	Protein-no	RNA-no_vs_Protein-no	Unchanged
TRINITY_DN16460_c0_g1	4.56367	10.3785	RNA-up	Protein-up	RNA-up_vs_Protein-up	Homodirectional changes
TRINITY_DN18192_c0_g2	0.957148	0.542438	RNA-no	Protein-no	RNA-no_vs_Protein-no	Unchanged
TRINITY_DN757_c0_g2	0.424039	1.79099	RNA-down	Protein-no	RNA-down_vs_Protein-no	Transcriptional changes
TRINITY_DN5999_c0_g1	0.143285	0.436056	RNA-down	Protein-down	RNA-down_vs_Protein-down	Homodirectional changes
TRINITY_DN10240_c0_g1	1.03013	0.0571392	RNA-no	Protein-down	RNA-no_vs_Protein-down	Translational changes
TRINITY_DN1918_c0_g1	2.32433	2.55375	RNA-no	Protein-up	RNA-no_vs_Protein-up	Translational changes
TRINITY_DN2350_c0_g1	1.52186	3.05251	RNA-no	Protein-up	RNA-no_vs_Protein-up	Translational changes
TRINITY_DN2799_c0_g1	1.38927	0.982105	RNA-no	Protein-no	RNA-no_vs_Protein-no	Unchanged
TRINITY_DN6229_c0_g1	0.792396	2.86277	RNA-no	Protein-up	RNA-no_vs_Protein-up	Translational changes
TRINITY_DN6121_c0_g3	0.793789	0.391635	RNA-no	Protein-down	RNA-no_vs_Protein-down	Translational changes
TRINITY_DN119755_c0_g2	4.27672	0.92909	RNA-up	Protein-no	RNA-up_vs_Protein-no	Transcriptional changes
TRINITY_DN7012_c0_g1	52.259	5.43685	RNA-up	Protein-up	RNA-up_vs_Protein-up	Homodirectional changes
TRINITY_DN1393_c0_g1	4.55993	5.20563	RNA-up	Protein-up	RNA-up_vs_Protein-up	Homodirectional changes
TRINITY_DN573_c0_g1	0.891807	1.30751	RNA-no	Protein-no	RNA-no_vs_Protein-no	Unchanged
TRINITY_DN5357_c0_g1	0.251541	0.839856	RNA-down	Protein-no	RNA-down_vs_Protein-no	Transcriptional changes
TRINITY_DN5672_c0_g1	0.00069887	0.658165	RNA-down	Protein-no	RNA-down_vs_Protein-no	Transcriptional changes
TRINITY_DN999_c0_g2	5.40148	1.7079	RNA-up	Protein-no	RNA-up_vs_Protein-no	Transcriptional changes
TRINITY_DN876_c0_g1	0.980649	0.490927	RNA-no	Protein-down	RNA-no_vs_Protein-down	Translational changes
TRINITY_DN4987_c0_g1	3.41366	1.13566	RNA-up	Protein-no	RNA-up_vs_Protein-no	Transcriptional changes
TRINITY_DN6226_c0_g1	1.56649	0.875258	RNA-no	Protein-no	RNA-no_vs_Protein-no	Unchanged
TRINITY_DN26955_c0_g1	0.547616	15.6359	RNA-down	Protein-up	RNA-down_vs_Protein-up	Opposite changes
TRINITY_DN10528_c0_g1	2.12078	0.703452	RNA-no	Protein-no	RNA-no_vs_Protein-no	Unchanged
TRINITY_DN3165_c0_g1	1.15875	2.23256	RNA-no	Protein-up	RNA-no_vs_Protein-up	Translational changes
TRINITY_DN27613_c0_g2	3.48323	1.74573	RNA-up	Protein-no	RNA-up_vs_Protein-no	Transcriptional changes
TRINITY_DN5870_c0_g2	0.97921	0.953545	RNA-no	Protein-no	RNA-no_vs_Protein-no	Unchanged
TRINITY_DN5996_c0_g1	0.757534	1.37714	RNA-no	Protein-no	RNA-no_vs_Protein-no	Unchanged
TRINITY_DN73824_c0_g1	0.871175	1.37241	RNA-no	Protein-no	RNA-no_vs_Protein-no	Unchanged
TRINITY_DN1382_c0_g1	0.915386	0.936136	RNA-no	Protein-no	RNA-no_vs_Protein-no	Unchanged
TRINITY_DN5713_c0_g1	0.439473	0.558805	RNA-down	Protein-no	RNA-down_vs_Protein-no	Transcriptional changes
TRINITY_DN16143_c0_g1	1.31454	0.444145	RNA-no	Protein-down	RNA-no_vs_Protein-down	Translational changes
TRINITY_DN11621_c0_g1	0.994966	0.54715	RNA-no	Protein-no	RNA-no_vs_Protein-no	Unchanged
TRINITY_DN2438_c0_g3	0.651667	1.83539	RNA-no	Protein-no	RNA-no_vs_Protein-no	Unchanged
TRINITY_DN1228_c0_g1	1.08405	0.396477	RNA-no	Protein-down	RNA-no_vs_Protein-down	Translational changes
TRINITY_DN5381_c0_g1	1.27736	0.23649	RNA-no	Protein-down	RNA-no_vs_Protein-down	Translational changes
TRINITY_DN27545_c0_g1	1.81007	0.63306	RNA-no	Protein-no	RNA-no_vs_Protein-no	Unchanged
TRINITY_DN9087_c0_g1	2.33541	1.90515	RNA-no	Protein-no	RNA-no_vs_Protein-no	Unchanged
TRINITY_DN223_c0_g2	2.08166	1.87304	RNA-no	Protein-no	RNA-no_vs_Protein-no	Unchanged
TRINITY_DN3638_c0_g1	5.20068	0.160724	RNA-up	Protein-down	RNA-up_vs_Protein-down	Opposite changes
TRINITY_DN14907_c0_g1	0.9375	0.273364	RNA-no	Protein-down	RNA-no_vs_Protein-down	Translational changes
TRINITY_DN1309_c0_g1	0.531981	0.661154	RNA-down	Protein-no	RNA-down_vs_Protein-no	Transcriptional changes
TRINITY_DN6919_c0_g1	28.8836	3.24005	RNA-up	Protein-up	RNA-up_vs_Protein-up	Homodirectional changes
TRINITY_DN18817_c0_g2	1.01457	0.39457	RNA-no	Protein-down	RNA-no_vs_Protein-down	Translational changes
TRINITY_DN20384_c0_g1	0.112646	0.543804	RNA-down	Protein-no	RNA-down_vs_Protein-no	Transcriptional changes
TRINITY_DN3974_c0_g1	5.53228	0.899833	RNA-up	Protein-no	RNA-up_vs_Protein-no	Transcriptional changes
TRINITY_DN42984_c0_g1	0.416972	0.613915	RNA-down	Protein-no	RNA-down_vs_Protein-no	Transcriptional changes
TRINITY_DN1845_c0_g1	0.77946	0.329516	RNA-no	Protein-down	RNA-no_vs_Protein-down	Translational changes
TRINITY_DN7120_c0_g2	3.02526	1.20463	RNA-up	Protein-no	RNA-up_vs_Protein-no	Transcriptional changes
TRINITY_DN10489_c0_g1	424.921	3.78595	RNA-up	Protein-up	RNA-up_vs_Protein-up	Homodirectional changes
TRINITY_DN10903_c0_g2	2.31162	8.71863	RNA-no	Protein-up	RNA-no_vs_Protein-up	Translational changes
TRINITY_DN4260_c0_g1	1.32143	0.587321	RNA-no	Protein-no	RNA-no_vs_Protein-no	Unchanged
TRINITY_DN1306_c0_g1	1.16404	0.941715	RNA-no	Protein-no	RNA-no_vs_Protein-no	Unchanged
TRINITY_DN4772_c0_g1	1.00296	2.35185	RNA-no	Protein-up	RNA-no_vs_Protein-up	Translational changes
TRINITY_DN11520_c0_g2	1.9179	0.77937	RNA-no	Protein-no	RNA-no_vs_Protein-no	Unchanged
TRINITY_DN2265_c0_g1	0.860667	0.68688	RNA-no	Protein-no	RNA-no_vs_Protein-no	Unchanged
TRINITY_DN1545_c0_g1	3.83262	0.99271	RNA-up	Protein-no	RNA-up_vs_Protein-no	Transcriptional changes
TRINITY_DN1904_c0_g1	4.08949	1.43324	RNA-up	Protein-no	RNA-up_vs_Protein-no	Transcriptional changes
TRINITY_DN1864_c0_g1	1.31315	0.17094	RNA-no	Protein-down	RNA-no_vs_Protein-down	Translational changes
TRINITY_DN2165_c0_g1	0.761174	0.198186	RNA-no	Protein-down	RNA-no_vs_Protein-down	Translational changes
TRINITY_DN19351_c0_g1	0.926452	1.12602	RNA-no	Protein-no	RNA-no_vs_Protein-no	Unchanged
TRINITY_DN8812_c0_g1	0.656736	2.41469	RNA-no	Protein-up	RNA-no_vs_Protein-up	Translational changes
TRINITY_DN16478_c0_g1	0.5411	1.52412	RNA-down	Protein-no	RNA-down_vs_Protein-no	Transcriptional changes
TRINITY_DN18318_c0_g1	2.14883	0.72666	RNA-no	Protein-no	RNA-no_vs_Protein-no	Unchanged
TRINITY_DN818_c0_g1	0.490876	0.460509	RNA-down	Protein-down	RNA-down_vs_Protein-down	Homodirectional changes
TRINITY_DN20712_c0_g1	6.14931	2.98613	RNA-up	Protein-up	RNA-up_vs_Protein-up	Homodirectional changes
TRINITY_DN15865_c0_g3	3.47492	0.640316	RNA-up	Protein-no	RNA-up_vs_Protein-no	Transcriptional changes
TRINITY_DN1498_c0_g1	1.28937	1.22614	RNA-no	Protein-no	RNA-no_vs_Protein-no	Unchanged
TRINITY_DN6756_c0_g1	1.35669	1.05155	RNA-no	Protein-no	RNA-no_vs_Protein-no	Unchanged
TRINITY_DN919_c0_g1	1.39587	1.45066	RNA-no	Protein-no	RNA-no_vs_Protein-no	Unchanged
TRINITY_DN10431_c0_g1	1.16157	2.08086	RNA-no	Protein-up	RNA-no_vs_Protein-up	Translational changes
TRINITY_DN4711_c0_g1	1.18814	2.25579	RNA-no	Protein-up	RNA-no_vs_Protein-up	Translational changes
TRINITY_DN7175_c0_g1	0.744515	0.289302	RNA-no	Protein-down	RNA-no_vs_Protein-down	Translational changes
TRINITY_DN6403_c0_g1	1.65429	1.37348	RNA-no	Protein-no	RNA-no_vs_Protein-no	Unchanged
TRINITY_DN14106_c0_g1	2.57117	1.40576	RNA-no	Protein-no	RNA-no_vs_Protein-no	Unchanged
TRINITY_DN25968_c0_g1	17.2143	3.20018	RNA-up	Protein-up	RNA-up_vs_Protein-up	Homodirectional changes
TRINITY_DN10430_c0_g1	1.44298	0.406261	RNA-no	Protein-down	RNA-no_vs_Protein-down	Translational changes
TRINITY_DN8004_c0_g1	1.82514	0.739353	RNA-no	Protein-no	RNA-no_vs_Protein-no	Unchanged
TRINITY_DN26116_c2_g1	16.8996	1.23818	RNA-up	Protein-no	RNA-up_vs_Protein-no	Transcriptional changes
TRINITY_DN1845_c1_g4	0.525921	1.96989	RNA-down	Protein-no	RNA-down_vs_Protein-no	Transcriptional changes
TRINITY_DN5953_c0_g1	0.423095	0.705888	RNA-down	Protein-no	RNA-down_vs_Protein-no	Transcriptional changes
TRINITY_DN700_c1_g1	1.88355	0.451299	RNA-no	Protein-down	RNA-no_vs_Protein-down	Translational changes
TRINITY_DN9308_c0_g2	1.34566	0.577052	RNA-no	Protein-no	RNA-no_vs_Protein-no	Unchanged
TRINITY_DN10872_c0_g1	3.04651	0.171698	RNA-up	Protein-down	RNA-up_vs_Protein-down	Opposite changes
TRINITY_DN13141_c0_g1	0.888321	0.119958	RNA-no	Protein-down	RNA-no_vs_Protein-down	Translational changes
TRINITY_DN11374_c0_g1	1.28265	0.380285	RNA-no	Protein-down	RNA-no_vs_Protein-down	Translational changes
TRINITY_DN10911_c0_g2	7.60102	1.18041	RNA-up	Protein-no	RNA-up_vs_Protein-no	Transcriptional changes
TRINITY_DN907_c1_g1	0.577886	1.07673	RNA-down	Protein-no	RNA-down_vs_Protein-no	Transcriptional changes
TRINITY_DN7137_c0_g1	8.00188	1.97005	RNA-up	Protein-no	RNA-up_vs_Protein-no	Transcriptional changes
TRINITY_DN5477_c0_g1	658.585	2.28376	RNA-up	Protein-up	RNA-up_vs_Protein-up	Homodirectional changes
TRINITY_DN2406_c0_g1	1.42819	1.2717	RNA-no	Protein-no	RNA-no_vs_Protein-no	Unchanged
TRINITY_DN17700_c0_g1	20.5906	1.64899	RNA-up	Protein-no	RNA-up_vs_Protein-no	Transcriptional changes
TRINITY_DN2289_c0_g2	3.72558	1.90195	RNA-up	Protein-no	RNA-up_vs_Protein-no	Transcriptional changes
TRINITY_DN6390_c0_g1	1.41605	0.821449	RNA-no	Protein-no	RNA-no_vs_Protein-no	Unchanged
TRINITY_DN942_c0_g1	2.08816	0.497176	RNA-no	Protein-down	RNA-no_vs_Protein-down	Translational changes
TRINITY_DN10898_c0_g1	0.689778	1.45853	RNA-no	Protein-no	RNA-no_vs_Protein-no	Unchanged
TRINITY_DN9247_c0_g2	1.55635	3.27897	RNA-no	Protein-up	RNA-no_vs_Protein-up	Translational changes
TRINITY_DN4674_c0_g1	1.82158	1.37435	RNA-no	Protein-no	RNA-no_vs_Protein-no	Unchanged
TRINITY_DN8664_c0_g1	1.17168	1.60772	RNA-no	Protein-no	RNA-no_vs_Protein-no	Unchanged
TRINITY_DN138119_c0_g1	0.0044909	0.496848	RNA-down	Protein-down	RNA-down_vs_Protein-down	Homodirectional changes
TRINITY_DN4849_c0_g1	1.40839	0.589195	RNA-no	Protein-no	RNA-no_vs_Protein-no	Unchanged
TRINITY_DN2708_c1_g1	1.87114	0.849927	RNA-no	Protein-no	RNA-no_vs_Protein-no	Unchanged
TRINITY_DN13575_c0_g1	1.90535	1.36272	RNA-no	Protein-no	RNA-no_vs_Protein-no	Unchanged
TRINITY_DN8423_c0_g1	3.1128	2.98265	RNA-up	Protein-up	RNA-up_vs_Protein-up	Homodirectional changes
TRINITY_DN3633_c1_g1	17.9285	4.997	RNA-up	Protein-up	RNA-up_vs_Protein-up	Homodirectional changes
TRINITY_DN851_c0_g1	1.36114	0.181077	RNA-no	Protein-down	RNA-no_vs_Protein-down	Translational changes
TRINITY_DN35606_c1_g2	3.95825	1.5186	RNA-up	Protein-no	RNA-up_vs_Protein-no	Transcriptional changes
TRINITY_DN6373_c0_g1	0.976669	0.578013	RNA-no	Protein-no	RNA-no_vs_Protein-no	Unchanged
TRINITY_DN7288_c0_g1	0.0800787	1.6935	RNA-down	Protein-no	RNA-down_vs_Protein-no	Transcriptional changes
TRINITY_DN4734_c0_g1	2.25955	0.667579	RNA-no	Protein-no	RNA-no_vs_Protein-no	Unchanged
TRINITY_DN25113_c0_g2	20.6757	11.6666	RNA-up	Protein-up	RNA-up_vs_Protein-up	Homodirectional changes
TRINITY_DN17458_c0_g1	0.675857	1.76081	RNA-no	Protein-no	RNA-no_vs_Protein-no	Unchanged
TRINITY_DN7431_c0_g2	0.928789	0.436961	RNA-no	Protein-down	RNA-no_vs_Protein-down	Translational changes
TRINITY_DN1773_c0_g1	0.774598	0.627698	RNA-no	Protein-no	RNA-no_vs_Protein-no	Unchanged
TRINITY_DN9192_c0_g1	1.20232	1.36507	RNA-no	Protein-no	RNA-no_vs_Protein-no	Unchanged
TRINITY_DN1234_c0_g2	0.497211	1.23054	RNA-down	Protein-no	RNA-down_vs_Protein-no	Transcriptional changes
TRINITY_DN4546_c0_g1	4.51264	1.83457	RNA-up	Protein-no	RNA-up_vs_Protein-no	Transcriptional changes
TRINITY_DN8936_c0_g2	1.20637	1.4688	RNA-no	Protein-no	RNA-no_vs_Protein-no	Unchanged
TRINITY_DN6147_c0_g1	0.922163	3.66305	RNA-no	Protein-up	RNA-no_vs_Protein-up	Translational changes
TRINITY_DN953_c0_g1	0.969241	2.33638	RNA-no	Protein-up	RNA-no_vs_Protein-up	Translational changes
TRINITY_DN11436_c0_g1	0.580674	0.62496	RNA-down	Protein-no	RNA-down_vs_Protein-no	Transcriptional changes
TRINITY_DN983_c0_g1	1.3849	2.04502	RNA-no	Protein-up	RNA-no_vs_Protein-up	Translational changes
TRINITY_DN5931_c1_g1	0.0603096	0.298993	RNA-down	Protein-down	RNA-down_vs_Protein-down	Homodirectional changes
TRINITY_DN3932_c0_g1	2.72455	1.28565	RNA-no	Protein-no	RNA-no_vs_Protein-no	Unchanged
TRINITY_DN7071_c0_g1	4.97624	0.719187	RNA-no	Protein-no	RNA-no_vs_Protein-no	Unchanged
TRINITY_DN11918_c0_g1	0.361562	0.67411	RNA-down	Protein-no	RNA-down_vs_Protein-no	Transcriptional changes
TRINITY_DN2304_c3_g1	0.975275	3.75256	RNA-no	Protein-up	RNA-no_vs_Protein-up	Translational changes
TRINITY_DN1497_c3_g1	0.810637	2.25018	RNA-no	Protein-up	RNA-no_vs_Protein-up	Translational changes
TRINITY_DN6684_c0_g1	0.739613	0.661842	RNA-no	Protein-no	RNA-no_vs_Protein-no	Unchanged
TRINITY_DN2429_c0_g2	1.15494	0.866947	RNA-no	Protein-no	RNA-no_vs_Protein-no	Unchanged
TRINITY_DN23453_c1_g1	0.20349	0.247415	RNA-down	Protein-down	RNA-down_vs_Protein-down	Homodirectional changes
TRINITY_DN7859_c0_g3	1.25282	1.0893	RNA-no	Protein-no	RNA-no_vs_Protein-no	Unchanged
TRINITY_DN1697_c0_g4	3.49731	5.09779	RNA-up	Protein-up	RNA-up_vs_Protein-up	Homodirectional changes
TRINITY_DN11504_c0_g1	13.8083	5.26151	RNA-up	Protein-up	RNA-up_vs_Protein-up	Homodirectional changes
TRINITY_DN8627_c0_g1	1.69719	1.04358	RNA-no	Protein-no	RNA-no_vs_Protein-no	Unchanged
TRINITY_DN2208_c1_g2	3.32155	2.74877	RNA-no	Protein-up	RNA-no_vs_Protein-up	Translational changes
TRINITY_DN7276_c0_g1	1.43262	0.368148	RNA-no	Protein-down	RNA-no_vs_Protein-down	Translational changes
TRINITY_DN139_c0_g1	1.31434	0.669134	RNA-no	Protein-no	RNA-no_vs_Protein-no	Unchanged
TRINITY_DN65_c0_g1	7.86175	1.00633	RNA-up	Protein-no	RNA-up_vs_Protein-no	Transcriptional changes
TRINITY_DN5902_c0_g1	1.26105	0.714135	RNA-no	Protein-no	RNA-no_vs_Protein-no	Unchanged
TRINITY_DN679_c0_g1	40.4737	0.699121	RNA-up	Protein-no	RNA-up_vs_Protein-no	Transcriptional changes
TRINITY_DN1169_c1_g1	0.783623	3.06393	RNA-no	Protein-up	RNA-no_vs_Protein-up	Translational changes
TRINITY_DN14353_c0_g1	0.944464	1.23846	RNA-no	Protein-no	RNA-no_vs_Protein-no	Unchanged
TRINITY_DN2266_c0_g1	2.45257	0.770276	RNA-up	Protein-no	RNA-up_vs_Protein-no	Transcriptional changes
TRINITY_DN7801_c0_g1	1.77007	3.03176	RNA-no	Protein-up	RNA-no_vs_Protein-up	Translational changes
TRINITY_DN2269_c0_g1	1.28151	0.997475	RNA-no	Protein-no	RNA-no_vs_Protein-no	Unchanged
TRINITY_DN18633_c0_g1	5.82578	0.866322	RNA-up	Protein-no	RNA-up_vs_Protein-no	Transcriptional changes
TRINITY_DN3375_c0_g1	1.91952	0.62313	RNA-no	Protein-no	RNA-no_vs_Protein-no	Unchanged
TRINITY_DN11092_c0_g1	0.471414	0.537287	RNA-down	Protein-no	RNA-down_vs_Protein-no	Transcriptional changes
TRINITY_DN1849_c0_g1	1.38947	1.77621	RNA-no	Protein-no	RNA-no_vs_Protein-no	Unchanged
TRINITY_DN2455_c0_g1	0.948348	1.18808	RNA-no	Protein-no	RNA-no_vs_Protein-no	Unchanged
TRINITY_DN13027_c0_g1	0.245715	1.05631	RNA-down	Protein-no	RNA-down_vs_Protein-no	Transcriptional changes
TRINITY_DN9486_c0_g2	1.12778	2.39954	RNA-no	Protein-up	RNA-no_vs_Protein-up	Translational changes
TRINITY_DN3064_c0_g1	1.63753	0.270381	RNA-no	Protein-down	RNA-no_vs_Protein-down	Translational changes
TRINITY_DN5658_c0_g1	3.2878	0.709352	RNA-up	Protein-no	RNA-up_vs_Protein-no	Transcriptional changes
TRINITY_DN7032_c0_g1	1.94616	2.64442	RNA-no	Protein-up	RNA-no_vs_Protein-up	Translational changes
TRINITY_DN4633_c0_g1	1.20744	0.853133	RNA-no	Protein-no	RNA-no_vs_Protein-no	Unchanged
TRINITY_DN15253_c0_g1	0.478614	0.452154	RNA-down	Protein-down	RNA-down_vs_Protein-down	Homodirectional changes
TRINITY_DN291_c0_g1	2.95908	1.42697	RNA-up	Protein-no	RNA-up_vs_Protein-no	Transcriptional changes
TRINITY_DN1475_c0_g1	0.835297	0.765601	RNA-no	Protein-no	RNA-no_vs_Protein-no	Unchanged
TRINITY_DN2851_c2_g1	7.8374	4.5506	RNA-up	Protein-up	RNA-up_vs_Protein-up	Homodirectional changes
TRINITY_DN77616_c0_g1	0.000900495	0.232688	RNA-down	Protein-down	RNA-down_vs_Protein-down	Homodirectional changes
TRINITY_DN10935_c1_g1	3.23357	1.1998	RNA-up	Protein-no	RNA-up_vs_Protein-no	Transcriptional changes
TRINITY_DN78_c0_g2	1.09136	1.66125	RNA-no	Protein-no	RNA-no_vs_Protein-no	Unchanged
TRINITY_DN4510_c0_g2	1.05808	0.519248	RNA-no	Protein-no	RNA-no_vs_Protein-no	Unchanged
TRINITY_DN14438_c0_g1	0.187727	3.14895	RNA-down	Protein-up	RNA-down_vs_Protein-up	Opposite changes
TRINITY_DN53017_c0_g1	0.00322998	0.668729	RNA-down	Protein-no	RNA-down_vs_Protein-no	Transcriptional changes
TRINITY_DN270_c0_g1	0.0842322	0.757781	RNA-down	Protein-no	RNA-down_vs_Protein-no	Transcriptional changes
TRINITY_DN4810_c0_g2	0.877284	1.5043	RNA-no	Protein-no	RNA-no_vs_Protein-no	Unchanged
TRINITY_DN2222_c0_g1	7.12284	0.515454	RNA-up	Protein-no	RNA-up_vs_Protein-no	Transcriptional changes
TRINITY_DN4997_c0_g1	1.15611	0.451797	RNA-no	Protein-down	RNA-no_vs_Protein-down	Translational changes
TRINITY_DN2551_c2_g1	0.939991	2.33749	RNA-no	Protein-up	RNA-no_vs_Protein-up	Translational changes
TRINITY_DN6311_c0_g1	0.332339	1.14815	RNA-down	Protein-no	RNA-down_vs_Protein-no	Transcriptional changes
TRINITY_DN4564_c0_g1	2.19034	1.46164	RNA-no	Protein-no	RNA-no_vs_Protein-no	Unchanged
TRINITY_DN2477_c7_g1	0.898545	0.716601	RNA-no	Protein-no	RNA-no_vs_Protein-no	Unchanged
TRINITY_DN5025_c1_g1	0.554883	1.89636	RNA-down	Protein-no	RNA-down_vs_Protein-no	Transcriptional changes
TRINITY_DN10986_c1_g1	1.49164	1.33638	RNA-no	Protein-no	RNA-no_vs_Protein-no	Unchanged
TRINITY_DN4356_c0_g1	2.05803	9.3917	RNA-no	Protein-up	RNA-no_vs_Protein-up	Translational changes
TRINITY_DN10182_c0_g1	7.64025	0.651348	RNA-up	Protein-no	RNA-up_vs_Protein-no	Transcriptional changes
TRINITY_DN754_c1_g2	2.30413	0.782326	RNA-no	Protein-no	RNA-no_vs_Protein-no	Unchanged
TRINITY_DN22762_c0_g1	2.11164	0.468648	RNA-no	Protein-down	RNA-no_vs_Protein-down	Translational changes
TRINITY_DN22564_c0_g1	16.9532	16.8633	RNA-up	Protein-up	RNA-up_vs_Protein-up	Homodirectional changes
TRINITY_DN3723_c0_g2	1.19249	0.233365	RNA-no	Protein-down	RNA-no_vs_Protein-down	Translational changes
TRINITY_DN45836_c0_g4	2.67664	1.32275	RNA-up	Protein-no	RNA-up_vs_Protein-no	Transcriptional changes
TRINITY_DN6548_c0_g1	1.68086	1.13453	RNA-no	Protein-no	RNA-no_vs_Protein-no	Unchanged
TRINITY_DN6067_c0_g1	0.318565	0.727431	RNA-down	Protein-no	RNA-down_vs_Protein-no	Transcriptional changes
TRINITY_DN5989_c0_g1	5.83304	2.08904	RNA-up	Protein-up	RNA-up_vs_Protein-up	Homodirectional changes
TRINITY_DN1164_c3_g1	1.33491	0.949718	RNA-no	Protein-no	RNA-no_vs_Protein-no	Unchanged
TRINITY_DN16085_c0_g1	1.31575	0.853796	RNA-no	Protein-no	RNA-no_vs_Protein-no	Unchanged
TRINITY_DN1437_c0_g1	0.866713	0.667905	RNA-no	Protein-no	RNA-no_vs_Protein-no	Unchanged
TRINITY_DN1765_c1_g2	0.841441	1.57379	RNA-down	Protein-no	RNA-down_vs_Protein-no	Transcriptional changes
TRINITY_DN2241_c0_g1	0.967332	0.0921481	RNA-no	Protein-down	RNA-no_vs_Protein-down	Translational changes
TRINITY_DN6694_c0_g1	1.40907	1.73498	RNA-no	Protein-no	RNA-no_vs_Protein-no	Unchanged
TRINITY_DN1772_c0_g1	0.6911	2.14984	RNA-no	Protein-up	RNA-no_vs_Protein-up	Translational changes
TRINITY_DN4714_c0_g1	4.35369	0.960337	RNA-up	Protein-no	RNA-up_vs_Protein-no	Transcriptional changes
TRINITY_DN3654_c0_g1	1.78342	0.641429	RNA-no	Protein-no	RNA-no_vs_Protein-no	Unchanged
TRINITY_DN7365_c0_g1	2.29254	0.67704	RNA-no	Protein-no	RNA-no_vs_Protein-no	Unchanged
TRINITY_DN4370_c0_g1	5.58639	0.794019	RNA-up	Protein-no	RNA-up_vs_Protein-no	Transcriptional changes
TRINITY_DN1260_c0_g1	0.886746	1.15138	RNA-no	Protein-no	RNA-no_vs_Protein-no	Unchanged
TRINITY_DN16101_c0_g1	0.611334	0.535549	RNA-no	Protein-no	RNA-no_vs_Protein-no	Unchanged
TRINITY_DN39478_c0_g1	0.905236	1.76799	RNA-no	Protein-no	RNA-no_vs_Protein-no	Unchanged
TRINITY_DN640_c0_g1	0.72973	0.227454	RNA-no	Protein-down	RNA-no_vs_Protein-down	Translational changes
TRINITY_DN3912_c0_g1	3.23349	7.71712	RNA-up	Protein-up	RNA-up_vs_Protein-up	Homodirectional changes
TRINITY_DN9939_c0_g2	3.581	2.05872	RNA-up	Protein-up	RNA-up_vs_Protein-up	Homodirectional changes
TRINITY_DN88585_c0_g1	1.23913	2.53764	RNA-no	Protein-up	RNA-no_vs_Protein-up	Translational changes
TRINITY_DN2711_c1_g1	1.36936	2.42608	RNA-no	Protein-up	RNA-no_vs_Protein-up	Translational changes
TRINITY_DN4778_c1_g1	2.55903	6.21331	RNA-no	Protein-up	RNA-no_vs_Protein-up	Translational changes
TRINITY_DN254762_c0_g1	3.90899	1.13108	RNA-up	Protein-no	RNA-up_vs_Protein-no	Transcriptional changes
TRINITY_DN24957_c0_g1	0.823803	1.75158	RNA-no	Protein-no	RNA-no_vs_Protein-no	Unchanged
TRINITY_DN2618_c0_g1	1.68548	2.05714	RNA-no	Protein-up	RNA-no_vs_Protein-up	Translational changes
TRINITY_DN7887_c0_g1	1.05353	0.655722	RNA-no	Protein-no	RNA-no_vs_Protein-no	Unchanged
TRINITY_DN17262_c0_g1	2.61625	6.36093	RNA-no	Protein-up	RNA-no_vs_Protein-up	Translational changes
TRINITY_DN322_c0_g1	0.650616	0.856498	RNA-no	Protein-no	RNA-no_vs_Protein-no	Unchanged
TRINITY_DN41621_c0_g1	0.718976	3.18463	RNA-no	Protein-up	RNA-no_vs_Protein-up	Translational changes
TRINITY_DN5526_c0_g1	9.58865	2.07982	RNA-up	Protein-up	RNA-up_vs_Protein-up	Homodirectional changes
TRINITY_DN163_c0_g1	1.07041	3.57171	RNA-no	Protein-up	RNA-no_vs_Protein-up	Translational changes
TRINITY_DN8977_c0_g2	2.5215	0.623479	RNA-no	Protein-no	RNA-no_vs_Protein-no	Unchanged
TRINITY_DN24396_c2_g1	0.00293376	0.590955	RNA-down	Protein-no	RNA-down_vs_Protein-no	Transcriptional changes
TRINITY_DN13111_c0_g1	0.654988	0.847965	RNA-no	Protein-no	RNA-no_vs_Protein-no	Unchanged
TRINITY_DN1780_c0_g1	0.85201	1.18183	RNA-no	Protein-no	RNA-no_vs_Protein-no	Unchanged
TRINITY_DN112136_c0_g1	1.10878	1.26689	RNA-no	Protein-no	RNA-no_vs_Protein-no	Unchanged
TRINITY_DN62964_c0_g1	0.00780488	0.521568	RNA-down	Protein-no	RNA-down_vs_Protein-no	Transcriptional changes
TRINITY_DN35012_c0_g1	1.63061	1.40903	RNA-no	Protein-no	RNA-no_vs_Protein-no	Unchanged
TRINITY_DN4382_c0_g1	2.07066	0.606321	RNA-no	Protein-no	RNA-no_vs_Protein-no	Unchanged
TRINITY_DN3698_c3_g1	1.9605	0.250615	RNA-no	Protein-down	RNA-no_vs_Protein-down	Translational changes
TRINITY_DN2010_c0_g2	10.1853	13.1886	RNA-up	Protein-up	RNA-up_vs_Protein-up	Homodirectional changes
TRINITY_DN30255_c0_g1	0.015483	4.46375	RNA-down	Protein-up	RNA-down_vs_Protein-up	Opposite changes
TRINITY_DN8776_c1_g2	0.855903	4.00285	RNA-no	Protein-up	RNA-no_vs_Protein-up	Translational changes
TRINITY_DN3744_c0_g2	0.702986	0.484191	RNA-no	Protein-down	RNA-no_vs_Protein-down	Translational changes
TRINITY_DN10744_c0_g1	0.115842	0.754947	RNA-down	Protein-no	RNA-down_vs_Protein-no	Transcriptional changes
TRINITY_DN8105_c0_g1	1.51825	0.394105	RNA-no	Protein-down	RNA-no_vs_Protein-down	Translational changes
TRINITY_DN5862_c0_g1	0.611887	0.883721	RNA-no	Protein-no	RNA-no_vs_Protein-no	Unchanged
TRINITY_DN15514_c0_g1	1.59939	0.667404	RNA-no	Protein-no	RNA-no_vs_Protein-no	Unchanged
TRINITY_DN101689_c0_g1	1.55007	3.16709	RNA-no	Protein-up	RNA-no_vs_Protein-up	Translational changes
TRINITY_DN20318_c0_g1	0.977218	0.335015	RNA-no	Protein-down	RNA-no_vs_Protein-down	Translational changes
TRINITY_DN391_c0_g1	1.45751	1.32427	RNA-no	Protein-no	RNA-no_vs_Protein-no	Unchanged
TRINITY_DN2971_c0_g1	1.02153	0.536638	RNA-no	Protein-no	RNA-no_vs_Protein-no	Unchanged
TRINITY_DN2752_c0_g1	0.688014	1.09662	RNA-no	Protein-no	RNA-no_vs_Protein-no	Unchanged
TRINITY_DN370_c0_g1	0.850531	0.510761	RNA-no	Protein-no	RNA-no_vs_Protein-no	Unchanged
TRINITY_DN481293_c0_g1	1.02651	1.62157	RNA-no	Protein-no	RNA-no_vs_Protein-no	Unchanged
TRINITY_DN51736_c1_g1	1.77681	0.499094	RNA-no	Protein-down	RNA-no_vs_Protein-down	Translational changes
TRINITY_DN3621_c0_g2	3.03988	0.299888	RNA-up	Protein-down	RNA-up_vs_Protein-down	Opposite changes
TRINITY_DN3951_c1_g1	1.99926	0.671023	RNA-no	Protein-no	RNA-no_vs_Protein-no	Unchanged
TRINITY_DN5174_c0_g1	1.18543	0.625597	RNA-no	Protein-no	RNA-no_vs_Protein-no	Unchanged
TRINITY_DN58366_c0_g1	5.40076	1.22784	RNA-up	Protein-no	RNA-up_vs_Protein-no	Transcriptional changes
TRINITY_DN12081_c1_g2	0.10486	0.345772	RNA-down	Protein-down	RNA-down_vs_Protein-down	Homodirectional changes
TRINITY_DN1158_c0_g1	0.41272	0.594803	RNA-down	Protein-no	RNA-down_vs_Protein-no	Transcriptional changes
TRINITY_DN393_c1_g2	1.03561	1.10187	RNA-no	Protein-no	RNA-no_vs_Protein-no	Unchanged
TRINITY_DN3536_c0_g1	0.883505	0.919539	RNA-no	Protein-no	RNA-no_vs_Protein-no	Unchanged
TRINITY_DN2010_c0_g1	2.314	5.54998	RNA-no	Protein-up	RNA-no_vs_Protein-up	Translational changes
TRINITY_DN3558_c0_g3	1.17451	0.840616	RNA-no	Protein-no	RNA-no_vs_Protein-no	Unchanged
TRINITY_DN3836_c0_g1	0.273643	0.586829	RNA-down	Protein-no	RNA-down_vs_Protein-no	Transcriptional changes
TRINITY_DN4039_c0_g1	1.14262	1.37687	RNA-no	Protein-no	RNA-no_vs_Protein-no	Unchanged
TRINITY_DN7434_c0_g1	8.82614	2.18136	RNA-up	Protein-up	RNA-up_vs_Protein-up	Homodirectional changes
TRINITY_DN9848_c0_g1	1.25395	0.239231	RNA-no	Protein-down	RNA-no_vs_Protein-down	Translational changes
TRINITY_DN11820_c0_g1	2.90021	0.527693	RNA-up	Protein-no	RNA-up_vs_Protein-no	Transcriptional changes
TRINITY_DN16942_c0_g1	5.65895	0.277378	RNA-up	Protein-down	RNA-up_vs_Protein-down	Opposite changes
TRINITY_DN2007_c0_g1	1.23896	3.30588	RNA-no	Protein-up	RNA-no_vs_Protein-up	Translational changes
TRINITY_DN4942_c0_g1	1.28282	0.523355	RNA-no	Protein-no	RNA-no_vs_Protein-no	Unchanged
TRINITY_DN5076_c0_g1	5.11804	0.658821	RNA-up	Protein-no	RNA-up_vs_Protein-no	Transcriptional changes
TRINITY_DN4708_c0_g2	0.958103	1.02145	RNA-no	Protein-no	RNA-no_vs_Protein-no	Unchanged
TRINITY_DN904_c0_g1	0.314173	0.315156	RNA-down	Protein-down	RNA-down_vs_Protein-down	Homodirectional changes
TRINITY_DN5660_c0_g1	249.899	6.47127	RNA-up	Protein-up	RNA-up_vs_Protein-up	Homodirectional changes
TRINITY_DN24449_c0_g1	3.31267	2.40375	RNA-up	Protein-up	RNA-up_vs_Protein-up	Homodirectional changes
TRINITY_DN2296_c0_g1	3.62184	0.23649	RNA-up	Protein-down	RNA-up_vs_Protein-down	Opposite changes
TRINITY_DN10706_c0_g1	2.20276	0.952787	RNA-no	Protein-no	RNA-no_vs_Protein-no	Unchanged
TRINITY_DN12989_c0_g1	16.663	5.21134	RNA-up	Protein-up	RNA-up_vs_Protein-up	Homodirectional changes
TRINITY_DN49008_c0_g1	10.4033	2.26339	RNA-up	Protein-up	RNA-up_vs_Protein-up	Homodirectional changes
TRINITY_DN1173_c0_g1	0.924236	1.35397	RNA-no	Protein-no	RNA-no_vs_Protein-no	Unchanged
TRINITY_DN3539_c0_g1	1.22009	0.535489	RNA-no	Protein-no	RNA-no_vs_Protein-no	Unchanged
TRINITY_DN7278_c2_g1	1.02279	1.95908	RNA-no	Protein-no	RNA-no_vs_Protein-no	Unchanged
TRINITY_DN3744_c0_g1	3.57283	0.850003	RNA-up	Protein-no	RNA-up_vs_Protein-no	Transcriptional changes
TRINITY_DN9225_c0_g1	0.801363	1.15563	RNA-no	Protein-no	RNA-no_vs_Protein-no	Unchanged
TRINITY_DN427_c0_g1	1.20454	0.647284	RNA-no	Protein-no	RNA-no_vs_Protein-no	Unchanged
TRINITY_DN1326_c0_g1	3.73274	0.394622	RNA-up	Protein-down	RNA-up_vs_Protein-down	Opposite changes
TRINITY_DN8776_c1_g1	4.05072	2.51976	RNA-up	Protein-up	RNA-up_vs_Protein-up	Homodirectional changes
TRINITY_DN25603_c0_g2	1.53297	0.887181	RNA-no	Protein-no	RNA-no_vs_Protein-no	Unchanged
TRINITY_DN4479_c0_g2	0.423476	1.00018	RNA-down	Protein-no	RNA-down_vs_Protein-no	Transcriptional changes
TRINITY_DN23440_c0_g1	1.84009	1.54617	RNA-no	Protein-no	RNA-no_vs_Protein-no	Unchanged
TRINITY_DN4894_c0_g1	5.00772	1.90919	RNA-up	Protein-no	RNA-up_vs_Protein-no	Transcriptional changes
TRINITY_DN1278_c1_g1	0.832585	2.64046	RNA-no	Protein-up	RNA-no_vs_Protein-up	Translational changes
TRINITY_DN3388_c0_g2	1.45615	0.634123	RNA-no	Protein-no	RNA-no_vs_Protein-no	Unchanged
TRINITY_DN735_c0_g1	3.2574	0.64555	RNA-up	Protein-no	RNA-up_vs_Protein-no	Transcriptional changes
TRINITY_DN2642_c0_g1	1.85104	0.952921	RNA-no	Protein-no	RNA-no_vs_Protein-no	Unchanged
TRINITY_DN10041_c0_g1	0.510273	0.760007	RNA-down	Protein-no	RNA-down_vs_Protein-no	Transcriptional changes
TRINITY_DN165_c0_g2	18.7067	7.68688	RNA-up	Protein-up	RNA-up_vs_Protein-up	Homodirectional changes
TRINITY_DN5006_c1_g1	0.867069	0.950589	RNA-no	Protein-no	RNA-no_vs_Protein-no	Unchanged
TRINITY_DN1260_c0_g2	0.753322	0.704406	RNA-no	Protein-no	RNA-no_vs_Protein-no	Unchanged
TRINITY_DN4289_c1_g1	3.26211	7.29631	RNA-up	Protein-up	RNA-up_vs_Protein-up	Homodirectional changes
TRINITY_DN1190_c0_g1	0.838227	1.43559	RNA-no	Protein-no	RNA-no_vs_Protein-no	Unchanged
TRINITY_DN18331_c0_g1	1.63825	0.810821	RNA-no	Protein-no	RNA-no_vs_Protein-no	Unchanged
TRINITY_DN3802_c4_g1	0.913186	5.77571	RNA-no	Protein-up	RNA-no_vs_Protein-up	Translational changes
TRINITY_DN4594_c0_g1	1.48989	0.626539	RNA-no	Protein-no	RNA-no_vs_Protein-no	Unchanged
TRINITY_DN1728_c0_g1	1.29927	1.36803	RNA-no	Protein-no	RNA-no_vs_Protein-no	Unchanged
TRINITY_DN11091_c0_g1	0.489491	0.608165	RNA-down	Protein-no	RNA-down_vs_Protein-no	Transcriptional changes
TRINITY_DN2086_c0_g3	0.885968	4.0218	RNA-no	Protein-up	RNA-no_vs_Protein-up	Translational changes
TRINITY_DN3447_c0_g1	5.51754	3.21483	RNA-up	Protein-up	RNA-up_vs_Protein-up	Homodirectional changes
TRINITY_DN4967_c0_g1	0.254922	0.427525	RNA-down	Protein-down	RNA-down_vs_Protein-down	Homodirectional changes
TRINITY_DN669_c3_g1	2.34541	0.352956	RNA-no	Protein-down	RNA-no_vs_Protein-down	Translational changes
TRINITY_DN1420_c0_g1	1.06605	1.32473	RNA-no	Protein-no	RNA-no_vs_Protein-no	Unchanged
TRINITY_DN2290_c1_g1	0.809813	3.99452	RNA-no	Protein-up	RNA-no_vs_Protein-up	Translational changes
TRINITY_DN20006_c2_g1	2.56094	1.28467	RNA-no	Protein-no	RNA-no_vs_Protein-no	Unchanged
TRINITY_DN5608_c0_g2	293.8	3.4522	RNA-up	Protein-up	RNA-up_vs_Protein-up	Homodirectional changes
TRINITY_DN3702_c0_g2	1.42888	0.547093	RNA-no	Protein-no	RNA-no_vs_Protein-no	Unchanged
TRINITY_DN2035_c1_g1	0.961458	0.654473	RNA-no	Protein-no	RNA-no_vs_Protein-no	Unchanged
TRINITY_DN106548_c0_g1	1.44552	0.634869	RNA-no	Protein-no	RNA-no_vs_Protein-no	Unchanged
TRINITY_DN6762_c0_g1	5.49245	1.03686	RNA-up	Protein-no	RNA-up_vs_Protein-no	Transcriptional changes
TRINITY_DN6527_c2_g1	1.05739	1.50784	RNA-no	Protein-no	RNA-no_vs_Protein-no	Unchanged
TRINITY_DN7775_c0_g1	0.856384	0.692691	RNA-no	Protein-no	RNA-no_vs_Protein-no	Unchanged
TRINITY_DN2122_c0_g2	1.91733	0.345771	RNA-no	Protein-down	RNA-no_vs_Protein-down	Translational changes
TRINITY_DN1253_c1_g1	3.50013	0.846983	RNA-up	Protein-no	RNA-up_vs_Protein-no	Transcriptional changes
TRINITY_DN15376_c0_g1	2.77938	4.53713	RNA-up	Protein-up	RNA-up_vs_Protein-up	Homodirectional changes
TRINITY_DN6833_c0_g1	1.08745	0.987702	RNA-no	Protein-no	RNA-no_vs_Protein-no	Unchanged
TRINITY_DN29_c1_g1	1.30391	1.44484	RNA-no	Protein-no	RNA-no_vs_Protein-no	Unchanged
TRINITY_DN1153_c1_g1	2.74177	1.34799	RNA-up	Protein-no	RNA-up_vs_Protein-no	Transcriptional changes
TRINITY_DN4810_c0_g1	1.66984	1.48061	RNA-no	Protein-no	RNA-no_vs_Protein-no	Unchanged
TRINITY_DN6106_c0_g1	0.588771	0.68777	RNA-down	Protein-no	RNA-down_vs_Protein-no	Transcriptional changes
TRINITY_DN2621_c0_g1	1.71797	0.61467	RNA-no	Protein-no	RNA-no_vs_Protein-no	Unchanged
TRINITY_DN233840_c0_g1	0.931801	1.01738	RNA-no	Protein-no	RNA-no_vs_Protein-no	Unchanged
TRINITY_DN1840_c1_g2	1.23831	0.453011	RNA-no	Protein-down	RNA-no_vs_Protein-down	Translational changes
TRINITY_DN486_c3_g1	2.01512	0.680227	RNA-no	Protein-no	RNA-no_vs_Protein-no	Unchanged
TRINITY_DN7389_c0_g1	1.00963	1.48472	RNA-no	Protein-no	RNA-no_vs_Protein-no	Unchanged
TRINITY_DN4510_c0_g1	5.47358	2.61507	RNA-up	Protein-up	RNA-up_vs_Protein-up	Homodirectional changes
TRINITY_DN8403_c0_g1	0.609379	0.397918	RNA-down	Protein-down	RNA-down_vs_Protein-down	Homodirectional changes
TRINITY_DN6170_c0_g1	2.52518e-05	0.303943	RNA-down	Protein-down	RNA-down_vs_Protein-down	Homodirectional changes
TRINITY_DN937_c0_g1	2.33956	28.0394	RNA-no	Protein-up	RNA-no_vs_Protein-up	Translational changes
TRINITY_DN5132_c0_g1	1.39551	0.885744	RNA-no	Protein-no	RNA-no_vs_Protein-no	Unchanged
TRINITY_DN9_c0_g7	2.49241	0.431709	RNA-no	Protein-down	RNA-no_vs_Protein-down	Translational changes
TRINITY_DN39603_c0_g1	1.48215	0.819473	RNA-no	Protein-no	RNA-no_vs_Protein-no	Unchanged
TRINITY_DN2462_c0_g1	2.04004	1.68458	RNA-no	Protein-no	RNA-no_vs_Protein-no	Unchanged
TRINITY_DN3007_c0_g1	0.142968	0.901165	RNA-down	Protein-no	RNA-down_vs_Protein-no	Transcriptional changes
TRINITY_DN730_c0_g1	0.936437	0.625299	RNA-no	Protein-no	RNA-no_vs_Protein-no	Unchanged
TRINITY_DN5113_c0_g1	1.0468	0.703837	RNA-no	Protein-no	RNA-no_vs_Protein-no	Unchanged
TRINITY_DN68492_c0_g1	1.2077	0.757868	RNA-no	Protein-no	RNA-no_vs_Protein-no	Unchanged
TRINITY_DN1178_c1_g1	2.05902	8.80858	RNA-no	Protein-up	RNA-no_vs_Protein-up	Translational changes
TRINITY_DN2536_c0_g1	0.777137	0.613112	RNA-no	Protein-no	RNA-no_vs_Protein-no	Unchanged
TRINITY_DN38380_c0_g1	24.3894	7.6044	RNA-up	Protein-up	RNA-up_vs_Protein-up	Homodirectional changes
TRINITY_DN104087_c0_g1	12.2963	6.93086	RNA-up	Protein-up	RNA-up_vs_Protein-up	Homodirectional changes
TRINITY_DN14522_c0_g1	0.450412	1.44831	RNA-down	Protein-no	RNA-down_vs_Protein-no	Transcriptional changes
TRINITY_DN1711_c0_g2	4.42891	3.60025	RNA-up	Protein-up	RNA-up_vs_Protein-up	Homodirectional changes
TRINITY_DN13406_c0_g1	1.87743	0.741845	RNA-no	Protein-no	RNA-no_vs_Protein-no	Unchanged
TRINITY_DN40056_c0_g1	2.41754	0.95789	RNA-no	Protein-no	RNA-no_vs_Protein-no	Unchanged
TRINITY_DN3395_c2_g1	0.732277	0.365115	RNA-no	Protein-down	RNA-no_vs_Protein-down	Translational changes
TRINITY_DN651_c0_g1	1.40638	0.831567	RNA-no	Protein-no	RNA-no_vs_Protein-no	Unchanged
TRINITY_DN2347_c1_g1	2.7118	0.319434	RNA-up	Protein-down	RNA-up_vs_Protein-down	Opposite changes
TRINITY_DN6423_c0_g1	0.911691	0.695297	RNA-no	Protein-no	RNA-no_vs_Protein-no	Unchanged
TRINITY_DN3591_c1_g1	0.645425	0.529449	RNA-down	Protein-no	RNA-down_vs_Protein-no	Transcriptional changes
TRINITY_DN4234_c0_g1	0.533334	0.473698	RNA-down	Protein-down	RNA-down_vs_Protein-down	Homodirectional changes
TRINITY_DN3589_c3_g1	1.92706	1.61822	RNA-no	Protein-no	RNA-no_vs_Protein-no	Unchanged
TRINITY_DN417_c0_g1	2.78246	0.922982	RNA-up	Protein-no	RNA-up_vs_Protein-no	Transcriptional changes
TRINITY_DN46_c0_g1	4.63377e-05	0.346448	RNA-down	Protein-down	RNA-down_vs_Protein-down	Homodirectional changes
TRINITY_DN1584_c0_g1	1.35939	0.917457	RNA-no	Protein-no	RNA-no_vs_Protein-no	Unchanged
TRINITY_DN3290_c1_g1	4.25516	3.09244	RNA-up	Protein-up	RNA-up_vs_Protein-up	Homodirectional changes
TRINITY_DN2429_c0_g1	0.651483	0.866947	RNA-down	Protein-no	RNA-down_vs_Protein-no	Transcriptional changes
TRINITY_DN13545_c0_g3	1.44271	0.668563	RNA-no	Protein-no	RNA-no_vs_Protein-no	Unchanged
TRINITY_DN6915_c0_g2	1.24714	1.23186	RNA-no	Protein-no	RNA-no_vs_Protein-no	Unchanged
TRINITY_DN4180_c0_g1	0.746968	0.778438	RNA-no	Protein-no	RNA-no_vs_Protein-no	Unchanged
TRINITY_DN5892_c0_g1	1.67084	0.601932	RNA-no	Protein-no	RNA-no_vs_Protein-no	Unchanged
TRINITY_DN9486_c0_g1	2.04064	0.539917	RNA-no	Protein-no	RNA-no_vs_Protein-no	Unchanged
TRINITY_DN1108_c0_g1	0.907391	0.545507	RNA-no	Protein-no	RNA-no_vs_Protein-no	Unchanged
TRINITY_DN3114_c1_g1	0.794634	2.58505	RNA-no	Protein-up	RNA-no_vs_Protein-up	Translational changes
TRINITY_DN3203_c0_g1	0.571712	0.177889	RNA-down	Protein-down	RNA-down_vs_Protein-down	Homodirectional changes
TRINITY_DN2930_c2_g1	0.0373307	0.470623	RNA-down	Protein-down	RNA-down_vs_Protein-down	Homodirectional changes
TRINITY_DN18714_c1_g1	1.64697	1.02414	RNA-no	Protein-no	RNA-no_vs_Protein-no	Unchanged
TRINITY_DN6334_c0_g2	1.82301	1.49917	RNA-no	Protein-no	RNA-no_vs_Protein-no	Unchanged
TRINITY_DN8684_c0_g1	1.47627	0.55886	RNA-no	Protein-no	RNA-no_vs_Protein-no	Unchanged
TRINITY_DN3492_c0_g2	1.56472	1.20961	RNA-no	Protein-no	RNA-no_vs_Protein-no	Unchanged
TRINITY_DN200574_c0_g1	3.90011	5.54595	RNA-up	Protein-up	RNA-up_vs_Protein-up	Homodirectional changes
TRINITY_DN1489_c2_g1	0.721586	1.9949	RNA-no	Protein-no	RNA-no_vs_Protein-no	Unchanged
TRINITY_DN15229_c1_g1	0.899715	0.539734	RNA-no	Protein-no	RNA-no_vs_Protein-no	Unchanged
TRINITY_DN32583_c0_g1	0.514103	2.35781	RNA-no	Protein-up	RNA-no_vs_Protein-up	Translational changes
TRINITY_DN18319_c0_g1	29.3644	2.9957	RNA-up	Protein-up	RNA-up_vs_Protein-up	Homodirectional changes
TRINITY_DN2509_c0_g1	0.108434	1.37801	RNA-down	Protein-no	RNA-down_vs_Protein-no	Transcriptional changes
TRINITY_DN1665_c0_g1	0.532869	1.21123	RNA-down	Protein-no	RNA-down_vs_Protein-no	Transcriptional changes
TRINITY_DN8433_c0_g1	0.263948	0.468453	RNA-down	Protein-down	RNA-down_vs_Protein-down	Homodirectional changes
TRINITY_DN3623_c1_g1	2.88867	0.305026	RNA-up	Protein-down	RNA-up_vs_Protein-down	Opposite changes
TRINITY_DN70867_c0_g2	0.818078	1.19413	RNA-no	Protein-no	RNA-no_vs_Protein-no	Unchanged
TRINITY_DN15319_c0_g1	0.00168481	0.26234	RNA-down	Protein-down	RNA-down_vs_Protein-down	Homodirectional changes
TRINITY_DN4641_c0_g1	0.892542	1.51462	RNA-no	Protein-no	RNA-no_vs_Protein-no	Unchanged
TRINITY_DN2809_c0_g1	0.374801	6.26478	RNA-down	Protein-up	RNA-down_vs_Protein-up	Opposite changes
TRINITY_DN2551_c0_g3	12.8109	0.848145	RNA-up	Protein-no	RNA-up_vs_Protein-no	Transcriptional changes
TRINITY_DN2088_c0_g1	2.66145	0.909632	RNA-no	Protein-no	RNA-no_vs_Protein-no	Unchanged
TRINITY_DN31083_c0_g1	0.581007	0.551243	RNA-down	Protein-no	RNA-down_vs_Protein-no	Transcriptional changes
TRINITY_DN24203_c0_g1	0.823367	0.7124	RNA-no	Protein-no	RNA-no_vs_Protein-no	Unchanged
TRINITY_DN7757_c0_g1	3.06314	0.783307	RNA-up	Protein-no	RNA-up_vs_Protein-no	Transcriptional changes
TRINITY_DN32526_c0_g1	1.01177	1.62733	RNA-no	Protein-no	RNA-no_vs_Protein-no	Unchanged
TRINITY_DN5816_c0_g1	1.79171	0.709616	RNA-no	Protein-no	RNA-no_vs_Protein-no	Unchanged
TRINITY_DN7261_c0_g1	1.94012	0.819291	RNA-no	Protein-no	RNA-no_vs_Protein-no	Unchanged
TRINITY_DN2112_c0_g1	4.68928	0.889268	RNA-up	Protein-no	RNA-up_vs_Protein-no	Transcriptional changes
TRINITY_DN1005_c0_g1	2.36207	1.72108	RNA-no	Protein-no	RNA-no_vs_Protein-no	Unchanged
TRINITY_DN2506_c0_g1	1.0368	0.913852	RNA-no	Protein-no	RNA-no_vs_Protein-no	Unchanged
TRINITY_DN10213_c0_g2	1.78967	1.04573	RNA-no	Protein-no	RNA-no_vs_Protein-no	Unchanged
TRINITY_DN24176_c1_g1	0.261619	0.629808	RNA-down	Protein-no	RNA-down_vs_Protein-no	Transcriptional changes
TRINITY_DN12249_c0_g2	22.4627	1.46891	RNA-up	Protein-no	RNA-up_vs_Protein-no	Transcriptional changes
TRINITY_DN10899_c0_g1	0.887588	1.22597	RNA-no	Protein-no	RNA-no_vs_Protein-no	Unchanged
TRINITY_DN1742_c0_g1	0.884592	0.612991	RNA-no	Protein-no	RNA-no_vs_Protein-no	Unchanged
TRINITY_DN215_c2_g1	1.05552	2.28997	RNA-no	Protein-up	RNA-no_vs_Protein-up	Translational changes
TRINITY_DN13042_c0_g1	2.01959	0.555514	RNA-no	Protein-no	RNA-no_vs_Protein-no	Unchanged
TRINITY_DN45861_c0_g1	1.02497	0.66577	RNA-no	Protein-no	RNA-no_vs_Protein-no	Unchanged
TRINITY_DN321_c0_g1	0.0027933	3.60067	RNA-down	Protein-up	RNA-down_vs_Protein-up	Opposite changes
TRINITY_DN5741_c0_g1	1.41934	0.933144	RNA-no	Protein-no	RNA-no_vs_Protein-no	Unchanged
TRINITY_DN2593_c0_g1	1.39254	0.581612	RNA-no	Protein-no	RNA-no_vs_Protein-no	Unchanged
TRINITY_DN7497_c0_g1	4.00904	8.60153	RNA-up	Protein-up	RNA-up_vs_Protein-up	Homodirectional changes
TRINITY_DN1850_c0_g1	0.865264	0.573608	RNA-no	Protein-no	RNA-no_vs_Protein-no	Unchanged
TRINITY_DN14219_c0_g1	1.27783	1.95263	RNA-no	Protein-no	RNA-no_vs_Protein-no	Unchanged
TRINITY_DN2941_c0_g1	1.51996	0.483198	RNA-no	Protein-down	RNA-no_vs_Protein-down	Translational changes
TRINITY_DN1101_c0_g1	0.335002	0.310334	RNA-down	Protein-down	RNA-down_vs_Protein-down	Homodirectional changes
TRINITY_DN17740_c0_g2	0.808051	1.33834	RNA-no	Protein-no	RNA-no_vs_Protein-no	Unchanged
TRINITY_DN9080_c0_g2	3.45325	0.99748	RNA-up	Protein-no	RNA-up_vs_Protein-no	Transcriptional changes
TRINITY_DN6777_c0_g2	19.0822	3.45915	RNA-up	Protein-up	RNA-up_vs_Protein-up	Homodirectional changes
TRINITY_DN804_c1_g1	0.47262	0.681584	RNA-down	Protein-no	RNA-down_vs_Protein-no	Transcriptional changes
TRINITY_DN11155_c3_g1	2.18521	2.82788	RNA-no	Protein-up	RNA-no_vs_Protein-up	Translational changes
TRINITY_DN4696_c0_g2	0.934174	3.61132	RNA-no	Protein-up	RNA-no_vs_Protein-up	Translational changes
TRINITY_DN7998_c0_g1	8.38616	26.6078	RNA-up	Protein-up	RNA-up_vs_Protein-up	Homodirectional changes
TRINITY_DN6716_c0_g2	26.0658	1.09465	RNA-up	Protein-no	RNA-up_vs_Protein-no	Transcriptional changes
TRINITY_DN174_c0_g1	524.725	11.494	RNA-up	Protein-up	RNA-up_vs_Protein-up	Homodirectional changes
TRINITY_DN10897_c0_g1	1.6652	0.0285523	RNA-no	Protein-down	RNA-no_vs_Protein-down	Translational changes
TRINITY_DN1138_c0_g1	5.64441	1.17928	RNA-up	Protein-no	RNA-up_vs_Protein-no	Transcriptional changes
TRINITY_DN220_c1_g1	2.20537	1.67859	RNA-no	Protein-no	RNA-no_vs_Protein-no	Unchanged
TRINITY_DN819_c0_g2	0.425392	1.29394	RNA-down	Protein-no	RNA-down_vs_Protein-no	Transcriptional changes
TRINITY_DN9239_c0_g2	0.455075	1.04139	RNA-down	Protein-no	RNA-down_vs_Protein-no	Transcriptional changes
TRINITY_DN3556_c0_g1	2.29602	0.534787	RNA-no	Protein-no	RNA-no_vs_Protein-no	Unchanged
TRINITY_DN943_c0_g1	0.402262	2.04232	RNA-down	Protein-up	RNA-down_vs_Protein-up	Opposite changes
TRINITY_DN1092_c0_g1	43.328	4.69491	RNA-up	Protein-up	RNA-up_vs_Protein-up	Homodirectional changes
TRINITY_DN3364_c0_g1	1.22518	7.31848	RNA-no	Protein-up	RNA-no_vs_Protein-up	Translational changes
TRINITY_DN2500_c1_g1	5.05522	2.20719	RNA-up	Protein-up	RNA-up_vs_Protein-up	Homodirectional changes
TRINITY_DN16673_c0_g1	2.26143	0.8325	RNA-no	Protein-no	RNA-no_vs_Protein-no	Unchanged
TRINITY_DN6896_c0_g1	0.429573	1.53913	RNA-down	Protein-no	RNA-down_vs_Protein-no	Transcriptional changes
TRINITY_DN392_c0_g1	138.337	1.31939	RNA-up	Protein-no	RNA-up_vs_Protein-no	Transcriptional changes
TRINITY_DN211_c0_g1	3.22445	0.679572	RNA-up	Protein-no	RNA-up_vs_Protein-no	Transcriptional changes
TRINITY_DN358_c0_g1	2.17774	0.654545	RNA-no	Protein-no	RNA-no_vs_Protein-no	Unchanged
TRINITY_DN3506_c0_g1	4.04973	0.522631	RNA-up	Protein-no	RNA-up_vs_Protein-no	Transcriptional changes
TRINITY_DN769_c0_g1	1.99579	5.03794	RNA-no	Protein-up	RNA-no_vs_Protein-up	Translational changes
TRINITY_DN4666_c0_g1	2.19131	1.75347	RNA-no	Protein-no	RNA-no_vs_Protein-no	Unchanged
TRINITY_DN3870_c0_g1	1.04438	0.850869	RNA-no	Protein-no	RNA-no_vs_Protein-no	Unchanged
TRINITY_DN13670_c0_g1	0.762138	0.90141	RNA-no	Protein-no	RNA-no_vs_Protein-no	Unchanged
TRINITY_DN10943_c0_g1	1.35653	0.221272	RNA-no	Protein-down	RNA-no_vs_Protein-down	Translational changes
TRINITY_DN462_c0_g1	1.41223	1.77519	RNA-no	Protein-no	RNA-no_vs_Protein-no	Unchanged
TRINITY_DN31367_c0_g1	0.841818	1.18488	RNA-no	Protein-no	RNA-no_vs_Protein-no	Unchanged
TRINITY_DN15587_c0_g1	0.945993	1.59102	RNA-no	Protein-no	RNA-no_vs_Protein-no	Unchanged
TRINITY_DN3133_c0_g1	0.534308	0.774219	RNA-down	Protein-no	RNA-down_vs_Protein-no	Transcriptional changes
TRINITY_DN5722_c0_g1	1.71117	14.1007	RNA-no	Protein-up	RNA-no_vs_Protein-up	Translational changes
TRINITY_DN2101_c1_g1	0.720795	0.0293791	RNA-no	Protein-down	RNA-no_vs_Protein-down	Translational changes
TRINITY_DN3806_c0_g1	1.13664	2.83397	RNA-no	Protein-up	RNA-no_vs_Protein-up	Translational changes
TRINITY_DN4888_c0_g1	1.37143	0.581535	RNA-no	Protein-no	RNA-no_vs_Protein-no	Unchanged
TRINITY_DN8600_c0_g1	4.06528	0.613523	RNA-up	Protein-no	RNA-up_vs_Protein-no	Transcriptional changes
TRINITY_DN3047_c1_g2	1.50195	0.339689	RNA-no	Protein-down	RNA-no_vs_Protein-down	Translational changes
TRINITY_DN28257_c0_g2	1.29546	0.468953	RNA-no	Protein-down	RNA-no_vs_Protein-down	Translational changes
TRINITY_DN13085_c0_g2	5.6936	0.874648	RNA-up	Protein-no	RNA-up_vs_Protein-no	Transcriptional changes
TRINITY_DN3055_c1_g1	0.414062	0.950994	RNA-down	Protein-no	RNA-down_vs_Protein-no	Transcriptional changes
TRINITY_DN9803_c0_g2	2.17865	1.15308	RNA-no	Protein-no	RNA-no_vs_Protein-no	Unchanged
TRINITY_DN21612_c0_g1	2.48439	0.721735	RNA-no	Protein-no	RNA-no_vs_Protein-no	Unchanged
TRINITY_DN46537_c0_g2	70.6129	1.39359	RNA-up	Protein-no	RNA-up_vs_Protein-no	Transcriptional changes
TRINITY_DN4006_c0_g1	1.84184	0.645611	RNA-no	Protein-no	RNA-no_vs_Protein-no	Unchanged
TRINITY_DN2075_c0_g1	0.407628	1.63753	RNA-down	Protein-no	RNA-down_vs_Protein-no	Transcriptional changes
TRINITY_DN14677_c0_g1	0.663655	0.799823	RNA-down	Protein-no	RNA-down_vs_Protein-no	Transcriptional changes
TRINITY_DN4669_c0_g1	1.10913	0.810242	RNA-no	Protein-no	RNA-no_vs_Protein-no	Unchanged
TRINITY_DN5510_c0_g4	2.97439	0.7775	RNA-up	Protein-no	RNA-up_vs_Protein-no	Transcriptional changes
TRINITY_DN10845_c0_g1	0.752502	1.27566	RNA-no	Protein-no	RNA-no_vs_Protein-no	Unchanged
TRINITY_DN3999_c0_g2	1.45126	0.657982	RNA-no	Protein-no	RNA-no_vs_Protein-no	Unchanged
TRINITY_DN4250_c3_g1	0.46106	0.510981	RNA-down	Protein-no	RNA-down_vs_Protein-no	Transcriptional changes
TRINITY_DN6072_c0_g1	1.04662	3.32408	RNA-no	Protein-up	RNA-no_vs_Protein-up	Translational changes
TRINITY_DN1500_c0_g1	0.46323	0.738295	RNA-down	Protein-no	RNA-down_vs_Protein-no	Transcriptional changes
TRINITY_DN15816_c0_g1	0.761125	0.751008	RNA-no	Protein-no	RNA-no_vs_Protein-no	Unchanged
TRINITY_DN22159_c0_g1	1.46901	1.30988	RNA-no	Protein-no	RNA-no_vs_Protein-no	Unchanged
TRINITY_DN899_c0_g1	0.526368	4.8379	RNA-down	Protein-up	RNA-down_vs_Protein-up	Opposite changes
TRINITY_DN6578_c0_g1	1.54389	1.65143	RNA-no	Protein-no	RNA-no_vs_Protein-no	Unchanged
TRINITY_DN8895_c0_g2	1.62588	1.10008	RNA-no	Protein-no	RNA-no_vs_Protein-no	Unchanged
TRINITY_DN619_c1_g1	4.8309	1.18011	RNA-up	Protein-no	RNA-up_vs_Protein-no	Transcriptional changes
TRINITY_DN311_c0_g1	4.28423	0.681687	RNA-up	Protein-no	RNA-up_vs_Protein-no	Transcriptional changes
TRINITY_DN292_c0_g1	1.51364	0.918837	RNA-no	Protein-no	RNA-no_vs_Protein-no	Unchanged
TRINITY_DN998_c0_g1	57.6655	15.4026	RNA-up	Protein-up	RNA-up_vs_Protein-up	Homodirectional changes
TRINITY_DN2171_c0_g1	2.93466	4.53156	RNA-up	Protein-up	RNA-up_vs_Protein-up	Homodirectional changes
TRINITY_DN6215_c0_g1	3.09939	0.551621	RNA-up	Protein-no	RNA-up_vs_Protein-no	Transcriptional changes
TRINITY_DN20163_c0_g1	0.383058	0.465139	RNA-down	Protein-down	RNA-down_vs_Protein-down	Homodirectional changes
TRINITY_DN8905_c0_g1	2.64493	1.3078	RNA-no	Protein-no	RNA-no_vs_Protein-no	Unchanged
TRINITY_DN3582_c0_g1	0.820924	0.943821	RNA-no	Protein-no	RNA-no_vs_Protein-no	Unchanged
TRINITY_DN312_c0_g2	1.68561	1.15976	RNA-no	Protein-no	RNA-no_vs_Protein-no	Unchanged
TRINITY_DN2556_c0_g1	0.962491	0.320416	RNA-no	Protein-down	RNA-no_vs_Protein-down	Translational changes
TRINITY_DN320_c1_g1	286.086	37.7407	RNA-up	Protein-up	RNA-up_vs_Protein-up	Homodirectional changes
TRINITY_DN5202_c0_g1	0.667591	0.627576	RNA-no	Protein-no	RNA-no_vs_Protein-no	Unchanged
TRINITY_DN5766_c0_g1	121.591	0.292151	RNA-up	Protein-down	RNA-up_vs_Protein-down	Opposite changes
TRINITY_DN20365_c0_g1	3.30224	1.20731	RNA-up	Protein-no	RNA-up_vs_Protein-no	Transcriptional changes
TRINITY_DN4032_c4_g1	4.9118	5.64057	RNA-up	Protein-up	RNA-up_vs_Protein-up	Homodirectional changes
TRINITY_DN2559_c0_g1	1.96194	0.806826	RNA-no	Protein-no	RNA-no_vs_Protein-no	Unchanged
TRINITY_DN8736_c0_g1	4.17716	2.06574	RNA-up	Protein-up	RNA-up_vs_Protein-up	Homodirectional changes
TRINITY_DN12_c1_g2	0.842433	1.83213	RNA-no	Protein-no	RNA-no_vs_Protein-no	Unchanged
TRINITY_DN754_c1_g1	1.18879	0.791723	RNA-no	Protein-no	RNA-no_vs_Protein-no	Unchanged
TRINITY_DN1029_c0_g2	1.53376	0.377879	RNA-no	Protein-down	RNA-no_vs_Protein-down	Translational changes
TRINITY_DN66976_c0_g3	1.24351	0.616921	RNA-no	Protein-no	RNA-no_vs_Protein-no	Unchanged
TRINITY_DN22492_c0_g1	2.33314	0.68185	RNA-no	Protein-no	RNA-no_vs_Protein-no	Unchanged
TRINITY_DN7_c0_g1	1.52972	0.414667	RNA-no	Protein-down	RNA-no_vs_Protein-down	Translational changes
TRINITY_DN17508_c0_g1	0.609436	1.13255	RNA-down	Protein-no	RNA-down_vs_Protein-no	Transcriptional changes
TRINITY_DN2859_c0_g1	2.19727	4.79056	RNA-no	Protein-up	RNA-no_vs_Protein-up	Translational changes
TRINITY_DN3903_c0_g2	0.519161	0.304406	RNA-down	Protein-down	RNA-down_vs_Protein-down	Homodirectional changes
TRINITY_DN7710_c0_g2	1.4231	0.0343268	RNA-no	Protein-down	RNA-no_vs_Protein-down	Translational changes
TRINITY_DN9970_c0_g2	9.677	3.09241	RNA-up	Protein-up	RNA-up_vs_Protein-up	Homodirectional changes
TRINITY_DN7590_c0_g1	1.16238	0.841014	RNA-no	Protein-no	RNA-no_vs_Protein-no	Unchanged
TRINITY_DN7442_c0_g1	0.775516	1.13507	RNA-no	Protein-no	RNA-no_vs_Protein-no	Unchanged
TRINITY_DN6261_c1_g1	1.14619	0.978827	RNA-no	Protein-no	RNA-no_vs_Protein-no	Unchanged
TRINITY_DN14049_c0_g1	1.34983	0.651973	RNA-no	Protein-no	RNA-no_vs_Protein-no	Unchanged
TRINITY_DN1026_c0_g1	37.6164	1.02921	RNA-up	Protein-no	RNA-up_vs_Protein-no	Transcriptional changes
TRINITY_DN1689_c0_g1	1.76652	0.926313	RNA-no	Protein-no	RNA-no_vs_Protein-no	Unchanged
TRINITY_DN1357_c1_g1	0.984957	0.704443	RNA-no	Protein-no	RNA-no_vs_Protein-no	Unchanged
TRINITY_DN880_c0_g1	1.10156	3.5114	RNA-no	Protein-up	RNA-no_vs_Protein-up	Translational changes
TRINITY_DN4336_c0_g1	1.46295	0.480042	RNA-no	Protein-down	RNA-no_vs_Protein-down	Translational changes
TRINITY_DN23445_c0_g3	0.398429	0.42548	RNA-down	Protein-down	RNA-down_vs_Protein-down	Homodirectional changes
TRINITY_DN1124_c0_g1	0.576538	0.833349	RNA-down	Protein-no	RNA-down_vs_Protein-no	Transcriptional changes
TRINITY_DN188135_c0_g2	0.373069	35.1812	RNA-down	Protein-up	RNA-down_vs_Protein-up	Opposite changes
TRINITY_DN25600_c0_g1	1.91695	0.500297	RNA-no	Protein-no	RNA-no_vs_Protein-no	Unchanged
TRINITY_DN4520_c0_g1	0.780699	0.547704	RNA-no	Protein-no	RNA-no_vs_Protein-no	Unchanged
TRINITY_DN10385_c0_g2	1.69731	1.11823	RNA-no	Protein-no	RNA-no_vs_Protein-no	Unchanged
TRINITY_DN21058_c0_g1	1.08673	2.08368	RNA-no	Protein-up	RNA-no_vs_Protein-up	Translational changes
TRINITY_DN8895_c0_g1	1.02361	1.15874	RNA-no	Protein-no	RNA-no_vs_Protein-no	Unchanged
TRINITY_DN2127_c2_g2	0.373419	0.981418	RNA-down	Protein-no	RNA-down_vs_Protein-no	Transcriptional changes
TRINITY_DN5708_c1_g1	1.47477	1.13074	RNA-no	Protein-no	RNA-no_vs_Protein-no	Unchanged
TRINITY_DN4678_c0_g1	0.296184	0.426617	RNA-down	Protein-down	RNA-down_vs_Protein-down	Homodirectional changes
TRINITY_DN5123_c0_g1	12.418	1.41778	RNA-up	Protein-no	RNA-up_vs_Protein-no	Transcriptional changes
TRINITY_DN5638_c0_g1	1.31506	0.642149	RNA-no	Protein-no	RNA-no_vs_Protein-no	Unchanged
TRINITY_DN6140_c0_g1	1.97246	0.800594	RNA-no	Protein-no	RNA-no_vs_Protein-no	Unchanged
TRINITY_DN1868_c0_g1	1.34217	0.35916	RNA-no	Protein-down	RNA-no_vs_Protein-down	Translational changes
TRINITY_DN36759_c0_g1	7.72382	1.19559	RNA-up	Protein-no	RNA-up_vs_Protein-no	Transcriptional changes
TRINITY_DN9367_c0_g1	1.83254	1.25768	RNA-no	Protein-no	RNA-no_vs_Protein-no	Unchanged
TRINITY_DN1047_c0_g1	2.71982	1.98811	RNA-no	Protein-no	RNA-no_vs_Protein-no	Unchanged
TRINITY_DN730_c0_g2	23.8797	1.24661	RNA-up	Protein-no	RNA-up_vs_Protein-no	Transcriptional changes
TRINITY_DN463_c2_g1	0.205419	0.432165	RNA-down	Protein-down	RNA-down_vs_Protein-down	Homodirectional changes
TRINITY_DN348_c1_g1	0.897399	0.423249	RNA-no	Protein-down	RNA-no_vs_Protein-down	Translational changes
TRINITY_DN1394_c1_g1	2.40568	1.53464	RNA-no	Protein-no	RNA-no_vs_Protein-no	Unchanged
TRINITY_DN4430_c0_g1	1.27033	0.638221	RNA-no	Protein-no	RNA-no_vs_Protein-no	Unchanged
TRINITY_DN1481_c0_g1	2.69657	0.62627	RNA-up	Protein-no	RNA-up_vs_Protein-no	Transcriptional changes
TRINITY_DN36920_c0_g1	0.944281	2.27828	RNA-no	Protein-up	RNA-no_vs_Protein-up	Translational changes
TRINITY_DN6413_c0_g1	0.84825	0.553675	RNA-no	Protein-no	RNA-no_vs_Protein-no	Unchanged
TRINITY_DN4701_c0_g1	0.942618	2.16031	RNA-no	Protein-up	RNA-no_vs_Protein-up	Translational changes
TRINITY_DN828_c1_g1	1.81163	2.45959	RNA-no	Protein-up	RNA-no_vs_Protein-up	Translational changes
TRINITY_DN744_c0_g1	0.0744364	0.543561	RNA-down	Protein-no	RNA-down_vs_Protein-no	Transcriptional changes
TRINITY_DN6566_c0_g1	2.15719	0.496355	RNA-no	Protein-down	RNA-no_vs_Protein-down	Translational changes
TRINITY_DN22_c0_g1	9.48175	7.01453	RNA-up	Protein-up	RNA-up_vs_Protein-up	Homodirectional changes
TRINITY_DN225_c0_g3	4.38208	1.58164	RNA-up	Protein-no	RNA-up_vs_Protein-no	Transcriptional changes
TRINITY_DN2634_c0_g1	1469.58	7.12707	RNA-up	Protein-up	RNA-up_vs_Protein-up	Homodirectional changes
TRINITY_DN4167_c0_g1	1.3138	0.836221	RNA-no	Protein-no	RNA-no_vs_Protein-no	Unchanged
TRINITY_DN417_c0_g2	1.64942	1.31064	RNA-no	Protein-no	RNA-no_vs_Protein-no	Unchanged
TRINITY_DN10239_c0_g1	1.65034	0.996843	RNA-no	Protein-no	RNA-no_vs_Protein-no	Unchanged
TRINITY_DN13541_c2_g1	1.63937	0.482429	RNA-no	Protein-down	RNA-no_vs_Protein-down	Translational changes
TRINITY_DN16839_c0_g1	1.33859	0.675514	RNA-no	Protein-no	RNA-no_vs_Protein-no	Unchanged
TRINITY_DN1602_c0_g1	0.552796	0.857668	RNA-down	Protein-no	RNA-down_vs_Protein-no	Transcriptional changes
TRINITY_DN7573_c0_g1	5.62644	7.60222	RNA-up	Protein-up	RNA-up_vs_Protein-up	Homodirectional changes
TRINITY_DN6959_c0_g1	1.23215	0.640984	RNA-no	Protein-no	RNA-no_vs_Protein-no	Unchanged
TRINITY_DN8343_c0_g1	1.52802	2.73953	RNA-no	Protein-up	RNA-no_vs_Protein-up	Translational changes
TRINITY_DN63160_c0_g1	1.81464	0.178351	RNA-no	Protein-down	RNA-no_vs_Protein-down	Translational changes
TRINITY_DN223_c1_g2	12.3291	4.86282	RNA-up	Protein-up	RNA-up_vs_Protein-up	Homodirectional changes
TRINITY_DN67212_c0_g1	0.53794	1.94234	RNA-down	Protein-no	RNA-down_vs_Protein-no	Transcriptional changes
TRINITY_DN12758_c0_g1	2.5635	2.07187	RNA-no	Protein-up	RNA-no_vs_Protein-up	Translational changes
TRINITY_DN1797_c0_g1	2.78189	3.28006	RNA-up	Protein-up	RNA-up_vs_Protein-up	Homodirectional changes
TRINITY_DN16543_c0_g1	64.6712	0.592834	RNA-up	Protein-no	RNA-up_vs_Protein-no	Transcriptional changes
TRINITY_DN15684_c0_g2	4.34	1.00691	RNA-up	Protein-no	RNA-up_vs_Protein-no	Transcriptional changes
TRINITY_DN3774_c0_g1	2.04131	2.44836	RNA-up	Protein-up	RNA-up_vs_Protein-up	Homodirectional changes
TRINITY_DN2020_c0_g1	0.525155	0.662272	RNA-down	Protein-no	RNA-down_vs_Protein-no	Transcriptional changes
TRINITY_DN230531_c0_g1	2.23486	0.880671	RNA-no	Protein-no	RNA-no_vs_Protein-no	Unchanged
TRINITY_DN9553_c0_g1	0.908635	0.383289	RNA-no	Protein-down	RNA-no_vs_Protein-down	Translational changes
TRINITY_DN14606_c0_g2	0.770022	0.780601	RNA-no	Protein-no	RNA-no_vs_Protein-no	Unchanged
TRINITY_DN1101_c0_g2	1.85916	0.583277	RNA-no	Protein-no	RNA-no_vs_Protein-no	Unchanged
TRINITY_DN1335_c0_g1	0.930351	3.29271	RNA-no	Protein-up	RNA-no_vs_Protein-up	Translational changes
TRINITY_DN37036_c0_g1	6.41338	0.649941	RNA-up	Protein-no	RNA-up_vs_Protein-no	Transcriptional changes
TRINITY_DN35328_c0_g1	1.82522	2.46246	RNA-no	Protein-up	RNA-no_vs_Protein-up	Translational changes
TRINITY_DN14321_c0_g1	2.10806	3.02095	RNA-no	Protein-up	RNA-no_vs_Protein-up	Translational changes
TRINITY_DN2903_c0_g1	1.71946	0.858438	RNA-no	Protein-no	RNA-no_vs_Protein-no	Unchanged
TRINITY_DN5027_c0_g1	1.76546	0.668826	RNA-no	Protein-no	RNA-no_vs_Protein-no	Unchanged
TRINITY_DN2732_c0_g1	0.712447	0.833291	RNA-no	Protein-no	RNA-no_vs_Protein-no	Unchanged
TRINITY_DN4204_c0_g2	0.76218	0.289179	RNA-no	Protein-down	RNA-no_vs_Protein-down	Translational changes
TRINITY_DN2381_c0_g1	1.31963	1.11477	RNA-no	Protein-no	RNA-no_vs_Protein-no	Unchanged
TRINITY_DN220863_c0_g1	4.01135	1.33011	RNA-up	Protein-no	RNA-up_vs_Protein-no	Transcriptional changes
TRINITY_DN4928_c0_g2	2.39658	0.661292	RNA-no	Protein-no	RNA-no_vs_Protein-no	Unchanged
TRINITY_DN11710_c0_g2	0.601673	1.17951	RNA-down	Protein-no	RNA-down_vs_Protein-no	Transcriptional changes
TRINITY_DN6304_c0_g1	2.5608	0.915705	RNA-no	Protein-no	RNA-no_vs_Protein-no	Unchanged
TRINITY_DN32541_c0_g3	0.684587	1.12306	RNA-no	Protein-no	RNA-no_vs_Protein-no	Unchanged
TRINITY_DN5046_c0_g1	1.39841	3.34503	RNA-no	Protein-up	RNA-no_vs_Protein-up	Translational changes
TRINITY_DN8552_c0_g1	2.45592	2.02588	RNA-no	Protein-up	RNA-no_vs_Protein-up	Translational changes
TRINITY_DN2500_c1_g2	0.971549	1.73297	RNA-no	Protein-no	RNA-no_vs_Protein-no	Unchanged
TRINITY_DN15690_c0_g1	0.624093	0.588616	RNA-down	Protein-no	RNA-down_vs_Protein-no	Transcriptional changes
TRINITY_DN6249_c1_g1	1.91304	1.24291	RNA-no	Protein-no	RNA-no_vs_Protein-no	Unchanged
TRINITY_DN7808_c0_g1	1.92305	0.697249	RNA-no	Protein-no	RNA-no_vs_Protein-no	Unchanged
TRINITY_DN8727_c1_g1	1.33445	0.827988	RNA-no	Protein-no	RNA-no_vs_Protein-no	Unchanged
TRINITY_DN2243_c1_g1	0.448969	0.453385	RNA-down	Protein-down	RNA-down_vs_Protein-down	Homodirectional changes
TRINITY_DN1316_c0_g1	1.37486	1.46444	RNA-no	Protein-no	RNA-no_vs_Protein-no	Unchanged
TRINITY_DN759_c4_g1	0.671162	1.45999	RNA-no	Protein-no	RNA-no_vs_Protein-no	Unchanged
TRINITY_DN5084_c0_g2	1.71933	1.5087	RNA-no	Protein-no	RNA-no_vs_Protein-no	Unchanged
TRINITY_DN17579_c0_g1	0.65068	3.25911	RNA-down	Protein-up	RNA-down_vs_Protein-up	Opposite changes
TRINITY_DN3075_c0_g2	2.34632	1.20033	RNA-no	Protein-no	RNA-no_vs_Protein-no	Unchanged
TRINITY_DN38229_c0_g1	1.35311	0.809576	RNA-no	Protein-no	RNA-no_vs_Protein-no	Unchanged
TRINITY_DN2357_c0_g1	2.03997	0.616815	RNA-no	Protein-no	RNA-no_vs_Protein-no	Unchanged
TRINITY_DN4603_c0_g1	2.4563	1.58567	RNA-no	Protein-no	RNA-no_vs_Protein-no	Unchanged
TRINITY_DN71019_c0_g1	1.94841	1.4372	RNA-no	Protein-no	RNA-no_vs_Protein-no	Unchanged
TRINITY_DN2509_c0_g2	0.0602355	1.29583	RNA-down	Protein-no	RNA-down_vs_Protein-no	Transcriptional changes
TRINITY_DN6841_c0_g1	0.851278	1.57858	RNA-no	Protein-no	RNA-no_vs_Protein-no	Unchanged
TRINITY_DN7814_c0_g1	6.17376	2.33905	RNA-up	Protein-up	RNA-up_vs_Protein-up	Homodirectional changes
TRINITY_DN2457_c1_g1	2.58702	0.747154	RNA-no	Protein-no	RNA-no_vs_Protein-no	Unchanged
TRINITY_DN165_c0_g1	17.4954	2.38533	RNA-up	Protein-up	RNA-up_vs_Protein-up	Homodirectional changes
TRINITY_DN11469_c0_g1	0.964796	1.21708	RNA-no	Protein-no	RNA-no_vs_Protein-no	Unchanged
TRINITY_DN346_c0_g2	1.3112	1.16483	RNA-no	Protein-no	RNA-no_vs_Protein-no	Unchanged
TRINITY_DN1402_c0_g3	1.94497	0.752935	RNA-no	Protein-no	RNA-no_vs_Protein-no	Unchanged
TRINITY_DN1224_c0_g1	2.43422	0.670947	RNA-no	Protein-no	RNA-no_vs_Protein-no	Unchanged
TRINITY_DN7662_c0_g1	3.11207	3.82508	RNA-up	Protein-up	RNA-up_vs_Protein-up	Homodirectional changes
TRINITY_DN9354_c0_g2	0.738811	0.729597	RNA-no	Protein-no	RNA-no_vs_Protein-no	Unchanged
TRINITY_DN43836_c0_g1	2.54843	0.949552	RNA-no	Protein-no	RNA-no_vs_Protein-no	Unchanged
TRINITY_DN13005_c0_g1	1.43978	0.300521	RNA-no	Protein-down	RNA-no_vs_Protein-down	Translational changes
TRINITY_DN2868_c1_g1	2.14348	0.686534	RNA-no	Protein-no	RNA-no_vs_Protein-no	Unchanged
TRINITY_DN32_c0_g1	0.709502	0.727531	RNA-no	Protein-no	RNA-no_vs_Protein-no	Unchanged
TRINITY_DN11914_c0_g1	2.58926	1.45927	RNA-no	Protein-no	RNA-no_vs_Protein-no	Unchanged
TRINITY_DN31717_c0_g2	0.407467	0.428896	RNA-down	Protein-down	RNA-down_vs_Protein-down	Homodirectional changes
TRINITY_DN3978_c0_g1	1.292	1.53526	RNA-down	Protein-no	RNA-down_vs_Protein-no	Transcriptional changes
TRINITY_DN2394_c0_g1	1.42222	0.0957343	RNA-no	Protein-down	RNA-no_vs_Protein-down	Translational changes
TRINITY_DN11235_c0_g1	0.584816	0.189304	RNA-down	Protein-down	RNA-down_vs_Protein-down	Homodirectional changes
TRINITY_DN9089_c1_g1	1.30143	0.846103	RNA-no	Protein-no	RNA-no_vs_Protein-no	Unchanged
TRINITY_DN855_c0_g1	0.870091	0.791712	RNA-no	Protein-no	RNA-no_vs_Protein-no	Unchanged
TRINITY_DN15962_c0_g1	76.7789	2.11668	RNA-up	Protein-up	RNA-up_vs_Protein-up	Homodirectional changes
TRINITY_DN2672_c0_g1	0.497698	0.76135	RNA-down	Protein-no	RNA-down_vs_Protein-no	Transcriptional changes
TRINITY_DN1121_c0_g1	1.36976	0.638592	RNA-no	Protein-no	RNA-no_vs_Protein-no	Unchanged
TRINITY_DN11574_c2_g1	0.291211	0.676171	RNA-down	Protein-no	RNA-down_vs_Protein-no	Transcriptional changes
TRINITY_DN163018_c0_g1	4.59177	8.74256	RNA-up	Protein-up	RNA-up_vs_Protein-up	Homodirectional changes
TRINITY_DN3989_c0_g1	5.7621	0.679877	RNA-up	Protein-no	RNA-up_vs_Protein-no	Transcriptional changes
TRINITY_DN3673_c0_g1	1.51003	0.780563	RNA-no	Protein-no	RNA-no_vs_Protein-no	Unchanged
TRINITY_DN9135_c0_g1	0.634967	3.1663	RNA-down	Protein-up	RNA-down_vs_Protein-up	Opposite changes
TRINITY_DN8034_c0_g1	1.04808	2.10436	RNA-no	Protein-up	RNA-no_vs_Protein-up	Translational changes
TRINITY_DN1980_c0_g1	2.32109	2.77195	RNA-no	Protein-up	RNA-no_vs_Protein-up	Translational changes
TRINITY_DN8541_c0_g2	3.8627	2.84658	RNA-up	Protein-up	RNA-up_vs_Protein-up	Homodirectional changes
TRINITY_DN6433_c0_g1	1.52045	0.489643	RNA-no	Protein-down	RNA-no_vs_Protein-down	Translational changes
TRINITY_DN11074_c0_g1	18.9902	1.439	RNA-up	Protein-no	RNA-up_vs_Protein-no	Transcriptional changes
TRINITY_DN1242_c0_g1	6.80114	2.92163	RNA-up	Protein-up	RNA-up_vs_Protein-up	Homodirectional changes
TRINITY_DN7872_c0_g1	3.22869	1.14573	RNA-up	Protein-no	RNA-up_vs_Protein-no	Transcriptional changes
TRINITY_DN7905_c1_g2	27.1468	7.34027	RNA-up	Protein-up	RNA-up_vs_Protein-up	Homodirectional changes
TRINITY_DN6865_c0_g1	1.40743	0.515817	RNA-no	Protein-no	RNA-no_vs_Protein-no	Unchanged
TRINITY_DN11547_c0_g2	0.264672	0.505855	RNA-down	Protein-no	RNA-down_vs_Protein-no	Transcriptional changes
TRINITY_DN15388_c0_g1	1.58396	3.4812	RNA-no	Protein-up	RNA-no_vs_Protein-up	Translational changes
TRINITY_DN7606_c0_g2	2.46702	0.955039	RNA-no	Protein-no	RNA-no_vs_Protein-no	Unchanged
TRINITY_DN2562_c0_g1	0.819196	1.36092	RNA-no	Protein-no	RNA-no_vs_Protein-no	Unchanged
TRINITY_DN9116_c0_g1	1.7436	0.659294	RNA-no	Protein-no	RNA-no_vs_Protein-no	Unchanged
TRINITY_DN417_c0_g3	1.6967	0.788471	RNA-no	Protein-no	RNA-no_vs_Protein-no	Unchanged
TRINITY_DN5108_c1_g2	54.2709	0.904477	RNA-up	Protein-no	RNA-up_vs_Protein-no	Transcriptional changes
TRINITY_DN9802_c0_g1	0.674901	0.685001	RNA-no	Protein-no	RNA-no_vs_Protein-no	Unchanged
TRINITY_DN9338_c0_g2	2.4247	0.0710857	RNA-no	Protein-down	RNA-no_vs_Protein-down	Translational changes
TRINITY_DN32605_c0_g1	1.44064	2.69269	RNA-no	Protein-up	RNA-no_vs_Protein-up	Translational changes
TRINITY_DN225_c0_g2	0.774573	0.412866	RNA-no	Protein-down	RNA-no_vs_Protein-down	Translational changes
TRINITY_DN14277_c0_g2	3.58386	1.14294	RNA-up	Protein-no	RNA-up_vs_Protein-no	Transcriptional changes
TRINITY_DN5949_c2_g1	3.62179	1.07081	RNA-up	Protein-no	RNA-up_vs_Protein-no	Transcriptional changes
TRINITY_DN5064_c0_g1	1.44147	0.181045	RNA-no	Protein-down	RNA-no_vs_Protein-down	Translational changes
TRINITY_DN19386_c0_g1	2.26158	1.91998	RNA-no	Protein-no	RNA-no_vs_Protein-no	Unchanged
TRINITY_DN7069_c0_g2	0.810967	0.716171	RNA-no	Protein-no	RNA-no_vs_Protein-no	Unchanged
TRINITY_DN5166_c0_g1	2.049	0.700604	RNA-up	Protein-no	RNA-up_vs_Protein-no	Transcriptional changes
TRINITY_DN4464_c0_g2	5.56795	0.999529	RNA-up	Protein-no	RNA-up_vs_Protein-no	Transcriptional changes
TRINITY_DN511_c0_g2	1.45237	0.614479	RNA-no	Protein-no	RNA-no_vs_Protein-no	Unchanged
TRINITY_DN14710_c0_g1	1.21772	0.0737549	RNA-no	Protein-down	RNA-no_vs_Protein-down	Translational changes
TRINITY_DN681_c0_g3	6.69409	14.4679	RNA-up	Protein-up	RNA-up_vs_Protein-up	Homodirectional changes
TRINITY_DN2436_c0_g1	4.87249	1.01132	RNA-up	Protein-no	RNA-up_vs_Protein-no	Transcriptional changes
TRINITY_DN18379_c0_g2	3.73408	4.52267	RNA-up	Protein-up	RNA-up_vs_Protein-up	Homodirectional changes
TRINITY_DN372_c0_g2	0.275304	1.22243	RNA-down	Protein-no	RNA-down_vs_Protein-no	Transcriptional changes
TRINITY_DN3384_c0_g1	1.07065	0.499285	RNA-no	Protein-down	RNA-no_vs_Protein-down	Translational changes
TRINITY_DN515_c1_g2	1.64142	0.540004	RNA-no	Protein-no	RNA-no_vs_Protein-no	Unchanged
TRINITY_DN6565_c0_g1	0.691144	0.545595	RNA-no	Protein-no	RNA-no_vs_Protein-no	Unchanged
TRINITY_DN5492_c0_g1	3.13272	2.37063	RNA-up	Protein-up	RNA-up_vs_Protein-up	Homodirectional changes
TRINITY_DN1919_c0_g3	0.936336	0.715968	RNA-no	Protein-no	RNA-no_vs_Protein-no	Unchanged
TRINITY_DN641_c0_g1	1.04663	2.29937	RNA-no	Protein-up	RNA-no_vs_Protein-up	Translational changes
TRINITY_DN2829_c0_g1	0.926399	0.370535	RNA-no	Protein-down	RNA-no_vs_Protein-down	Translational changes
TRINITY_DN25015_c0_g2	0.888847	0.828159	RNA-no	Protein-no	RNA-no_vs_Protein-no	Unchanged
TRINITY_DN1696_c0_g1	1.27692	0.842689	RNA-no	Protein-no	RNA-no_vs_Protein-no	Unchanged
TRINITY_DN39057_c0_g1	1.37275	0.613813	RNA-no	Protein-no	RNA-no_vs_Protein-no	Unchanged
TRINITY_DN17402_c0_g1	1.00326	0.656232	RNA-no	Protein-no	RNA-no_vs_Protein-no	Unchanged
TRINITY_DN16171_c0_g1	0.381234	0.393287	RNA-down	Protein-down	RNA-down_vs_Protein-down	Homodirectional changes
TRINITY_DN5595_c3_g2	1.66634	1.31845	RNA-no	Protein-no	RNA-no_vs_Protein-no	Unchanged
TRINITY_DN1484_c0_g1	0.328306	0.943779	RNA-down	Protein-no	RNA-down_vs_Protein-no	Transcriptional changes
TRINITY_DN2068_c0_g1	1.06028	1.38093	RNA-no	Protein-no	RNA-no_vs_Protein-no	Unchanged
TRINITY_DN1972_c0_g1	1.14797	2.10183	RNA-no	Protein-up	RNA-no_vs_Protein-up	Translational changes
TRINITY_DN5475_c1_g1	2.01508	0.89095	RNA-no	Protein-no	RNA-no_vs_Protein-no	Unchanged
TRINITY_DN44506_c0_g1	6.83633	1.13968	RNA-up	Protein-no	RNA-up_vs_Protein-no	Transcriptional changes
TRINITY_DN10138_c0_g1	12.9464	1.15137	RNA-up	Protein-no	RNA-up_vs_Protein-no	Transcriptional changes
TRINITY_DN7443_c0_g1	0.956567	1.65201	RNA-no	Protein-no	RNA-no_vs_Protein-no	Unchanged
TRINITY_DN9572_c1_g1	1.22505	1.23468	RNA-no	Protein-no	RNA-no_vs_Protein-no	Unchanged
TRINITY_DN8906_c0_g2	0.156837	0.419072	RNA-down	Protein-down	RNA-down_vs_Protein-down	Homodirectional changes
TRINITY_DN1025_c0_g1	0.671826	0.594403	RNA-no	Protein-no	RNA-no_vs_Protein-no	Unchanged
TRINITY_DN12814_c0_g1	0.312383	0.916698	RNA-down	Protein-no	RNA-down_vs_Protein-no	Transcriptional changes
TRINITY_DN6727_c1_g2	1.3631	3.91689	RNA-no	Protein-up	RNA-no_vs_Protein-up	Translational changes
TRINITY_DN2330_c0_g1	2.40566	0.330631	RNA-no	Protein-down	RNA-no_vs_Protein-down	Translational changes
TRINITY_DN834_c0_g1	1.09448	1.70569	RNA-no	Protein-no	RNA-no_vs_Protein-no	Unchanged
TRINITY_DN757_c0_g1	0.00764069	0.772545	RNA-down	Protein-no	RNA-down_vs_Protein-no	Transcriptional changes
TRINITY_DN9739_c0_g2	32.8801	0.159471	RNA-up	Protein-down	RNA-up_vs_Protein-down	Opposite changes
TRINITY_DN295_c0_g1	0.842043	1.80177	RNA-no	Protein-no	RNA-no_vs_Protein-no	Unchanged
TRINITY_DN3787_c1_g1	1.76452	0.948919	RNA-no	Protein-no	RNA-no_vs_Protein-no	Unchanged
TRINITY_DN787_c0_g1	2.33973	1.01558	RNA-no	Protein-no	RNA-no_vs_Protein-no	Unchanged
TRINITY_DN2608_c0_g1	1.59332	1.13508	RNA-no	Protein-no	RNA-no_vs_Protein-no	Unchanged
TRINITY_DN5801_c2_g1	1.13385	0.442627	RNA-no	Protein-down	RNA-no_vs_Protein-down	Translational changes
TRINITY_DN3712_c0_g1	1.48141	0.79754	RNA-no	Protein-no	RNA-no_vs_Protein-no	Unchanged
TRINITY_DN980_c0_g1	1.48034	0.384382	RNA-no	Protein-down	RNA-no_vs_Protein-down	Translational changes
TRINITY_DN1589_c2_g1	29.2292	2.59354	RNA-up	Protein-up	RNA-up_vs_Protein-up	Homodirectional changes
TRINITY_DN3902_c0_g1	0.38993	0.430788	RNA-down	Protein-down	RNA-down_vs_Protein-down	Homodirectional changes
TRINITY_DN4319_c0_g1	1.25678	1.21045	RNA-no	Protein-no	RNA-no_vs_Protein-no	Unchanged
TRINITY_DN586_c1_g1	1.4428	0.486217	RNA-no	Protein-down	RNA-no_vs_Protein-down	Translational changes
TRINITY_DN49060_c0_g1	3.31813	2.75947	RNA-up	Protein-up	RNA-up_vs_Protein-up	Homodirectional changes
TRINITY_DN15230_c0_g1	0.876073	0.470081	RNA-no	Protein-down	RNA-no_vs_Protein-down	Translational changes
TRINITY_DN996_c0_g1	1.65687	0.265351	RNA-no	Protein-down	RNA-no_vs_Protein-down	Translational changes
TRINITY_DN5621_c0_g2	0.843783	0.688823	RNA-no	Protein-no	RNA-no_vs_Protein-no	Unchanged
TRINITY_DN5786_c0_g1	227.105	7.19021	RNA-up	Protein-up	RNA-up_vs_Protein-up	Homodirectional changes
TRINITY_DN10034_c0_g1	1.51064	0.520165	RNA-no	Protein-no	RNA-no_vs_Protein-no	Unchanged
TRINITY_DN290_c0_g1	0.792347	0.730708	RNA-no	Protein-no	RNA-no_vs_Protein-no	Unchanged
TRINITY_DN1669_c0_g2	0.449346	1.63112	RNA-down	Protein-no	RNA-down_vs_Protein-no	Transcriptional changes
TRINITY_DN2658_c0_g1	1.46641	0.561841	RNA-no	Protein-no	RNA-no_vs_Protein-no	Unchanged
TRINITY_DN7534_c0_g1	1.58587	1.21861	RNA-no	Protein-no	RNA-no_vs_Protein-no	Unchanged
TRINITY_DN3562_c0_g1	1.59547	1.41072	RNA-no	Protein-no	RNA-no_vs_Protein-no	Unchanged
TRINITY_DN3660_c0_g2	639.579	14.9204	RNA-up	Protein-up	RNA-up_vs_Protein-up	Homodirectional changes
TRINITY_DN17847_c0_g1	1.46492	0.806162	RNA-no	Protein-no	RNA-no_vs_Protein-no	Unchanged
TRINITY_DN9929_c0_g1	19.5383	4.32927	RNA-up	Protein-up	RNA-up_vs_Protein-up	Homodirectional changes
TRINITY_DN3339_c1_g1	0.788457	0.762464	RNA-no	Protein-no	RNA-no_vs_Protein-no	Unchanged
TRINITY_DN9387_c0_g2	0.709501	0.568417	RNA-no	Protein-no	RNA-no_vs_Protein-no	Unchanged
TRINITY_DN10082_c0_g1	0.144009	1.44318	RNA-down	Protein-no	RNA-down_vs_Protein-no	Transcriptional changes
TRINITY_DN5141_c0_g1	3.74561	0.548824	RNA-up	Protein-no	RNA-up_vs_Protein-no	Transcriptional changes
TRINITY_DN37_c2_g1	1.47064	0.545477	RNA-no	Protein-no	RNA-no_vs_Protein-no	Unchanged
TRINITY_DN27583_c0_g1	0.619087	0.457771	RNA-down	Protein-down	RNA-down_vs_Protein-down	Homodirectional changes
TRINITY_DN4754_c0_g1	0.516976	0.904525	RNA-down	Protein-no	RNA-down_vs_Protein-no	Transcriptional changes
TRINITY_DN38657_c0_g1	0.00971922	0.551179	RNA-down	Protein-no	RNA-down_vs_Protein-no	Transcriptional changes
TRINITY_DN20311_c1_g1	1.13191	0.591914	RNA-no	Protein-no	RNA-no_vs_Protein-no	Unchanged
TRINITY_DN6060_c0_g1	0.708384	0.892685	RNA-no	Protein-no	RNA-no_vs_Protein-no	Unchanged
TRINITY_DN1608_c1_g1	1.22244	0.407498	RNA-no	Protein-down	RNA-no_vs_Protein-down	Translational changes
TRINITY_DN4579_c0_g2	1.2099	0.772222	RNA-no	Protein-no	RNA-no_vs_Protein-no	Unchanged
TRINITY_DN14606_c0_g3	1.90201	1.78	RNA-no	Protein-no	RNA-no_vs_Protein-no	Unchanged
TRINITY_DN66562_c0_g2	0.180629	0.573571	RNA-down	Protein-no	RNA-down_vs_Protein-no	Transcriptional changes
TRINITY_DN2690_c0_g1	0.825542	1.05205	RNA-no	Protein-no	RNA-no_vs_Protein-no	Unchanged
TRINITY_DN7210_c0_g1	1.26267	0.742109	RNA-no	Protein-no	RNA-no_vs_Protein-no	Unchanged
TRINITY_DN7656_c0_g2	1.48579	2.81045	RNA-no	Protein-up	RNA-no_vs_Protein-up	Translational changes
TRINITY_DN460_c0_g1	0.619789	1.57573	RNA-down	Protein-no	RNA-down_vs_Protein-no	Transcriptional changes
TRINITY_DN5266_c0_g1	0.689143	3.96657	RNA-no	Protein-up	RNA-no_vs_Protein-up	Translational changes
TRINITY_DN3608_c0_g1	1.6447	0.93529	RNA-no	Protein-no	RNA-no_vs_Protein-no	Unchanged
TRINITY_DN4686_c0_g1	0.0951988	0.381738	RNA-down	Protein-down	RNA-down_vs_Protein-down	Homodirectional changes
TRINITY_DN136_c0_g3	2.02132	0.669242	RNA-no	Protein-no	RNA-no_vs_Protein-no	Unchanged
TRINITY_DN11574_c0_g1	1.01605	2.13489	RNA-no	Protein-up	RNA-no_vs_Protein-up	Translational changes
TRINITY_DN2902_c0_g1	5.38862	0.41557	RNA-up	Protein-down	RNA-up_vs_Protein-down	Opposite changes
TRINITY_DN3826_c0_g1	4.28885	1.88441	RNA-up	Protein-no	RNA-up_vs_Protein-no	Transcriptional changes
TRINITY_DN586_c2_g1	1.64421	0.919825	RNA-no	Protein-no	RNA-no_vs_Protein-no	Unchanged
TRINITY_DN10142_c0_g1	20.0279	1.60309	RNA-up	Protein-no	RNA-up_vs_Protein-no	Transcriptional changes
TRINITY_DN386_c0_g1	6.21439	1.37428	RNA-up	Protein-no	RNA-up_vs_Protein-no	Transcriptional changes
TRINITY_DN28652_c1_g1	1.16264	1.1443	RNA-no	Protein-no	RNA-no_vs_Protein-no	Unchanged
TRINITY_DN3207_c2_g1	2.58926	8.08542	RNA-up	Protein-up	RNA-up_vs_Protein-up	Homodirectional changes
TRINITY_DN10873_c0_g2	1.41496	0.482307	RNA-no	Protein-down	RNA-no_vs_Protein-down	Translational changes
TRINITY_DN6905_c0_g1	0.551249	1.19904	RNA-down	Protein-no	RNA-down_vs_Protein-no	Transcriptional changes
TRINITY_DN6544_c0_g1	0.461127	1.67349	RNA-down	Protein-no	RNA-down_vs_Protein-no	Transcriptional changes
TRINITY_DN406_c0_g1	0.080567	0.297006	RNA-down	Protein-down	RNA-down_vs_Protein-down	Homodirectional changes
TRINITY_DN5426_c0_g2	0.795115	0.534826	RNA-no	Protein-no	RNA-no_vs_Protein-no	Unchanged
TRINITY_DN1336_c0_g1	0.733885	0.489004	RNA-no	Protein-down	RNA-no_vs_Protein-down	Translational changes
TRINITY_DN11665_c0_g1	0.0182057	0.377963	RNA-down	Protein-down	RNA-down_vs_Protein-down	Homodirectional changes
TRINITY_DN3547_c0_g1	0.590092	1.59163	RNA-down	Protein-no	RNA-down_vs_Protein-no	Transcriptional changes
TRINITY_DN16631_c1_g1	63.9209	12.9341	RNA-up	Protein-up	RNA-up_vs_Protein-up	Homodirectional changes
TRINITY_DN4124_c0_g1	0.848651	0.724031	RNA-no	Protein-no	RNA-no_vs_Protein-no	Unchanged
TRINITY_DN1678_c0_g1	0.557837	1.14702	RNA-down	Protein-no	RNA-down_vs_Protein-no	Transcriptional changes
TRINITY_DN3529_c0_g1	0.65091	0.45033	RNA-no	Protein-down	RNA-no_vs_Protein-down	Translational changes
TRINITY_DN8553_c0_g1	2.20382	1.97675	RNA-no	Protein-no	RNA-no_vs_Protein-no	Unchanged
TRINITY_DN3829_c0_g1	3.56956	0.537909	RNA-up	Protein-no	RNA-up_vs_Protein-no	Transcriptional changes
TRINITY_DN8186_c3_g1	1.42235	1.01032	RNA-no	Protein-no	RNA-no_vs_Protein-no	Unchanged
TRINITY_DN1820_c0_g1	1.09073	0.352847	RNA-no	Protein-down	RNA-no_vs_Protein-down	Translational changes
TRINITY_DN8421_c1_g1	2.924	0.133325	RNA-up	Protein-down	RNA-up_vs_Protein-down	Opposite changes
TRINITY_DN3847_c0_g1	0.836094	0.372606	RNA-no	Protein-down	RNA-no_vs_Protein-down	Translational changes
TRINITY_DN4026_c0_g1	14.4625	3.42738	RNA-up	Protein-up	RNA-up_vs_Protein-up	Homodirectional changes
TRINITY_DN11944_c0_g1	0.18738	1.75941	RNA-down	Protein-no	RNA-down_vs_Protein-no	Transcriptional changes
TRINITY_DN2883_c0_g2	1.08497	1.97954	RNA-no	Protein-no	RNA-no_vs_Protein-no	Unchanged
TRINITY_DN19516_c0_g1	0.0133082	0.371115	RNA-down	Protein-down	RNA-down_vs_Protein-down	Homodirectional changes
TRINITY_DN4973_c0_g1	1.38856	0.828324	RNA-no	Protein-no	RNA-no_vs_Protein-no	Unchanged
TRINITY_DN5429_c0_g1	0.819904	0.647713	RNA-no	Protein-no	RNA-no_vs_Protein-no	Unchanged
TRINITY_DN5196_c0_g1	0.279567	1.31919	RNA-down	Protein-no	RNA-down_vs_Protein-no	Transcriptional changes
TRINITY_DN33025_c0_g2	1.97236	1.0778	RNA-no	Protein-no	RNA-no_vs_Protein-no	Unchanged
TRINITY_DN17400_c0_g1	104.062	1.71731	RNA-up	Protein-no	RNA-up_vs_Protein-no	Transcriptional changes
TRINITY_DN11473_c0_g2	0.195025	0.711001	RNA-down	Protein-no	RNA-down_vs_Protein-no	Transcriptional changes
TRINITY_DN3207_c2_g2	1.25746	5.89025	RNA-no	Protein-up	RNA-no_vs_Protein-up	Translational changes
TRINITY_DN2340_c1_g1	0.361117	0.617379	RNA-down	Protein-no	RNA-down_vs_Protein-no	Transcriptional changes
TRINITY_DN3965_c0_g1	0.569591	0.710792	RNA-down	Protein-no	RNA-down_vs_Protein-no	Transcriptional changes
TRINITY_DN1082_c0_g1	44.2751	1.55031	RNA-up	Protein-no	RNA-up_vs_Protein-no	Transcriptional changes
TRINITY_DN19470_c0_g1	0.083658	0.460323	RNA-down	Protein-down	RNA-down_vs_Protein-down	Homodirectional changes
TRINITY_DN5185_c0_g1	1.19863	7.19743	RNA-no	Protein-up	RNA-no_vs_Protein-up	Translational changes
TRINITY_DN16172_c0_g1	2.29058	0.0710857	RNA-no	Protein-down	RNA-no_vs_Protein-down	Translational changes
TRINITY_DN7656_c0_g1	0.582329	0.277679	RNA-down	Protein-down	RNA-down_vs_Protein-down	Homodirectional changes
TRINITY_DN13124_c0_g1	0.788936	1.12449	RNA-no	Protein-no	RNA-no_vs_Protein-no	Unchanged
TRINITY_DN16792_c0_g1	0.691032	0.445942	RNA-no	Protein-down	RNA-no_vs_Protein-down	Translational changes
TRINITY_DN19832_c0_g1	8.86364	5.20978	RNA-up	Protein-up	RNA-up_vs_Protein-up	Homodirectional changes
TRINITY_DN5948_c0_g1	16.2134	4.48532	RNA-up	Protein-up	RNA-up_vs_Protein-up	Homodirectional changes
TRINITY_DN14402_c0_g2	1.25688	0.549825	RNA-no	Protein-no	RNA-no_vs_Protein-no	Unchanged
TRINITY_DN70859_c0_g2	2.35529	1.5578	RNA-no	Protein-no	RNA-no_vs_Protein-no	Unchanged
TRINITY_DN5057_c0_g1	1.16182	0.777166	RNA-no	Protein-no	RNA-no_vs_Protein-no	Unchanged
TRINITY_DN6736_c0_g2	1.92661	2.03113	RNA-no	Protein-up	RNA-no_vs_Protein-up	Translational changes
TRINITY_DN941_c0_g1	11.9196	35.8514	RNA-up	Protein-up	RNA-up_vs_Protein-up	Homodirectional changes
TRINITY_DN3232_c0_g1	0.8865	0.820349	RNA-no	Protein-no	RNA-no_vs_Protein-no	Unchanged
TRINITY_DN9523_c0_g1	0.798999	1.4746	RNA-no	Protein-no	RNA-no_vs_Protein-no	Unchanged
TRINITY_DN14480_c0_g1	2.31646	0.743269	RNA-no	Protein-no	RNA-no_vs_Protein-no	Unchanged
TRINITY_DN852_c0_g1	226.727	8.0238	RNA-up	Protein-up	RNA-up_vs_Protein-up	Homodirectional changes
TRINITY_DN1669_c0_g1	0.574172	3.06493	RNA-no	Protein-up	RNA-no_vs_Protein-up	Translational changes
TRINITY_DN8413_c0_g1	2.926	0.450031	RNA-no	Protein-down	RNA-no_vs_Protein-down	Translational changes
TRINITY_DN5839_c0_g1	0.920893	3.41343	RNA-no	Protein-up	RNA-no_vs_Protein-up	Translational changes
TRINITY_DN33402_c0_g2	1.64282	0.535027	RNA-no	Protein-no	RNA-no_vs_Protein-no	Unchanged
TRINITY_DN2986_c0_g2	0.535218	0.464152	RNA-down	Protein-down	RNA-down_vs_Protein-down	Homodirectional changes
TRINITY_DN1104_c0_g1	1.79824	1.17339	RNA-no	Protein-no	RNA-no_vs_Protein-no	Unchanged
TRINITY_DN4151_c0_g1	1.91339	0.342751	RNA-no	Protein-down	RNA-no_vs_Protein-down	Translational changes
TRINITY_DN12191_c0_g1	0.947748	0.506885	RNA-no	Protein-no	RNA-no_vs_Protein-no	Unchanged
TRINITY_DN21074_c1_g1	0.040866	0.744927	RNA-down	Protein-no	RNA-down_vs_Protein-no	Transcriptional changes
TRINITY_DN127851_c0_g1	0.615005	0.521877	RNA-down	Protein-no	RNA-down_vs_Protein-no	Transcriptional changes
TRINITY_DN4243_c0_g2	0.825678	0.813395	RNA-no	Protein-no	RNA-no_vs_Protein-no	Unchanged
TRINITY_DN4201_c0_g1	0.34505	0.897566	RNA-down	Protein-no	RNA-down_vs_Protein-no	Transcriptional changes
TRINITY_DN2944_c0_g1	1.61535	0.808783	RNA-no	Protein-no	RNA-no_vs_Protein-no	Unchanged
TRINITY_DN3862_c0_g2	1.38904	1.21428	RNA-no	Protein-no	RNA-no_vs_Protein-no	Unchanged
TRINITY_DN4797_c0_g2	1.04144	0.557363	RNA-no	Protein-no	RNA-no_vs_Protein-no	Unchanged
TRINITY_DN33874_c0_g1	0.00304548	0.495156	RNA-down	Protein-down	RNA-down_vs_Protein-down	Homodirectional changes
TRINITY_DN979_c1_g1	0.189147	0.209207	RNA-down	Protein-down	RNA-down_vs_Protein-down	Homodirectional changes
TRINITY_DN2446_c1_g1	0.787526	0.82746	RNA-no	Protein-no	RNA-no_vs_Protein-no	Unchanged
TRINITY_DN10815_c2_g1	0.835661	0.320867	RNA-no	Protein-down	RNA-no_vs_Protein-down	Translational changes
TRINITY_DN1009_c0_g1	4.5315	2.78946	RNA-up	Protein-up	RNA-up_vs_Protein-up	Homodirectional changes
TRINITY_DN3361_c0_g1	6.94645	5.5125	RNA-up	Protein-up	RNA-up_vs_Protein-up	Homodirectional changes
TRINITY_DN21803_c0_g1	0.840592	0.553354	RNA-no	Protein-no	RNA-no_vs_Protein-no	Unchanged
TRINITY_DN140180_c0_g1	2.45737	2.00938	RNA-no	Protein-up	RNA-no_vs_Protein-up	Translational changes
TRINITY_DN1297_c0_g1	0.640111	1.20125	RNA-down	Protein-no	RNA-down_vs_Protein-no	Transcriptional changes
TRINITY_DN8028_c0_g1	2.87953	4.971	RNA-up	Protein-up	RNA-up_vs_Protein-up	Homodirectional changes
TRINITY_DN19620_c0_g1	0.50966	3.25588	RNA-down	Protein-up	RNA-down_vs_Protein-up	Opposite changes
TRINITY_DN7784_c0_g1	1.99308	1.6015	RNA-no	Protein-no	RNA-no_vs_Protein-no	Unchanged
TRINITY_DN3076_c0_g1	1.05783	2.8836	RNA-no	Protein-up	RNA-no_vs_Protein-up	Translational changes
TRINITY_DN5462_c0_g1	3.52704	0.665629	RNA-up	Protein-no	RNA-up_vs_Protein-no	Transcriptional changes
TRINITY_DN4941_c1_g1	6.66327	10.3494	RNA-up	Protein-up	RNA-up_vs_Protein-up	Homodirectional changes
TRINITY_DN17362_c0_g1	89.1017	6.61018	RNA-up	Protein-up	RNA-up_vs_Protein-up	Homodirectional changes
TRINITY_DN1666_c0_g1	0.219355	0.263275	RNA-down	Protein-down	RNA-down_vs_Protein-down	Homodirectional changes
TRINITY_DN33206_c0_g1	0.564314	0.55851	RNA-down	Protein-no	RNA-down_vs_Protein-no	Transcriptional changes
TRINITY_DN2327_c0_g1	11.3533	0.540654	RNA-up	Protein-no	RNA-up_vs_Protein-no	Transcriptional changes
TRINITY_DN7165_c0_g3	0.319671	4.04634	RNA-down	Protein-up	RNA-down_vs_Protein-up	Opposite changes
TRINITY_DN5836_c0_g1	0.58372	1.09569	RNA-down	Protein-no	RNA-down_vs_Protein-no	Transcriptional changes
TRINITY_DN52419_c0_g2	244.4	3.65704	RNA-up	Protein-up	RNA-up_vs_Protein-up	Homodirectional changes
TRINITY_DN42853_c0_g1	113.191	1.43707	RNA-up	Protein-no	RNA-up_vs_Protein-no	Transcriptional changes
TRINITY_DN6823_c0_g2	2.47362	0.682876	RNA-no	Protein-no	RNA-no_vs_Protein-no	Unchanged
TRINITY_DN64_c1_g1	1.0745	1.20453	RNA-no	Protein-no	RNA-no_vs_Protein-no	Unchanged
TRINITY_DN56565_c0_g2	0.72278	1.32011	RNA-no	Protein-no	RNA-no_vs_Protein-no	Unchanged
TRINITY_DN5595_c3_g1	1.36068	1.31845	RNA-no	Protein-no	RNA-no_vs_Protein-no	Unchanged
TRINITY_DN2232_c0_g1	1.38419	1.22153	RNA-no	Protein-no	RNA-no_vs_Protein-no	Unchanged
TRINITY_DN5475_c1_g2	1.10015	0.780745	RNA-no	Protein-no	RNA-no_vs_Protein-no	Unchanged
TRINITY_DN31735_c0_g1	2.30785	2.25321	RNA-no	Protein-up	RNA-no_vs_Protein-up	Translational changes
TRINITY_DN11770_c0_g1	1.05164	0.617116	RNA-no	Protein-no	RNA-no_vs_Protein-no	Unchanged
TRINITY_DN23077_c0_g3	2.62048	3.18365	RNA-no	Protein-up	RNA-no_vs_Protein-up	Translational changes
TRINITY_DN39245_c0_g1	2.98012	8.50979	RNA-up	Protein-up	RNA-up_vs_Protein-up	Homodirectional changes
TRINITY_DN1384_c1_g2	43.9478	1.61307	RNA-up	Protein-no	RNA-up_vs_Protein-no	Transcriptional changes
TRINITY_DN6219_c0_g1	0.709068	4.67246	RNA-no	Protein-up	RNA-no_vs_Protein-up	Translational changes
TRINITY_DN5642_c0_g1	2.74674	0.939002	RNA-up	Protein-no	RNA-up_vs_Protein-no	Transcriptional changes
TRINITY_DN3748_c0_g1	1.91998	0.80875	RNA-no	Protein-no	RNA-no_vs_Protein-no	Unchanged
TRINITY_DN10224_c0_g1	7.9661	17.39	RNA-up	Protein-up	RNA-up_vs_Protein-up	Homodirectional changes
TRINITY_DN4366_c3_g1	192.792	6.52716	RNA-up	Protein-up	RNA-up_vs_Protein-up	Homodirectional changes
TRINITY_DN4143_c0_g2	0.903682	1.94216	RNA-no	Protein-no	RNA-no_vs_Protein-no	Unchanged
TRINITY_DN9544_c0_g1	2.98297	1.49851	RNA-up	Protein-no	RNA-up_vs_Protein-no	Transcriptional changes
TRINITY_DN244_c4_g1	1.51342	0.75331	RNA-no	Protein-no	RNA-no_vs_Protein-no	Unchanged
TRINITY_DN1427_c0_g1	1.20232	0.20727	RNA-up	Protein-down	RNA-up_vs_Protein-down	Opposite changes
TRINITY_DN2911_c1_g2	1.86546	1.30378	RNA-no	Protein-no	RNA-no_vs_Protein-no	Unchanged
TRINITY_DN3592_c0_g1	0.635396	1.11432	RNA-down	Protein-no	RNA-down_vs_Protein-no	Transcriptional changes
TRINITY_DN559_c1_g1	1.30916	1.40954	RNA-no	Protein-no	RNA-no_vs_Protein-no	Unchanged
TRINITY_DN3980_c1_g2	0.878932	0.333414	RNA-no	Protein-down	RNA-no_vs_Protein-down	Translational changes
TRINITY_DN1056_c0_g1	1.0245	0.803708	RNA-no	Protein-no	RNA-no_vs_Protein-no	Unchanged
TRINITY_DN6003_c1_g1	1.36965	0.273451	RNA-no	Protein-down	RNA-no_vs_Protein-down	Translational changes
TRINITY_DN9069_c1_g1	1.53248	2.76602	RNA-no	Protein-up	RNA-no_vs_Protein-up	Translational changes
TRINITY_DN27928_c0_g1	0.402377	0.936433	RNA-down	Protein-no	RNA-down_vs_Protein-no	Transcriptional changes
TRINITY_DN999_c0_g1	1.25507	1.76589	RNA-no	Protein-no	RNA-no_vs_Protein-no	Unchanged
TRINITY_DN22074_c1_g1	2.0361	0.884253	RNA-no	Protein-no	RNA-no_vs_Protein-no	Unchanged
TRINITY_DN16982_c0_g1	2.23958	1.37053	RNA-no	Protein-no	RNA-no_vs_Protein-no	Unchanged
TRINITY_DN6727_c1_g1	0.972143	0.754081	RNA-no	Protein-no	RNA-no_vs_Protein-no	Unchanged
TRINITY_DN898_c0_g1	2.1096	0.602488	RNA-no	Protein-no	RNA-no_vs_Protein-no	Unchanged
TRINITY_DN10196_c0_g1	432.313	23.2484	RNA-up	Protein-up	RNA-up_vs_Protein-up	Homodirectional changes
TRINITY_DN4005_c0_g1	1.255	0.460876	RNA-no	Protein-down	RNA-no_vs_Protein-down	Translational changes
TRINITY_DN1575_c0_g1	1.15519	1.5613	RNA-no	Protein-no	RNA-no_vs_Protein-no	Unchanged
TRINITY_DN1218_c0_g1	0.99121	1.24533	RNA-no	Protein-no	RNA-no_vs_Protein-no	Unchanged
TRINITY_DN3164_c2_g1	1.55288	0.608292	RNA-no	Protein-no	RNA-no_vs_Protein-no	Unchanged
TRINITY_DN3327_c0_g1	0.708981	0.620565	RNA-no	Protein-no	RNA-no_vs_Protein-no	Unchanged
TRINITY_DN4840_c5_g1	203.591	2.71837	RNA-up	Protein-up	RNA-up_vs_Protein-up	Homodirectional changes
TRINITY_DN7471_c1_g1	2.10189	0.899723	RNA-no	Protein-no	RNA-no_vs_Protein-no	Unchanged
TRINITY_DN8318_c0_g1	14.9414	1.33968	RNA-up	Protein-no	RNA-up_vs_Protein-no	Transcriptional changes
TRINITY_DN17888_c0_g1	8.997	2.0642	RNA-up	Protein-up	RNA-up_vs_Protein-up	Homodirectional changes
TRINITY_DN223_c0_g1	1.52297	1.74312	RNA-no	Protein-no	RNA-no_vs_Protein-no	Unchanged
[truncated: 1,950 more rows]

## Sheet: S2_vs_S3
Table S4. The abundance of unigenes at transcriptional and translational levels in three stages of seed germination.
Gene	Fold change of transcriptional levels	Fold change of translational levels	DEG	DAP	DEG VS DAP	Type
TRINITY_DN7138_c0_g1	2.85592	1.05216	RNA-up	Protein-no	RNA-up_vs_Protein-no	Transcriptional changes
TRINITY_DN2333_c0_g1	2.09849	1.83565	RNA-up	Protein-no	RNA-up_vs_Protein-no	Transcriptional changes
TRINITY_DN1849_c0_g1	1.17646	1.73852	RNA-no	Protein-no	RNA-no_vs_Protein-no	Unchanged
TRINITY_DN481_c0_g1	0.847809	1.55609	RNA-no	Protein-no	RNA-no_vs_Protein-no	Unchanged
TRINITY_DN13124_c0_g1	0.184239	0.401945	RNA-down	Protein-down	RNA-down_vs_Protein-down	Homodirectional changes
TRINITY_DN2661_c2_g2	1.70887	7.72962	RNA-no	Protein-up	RNA-no_vs_Protein-up	Translational changes
TRINITY_DN7753_c0_g1	0.222271	0.733135	RNA-down	Protein-no	RNA-down_vs_Protein-no	Transcriptional changes
TRINITY_DN299_c0_g1	1.73778	0.812853	RNA-no	Protein-no	RNA-no_vs_Protein-no	Unchanged
TRINITY_DN111796_c0_g1	0.264331	0.634985	RNA-no	Protein-no	RNA-no_vs_Protein-no	Unchanged
TRINITY_DN17302_c0_g1	1.25931	1.84224	RNA-no	Protein-no	RNA-no_vs_Protein-no	Unchanged
TRINITY_DN15229_c1_g1	1.27234	0.598975	RNA-no	Protein-no	RNA-no_vs_Protein-no	Unchanged
TRINITY_DN13391_c0_g1	0.830062	0.485293	RNA-no	Protein-down	RNA-no_vs_Protein-down	Translational changes
TRINITY_DN449_c0_g1	0.871019	1.60798	RNA-no	Protein-no	RNA-no_vs_Protein-no	Unchanged
TRINITY_DN22564_c0_g1	1.27487	3.25523	RNA-no	Protein-up	RNA-no_vs_Protein-up	Translational changes
TRINITY_DN11335_c0_g1	0.504421	0.645227	RNA-no	Protein-no	RNA-no_vs_Protein-no	Unchanged
TRINITY_DN417_c0_g1	1.11615	0.957339	RNA-no	Protein-no	RNA-no_vs_Protein-no	Unchanged
TRINITY_DN529_c2_g1	0.403697	1.17445	RNA-down	Protein-no	RNA-down_vs_Protein-no	Transcriptional changes
TRINITY_DN5599_c0_g2	1.42267	0.268204	RNA-no	Protein-down	RNA-no_vs_Protein-down	Translational changes
TRINITY_DN50012_c0_g1	0.557849	0.880711	RNA-no	Protein-no	RNA-no_vs_Protein-no	Unchanged
TRINITY_DN17056_c0_g1	0.457702	1.89313	RNA-down	Protein-no	RNA-down_vs_Protein-no	Transcriptional changes
TRINITY_DN42853_c0_g1	2.49821	1.04273	RNA-up	Protein-no	RNA-up_vs_Protein-no	Transcriptional changes
TRINITY_DN3793_c0_g1	0.61961	0.411597	RNA-no	Protein-down	RNA-no_vs_Protein-down	Translational changes
TRINITY_DN59593_c0_g1	165	1.08146	RNA-up	Protein-no	RNA-up_vs_Protein-no	Transcriptional changes
TRINITY_DN5526_c0_g1	0.0302265	0.762943	RNA-down	Protein-no	RNA-down_vs_Protein-no	Transcriptional changes
TRINITY_DN2589_c0_g1	1.08397	0.636508	RNA-no	Protein-no	RNA-no_vs_Protein-no	Unchanged
TRINITY_DN36642_c0_g1	1.2627	7.75911	RNA-no	Protein-up	RNA-no_vs_Protein-up	Translational changes
TRINITY_DN2446_c1_g1	1.58342	0.95316	RNA-no	Protein-no	RNA-no_vs_Protein-no	Unchanged
TRINITY_DN18315_c1_g1	0.20777	0.537361	RNA-down	Protein-no	RNA-down_vs_Protein-no	Transcriptional changes
TRINITY_DN4172_c1_g1	0.881817	0.692574	RNA-no	Protein-no	RNA-no_vs_Protein-no	Unchanged
TRINITY_DN3806_c0_g1	1.07593	2.88208	RNA-no	Protein-up	RNA-no_vs_Protein-up	Translational changes
TRINITY_DN1117_c0_g3	0.648172	7.26933	RNA-no	Protein-up	RNA-no_vs_Protein-up	Translational changes
TRINITY_DN35_c0_g2	2.9416	3.47611	RNA-up	Protein-up	RNA-up_vs_Protein-up	Homodirectional changes
TRINITY_DN8787_c0_g1	0.641978	0.573573	RNA-no	Protein-no	RNA-no_vs_Protein-no	Unchanged
TRINITY_DN5684_c0_g1	0.770425	1.60652	RNA-no	Protein-no	RNA-no_vs_Protein-no	Unchanged
TRINITY_DN265758_c0_g1	1.53979	1.08658	RNA-no	Protein-no	RNA-no_vs_Protein-no	Unchanged
TRINITY_DN29120_c0_g1	0.461955	1.84316	RNA-down	Protein-no	RNA-down_vs_Protein-no	Transcriptional changes
TRINITY_DN1174_c0_g2	2.31992	1.5816	RNA-up	Protein-no	RNA-up_vs_Protein-no	Transcriptional changes
TRINITY_DN3777_c0_g1	1.22398	0.378146	RNA-no	Protein-down	RNA-no_vs_Protein-down	Translational changes
TRINITY_DN4506_c0_g1	1.8288	0.50003	RNA-no	Protein-no	RNA-no_vs_Protein-no	Unchanged
TRINITY_DN4859_c0_g1	1.03068	2.08861	RNA-no	Protein-up	RNA-no_vs_Protein-up	Translational changes
TRINITY_DN4003_c1_g1	0.701116	0.973636	RNA-no	Protein-no	RNA-no_vs_Protein-no	Unchanged
TRINITY_DN5627_c0_g1	1.01223	0.680098	RNA-no	Protein-no	RNA-no_vs_Protein-no	Unchanged
TRINITY_DN1770_c1_g2	1.14683	1.47928	RNA-no	Protein-no	RNA-no_vs_Protein-no	Unchanged
TRINITY_DN2350_c0_g1	1.33029	2.76958	RNA-no	Protein-up	RNA-no_vs_Protein-up	Translational changes
TRINITY_DN268_c0_g1	1.18319	1.08394	RNA-no	Protein-no	RNA-no_vs_Protein-no	Unchanged
TRINITY_DN58366_c0_g1	3.50812	1.18193	RNA-up	Protein-no	RNA-up_vs_Protein-no	Transcriptional changes
TRINITY_DN2885_c0_g1	0.946038	0.414374	RNA-no	Protein-down	RNA-no_vs_Protein-down	Translational changes
TRINITY_DN1532_c1_g1	0.521011	0.922746	RNA-no	Protein-no	RNA-no_vs_Protein-no	Unchanged
TRINITY_DN21739_c1_g1	0.540999	0.754568	RNA-no	Protein-no	RNA-no_vs_Protein-no	Unchanged
TRINITY_DN4167_c0_g1	0.513033	0.807491	RNA-no	Protein-no	RNA-no_vs_Protein-no	Unchanged
TRINITY_DN34177_c0_g1	1.10891	0.770951	RNA-no	Protein-no	RNA-no_vs_Protein-no	Unchanged
TRINITY_DN6548_c0_g1	0.407672	0.978419	RNA-down	Protein-no	RNA-down_vs_Protein-no	Transcriptional changes
TRINITY_DN2090_c0_g1	1.53196	1.19913	RNA-no	Protein-no	RNA-no_vs_Protein-no	Unchanged
TRINITY_DN19517_c1_g1	0.651101	0.681392	RNA-no	Protein-no	RNA-no_vs_Protein-no	Unchanged
TRINITY_DN9319_c0_g1	1.10257	1.53432	RNA-no	Protein-no	RNA-no_vs_Protein-no	Unchanged
TRINITY_DN4230_c0_g1	0.842445	0.157986	RNA-no	Protein-down	RNA-no_vs_Protein-down	Translational changes
TRINITY_DN5430_c0_g1	1.21058	3.71268	RNA-no	Protein-up	RNA-no_vs_Protein-up	Translational changes
TRINITY_DN6853_c1_g1	2.08604	5.61835	RNA-up	Protein-up	RNA-up_vs_Protein-up	Homodirectional changes
TRINITY_DN11066_c0_g1	1.41731	1.13628	RNA-no	Protein-no	RNA-no_vs_Protein-no	Unchanged
TRINITY_DN620_c0_g1	0.476188	2.29459	RNA-down	Protein-up	RNA-down_vs_Protein-up	Opposite changes
TRINITY_DN769_c0_g1	1.7859	4.82939	RNA-no	Protein-up	RNA-no_vs_Protein-up	Translational changes
TRINITY_DN7415_c0_g1	1.54673	0.976285	RNA-no	Protein-no	RNA-no_vs_Protein-no	Unchanged
TRINITY_DN1545_c0_g1	0.855273	1.00546	RNA-no	Protein-no	RNA-no_vs_Protein-no	Unchanged
TRINITY_DN8186_c1_g1	0.514394	2.29231	RNA-no	Protein-up	RNA-no_vs_Protein-up	Translational changes
TRINITY_DN18379_c0_g2	22.9841	1.23319	RNA-up	Protein-no	RNA-up_vs_Protein-no	Transcriptional changes
TRINITY_DN7_c0_g1	0.761043	0.534945	RNA-no	Protein-no	RNA-no_vs_Protein-no	Unchanged
TRINITY_DN24796_c0_g1	0.883299	1.16449	RNA-no	Protein-no	RNA-no_vs_Protein-no	Unchanged
TRINITY_DN1501_c0_g1	0.918357	0.679952	RNA-no	Protein-no	RNA-no_vs_Protein-no	Unchanged
TRINITY_DN5707_c0_g1	0.823761	0.0927966	RNA-no	Protein-down	RNA-no_vs_Protein-down	Translational changes
TRINITY_DN18843_c0_g1	0.866784	2.7679	RNA-no	Protein-up	RNA-no_vs_Protein-up	Translational changes
TRINITY_DN351_c0_g1	2.22944	2.24159	RNA-up	Protein-up	RNA-up_vs_Protein-up	Homodirectional changes
TRINITY_DN2510_c0_g1	1.21605	1.40624	RNA-no	Protein-no	RNA-no_vs_Protein-no	Unchanged
TRINITY_DN31944_c0_g1	1.6489	1.1395	RNA-no	Protein-no	RNA-no_vs_Protein-no	Unchanged
TRINITY_DN7878_c0_g3	0.420476	0.353997	RNA-down	Protein-down	RNA-down_vs_Protein-down	Homodirectional changes
TRINITY_DN31578_c0_g1	0.510149	0.430274	RNA-no	Protein-down	RNA-no_vs_Protein-down	Translational changes
TRINITY_DN25359_c0_g1	0.960987	0.852342	RNA-no	Protein-no	RNA-no_vs_Protein-no	Unchanged
TRINITY_DN492_c1_g1	2.12963	1.2505	RNA-up	Protein-no	RNA-up_vs_Protein-no	Transcriptional changes
TRINITY_DN15718_c0_g1	0.535272	3.41449	RNA-no	Protein-up	RNA-no_vs_Protein-up	Translational changes
TRINITY_DN28_c1_g1	0.417838	1.54052	RNA-down	Protein-no	RNA-down_vs_Protein-no	Transcriptional changes
TRINITY_DN24033_c0_g2	0.674774	0.0845326	RNA-no	Protein-down	RNA-no_vs_Protein-down	Translational changes
TRINITY_DN2010_c0_g2	3.84182	8.95593	RNA-up	Protein-up	RNA-up_vs_Protein-up	Homodirectional changes
TRINITY_DN72_c0_g2	1.75113	2.63543	RNA-no	Protein-up	RNA-no_vs_Protein-up	Translational changes
TRINITY_DN2035_c0_g1	0.823368	1.06109	RNA-no	Protein-no	RNA-no_vs_Protein-no	Unchanged
TRINITY_DN11736_c0_g2	0.787366	6.1013	RNA-no	Protein-up	RNA-no_vs_Protein-up	Translational changes
TRINITY_DN5722_c0_g1	2.17567	3.0993	RNA-up	Protein-up	RNA-up_vs_Protein-up	Homodirectional changes
TRINITY_DN1260_c0_g1	1.06786	1.29419	RNA-no	Protein-no	RNA-no_vs_Protein-no	Unchanged
TRINITY_DN8318_c0_g1	3.32112	2.56141	RNA-up	Protein-up	RNA-up_vs_Protein-up	Homodirectional changes
TRINITY_DN7469_c0_g1	0.245261	1.56878	RNA-down	Protein-no	RNA-down_vs_Protein-no	Transcriptional changes
TRINITY_DN12431_c0_g1	0.855242	0.711016	RNA-no	Protein-no	RNA-no_vs_Protein-no	Unchanged
TRINITY_DN1228_c0_g1	1.04821	0.468003	RNA-no	Protein-down	RNA-no_vs_Protein-down	Translational changes
TRINITY_DN2370_c2_g1	0.750786	1.73227	RNA-no	Protein-no	RNA-no_vs_Protein-no	Unchanged
TRINITY_DN739_c0_g1	0.831553	0.738358	RNA-no	Protein-no	RNA-no_vs_Protein-no	Unchanged
TRINITY_DN5949_c0_g1	0.481148	0.890573	RNA-down	Protein-no	RNA-down_vs_Protein-no	Transcriptional changes
TRINITY_DN7807_c0_g2	0.851646	0.576499	RNA-no	Protein-no	RNA-no_vs_Protein-no	Unchanged
TRINITY_DN17700_c0_g1	8.89141	1.47301	RNA-up	Protein-no	RNA-up_vs_Protein-no	Transcriptional changes
TRINITY_DN1326_c0_g3	0.662824	0.979361	RNA-no	Protein-no	RNA-no_vs_Protein-no	Unchanged
TRINITY_DN15649_c0_g1	0.914868	1.88148	RNA-no	Protein-no	RNA-no_vs_Protein-no	Unchanged
TRINITY_DN4971_c0_g1	0.49644	0.417206	RNA-down	Protein-down	RNA-down_vs_Protein-down	Homodirectional changes
TRINITY_DN28_c4_g2	4.61647	0.747259	RNA-up	Protein-no	RNA-up_vs_Protein-no	Transcriptional changes
TRINITY_DN4759_c0_g1	0.853792	0.620051	RNA-no	Protein-no	RNA-no_vs_Protein-no	Unchanged
TRINITY_DN2500_c1_g1	1.11365	1.88037	RNA-no	Protein-no	RNA-no_vs_Protein-no	Unchanged
TRINITY_DN35464_c0_g1	0.910517	1.55585	RNA-no	Protein-no	RNA-no_vs_Protein-no	Unchanged
TRINITY_DN6067_c0_g1	0.420547	1.05787	RNA-down	Protein-no	RNA-down_vs_Protein-no	Transcriptional changes
TRINITY_DN20211_c0_g1	1.11817	1.18491	RNA-no	Protein-no	RNA-no_vs_Protein-no	Unchanged
TRINITY_DN22149_c0_g1	2.49175	1.92133	RNA-up	Protein-no	RNA-up_vs_Protein-no	Transcriptional changes
TRINITY_DN2120_c0_g1	1.28965	0.810163	RNA-no	Protein-no	RNA-no_vs_Protein-no	Unchanged
TRINITY_DN115531_c0_g1	0.00716499	0.604324	RNA-down	Protein-no	RNA-down_vs_Protein-no	Transcriptional changes
TRINITY_DN38228_c0_g1	1.0752	2.04364	RNA-no	Protein-up	RNA-no_vs_Protein-up	Translational changes
TRINITY_DN1969_c0_g1	1.29913	2.18993	RNA-no	Protein-up	RNA-no_vs_Protein-up	Translational changes
TRINITY_DN3861_c4_g1	0.866779	12.114	RNA-no	Protein-up	RNA-no_vs_Protein-up	Translational changes
TRINITY_DN1433_c0_g1	0.882249	0.708563	RNA-no	Protein-no	RNA-no_vs_Protein-no	Unchanged
TRINITY_DN2608_c0_g1	2.55975	0.760954	RNA-up	Protein-no	RNA-up_vs_Protein-no	Transcriptional changes
TRINITY_DN4928_c0_g2	0.129003	0.634917	RNA-down	Protein-no	RNA-down_vs_Protein-no	Transcriptional changes
TRINITY_DN25781_c0_g1	0.906314	1.68723	RNA-no	Protein-no	RNA-no_vs_Protein-no	Unchanged
TRINITY_DN478380_c0_g1	0.118644	1.04248	RNA-down	Protein-no	RNA-down_vs_Protein-no	Transcriptional changes
TRINITY_DN13254_c0_g1	0.941158	1.52207	RNA-no	Protein-no	RNA-no_vs_Protein-no	Unchanged
TRINITY_DN912_c0_g1	1.46579	0.611295	RNA-no	Protein-no	RNA-no_vs_Protein-no	Unchanged
TRINITY_DN1043_c0_g4	1.20598	1.44537	RNA-no	Protein-no	RNA-no_vs_Protein-no	Unchanged
TRINITY_DN1285_c0_g1	2.56669	1.36364	RNA-up	Protein-no	RNA-up_vs_Protein-no	Transcriptional changes
TRINITY_DN14610_c0_g1	0.831348	1.05792	RNA-no	Protein-no	RNA-no_vs_Protein-no	Unchanged
TRINITY_DN12475_c0_g1	2.24144	13.7528	RNA-up	Protein-up	RNA-up_vs_Protein-up	Homodirectional changes
TRINITY_DN38380_c0_g1	14.1513	4.03846	RNA-up	Protein-up	RNA-up_vs_Protein-up	Homodirectional changes
TRINITY_DN16316_c0_g1	1.43578	2.05903	RNA-no	Protein-up	RNA-no_vs_Protein-up	Translational changes
TRINITY_DN965_c0_g1	0.805855	1.49101	RNA-no	Protein-no	RNA-no_vs_Protein-no	Unchanged
TRINITY_DN4669_c0_g1	0.593695	0.853421	RNA-no	Protein-no	RNA-no_vs_Protein-no	Unchanged
TRINITY_DN510086_c0_g1	0.10472	0.289251	RNA-down	Protein-down	RNA-down_vs_Protein-down	Homodirectional changes
TRINITY_DN5544_c0_g2	0.192264	1.21651	RNA-down	Protein-no	RNA-down_vs_Protein-no	Transcriptional changes
TRINITY_DN10986_c1_g1	1.01684	1.30823	RNA-no	Protein-no	RNA-no_vs_Protein-no	Unchanged
TRINITY_DN471_c2_g1	1.22912	4.9099	RNA-no	Protein-up	RNA-no_vs_Protein-up	Translational changes
TRINITY_DN386_c0_g1	1.3325	4.80389	RNA-no	Protein-up	RNA-no_vs_Protein-up	Translational changes
TRINITY_DN1922_c0_g1	0.942161	0.845853	RNA-no	Protein-no	RNA-no_vs_Protein-no	Unchanged
TRINITY_DN32543_c0_g1	2.28039	0.646067	RNA-up	Protein-no	RNA-up_vs_Protein-no	Transcriptional changes
TRINITY_DN1408_c0_g1	0.939612	0.558951	RNA-no	Protein-no	RNA-no_vs_Protein-no	Unchanged
TRINITY_DN2760_c0_g1	2.75857	0.926609	RNA-up	Protein-no	RNA-up_vs_Protein-no	Transcriptional changes
TRINITY_DN3921_c0_g1	0.762077	0.765229	RNA-no	Protein-no	RNA-no_vs_Protein-no	Unchanged
TRINITY_DN6288_c0_g1	1.07752	2.2983	RNA-no	Protein-up	RNA-no_vs_Protein-up	Translational changes
TRINITY_DN22700_c0_g1	0.121993	0.288408	RNA-down	Protein-down	RNA-down_vs_Protein-down	Homodirectional changes
TRINITY_DN220_c1_g1	1.2682	1.62392	RNA-no	Protein-no	RNA-no_vs_Protein-no	Unchanged
TRINITY_DN15675_c0_g1	1.00629	1.58438	RNA-no	Protein-no	RNA-no_vs_Protein-no	Unchanged
TRINITY_DN2693_c0_g1	1.0362	2.19504	RNA-no	Protein-up	RNA-no_vs_Protein-up	Translational changes
TRINITY_DN39603_c0_g1	0.562593	0.577317	RNA-no	Protein-no	RNA-no_vs_Protein-no	Unchanged
TRINITY_DN2306_c0_g1	1.66459	4.1268	RNA-no	Protein-up	RNA-no_vs_Protein-up	Translational changes
TRINITY_DN10235_c0_g1	1.19801	0.468637	RNA-no	Protein-down	RNA-no_vs_Protein-down	Translational changes
TRINITY_DN11504_c0_g1	0.923989	3.88426	RNA-no	Protein-up	RNA-no_vs_Protein-up	Translational changes
TRINITY_DN5108_c1_g1	0.59758	0.313705	RNA-no	Protein-down	RNA-no_vs_Protein-down	Translational changes
TRINITY_DN5528_c0_g1	0.477283	3.6271	RNA-down	Protein-up	RNA-down_vs_Protein-up	Opposite changes
TRINITY_DN6551_c0_g1	1.44121	1.14234	RNA-no	Protein-no	RNA-no_vs_Protein-no	Unchanged
TRINITY_DN12270_c0_g2	3.32103	2.30656	RNA-up	Protein-up	RNA-up_vs_Protein-up	Homodirectional changes
TRINITY_DN2277_c0_g2	1.15024	0.971155	RNA-no	Protein-no	RNA-no_vs_Protein-no	Unchanged
TRINITY_DN3643_c0_g1	0.763422	1.59334	RNA-no	Protein-no	RNA-no_vs_Protein-no	Unchanged
TRINITY_DN11506_c0_g1	22.314	1.42467	RNA-up	Protein-no	RNA-up_vs_Protein-no	Transcriptional changes
TRINITY_DN2444_c0_g1	0.841857	0.511934	RNA-no	Protein-no	RNA-no_vs_Protein-no	Unchanged
TRINITY_DN2823_c1_g2	1.21672	0.731091	RNA-no	Protein-no	RNA-no_vs_Protein-no	Unchanged
TRINITY_DN11374_c0_g2	0.542589	1.01917	RNA-no	Protein-no	RNA-no_vs_Protein-no	Unchanged
TRINITY_DN65_c0_g1	2.77544	0.814862	RNA-up	Protein-no	RNA-up_vs_Protein-no	Transcriptional changes
TRINITY_DN1813_c0_g1	1.34347	0.74246	RNA-no	Protein-no	RNA-no_vs_Protein-no	Unchanged
TRINITY_DN6632_c0_g1	0.0730656	0.472669	RNA-down	Protein-down	RNA-down_vs_Protein-down	Homodirectional changes
TRINITY_DN1838_c1_g1	0.0130518	2.36581	RNA-down	Protein-up	RNA-down_vs_Protein-up	Opposite changes
TRINITY_DN1173_c0_g1	0.706803	0.908745	RNA-no	Protein-no	RNA-no_vs_Protein-no	Unchanged
TRINITY_DN7136_c0_g1	0.00662276	0.38	RNA-down	Protein-down	RNA-down_vs_Protein-down	Homodirectional changes
TRINITY_DN8517_c0_g1	0.664889	2.03677	RNA-no	Protein-up	RNA-no_vs_Protein-up	Translational changes
TRINITY_DN5878_c0_g1	0.492234	1.88161	RNA-no	Protein-no	RNA-no_vs_Protein-no	Unchanged
TRINITY_DN2010_c0_g3	3.26628	10.9518	RNA-up	Protein-up	RNA-up_vs_Protein-up	Homodirectional changes
TRINITY_DN4464_c0_g2	0.488546	1.10543	RNA-down	Protein-no	RNA-down_vs_Protein-no	Transcriptional changes
[truncated: 3,857 more rows]
