# Supplementary material for: Dynamic proteomics reveals that endosperm weakening plays a critical role during seed germination in Polygonatum cyrtonema Hua
Source: Front Plant Sci. 2025 Nov 18;16:1662175. doi: 10.3389/fpls.2025.1662175 (PMC12670176; doi:10.3389/fpls.2025.1662175)
Supplement: Supplementary file 8 [file Table5.xlsx]

## Sheet: DEGs or DEPs
Table S6. The expression of six hormone related unigenes at transcriptional and translational levels.
Gene	Transcriptinal level			translational levels
	S1	S2	S3	S1	S2	S3	hormone	Description
TRINITY_DN1520_c1_g1	152.687	257.337	229.913	120070	96652	88320	auxin	Inorganic H+ pyrophosphatase
TRINITY_DN4947_c0_g1	47.3467	67.9467	57.3233	30506	29035	22843	auxin	Glutaredoxin;; Thioredoxin;; SH3-binding, glutamic acid-rich protein;; HSF-type DNA-binding
TRINITY_DN13085_c0_g2	0.756667	22.0533	15	2911	2730.7	2546.1	auxin	AMP-binding enzyme;; Acetyl-coenzyme A synthetase N-terminus;; AMP-binding enzyme C-terminal domain;; AMP-binding enzyme;; Acetyl-coenzyme A synthetase N-terminus;; AMP-binding enzyme C-terminal domain
TRINITY_DN7329_c1_g1	4.45667	10.68	11.8667	796	243.377	0	auxin	Prenyltransferase and squalene oxidase repeat
TRINITY_DN20239_c0_g1	14.96	44.4533	39.31	1957	1968.7	3142.1	auxin	ThiS family
TRINITY_DN2834_c0_g1	0.22	17.5333	16.3067	1550	1575.4	1461.7	auxin	GH3 auxin-responsive promoter
TRINITY_DN9358_c0_g1	109.423	88.8333	31.9233	16263	7880.4	5434.2	auxin	Transferase family
TRINITY_DN322_c0_g1	29.3033	57.4233	39.78	17951	13974	15375	auxin	Probable molybdopterin binding domain;; MoeA N-terminal region (domain I and II);; MoeA C-terminal region (domain IV)
TRINITY_DN5027_c0_g1	2.88333	8.18333	8.13667	51716	52343	34589	auxin	TATA-binding protein interacting (TIP20);; HEAT repeats;; HEAT repeat;; HEAT-like repeat;; Adaptin N terminal region
TRINITY_DN21074_c1_g1	8.03	6.96667	1.46667	7757	6478.8	5778.4	auxin	IAA-leucine resistant 2
TRINITY_DN17870_c0_g2	0	0	0	1155	770.598	908.12	auxin	Glutaredoxin
TRINITY_DN35012_c0_g1	10.0433	25.37	28.3733	6676	7822.8	9406.7	auxin	Auxin binding protein;; Cupin domain
TRINITY_DN1026_c0_g1	0.243333	0.736667	6.74333	278	51.8672	286.12	auxin	Cupin;; Cupin domain
TRINITY_DN825_c0_g2	0.713333	6.82667	9.77333	663	1746.4	4818.4	auxin	Transport inhibitor response 1 protein domain;; F-box;; Mitochondrial carrier protein;; F-box;; Transport inhibitor response 1 protein domain;; F-box-like;; F-box domain
TRINITY_DN3175_c0_g1	57.63	147.677	116.03	10577	9092.1	6859.6	auxin	Inorganic H+ pyrophosphatase
TRINITY_DN8028_c0_g1	1.78333	7.39667	8.83667	83	353.951	412.593	auxin	GH3 auxin-responsive promoter
TRINITY_DN9908_c0_g1	4.02667	11.2433	8.68333	3065	3051.6	1845.3	auxin	FKBP-type peptidyl-prolyl cis-trans isomerase
TRINITY_DN31083_c0_g1	53.4433	46.2467	41.31	252	343.121	138.913	auxin	2OG-Fe(II) oxygenase superfamily;; non-haem dioxygenase in morphine synthesis N-terminal
TRINITY_DN8825_c0_g1	39.7367	49.6567	47.76	15125	9954.5	14364	auxin	E3 ubiquitin-protein ligase UBR4;; Zinc finger, ZZ type
TRINITY_DN4138_c1_g2	4.76667	16.3767	12.1067	6380	6635	15162	auxin	Nucleoside diphosphate kinase
TRINITY_DN651_c0_g1	41.12	85.6867	91.6867	1021	787.697	849.03	auxin	Tetratricopeptide repeat;; TPR repeat;; Tetratricopeptide repeat;; Tetratricopeptide repeat;; Tetratricopeptide repeat;; Tetratricopeptide repeat;; Tetratricopeptide repeat;; Tetratricopeptide repeat;; Tetratricopeptide repeat;; Tetratricopeptide repeat;; PPPDE putative peptidase domain
TRINITY_DN10984_c0_g1	3.86333	8.60667	14.91	4759	5117.2	4311.5	cytokinin	Glutathione S-transferase, N-terminal domain;; Glutathione S-transferase, N-terminal domain;; Glutathione S-transferase, N-terminal domain;; Glutathione S-transferase, C-terminal domain
TRINITY_DN1532_c1_g1	1.55667	8.11333	6.54333	7172	7545.2	6962.3	cytokinin	TCP-1/cpn60 chaperonin family
TRINITY_DN4110_c0_g1	36.1967	147.677	158.043	573	744.949	1006.6	cytokinin	Adrenodoxin-like protein
TRINITY_DN1969_c0_g1	20.3567	51.2833	80.48	1479	1271	2783.4	cytokinin	SCP-2 sterol transfer family
TRINITY_DN3858_c1_g1	37.6933	84.7033	75.4767	246800	203170	90885	cytokinin	Phosphofructokinase
TRINITY_DN48758_c0_g2	6.54	10.51	11.1467	1616	2514.1	3300.7	cytokinin	Glutamate synthase 1
TRINITY_DN21497_c0_g1	34.43	51.4233	84.59	2073	1350.3	877.02	cytokinin	Tetratricopeptide repeat;; Tetratricopeptide repeat;; Tetratricopeptide repeat
TRINITY_DN4234_c0_g1	144.42	199.6	139.227	22831	15648	10815	cytokinin	GXGXG motif;; Dihydroprymidine dehydrogenase domain II, 4Fe-4S cluster;; Pyridine nucleotide-disulphide oxidoreductase;; Conserved region in glutamate synthase;; NAD(P)-binding Rossmann-like domain;; Pyridine nucleotide-disulphide oxidoreductase;; Flavin containing amine oxidoreductase;; Glutamate synthase central domain;; Glutamine amidotransferases class-II;; Conserved region in glutamate synth…
TRINITY_DN1490_c1_g1	0	4.12333	8.00333	256	52.4371	519.37	cytokinin	Possible lysine decarboxylase;; SLOG cluster4 family
TRINITY_DN9550_c0_g1	6.19	25.4033	25.5867	2924	3603.3	4706.5	cytokinin	NADPH-dependent FMN reductase;; Flavodoxin-like fold
TRINITY_DN9908_c0_g1	4.02667	11.2433	8.68333	3065	3051.6	1845.3	cytokinin	FKBP-type peptidyl-prolyl cis-trans isomerase
TRINITY_DN7777_c0_g2	9.30333	29.5567	29.34	25577	22093	40732	cytokinin	Enolase, C-terminal TIM barrel domain;; Enolase, N-terminal domain;; Enolase C-terminal domain-like
TRINITY_DN29593_c0_g1	6.75	10.6467	10.46	753	877.752	124.4	cytokinin	Lipocalin-like domain
TRINITY_DN8433_c0_g1	115.793	123.787	64.2133	21872	16091	10246	cytokinin	AMP-binding enzyme;; AMP-binding enzyme C-terminal domain
TRINITY_DN17295_c0_g2	0.493333	20.8733	8.93	2298	8469.7	4127	abscisic_acid	Abscisic acid receptor PYL2;Polyketide cyclase / dehydrase and lipid transport;; Pathogenesis-related protein Bet v I family;; Polyketide cyclase / dehydrase and lipid transport
TRINITY_DN7329_c1_g1	4.45667	10.68	11.8667	796	243.377	0	abscisic_acid	Geranylgeranyl transferase type-1 ;Prenyltransferase and squalene oxidase repeat
TRINITY_DN4708_c0_g3	54.6967	79.4967	88.39	15394	15976	10172	abscisic_acid	Enoyl-(Acyl carrier protein) reductase;; short chain dehydrogenase;; KR domain
TRINITY_DN4235_c0_g1	316.763	221.577	36.4967	11428	4180.7	2277.6	abscisic_acid	Abscisic acid receptor PYL4 ;Polyketide cyclase / dehydrase and lipid transport;; Pathogenesis-related protein Bet v I family
TRINITY_DN38_c2_g1	7.1	35.64	39.2433	36395	39108	17460	abscisic_acid	Glutamine synthetase, catalytic domain;; Amidohydrolase;; Glutamine synthetase N-terminal domain
TRINITY_DN2851_c2_g1	0.49	14.37	13.3633	911	1455.1	4145.6	abscisic_acid	Abscisic acid receptor PYR1;Polyketide cyclase / dehydrase and lipid transport;; Polyketide cyclase / dehydrase and lipid transport
TRINITY_DN8299_c0_g1	0	111.917	262.283	40461	50015	379670	abscisic_acid	MLP-like protein;Pathogenesis-related protein Bet v I family
TRINITY_DN3945_c0_g2	99.11	169.47	204.013	3254	3549.2	5256.9	abscisic_acid	Polyketide cyclase / dehydrase and lipid transport
TRINITY_DN700_c1_g1	15.1633	27.7	34.1767	549	464.524	247.763	abscisic_acid	Cytidylyltransferase family
TRINITY_DN9080_c0_g3	0.856667	92.23	168.66	114	318.043	1083.3	abscisic_acid	Gibberellin regulated protein
TRINITY_DN4564_c0_g1	11.2267	19.7933	30.96	1332	1268.8	1946.9	abscisic_acid	MIF4G like;; MIF4G like;; MIF4G domain
TRINITY_DN4131_c0_g1	60.57	1.32	8.26667	11952	7867.3	5576.2	abscisic_acid	Protein phosphatase 2C 51 isoform X1
TRINITY_DN45648_c0_g1	167.293	51.9867	34.24	12750	8053.1	3440.7	abscisic_acid	Serine/threonine-protein kinase SAPK2
TRINITY_DN34754_c0_g1	10.3633	15.1633	19.22	365	526.081	823.113	jasmonic_acid	Reverse transcriptase (RNA-dependent DNA polymerase)
TRINITY_DN4535_c0_g1	37.5033	58.9467	77.83	3080	2520.4	3796.3	jasmonic_acid	CSN8/PSMD8/EIF3K family
TRINITY_DN3865_c0_g1	0.31	8.61333	15.6133	793	856.093	1192.2	jasmonic_acid	Lipoxygenase;; PLAT/LH2 domain
TRINITY_DN1054_c0_g1	2.77	5.50333	14.68	6802	3453.4	2089.9	jasmonic_acid	Jasmonate ZIM domain-containing protein;tify domain;; Divergent CCT motif
TRINITY_DN8675_c0_g1	11.7433	38.1033	48.38	579	578.518	377.347	jasmonic_acid	NADH:flavin oxidoreductase / NADH oxidase family
TRINITY_DN5871_c0_g2	30.2567	61.4933	72.8	32194	29458	14593	jasmonic_acid	3-hydroxyacyl-CoA dehydrogenase, NAD binding domain;; Enoyl-CoA hydratase/isomerase;; 3-hydroxyacyl-CoA dehydrogenase, C-terminal domain;; Enoyl-CoA hydratase/isomerase
TRINITY_DN11932_c3_g1	4.15667	8.25667	16.99	243	280.425	106.777	jasmonic_acid	Ion transport protein;; Pathogenesis-related protein Bet v I family;; Polyketide cyclase / dehydrase and lipid transport
TRINITY_DN5684_c0_g1	13.45	43.19	43.3867	6661	6220.6	9993.5	jasmonic_acid	6,7-dimethyl-8-ribityllumazine synthase
TRINITY_DN2201_c0_g1	8.46667	52.1133	92.39	960	1975.5	753.657	jasmonic_acid	NADH oxidase
TRINITY_DN2895_c0_g1	20.3033	43.3033	128.553	318	396.698	501.747	jasmonic_acid	WD domain, G-beta repeat;; Anaphase-promoting complex subunit 4 WD40 domain
TRINITY_DN28604_c0_g2	30.99	62.61	41.7633	103	420.637	0	jasmonic_acid	Peptidase family M20/M25/M40
TRINITY_DN25283_c0_g1	0.196667	35.09	27.7267	3845	6700	13790	gibberellin	2OG-Fe(II) oxygenase superfamily;; non-haem dioxygenase in morphine synthesis N-terminal
TRINITY_DN876_c0_g1	140.037	148.66	178.343	53621	54030	26324	gibberellin	Gibberellin receptor GID1;alpha/beta hydrolase fold
TRINITY_DN19192_c0_g1	2.03	5.59333	5.09	4844	3938.5	17869	gibberellin	Carboxylesterase family;alpha/beta hydrolase fold;;
TRINITY_DN31083_c0_g1	53.4433	46.2467	41.31	252	343.121	138.913	gibberellin	2OG-Fe(II) oxygenase superfamily;; non-haem dioxygenase in morphine synthesis N-terminal
TRINITY_DN8608_c0_g1	27.65	34.9067	32.5733	3828	4218.9	6747.7	gibberellin	2OG-Fe(II) oxygenase superfamily
TRINITY_DN11712_c0_g1	154.32	131.267	55.6367	3221	4735.9	5122.2	gibberellin	Carboxylesterase family;; Steryl acetyl hydrolase
TRINITY_DN1185_c0_g1	13.7233	16.9333	21.1867	376	430.326	198.003	gibberellin	GRAS domain family
TRINITY_DN49964_c0_g2	2.22667	10.87	14.8533	196	259.906	161.72	gibberellin	2OG-Fe(II) oxygenase superfamily;; non-haem dioxygenase in morphine synthesis N-terminal
TRINITY_DN4928_c0_g2	1.48667	24.4733	15.2033	1182	1231.1	781.647	salicylic_acid	UDP-glucoronosyl and UDP-glucosyl transferase;; Glycosyltransferase family 28 C-terminal domain
TRINITY_DN130798_c0_g1	8.07	17.4967	21.3867	14922	11374	10177	salicylic_acid	GcpE protein
TRINITY_DN7753_c0_g1	12.8267	32.1267	18.5067	3661	6812.8	4994.7	salicylic_acid	UDP-glucoronosyl and UDP-glucosyl transferase
TRINITY_DN603_c1_g1	3.82667	18.0767	18.8267	1104	739.249	812.747	salicylic_acid	UDP-glucoronosyl and UDP-glucosyl transferase
TRINITY_DN65591_c0_g2	0.57	0.286667	0.296667	536	1139.9	1055.3	salicylic_acid	Serine aminopeptidase, S33;; alpha/beta hydrolase fold
TRINITY_DN9862_c0_g1	0.3667	35.5567	305.627	7237	7632.5	41604	salicylic_acid	Pathogenesis-related protein 1

## Sheet: Integrated_genes or proteins
Table S5. The expression of six hormone related unigenes at transcriptional and translational levels.
Gene	Transcriptinal level			translational levels
	S1	S2	S3	S1	S2	S3	hormone	Description
TRINITY_DN3587_c0_g1	121.007	64.6833	0.27	0	0	0	auxin	GH3 auxin-responsive promoter
TRINITY_DN1520_c1_g1	152.687	257.337	229.913	120070	96652	88320	auxin	Inorganic H+ pyrophosphatase
TRINITY_DN35289_c0_g1	75.0033	59.7767	80.4333	0	0	0	auxin	--
TRINITY_DN20125_c0_g1	0	5.27333	2.18667	0	0	0	auxin	--
TRINITY_DN4947_c0_g1	47.3467	67.9467	57.3233	30506	29035	22843	auxin	Glutaredoxin;; Thioredoxin;; SH3-binding, glutamic acid-rich protein;; HSF-type DNA-binding
TRINITY_DN46022_c0_g3	3.32	5.12	2.41333	0	0	0	auxin	--
TRINITY_DN6685_c0_g1	0	3	6.66	0	0	0	auxin	AUX/IAA family
TRINITY_DN32921_c0_g1	0	0	1.75333	0	0	0	auxin	Nucleoside diphosphate kinase
TRINITY_DN27719_c0_g1	2.62333	9.62	1.27333	0	0	0	auxin	AUX/IAA family
TRINITY_DN3587_c0_g4	285.503	125.823	1.66667	0	0	0	auxin	GH3 auxin-responsive promoter
TRINITY_DN79622_c0_g1	4.51667	2.59333	0.156667	0	0	0	auxin	Auxin responsive protein
TRINITY_DN41725_c0_g1	15.36	28.3667	30.83	0	0	0	auxin	--
TRINITY_DN9746_c0_g1	0.326667	6.47	2.73667	0	0	0	auxin	--
TRINITY_DN459_c0_g1	104.6	125.213	151.88	0	0	0	auxin	Protein kinase domain;; Protein tyrosine kinase;; Sof1-like domain
TRINITY_DN43828_c0_g1	0.466667	7.61667	20.73	0	0	0	auxin	Membrane transport protein
TRINITY_DN13085_c0_g2	0.756667	22.0533	15	2911	2730.7	2546.1	auxin	AMP-binding enzyme;; Acetyl-coenzyme A synthetase N-terminus;; AMP-binding enzyme C-terminal domain;; AMP-binding enzyme;; Acetyl-coenzyme A synthetase N-terminus;; AMP-binding enzyme C-terminal domain
TRINITY_DN7329_c1_g1	4.45667	10.68	11.8667	796	243.377	0	auxin	Prenyltransferase and squalene oxidase repeat
TRINITY_DN23957_c0_g1	6.95333	13.04	9.48667	0	0	0	auxin	Auxin responsive protein
TRINITY_DN26113_c0_g2	0	0	15.69	0	0	0	auxin	--
TRINITY_DN459_c1_g1	10.3333	16.6433	36.5733	0	0	0	auxin	Protein kinase domain;; Protein tyrosine kinase
TRINITY_DN2834_c0_g2	363.9	173.29	5.86333	0	0	0	auxin	GH3 auxin-responsive promoter
TRINITY_DN1159_c0_g1	16.8967	23.7933	15.6967	0	0	0	auxin	F-box domain;; Kelch motif
TRINITY_DN2354_c1_g1	8.92333	20.2633	32.75	0	0	0	auxin	Transmembrane amino acid transporter protein
TRINITY_DN25409_c0_g1	5.05333	7.17	5.64667	0	0	0	auxin	--
TRINITY_DN6251_c1_g1	3.04667	21.74	31.5733	0	0	0	auxin	AUX/IAA family
TRINITY_DN3117_c0_g2	2.07667	9.52	25.1967	0	0	0	auxin	AUX/IAA family;; Auxin response factor;; B3 DNA binding domain
TRINITY_DN8341_c0_g1	8.58667	25.87	65.7167	0	0	0	auxin	AUX/IAA family
TRINITY_DN128878_c0_g1	9.89333	7.65333	10.2833	0	0	0	auxin	AUX/IAA family
TRINITY_DN10734_c0_g1	0	14.5133	16.2033	0	0	0	auxin	--
TRINITY_DN266592_c0_g1	0	1.11333	7.82667	0	0	0	auxin	--
TRINITY_DN27074_c0_g1	0	7.31667	0	0	0	0	auxin	Auxin responsive protein
TRINITY_DN38620_c0_g1	6.89667	0	0	0	0	0	auxin	--
TRINITY_DN11926_c0_g1	0.143333	13.0633	8.17	0	0	0	auxin	2OG-Fe(II) oxygenase superfamily;; non-haem dioxygenase in morphine synthesis N-terminal
TRINITY_DN2522_c0_g1	4.06667	14.39	63.0967	0	0	0	auxin	Transmembrane amino acid transporter protein
TRINITY_DN781_c0_g1	0.3	1.27667	1.17	0	0	0	auxin	Auxin responsive protein
TRINITY_DN2615_c1_g2	40.77	58.14	75.8133	0	0	0	auxin	Myb-like DNA-binding domain;; Membrane transport protein
TRINITY_DN20239_c0_g1	14.96	44.4533	39.31	1957	1968.7	3142.1	auxin	ThiS family
TRINITY_DN18849_c0_g2	0.113333	0.313333	16.1267	0	0	0	auxin	--
TRINITY_DN515_c0_g1	0	1.37667	11.3267	0	0	0	auxin	Membrane transport protein
TRINITY_DN397855_c0_g1	0	0	4.27	0	0	0	auxin	--
TRINITY_DN14439_c0_g1	0.176667	9.13333	18.9967	0	0	0	auxin	Transmembrane amino acid transporter protein
TRINITY_DN482654_c0_g1	0	0	0	0	0	0	auxin	Skp1 family, dimerisation domain
TRINITY_DN503206_c0_g1	0	0	0	0	0	0	auxin	Inorganic H+ pyrophosphatase
TRINITY_DN417912_c0_g1	0	10.4433	0	0	0	0	auxin	Protein kinase domain;; Protein tyrosine kinase
TRINITY_DN499183_c0_g1	0	0	0	0	0	0	auxin	PAP2 superfamily
TRINITY_DN2834_c0_g1	0.22	17.5333	16.3067	1550	1575.4	1461.7	auxin	GH3 auxin-responsive promoter
TRINITY_DN215158_c0_g1	0.173333	1.14	4.14333	0	0	0	auxin	GH3 auxin-responsive promoter
TRINITY_DN6916_c0_g1	33.6667	53.2	42.8367	0	0	0	auxin	AUX/IAA family
TRINITY_DN3991_c0_g2	0.206667	0.356667	1.59	0	0	0	auxin	GH3 auxin-responsive promoter
TRINITY_DN23822_c0_g2	62.6733	33.9167	1.70333	0	0	0	auxin	Auxin responsive protein
TRINITY_DN3651_c0_g1	14.2867	33.11	59.5333	0	0	0	auxin	--
TRINITY_DN15943_c0_g1	13.47	0	0	0	0	0	auxin	--
TRINITY_DN9358_c0_g1	109.423	88.8333	31.9233	16263	7880.4	5434.2	auxin	Transferase family
TRINITY_DN230174_c0_g1	0	0	2.67667	0	0	0	auxin	--
TRINITY_DN537906_c0_g1	0	15.1967	0	0	0	0	auxin	Proliferating cell nuclear antigen, C-terminal domain
TRINITY_DN322_c0_g1	29.3033	57.4233	39.78	17951	13974	15375	auxin	Probable molybdopterin binding domain;; MoeA N-terminal region (domain I and II);; MoeA C-terminal region (domain IV)
TRINITY_DN5027_c0_g1	2.88333	8.18333	8.13667	51716	52343	34589	auxin	TATA-binding protein interacting (TIP20);; HEAT repeats;; HEAT repeat;; HEAT-like repeat;; Adaptin N terminal region
TRINITY_DN3_c1_g1	0.926667	10.1533	10.42	0	0	0	auxin	Auxin response factor;; B3 DNA binding domain
TRINITY_DN130796_c0_g1	7.02333	2.49	0	0	0	0	auxin	--
TRINITY_DN10562_c0_g1	408.51	506.167	1283.85	0	0	0	auxin	Dormancy/auxin associated protein
TRINITY_DN67101_c0_g1	0	0	0	0	0	0	auxin	--
TRINITY_DN184677_c0_g1	0	10.61	0	0	0	0	auxin	AUX/IAA family
TRINITY_DN24118_c0_g1	1.08	2.82	7.12667	0	0	0	auxin	Auxin response factor;; B3 DNA binding domain;; AUX/IAA family
TRINITY_DN4439_c1_g1	39.7133	65.43	51.2433	0	0	0	auxin	Protein of unknown function (DUF707)
TRINITY_DN25301_c0_g1	0	6.85	3.75	0	0	0	auxin	GH3 auxin-responsive promoter
TRINITY_DN22346_c0_g1	0.313333	6.13667	10.2067	0	0	0	auxin	Auxin responsive protein
TRINITY_DN14833_c0_g1	5.75667	4.31333	6.90333	0	0	0	auxin	Auxin responsive protein
TRINITY_DN21074_c1_g1	8.03	6.96667	1.46667	7757	6478.8	5778.4	auxin	IAA-leucine resistant 2
TRINITY_DN4530_c1_g1	0.776667	9.72	14.8733	0	0	0	auxin	Auxin response factor;; B3 DNA binding domain
TRINITY_DN23197_c0_g1	15.6033	0	0.653333	0	0	0	auxin	GH3 auxin-responsive promoter
TRINITY_DN17870_c0_g2	0	0	0	1155	770.598	908.12	auxin	Glutaredoxin
TRINITY_DN343578_c0_g1	0	0	0	0	0	0	auxin	GH3 auxin-responsive promoter
TRINITY_DN11783_c1_g1	3.22667	0.64	0.4	0	0	0	auxin	Membrane transport protein
TRINITY_DN47247_c0_g2	0	0	9.04667	0	0	0	auxin	--
TRINITY_DN1754_c1_g1	11.3733	5.81333	11.3433	0	0	0	auxin	AUX/IAA family
TRINITY_DN515_c0_g3	0.51	13.02	27.8067	0	0	0	auxin	Membrane transport protein
TRINITY_DN1640_c9_g1	1.04333	16.8333	30.1533	0	0	0	auxin	AUX/IAA family
TRINITY_DN7540_c0_g1	0.24	28.81	72.4833	0	0	0	auxin	AUX/IAA family
TRINITY_DN31210_c0_g1	0	8.69	3.54333	0	0	0	auxin	Auxin responsive protein
TRINITY_DN3631_c0_g2	0	0	0	0	0	0	auxin	Auxin responsive protein
TRINITY_DN9875_c0_g1	2.00667	14.1167	39.44	0	0	0	auxin	AUX/IAA family
TRINITY_DN88079_c0_g1	7.49333	5.74667	3.5	0	0	0	auxin	--
TRINITY_DN5908_c0_g1	1.59	9.32667	22.7367	0	0	0	auxin	Dormancy/auxin associated protein
TRINITY_DN781_c0_g3	0	0.4	2.10667	0	0	0	auxin	Auxin responsive protein
TRINITY_DN1176_c0_g1	8.75333	14.21	19.8567	0	0	0	auxin	Auxin response factor;; B3 DNA binding domain;; AUX/IAA family
TRINITY_DN6719_c1_g2	0.776667	11.13	10.1433	0	0	0	auxin	--
TRINITY_DN3258_c0_g1	4.30667	8.92	5.95667	0	0	0	auxin	Auxin responsive protein
TRINITY_DN34868_c0_g1	1.57	9.92	11.7367	0	0	0	auxin	ABC transporter transmembrane region
TRINITY_DN35012_c0_g1	10.0433	25.37	28.3733	6676	7822.8	9406.7	auxin	Auxin binding protein;; Cupin domain
TRINITY_DN465_c0_g1	2.01333	5.71	7.98	0	0	0	auxin	Auxin responsive protein
TRINITY_DN8471_c0_g2	11.09	32.67	26.99	0	0	0	auxin	AUX/IAA family
TRINITY_DN6982_c0_g1	6.89333	12.5367	12.6267	0	0	0	auxin	Vitamin B6 photo-protection and homoeostasis
TRINITY_DN9638_c0_g1	8.76333	12.1933	15.9067	0	0	0	auxin	AUX/IAA family
TRINITY_DN1952_c0_g1	39.6933	36.64	32.04	0	0	0	auxin	Auxin responsive protein
TRINITY_DN10567_c0_g1	0.516667	1.41667	5.19	0	0	0	auxin	--
TRINITY_DN1026_c0_g1	0.243333	0.736667	6.74333	278	51.8672	286.12	auxin	Cupin;; Cupin domain
TRINITY_DN25925_c0_g1	13.29	15.85	17.96	0	0	0	auxin	--
TRINITY_DN825_c0_g2	0.713333	6.82667	9.77333	663	1746.4	4818.4	auxin	Transport inhibitor response 1 protein domain;; F-box;; Mitochondrial carrier protein;; F-box;; Transport inhibitor response 1 protein domain;; F-box-like;; F-box domain
TRINITY_DN6847_c0_g1	7.62667	7.84667	4.39333	0	0	0	auxin	Auxin response factor;; B3 DNA binding domain
TRINITY_DN12973_c1_g1	0	0	0	0	0	0	auxin	--
TRINITY_DN3175_c0_g1	57.63	147.677	116.03	10577	9092.1	6859.6	auxin	Inorganic H+ pyrophosphatase
TRINITY_DN7927_c0_g1	6.78333	6.95667	8.28	0	0	0	auxin	Spermine/spermidine synthase domain;; Spermidine synthase tetramerisation domain
TRINITY_DN188747_c0_g1	3.05	0	2.87	0	0	0	auxin	AUX/IAA family
TRINITY_DN8471_c0_g1	0	3.99333	9.23333	0	0	0	auxin	--
TRINITY_DN36524_c0_g1	0	2.75	0	0	0	0	auxin	--
TRINITY_DN11449_c0_g1	0	9.59333	6.81	0	0	0	auxin	B3 DNA binding domain
TRINITY_DN931_c1_g1	100.507	120.89	259.477	0	0	0	auxin	AUX/IAA family
TRINITY_DN2196_c0_g1	7.33	18.22	16.2367	0	0	0	auxin	Auxin response factor;; B3 DNA binding domain;; AUX/IAA family
TRINITY_DN2615_c1_g3	0.876667	15.1933	14.7533	0	0	0	auxin	Membrane transport protein
TRINITY_DN44508_c0_g1	5.34333	7.71333	0.936667	0	0	0	auxin	Transmembrane amino acid transporter protein
TRINITY_DN4122_c0_g3	18.0167	25.94	23.73	0	0	0	auxin	--
TRINITY_DN8028_c0_g1	1.78333	7.39667	8.83667	83	353.951	412.593	auxin	GH3 auxin-responsive promoter
TRINITY_DN5579_c0_g2	0.826667	4.18333	13.1067	0	0	0	auxin	EamA-like transporter family
TRINITY_DN101104_c0_g1	0.376667	8.44	3.76333	0	0	0	auxin	GH3 auxin-responsive promoter
TRINITY_DN31848_c0_g5	0	11.0367	13.8133	0	0	0	auxin	GH3 auxin-responsive promoter
TRINITY_DN736_c0_g1	6.16	34.4567	32.41	0	0	0	auxin	AUX/IAA family
TRINITY_DN522_c0_g1	33.1667	57.5767	64.9167	0	0	0	auxin	Auxin response factor;; B3 DNA binding domain;; AUX/IAA family
TRINITY_DN3117_c0_g1	2.90667	11.1233	39.3	0	0	0	auxin	Auxin response factor;; B3 DNA binding domain;; AUX/IAA family
TRINITY_DN4701_c2_g1	5.24333	2.01	0.173333	0	0	0	auxin	Auxin responsive protein
TRINITY_DN7058_c0_g1	0	6.13667	4.04333	0	0	0	auxin	Auxin responsive protein
TRINITY_DN504568_c0_g1	0	3.33667	1.22667	0	0	0	auxin	Putative zinc finger in N-recognin (UBR box)
TRINITY_DN52811_c0_g1	0	0	12.08	0	0	0	auxin	--
TRINITY_DN28042_c0_g1	12.2767	38.0833	131.03	0	0	0	auxin	AUX/IAA family
TRINITY_DN27720_c0_g1	0.993333	3.83	0	0	0	0	auxin	--
TRINITY_DN9522_c0_g1	63.0633	205	436.673	0	0	0	auxin	Dormancy/auxin associated protein
TRINITY_DN18429_c0_g1	0.316667	9.46333	16.8467	0	0	0	auxin	Membrane transport protein
TRINITY_DN10751_c0_g1	0.496667	1.36667	7.26	0	0	0	auxin	Membrane transport protein
TRINITY_DN9908_c0_g1	4.02667	11.2433	8.68333	3065	3051.6	1845.3	auxin	FKBP-type peptidyl-prolyl cis-trans isomerase
TRINITY_DN479313_c0_g1	0	0	6.08333	0	0	0	auxin	Membrane transport protein
TRINITY_DN2354_c1_g2	0.94	15.9133	70.1933	0	0	0	auxin	Transmembrane amino acid transporter protein
TRINITY_DN31083_c0_g1	53.4433	46.2467	41.31	252	343.121	138.913	auxin	2OG-Fe(II) oxygenase superfamily;; non-haem dioxygenase in morphine synthesis N-terminal
TRINITY_DN14533_c0_g1	4.41	9.51667	14.02	0	0	0	auxin	Sec7 domain
TRINITY_DN7475_c2_g1	3.06333	27.9767	36.3333	0	0	0	auxin	--
TRINITY_DN29538_c0_g1	3.35	6.19333	9.90667	0	0	0	auxin	--
TRINITY_DN2095_c0_g1	34.3267	58.1333	65.9733	0	0	0	auxin	GH3 auxin-responsive promoter
TRINITY_DN20140_c0_g1	215.853	141.753	7.96667	0	0	0	auxin	GH3 auxin-responsive promoter
TRINITY_DN144343_c0_g1	0	1.50667	0.25	0	0	0	auxin	--
TRINITY_DN24187_c1_g1	1.62667	9.20333	2.88667	0	0	0	auxin	AUX/IAA family
TRINITY_DN9192_c1_g1	0.646667	3.71	6.18	0	0	0	auxin	AUX/IAA family
TRINITY_DN23806_c0_g2	0	0	0	0	0	0	auxin	AUX/IAA family
TRINITY_DN475_c1_g1	4.97667	10.45	15.5367	0	0	0	auxin	Auxin response factor;; B3 DNA binding domain;; AUX/IAA family
TRINITY_DN3991_c0_g1	21.7367	25.1033	9.62667	0	0	0	auxin	GH3 auxin-responsive promoter
TRINITY_DN3419_c1_g2	22.0233	30.0733	27.1467	0	0	0	auxin	Ubiquitin family;; Ubiquitin-2 like Rad60 SUMO-like;; Ubiquitin-like domain;; Ubiquitin-2 like Rad60 SUMO-like;; Ubiquitin-like domain
TRINITY_DN4011_c0_g1	2.16333	2.47667	29.49	0	0	0	auxin	AUX/IAA family
TRINITY_DN23806_c0_g1	11.68	10.0267	8.08667	0	0	0	auxin	Domain of unknown function (DUF3444)
TRINITY_DN7058_c0_g2	1.14667	0.713333	1.28333	0	0	0	auxin	Auxin responsive protein
TRINITY_DN15939_c0_g2	0	4.58667	8.10333	0	0	0	auxin	--
TRINITY_DN576_c0_g1	48.7133	65.4967	122.843	0	0	0	auxin	AUX/IAA family
TRINITY_DN533776_c0_g1	0	0	4.74	0	0	0	auxin	GH3 auxin-responsive promoter
TRINITY_DN73318_c1_g1	0	0.98	1.00333	0	0	0	auxin	--
TRINITY_DN9034_c0_g1	1.13333	90.9	115.677	0	0	0	auxin	Probable lipid transfer
TRINITY_DN3097_c0_g2	23.83	25.0433	13.2467	0	0	0	auxin	Auxin responsive protein
TRINITY_DN58843_c0_g1	0	2.84	0	0	0	0	auxin	--
TRINITY_DN8825_c0_g1	39.7367	49.6567	47.76	15125	9954.5	14364	auxin	E3 ubiquitin-protein ligase UBR4;; Zinc finger, ZZ type
TRINITY_DN220497_c0_g1	0	0	0	0	0	0	auxin	Auxin binding protein
TRINITY_DN4680_c0_g1	1.86333	4.44	15.2833	0	0	0	auxin	Auxin responsive protein
TRINITY_DN97618_c0_g1	0	0.09	11.61	0	0	0	auxin	--
TRINITY_DN3360_c0_g1	1.85333	18.0067	25.1033	0	0	0	auxin	Auxin response factor
TRINITY_DN11783_c0_g1	0	4.56333	11.3867	0	0	0	auxin	Membrane transport protein
TRINITY_DN19127_c0_g1	5.01333	16.4133	22.8267	0	0	0	auxin	--
TRINITY_DN4680_c0_g3	0.223333	2.72333	5.93667	0	0	0	auxin	Auxin responsive protein
TRINITY_DN978_c0_g2	9.88667	20.7833	23.4567	0	0	0	auxin	AUX/IAA family
TRINITY_DN3587_c0_g2	162.107	99.4667	1.95333	0	0	0	auxin	--
TRINITY_DN499891_c0_g1	0	0	0	0	0	0	auxin	Membrane transport protein
TRINITY_DN71216_c0_g1	0	0	8.90333	0	0	0	auxin	von Willebrand factor type A domain
TRINITY_DN4138_c1_g2	4.76667	16.3767	12.1067	6380	6635	15162	auxin	Nucleoside diphosphate kinase
TRINITY_DN46022_c0_g1	5.72333	10.7267	11.7233	0	0	0	auxin	--
TRINITY_DN6346_c0_g1	0.556667	0.85	10.1967	0	0	0	auxin	--
TRINITY_DN515_c0_g2	0.413333	2.67667	9.72	0	0	0	auxin	Membrane transport protein
TRINITY_DN403891_c0_g1	0	8.05333	0	0	0	0	auxin	Domain of unknown function (DUF4371)
TRINITY_DN234757_c0_g1	12.19	0	0	0	0	0	auxin	--
TRINITY_DN1066_c0_g1	1861.68	1546.05	3581.33	0	0	0	auxin	Dormancy/auxin associated protein
TRINITY_DN28563_c0_g1	5.79333	3.30667	0.0133333	0	0	0	auxin	AMP-binding enzyme;; AMP-binding enzyme C-terminal domain;; GH3 auxin-responsive promoter
TRINITY_DN324397_c0_g1	0	28.1267	0	0	0	0	auxin	Transferase family
TRINITY_DN522_c0_g2	118.92	153.367	152.543	0	0	0	auxin	AUX/IAA family
TRINITY_DN15521_c0_g1	24.0133	6.64333	6.02	0	0	0	auxin	Thioredoxin
TRINITY_DN651_c0_g1	41.12	85.6867	91.6867	1021	787.697	849.03	auxin	Tetratricopeptide repeat;; TPR repeat;; Tetratricopeptide repeat;; Tetratricopeptide repeat;; Tetratricopeptide repeat;; Tetratricopeptide repeat;; Tetratricopeptide repeat;; Tetratricopeptide repeat;; Tetratricopeptide repeat;; Tetratricopeptide repeat;; PPPDE putative peptidase domain
TRINITY_DN3009_c1_g1	6.51667	7.86	7.11333	0	0	0	auxin	Auxin responsive protein
TRINITY_DN143399_c0_g1	24.6633	16.8067	12.1467	0	0	0	auxin	Probable molybdopterin binding domain
TRINITY_DN22643_c0_g1	7.75333	32.9433	14.3333	0	0	0	auxin	Auxin responsive protein
TRINITY_DN15801_c0_g1	2.53333	5.58333	9.19333	0	0	0	auxin	Auxin response factor;; B3 DNA binding domain
TRINITY_DN4530_c1_g2	2.25667	13.7733	26.5167	0	0	0	auxin	--
TRINITY_DN109324_c0_g1	0	0	0	0	0	0	auxin	--
TRINITY_DN6836_c9_g1	0.05	5.16333	15.0967	0	0	0	auxin	Membrane transport protein
TRINITY_DN14030_c0_g1	8.54	8.37333	5.80667	0	0	0	auxin	AUX/IAA family
TRINITY_DN978_c0_g1	9.77	34.59	36.2567	0	0	0	auxin	Auxin response factor;; B3 DNA binding domain;; AUX/IAA family
TRINITY_DN12452_c0_g4	0	0.0566667	0.343333	0	0	0	auxin	Auxin responsive protein
TRINITY_DN27133_c0_g1	0	7.1	4.36667	0	0	0	auxin	--
TRINITY_DN1176_c1_g1	24.0033	28.77	36.9933	0	0	0	auxin	Auxin response factor;; AUX/IAA family
TRINITY_DN91279_c0_g1	2.35	11.9633	4.52667	0	0	0	auxin	Auxin responsive protein
TRINITY_DN493279_c0_g1	0	4.51333	0	0	0	0	cytokinin	Response regulator receiver domain
TRINITY_DN359783_c0_g1	0	6.04	0	0	0	0	cytokinin	--
TRINITY_DN77006_c0_g1	0	4.54333	0	0	0	0	cytokinin	--
TRINITY_DN107088_c0_g1	11.1367	0	0	0	0	0	cytokinin	--
TRINITY_DN3404_c5_g2	0.38	2.49333	19.3767	0	0	0	cytokinin	UDP-glucoronosyl and UDP-glucosyl transferase
TRINITY_DN528122_c0_g1	7.31667	0	0	0	0	0	cytokinin	--
TRINITY_DN12769_c0_g1	11.5267	23.7433	30.7833	0	0	0	cytokinin	Nucleotide-sugar transporter;; Purine nucleobase transmembrane transport;; EamA-like transporter family
TRINITY_DN10984_c0_g1	3.86333	8.60667	14.91	4759	5117.2	4311.5	cytokinin	Glutathione S-transferase, N-terminal domain;; Glutathione S-transferase, N-terminal domain;; Glutathione S-transferase, N-terminal domain;; Glutathione S-transferase, C-terminal domain
TRINITY_DN482799_c0_g1	7.02333	0	0	0	0	0	cytokinin	Histidine kinase-, DNA gyrase B-, and HSP90-like ATPase
TRINITY_DN43911_c0_g1	3.58667	0	0.656667	0	0	0	cytokinin	CHASE domain
TRINITY_DN29101_c0_g1	5.2	16.0133	16.69	0	0	0	cytokinin	Zinc-finger of the MIZ type in Nse subunit
TRINITY_DN38867_c0_g1	3.13333	0.143333	1.44333	0	0	0	cytokinin	--
TRINITY_DN299207_c0_g1	0	7.91333	0	0	0	0	cytokinin	Ubiquitin family;; Ubiquitin-2 like Rad60 SUMO-like
TRINITY_DN4798_c0_g1	9.35	42.2067	84.4633	0	0	0	cytokinin	Hpt domain
TRINITY_DN1532_c1_g1	1.55667	8.11333	6.54333	7172	7545.2	6962.3	cytokinin	TCP-1/cpn60 chaperonin family
TRINITY_DN502321_c0_g1	0	0	0	0	0	0	cytokinin	Phosphoribosyl transferase domain
TRINITY_DN4110_c0_g1	36.1967	147.677	158.043	573	744.949	1006.6	cytokinin	Adrenodoxin-like protein
TRINITY_DN1969_c0_g1	20.3567	51.2833	80.48	1479	1271	2783.4	cytokinin	SCP-2 sterol transfer family
TRINITY_DN16338_c0_g1	5.77333	0	9.26	0	0	0	cytokinin	--
TRINITY_DN5821_c0_g1	0.04	6.76333	16.2933	0	0	0	cytokinin	Possible lysine decarboxylase;; SLOG cluster4 family
TRINITY_DN5356_c0_g2	8.69	11.9567	11.68	0	0	0	cytokinin	Slime mold cyclic AMP receptor;; 7 transmembrane receptor (Secretin family)
TRINITY_DN352925_c0_g1	0	0	0	0	0	0	cytokinin	Histidine kinase-, DNA gyrase B-, and HSP90-like ATPase
TRINITY_DN3404_c9_g3	0	13.4467	20.5833	0	0	0	cytokinin	--
TRINITY_DN506278_c0_g1	0	21.8967	0	0	0	0	cytokinin	--
TRINITY_DN26116_c2_g2	0.766667	0.486667	7.70667	0	0	0	cytokinin	Ulp1 protease family, C-terminal catalytic domain;; Possible lysine decarboxylase
TRINITY_DN56792_c0_g2	0.203333	2.53	49.93	0	0	0	cytokinin	Possible lysine decarboxylase;; SLOG cluster4 family
TRINITY_DN2446_c1_g2	26.7833	27.94	26.89	0	0	0	cytokinin	UDP-glucoronosyl and UDP-glucosyl transferase
TRINITY_DN11894_c0_g3	0.11	2.87	6.03667	0	0	0	cytokinin	Cytokinin dehydrogenase 1, FAD and cytokinin binding;; FAD binding domain;; Cytokinin dehydrogenase 1, FAD and cytokinin binding;; FAD binding domain
TRINITY_DN36584_c0_g1	0	2.97333	2.88	0	0	0	cytokinin	--
TRINITY_DN355011_c0_g1	0	0	0	0	0	0	cytokinin	--
TRINITY_DN459460_c0_g1	0	0	0	0	0	0	cytokinin	--
TRINITY_DN435325_c0_g1	0	0	0	0	0	0	cytokinin	His Kinase A (phospho-acceptor) domain
TRINITY_DN497841_c0_g1	0	0	0	0	0	0	cytokinin	--
TRINITY_DN408810_c0_g1	0	0	0	0	0	0	cytokinin	Response regulator receiver domain
TRINITY_DN481712_c0_g1	0	10.4433	0	0	0	0	cytokinin	His Kinase A (phospho-acceptor) domain
TRINITY_DN12030_c0_g1	0.5	3.10667	9.22	0	0	0	cytokinin	Possible lysine decarboxylase;; SLOG cluster4 family
TRINITY_DN202445_c0_g1	0	0	0	0	0	0	cytokinin	--
TRINITY_DN6437_c0_g2	7.98667	14.8367	16.2533	0	0	0	cytokinin	--
TRINITY_DN19726_c0_g1	20.62	25.3733	15.4333	0	0	0	cytokinin	--
TRINITY_DN3858_c1_g1	37.6933	84.7033	75.4767	246800	203170	90885	cytokinin	Phosphofructokinase
TRINITY_DN110654_c0_g2	0	4.29333	0.206667	0	0	0	cytokinin	--
TRINITY_DN480919_c0_g1	0	5.50667	0	0	0	0	cytokinin	Lipocalin-like domain
TRINITY_DN48758_c0_g2	6.54	10.51	11.1467	1616	2514.1	3300.7	cytokinin	Glutamate synthase 1
TRINITY_DN3404_c9_g1	0.0666667	95.89	56.0167	0	0	0	cytokinin	UDP-glucoronosyl and UDP-glucosyl transferase
TRINITY_DN442938_c0_g1	0	0	0	0	0	0	cytokinin	--
TRINITY_DN3428_c1_g1	0	0	0	0	0	0	cytokinin	Cytochrome P450
TRINITY_DN21497_c0_g1	34.43	51.4233	84.59	2073	1350.3	877.02	cytokinin	Tetratricopeptide repeat;; Tetratricopeptide repeat;; Tetratricopeptide repeat
TRINITY_DN514080_c0_g1	0	3.23333	0	0	0	0	cytokinin	Cytochrome P450
TRINITY_DN88079_c0_g1	7.49333	5.74667	3.5	0	0	0	cytokinin	--
TRINITY_DN6625_c2_g1	0	0	7.18333	0	0	0	cytokinin	--
TRINITY_DN529833_c0_g1	0	8.78333	0	0	0	0	cytokinin	Response regulator receiver domain
TRINITY_DN355122_c0_g1	3.26	0	0	0	0	0	cytokinin	--
TRINITY_DN474948_c0_g1	0	0	0	0	0	0	cytokinin	--
TRINITY_DN4234_c0_g1	144.42	199.6	139.227	22831	15648	10815	cytokinin	GXGXG motif;; Dihydroprymidine dehydrogenase domain II, 4Fe-4S cluster;; Pyridine nucleotide-disulphide oxidoreductase;; Conserved region in glutamate synthase;; NAD(P)-binding Rossmann-like domain;; Pyridine nucleotide-disulphide oxidoreductase;; Flavin containing amine oxidoreductase;; Glutamate synthase central domain;; Glutamine amidotransferases class-II;; Conserved region in glutamate synth…
TRINITY_DN423760_c0_g1	0	0	0	0	0	0	cytokinin	His Kinase A (phospho-acceptor) domain
TRINITY_DN21310_c0_g1	6.62333	19.4467	47	0	0	0	cytokinin	Hpt domain
TRINITY_DN20892_c0_g1	84.3267	119.357	88.77	0	0	0	cytokinin	NADH ubiquinone oxidoreductase subunit NDUFA12
TRINITY_DN8336_c0_g1	17.8467	19.11	24.6567	0	0	0	cytokinin	Ribosomal proteins 50S-L15, 50S-L18e, 60S-L27A
TRINITY_DN14212_c0_g2	0.04	5.35333	2.46	0	0	0	cytokinin	UDP-glucoronosyl and UDP-glucosyl transferase
TRINITY_DN396233_c0_g1	4.69333	0	0	0	0	0	cytokinin	--
TRINITY_DN1490_c1_g1	0	4.12333	8.00333	256	52.4371	519.37	cytokinin	Possible lysine decarboxylase;; SLOG cluster4 family
TRINITY_DN536784_c0_g1	0	8.48	0	0	0	0	cytokinin	--
TRINITY_DN406811_c0_g1	7.31667	0	0	0	0	0	cytokinin	Possible lysine decarboxylase
TRINITY_DN17083_c0_g1	0	9.33333	4.23667	0	0	0	cytokinin	FAD binding domain;; Berberine and berberine like
TRINITY_DN214580_c0_g2	0	13.71	0	0	0	0	cytokinin	His Kinase A (phospho-acceptor) domain
TRINITY_DN262692_c0_g1	0	5.36	0	0	0	0	cytokinin	--
TRINITY_DN427368_c0_g1	3.13	0	0	0	0	0	cytokinin	Fructose-bisphosphate aldolase class-I
TRINITY_DN9550_c0_g1	6.19	25.4033	25.5867	2924	3603.3	4706.5	cytokinin	NADPH-dependent FMN reductase;; Flavodoxin-like fold
TRINITY_DN276149_c0_g1	0	0	0	0	0	0	cytokinin	lactate/malate dehydrogenase, alpha/beta C-terminal domain
TRINITY_DN466733_c0_g1	0	0	0	0	0	0	cytokinin	Histidine kinase-, DNA gyrase B-, and HSP90-like ATPase
TRINITY_DN31162_c0_g1	12.38	12.61	23.8033	0	0	0	cytokinin	Response regulator receiver domain
TRINITY_DN94449_c4_g1	23.4933	0	0	0	0	0	cytokinin	--
TRINITY_DN11161_c0_g1	9.36333	42.92	98.0067	0	0	0	cytokinin	--
TRINITY_DN354650_c0_g1	7.60667	2.80667	0	0	0	0	cytokinin	Possible lysine decarboxylase
TRINITY_DN457277_c0_g1	0	0	7.70333	0	0	0	cytokinin	--
TRINITY_DN1620_c0_g1	6.68333	10.58	6.71667	0	0	0	cytokinin	Tetratricopeptide repeat;; Glycosyl transferase family 41;; Tetratricopeptide repeat;; TPR repeat;; Tetratricopeptide repeat;; Tetratricopeptide repeat;; Tetratricopeptide repeat;; Tetratricopeptide repeat;; Tetratricopeptide repeat;; Tetratricopeptide repeat;; Tetratricopeptide repeat;; Tetratricopeptide repeat;; Tetratricopeptide repeat;; Tetratricopeptide repeat;; Est1 DNA/RNA binding domain;;…
TRINITY_DN359795_c0_g1	0	8.61667	0	0	0	0	cytokinin	ATP synthase (E/31 kDa) subunit
TRINITY_DN69967_c0_g1	0	0	0	0	0	0	cytokinin	--
TRINITY_DN302916_c0_g1	0	0	9.72	0	0	0	cytokinin	--
TRINITY_DN481610_c0_g1	0	0	0	0	0	0	cytokinin	--
TRINITY_DN9908_c0_g1	4.02667	11.2433	8.68333	3065	3051.6	1845.3	cytokinin	FKBP-type peptidyl-prolyl cis-trans isomerase
TRINITY_DN485322_c0_g1	0	0	0	0	0	0	cytokinin	--
TRINITY_DN401056_c0_g1	0	0	0	0	0	0	cytokinin	Uroporphyrinogen decarboxylase (URO-D)
TRINITY_DN1490_c1_g2	8.22	8.01	11.4567	0	0	0	cytokinin	--
TRINITY_DN672_c2_g1	39.07	70.9167	66.22	0	0	0	cytokinin	--
TRINITY_DN259565_c0_g1	2.82667	0	0	0	0	0	cytokinin	--
TRINITY_DN260632_c0_g1	0	1.06	2.56667	0	0	0	cytokinin	--
TRINITY_DN3404_c9_g2	0.176667	102.88	47.1633	0	0	0	cytokinin	--
TRINITY_DN14_c1_g2	0	0.606667	4.15667	0	0	0	cytokinin	--
TRINITY_DN492330_c0_g1	0	6.04	0	0	0	0	cytokinin	Putative GTPase activating protein for Arf
TRINITY_DN7777_c0_g2	9.30333	29.5567	29.34	25577	22093	40732	cytokinin	Enolase, C-terminal TIM barrel domain;; Enolase, N-terminal domain;; Enolase C-terminal domain-like
TRINITY_DN55510_c0_g1	7.31667	0	0	0	0	0	cytokinin	--
TRINITY_DN146_c0_g1	4.03667	16.54	51.9533	0	0	0	cytokinin	Histidine kinase-, DNA gyrase B-, and HSP90-like ATPase;; Response regulator receiver domain
TRINITY_DN536645_c0_g1	0	0	4.45333	0	0	0	cytokinin	Ribosomal protein L4/L1 family
TRINITY_DN1268_c0_g1	0	0.5	0.596667	0	0	0	cytokinin	--
TRINITY_DN29593_c0_g1	6.75	10.6467	10.46	753	877.752	124.4	cytokinin	Lipocalin-like domain
TRINITY_DN490635_c0_g1	0	0	0	0	0	0	cytokinin	His Kinase A (phospho-acceptor) domain
TRINITY_DN422229_c0_g1	0	8.00333	0	0	0	0	cytokinin	--
TRINITY_DN258_c1_g1	17.9867	24.8333	26.34	0	0	0	cytokinin	Ribosomal protein L13
TRINITY_DN9884_c0_g1	0.513333	22.4233	22.6467	0	0	0	cytokinin	UDP-glucoronosyl and UDP-glucosyl transferase
TRINITY_DN8433_c0_g1	115.793	123.787	64.2133	21872	16091	10246	cytokinin	AMP-binding enzyme;; AMP-binding enzyme C-terminal domain
TRINITY_DN333093_c3_g1	0	0	11.7133	0	0	0	cytokinin	--
TRINITY_DN27741_c0_g1	0.486667	0.916667	2.42333	0	0	0	cytokinin	--
TRINITY_DN71216_c0_g1	0	0	8.90333	0	0	0	cytokinin	von Willebrand factor type A domain
TRINITY_DN394220_c0_g1	0	0	0	0	0	0	cytokinin	Response regulator receiver domain
TRINITY_DN29303_c0_g3	2.93	8.42	9.16333	0	0	0	cytokinin	NADPH-dependent FMN reductase;; FAR1 DNA-binding domain;; Flavodoxin-like fold
TRINITY_DN9790_c0_g1	17.6633	71.3033	37.1967	0	0	0	cytokinin	--
TRINITY_DN11123_c0_g1	7.73667	12.1067	8.43667	0	0	0	cytokinin	--
TRINITY_DN669_c2_g1	15.48	42.9933	38.0233	0	0	0	cytokinin	Cytokinin dehydrogenase 1, FAD and cytokinin binding;; FAD binding domain
TRINITY_DN439879_c0_g1	0	0	6.63333	0	0	0	cytokinin	Cytochrome P450
TRINITY_DN12612_c0_g2	3.24	22.79	12.7833	0	0	0	cytokinin	Cytochrome P450
TRINITY_DN399492_c0_g1	0	0	6.84667	0	0	0	cytokinin	--
TRINITY_DN492973_c0_g1	0	0	0	0	0	0	cytokinin	Ribosomal protein L4/L1 family
TRINITY_DN5041_c0_g1	11.2767	24.4967	28.53	0	0	0	abscisic_acid	Glycosyl transferase family 2
TRINITY_DN471924_c0_g1	0	4.58	0	0	0	0	abscisic_acid	14-3-3 protein
TRINITY_DN2104_c0_g2	113.807	60.8233	10.03	0	0	0	abscisic_acid	bZIP transcription factor;; Basic region leucine zipper
TRINITY_DN29502_c0_g1	37.53	37.75	41.5867	0	0	0	abscisic_acid	U-box domain;; Tetratricopeptide repeat;; Tetratricopeptide repeat;; TPR repeat;; Tetratricopeptide repeat;; Tetratricopeptide repeat
TRINITY_DN17295_c0_g2	0.493333	20.8733	8.93	2298	8469.7	4127	abscisic_acid	Abscisic acid receptor PYL2;Polyketide cyclase / dehydrase and lipid transport;; Pathogenesis-related protein Bet v I family;; Polyketide cyclase / dehydrase and lipid transport
TRINITY_DN71078_c0_g1	0	2.73333	9.78667	0	0	0	abscisic_acid	Geranylgeranyl transferase type-1 ;Prenyltransferase and squalene oxidase repeat
TRINITY_DN15843_c0_g1	1.80667	3.32	2.27	0	0	0	abscisic_acid	--
TRINITY_DN7329_c1_g1	4.45667	10.68	11.8667	796	243.377	0	abscisic_acid	Geranylgeranyl transferase type-1 ;Prenyltransferase and squalene oxidase repeat
TRINITY_DN5815_c0_g1	6.81667	9.37	13.1033	0	0	0	abscisic_acid	Protein tyrosine kinase;; Protein kinase domain
TRINITY_DN314894_c0_g1	0.506667	1.74667	3.14667	0	0	0	abscisic_acid	--
TRINITY_DN4708_c0_g3	54.6967	79.4967	88.39	15394	15976	10172	abscisic_acid	Enoyl-(Acyl carrier protein) reductase;; short chain dehydrogenase;; KR domain
TRINITY_DN513309_c0_g1	0	0	0	0	0	0	abscisic_acid	Abscisic acid G-protein coupled receptor
TRINITY_DN14935_c0_g1	4644.26	4022.21	2696.77	0	0	0	abscisic_acid	--
TRINITY_DN3473_c0_g1	0.633333	7.32	23.84	0	0	0	abscisic_acid	ABC-2 type transporter;; ABC transporter;; AAA domain, putative AbiEii toxin, Type IV TA system;; P-loop containing region of AAA domain
TRINITY_DN9499_c0_g1	11.06	19.32	30.04	0	0	0	abscisic_acid	PAP2 superfamily
TRINITY_DN509715_c0_g1	0	0	0	0	0	0	abscisic_acid	Sin3 associated polypeptide p18 (SAP18)
TRINITY_DN4235_c0_g1	316.763	221.577	36.4967	11428	4180.7	2277.6	abscisic_acid	Abscisic acid receptor PYL4 ;Polyketide cyclase / dehydrase and lipid transport;; Pathogenesis-related protein Bet v I family
TRINITY_DN11000_c0_g1	3.31333	5.44667	6.45333	0	0	0	abscisic_acid	Annexin
TRINITY_DN66323_c0_g1	0	0	26.6333	0	0	0	abscisic_acid	--
TRINITY_DN162992_c0_g1	0	6.90333	0	0	0	0	abscisic_acid	--
TRINITY_DN38_c2_g1	7.1	35.64	39.2433	36395	39108	17460	abscisic_acid	Glutamine synthetase, catalytic domain;; Amidohydrolase;; Glutamine synthetase N-terminal domain
TRINITY_DN3735_c0_g2	1.47333	1.40667	11.24	0	0	0	abscisic_acid	--
TRINITY_DN2851_c2_g1	0.49	14.37	13.3633	911	1455.1	4145.6	abscisic_acid	Abscisic acid receptor PYR1;Polyketide cyclase / dehydrase and lipid transport;; Polyketide cyclase / dehydrase and lipid transport
TRINITY_DN8299_c0_g1	0	111.917	262.283	40461	50015	379670	abscisic_acid	MLP-like protein;Pathogenesis-related protein Bet v I family
TRINITY_DN452372_c0_g1	0	0	4.79	0	0	0	abscisic_acid	Protein tyrosine kinase;; Protein kinase domain
TRINITY_DN136379_c0_g1	0	0	0	0	0	0	abscisic_acid	--
TRINITY_DN1018_c0_g1	1.44	13.2633	57.0633	0	0	0	abscisic_acid	Polyketide cyclase / dehydrase and lipid transport;; Polyketide cyclase / dehydrase and lipid transport;; Pathogenesis-related protein Bet v I family
TRINITY_DN19726_c0_g1	20.62	25.3733	15.4333	0	0	0	abscisic_acid	--
TRINITY_DN403676_c0_g1	0	0	5.68	0	0	0	abscisic_acid	Lanthionine synthetase C-like protein
TRINITY_DN410423_c0_g1	3.05	0	0	0	0	0	abscisic_acid	Phosphatidylethanolamine-binding protein
TRINITY_DN7114_c0_g1	1.87333	18.2267	12.7733	0	0	0	abscisic_acid	Isochorismatase family
TRINITY_DN5832_c0_g1	7.79333	4.61333	3.56333	0	0	0	abscisic_acid	TB2/DP1, HVA22 family
TRINITY_DN88079_c0_g1	7.49333	5.74667	3.5	0	0	0	abscisic_acid	--
TRINITY_DN3945_c0_g1	363.913	334.213	241.407	0	0	0	abscisic_acid	Sugar (and other) transporter;; Major Facilitator Superfamily;; Polyketide cyclase / dehydrase and lipid transport
TRINITY_DN397543_c0_g1	0	2.93667	0	0	0	0	abscisic_acid	RNA recognition motif. (a.k.a. RRM, RBD, or RNP domain)
TRINITY_DN4988_c2_g1	18.1467	32.69	35.32	0	0	0	abscisic_acid	Transport protein particle (TRAPP) component
TRINITY_DN503418_c0_g1	0	8.00333	0	0	0	0	abscisic_acid	Ubiquitin-conjugating enzyme
TRINITY_DN468190_c0_g1	0	14.5333	0	0	0	0	abscisic_acid	Protein kinase domain;; Protein tyrosine kinase
TRINITY_DN204243_c1_g3	7.09	0	0	0	0	0	abscisic_acid	--
TRINITY_DN3945_c0_g2	99.11	169.47	204.013	3254	3549.2	5256.9	abscisic_acid	Polyketide cyclase / dehydrase and lipid transport
TRINITY_DN432834_c0_g1	0	0	0	0	0	0	abscisic_acid	Abscisic acid G-protein coupled receptor
TRINITY_DN700_c1_g1	15.1633	27.7	34.1767	549	464.524	247.763	abscisic_acid	Cytidylyltransferase family
TRINITY_DN9080_c0_g3	0.856667	92.23	168.66	114	318.043	1083.3	abscisic_acid	Gibberellin regulated protein
TRINITY_DN3080_c0_g1	1.33333	5.87	10.7	0	0	0	abscisic_acid	Protein tyrosine kinase;; Protein kinase domain;; LysM domain
TRINITY_DN466733_c0_g1	0	0	0	0	0	0	abscisic_acid	Histidine kinase-, DNA gyrase B-, and HSP90-like ATPase
TRINITY_DN461495_c0_g1	0	0	2.56667	0	0	0	abscisic_acid	Protein tyrosine kinase;; Protein kinase domain
TRINITY_DN31162_c0_g1	12.38	12.61	23.8033	0	0	0	abscisic_acid	Response regulator receiver domain
TRINITY_DN113073_c0_g1	4.75333	6.38667	6.12667	0	0	0	abscisic_acid	FAD binding domain;; FHA domain;; NAD(P)-binding Rossmann-like domain
TRINITY_DN401165_c0_g1	0	0	0	0	0	0	abscisic_acid	Abscisic acid G-protein coupled receptor
TRINITY_DN39927_c0_g1	0	3.32333	8.98667	0	0	0	abscisic_acid	CAF1 family ribonuclease
TRINITY_DN7755_c0_g1	27.44	40.34	51.8733	0	0	0	abscisic_acid	Cytochrome P450
TRINITY_DN62541_c0_g1	0	5.28333	1.60333	0	0	0	abscisic_acid	Cytochrome P450
TRINITY_DN8112_c0_g1	6.15333	12.35	12.94	0	0	0	abscisic_acid	Transport protein particle (TRAPP) component
TRINITY_DN79537_c0_g1	19.7933	27.33	17.8033	0	0	0	abscisic_acid	--
TRINITY_DN123483_c0_g1	7.95667	0	2.62667	0	0	0	abscisic_acid	--
TRINITY_DN4796_c0_g1	12.4633	22	28.59	0	0	0	abscisic_acid	Armadillo/beta-catenin-like repeat;; BTB/POZ domain;; HEAT repeats;; V-ATPase subunit H;; HEAT repeat;; HEAT-like repeat
TRINITY_DN21055_c0_g1	14.9333	19.07	24.5367	0	0	0	abscisic_acid	MIF4G like
TRINITY_DN485532_c0_g1	0	0	0	0	0	0	abscisic_acid	Protein kinase domain;; Protein tyrosine kinase
TRINITY_DN9275_c0_g1	0.343333	1.32333	8.27667	0	0	0	abscisic_acid	Raffinose synthase or seed imbibition protein Sip1
TRINITY_DN23077_c0_g2	0.776667	7.40333	2.86333	0	0	0	abscisic_acid	--
TRINITY_DN20335_c0_g1	15.3367	26.6333	41.11	0	0	0	abscisic_acid	LSM domain;; LSM domain
TRINITY_DN71216_c0_g1	0	0	8.90333	0	0	0	abscisic_acid	von Willebrand factor type A domain
TRINITY_DN4564_c0_g1	11.2267	19.7933	30.96	1332	1268.8	1946.9	abscisic_acid	MIF4G like;; MIF4G like;; MIF4G domain
TRINITY_DN359882_c0_g1	0	0	0	0	0	0	abscisic_acid	ABC transporter
TRINITY_DN15801_c0_g1	2.53333	5.58333	9.19333	0	0	0	abscisic_acid	Auxin response factor;; B3 DNA binding domain
TRINITY_DN9373_c0_g2	5.29667	10.24	13.1433	0	0	0	abscisic_acid	CRS1 / YhbY (CRM) domain
TRINITY_DN7202_c0_g1	18.8	31.1367	35.01	0	0	0	jasmonic_acid	--
TRINITY_DN4131_c0_g1	60.57	1.32	8.26667	11952	7867.3	5576.2	abscisic_acid	Protein phosphatase 2C 51 isoform X1
TRINITY_DN45648_c0_g1	167.293	51.9867	34.24	12750	8053.1	3440.7	abscisic_acid	Serine/threonine-protein kinase SAPK2
TRINITY_DN34754_c0_g1	10.3633	15.1633	19.22	365	526.081	823.113	jasmonic_acid	Reverse transcriptase (RNA-dependent DNA polymerase)
TRINITY_DN1483_c0_g1	3.30667	24.6567	23.73	0	0	0	jasmonic_acid	tify domain;; Divergent CCT motif
TRINITY_DN390211_c0_g1	0	0	9.59	0	0	0	jasmonic_acid	Acyl-CoA oxidase
TRINITY_DN8277_c2_g1	13.65	43.0467	52.53	0	0	0	jasmonic_acid	tify domain
TRINITY_DN327254_c0_g1	0	0	0	0	0	0	jasmonic_acid	Terpene synthase family, metal binding domain
TRINITY_DN4535_c0_g1	37.5033	58.9467	77.83	3080	2520.4	3796.3	jasmonic_acid	CSN8/PSMD8/EIF3K family
TRINITY_DN499183_c0_g1	0	0	0	0	0	0	jasmonic_acid	PAP2 superfamily
TRINITY_DN3865_c0_g1	0.31	8.61333	15.6133	793	856.093	1192.2	jasmonic_acid	Lipoxygenase;; PLAT/LH2 domain
TRINITY_DN54781_c0_g1	15.4167	11.8733	3.79	0	0	0	jasmonic_acid	--
TRINITY_DN1054_c0_g1	2.77	5.50333	14.68	6802	3453.4	2089.9	jasmonic_acid	Jasmonate ZIM domain-containing protein;tify domain;; Divergent CCT motif
TRINITY_DN29342_c0_g1	4.78667	52.0333	52.9	0	0	0	jasmonic_acid	AP2 domain
TRINITY_DN447547_c0_g1	0	7.44333	0	0	0	0	jasmonic_acid	AAA domain
TRINITY_DN298_c1_g1	0.316667	0.8	4.60667	0	0	0	jasmonic_acid	AMP-binding enzyme C-terminal domain
TRINITY_DN8675_c0_g1	11.7433	38.1033	48.38	579	578.518	377.347	jasmonic_acid	NADH:flavin oxidoreductase / NADH oxidase family
TRINITY_DN23197_c0_g1	15.6033	0	0.653333	0	0	0	jasmonic_acid	GH3 auxin-responsive promoter
TRINITY_DN343578_c0_g1	0	0	0	0	0	0	jasmonic_acid	GH3 auxin-responsive promoter
TRINITY_DN121677_c0_g1	0	0	0	0	0	0	jasmonic_acid	Myb-like DNA-binding domain;; Myb-like DNA-binding domain
TRINITY_DN5871_c0_g2	30.2567	61.4933	72.8	32194	29458	14593	jasmonic_acid	3-hydroxyacyl-CoA dehydrogenase, NAD binding domain;; Enoyl-CoA hydratase/isomerase;; 3-hydroxyacyl-CoA dehydrogenase, C-terminal domain;; Enoyl-CoA hydratase/isomerase
TRINITY_DN520351_c0_g1	0	0	0	0	0	0	jasmonic_acid	CSN8/PSMD8/EIF3K family
TRINITY_DN1054_c0_g2	13.04	36.5467	39.2967	0	0	0	jasmonic_acid	tify domain;; Divergent CCT motif
TRINITY_DN516278_c0_g1	0	0	24.6567	0	0	0	jasmonic_acid	Strictosidine synthase
TRINITY_DN11932_c3_g1	4.15667	8.25667	16.99	243	280.425	106.777	jasmonic_acid	Ion transport protein;; Pathogenesis-related protein Bet v I family;; Polyketide cyclase / dehydrase and lipid transport
TRINITY_DN2095_c0_g1	34.3267	58.1333	65.9733	0	0	0	jasmonic_acid	GH3 auxin-responsive promoter
TRINITY_DN5684_c0_g1	13.45	43.19	43.3867	6661	6220.6	9993.5	jasmonic_acid	6,7-dimethyl-8-ribityllumazine synthase
TRINITY_DN533776_c0_g1	0	0	4.74	0	0	0	jasmonic_acid	GH3 auxin-responsive promoter
TRINITY_DN2201_c0_g1	8.46667	52.1133	92.39	960	1975.5	753.657	jasmonic_acid	NADH oxidase
TRINITY_DN4954_c0_g1	24.9667	27.49	30.0167	0	0	0	jasmonic_acid	--
TRINITY_DN3249_c1_g1	5.14333	12.4367	18.1367	0	0	0	jasmonic_acid	--
TRINITY_DN2895_c0_g1	20.3033	43.3033	128.553	318	396.698	501.747	jasmonic_acid	WD domain, G-beta repeat;; Anaphase-promoting complex subunit 4 WD40 domain
TRINITY_DN1028_c1_g1	1.77	7.26	5.09333	0	0	0	jasmonic_acid	--
TRINITY_DN15511_c0_g1	5.85333	19.0233	33.5167	0	0	0	jasmonic_acid	NADH:flavin oxidoreductase / NADH oxidase family
TRINITY_DN28604_c0_g2	30.99	62.61	41.7633	103	420.637	0	jasmonic_acid	Peptidase family M20/M25/M40
TRINITY_DN55144_c0_g3	1.91667	6.31667	4.48	0	0	0	jasmonic_acid	--
TRINITY_DN16523_c0_g1	0.02	15.4367	18.74	0	0	0	gibberellin	2OG-Fe(II) oxygenase superfamily;; non-haem dioxygenase in morphine synthesis N-terminal
TRINITY_DN13297_c0_g2	0.0233333	5.81667	12.0333	0	0	0	gibberellin	Cyclin, N-terminal domain;; Cyclin, C-terminal domain
TRINITY_DN2370_c1_g1	288.93	216.29	134.8	0	0	0	gibberellin	GRAS domain family
TRINITY_DN5098_c0_g1	0	1.46	15.7667	0	0	0	gibberellin	Gibberellin regulated protein
TRINITY_DN13720_c0_g1	2.12667	0.783333	542.44	0	0	0	gibberellin	Gibberellin regulated protein
TRINITY_DN469471_c0_g1	10.2167	0	0	0	0	0	gibberellin	2OG-Fe(II) oxygenase superfamily
TRINITY_DN11926_c0_g1	0.143333	13.0633	8.17	0	0	0	gibberellin	2OG-Fe(II) oxygenase superfamily;; non-haem dioxygenase in morphine synthesis N-terminal
TRINITY_DN290126_c0_g1	5.85333	15.91	0	0	0	0	gibberellin	--
TRINITY_DN7725_c1_g3	0.24	66.5933	221.33	0	0	0	gibberellin	--
TRINITY_DN16331_c0_g1	22.7533	25.5833	23.39	0	0	0	gibberellin	2OG-Fe(II) oxygenase superfamily;; non-haem dioxygenase in morphine synthesis N-terminal
TRINITY_DN69258_c0_g1	0	0	6.32667	0	0	0	gibberellin	--
TRINITY_DN382115_c0_g1	0	0	2.64	0	0	0	gibberellin	alpha/beta hydrolase fold;; Carboxylesterase family
TRINITY_DN2123_c0_g1	1.19333	58.1467	173.05	0	0	0	gibberellin	Gibberellin regulated protein
TRINITY_DN28730_c0_g1	0	38.8367	13.69	0	0	0	gibberellin	--
TRINITY_DN9268_c0_g2	8.23667	0.74	0.523333	0	0	0	gibberellin	--
TRINITY_DN80496_c0_g1	17.18	9.65667	6.08333	0	0	0	gibberellin	--
TRINITY_DN25283_c0_g1	0.196667	35.09	27.7267	3845	6700	13790	gibberellin	2OG-Fe(II) oxygenase superfamily;; non-haem dioxygenase in morphine synthesis N-terminal
TRINITY_DN121677_c0_g1	0	0	0	0	0	0	gibberellin	Myb-like DNA-binding domain;; Myb-like DNA-binding domain
TRINITY_DN876_c0_g1	140.037	148.66	178.343	53621	54030	26324	gibberellin	Gibberellin receptor GID1;alpha/beta hydrolase fold
TRINITY_DN15391_c0_g1	3.71333	1.18	8.25	0	0	0	gibberellin	--
TRINITY_DN88079_c0_g1	7.49333	5.74667	3.5	0	0	0	gibberellin	--
TRINITY_DN87941_c0_g1	0	7.28	0	0	0	0	gibberellin	--
TRINITY_DN17777_c0_g1	14.1933	6.81667	0	0	0	0	gibberellin	2OG-Fe(II) oxygenase superfamily;; non-haem dioxygenase in morphine synthesis N-terminal
TRINITY_DN22008_c0_g1	5.84333	12.74	17.95	0	0	0	gibberellin	alpha/beta hydrolase fold;; Carboxylesterase family
TRINITY_DN3469_c0_g1	1.35	9.63667	19.4833	0	0	0	gibberellin	Cytochrome P450
TRINITY_DN2707_c0_g2	43.44	38.7433	55.65	0	0	0	gibberellin	2OG-Fe(II) oxygenase superfamily;; non-haem dioxygenase in morphine synthesis N-terminal
TRINITY_DN364166_c0_g1	0	0	0	0	0	0	gibberellin	2OG-Fe(II) oxygenase superfamily
TRINITY_DN82583_c0_g1	4.19	7.64333	0	0	0	0	gibberellin	--
TRINITY_DN8410_c0_g1	0.48	15.5267	34.15	0	0	0	gibberellin	--
TRINITY_DN369569_c0_g1	0	0	0	0	0	0	gibberellin	Papain family cysteine protease
TRINITY_DN31369_c0_g1	1.32	6.71667	3.77667	0	0	0	gibberellin	2OG-Fe(II) oxygenase superfamily;; non-haem dioxygenase in morphine synthesis N-terminal
TRINITY_DN2707_c0_g1	10.2433	31.3467	36.2167	0	0	0	gibberellin	non-haem dioxygenase in morphine synthesis N-terminal;; 2OG-Fe(II) oxygenase superfamily
TRINITY_DN5143_c0_g1	146.973	115.46	77.2767	0	0	0	gibberellin	--
TRINITY_DN2160_c1_g1	79.05	59.41	29.6167	0	0	0	gibberellin	GRAS domain family
TRINITY_DN22462_c0_g1	0.113333	62.7233	267.047	0	0	0	gibberellin	Gibberellin regulated protein
TRINITY_DN19192_c0_g1	2.03	5.59333	5.09	4844	3938.5	17869	gibberellin	Carboxylesterase family;alpha/beta hydrolase fold;;
TRINITY_DN29640_c0_g1	19.84	119.347	297.337	0	0	0	gibberellin	Gibberellin regulated protein
TRINITY_DN364044_c0_g1	0	0	0	0	0	0	gibberellin	2OG-Fe(II) oxygenase superfamily
TRINITY_DN31083_c0_g1	53.4433	46.2467	41.31	252	343.121	138.913	gibberellin	2OG-Fe(II) oxygenase superfamily;; non-haem dioxygenase in morphine synthesis N-terminal
TRINITY_DN8608_c0_g1	27.65	34.9067	32.5733	3828	4218.9	6747.7	gibberellin	2OG-Fe(II) oxygenase superfamily
TRINITY_DN18353_c0_g1	0.35	11.79	36.81	0	0	0	gibberellin	Carboxylesterase family;; Steryl acetyl hydrolase
TRINITY_DN9838_c0_g1	31.7233	44.37	82.8567	0	0	0	gibberellin	non-haem dioxygenase in morphine synthesis N-terminal;; 2OG-Fe(II) oxygenase superfamily
TRINITY_DN420177_c0_g1	0	0	4.3	0	0	0	gibberellin	--
TRINITY_DN26202_c0_g1	0.156667	1.39667	7.21333	0	0	0	gibberellin	2OG-Fe(II) oxygenase superfamily
TRINITY_DN289860_c0_g1	0	3.41333	0	0	0	0	gibberellin	2OG-Fe(II) oxygenase superfamily
TRINITY_DN2027_c0_g1	34.2833	121.84	171.377	0	0	0	gibberellin	alpha/beta hydrolase fold;; Carboxylesterase family
TRINITY_DN416909_c0_g1	0	0	14.8733	0	0	0	gibberellin	2OG-Fe(II) oxygenase superfamily
TRINITY_DN11712_c0_g1	154.32	131.267	55.6367	3221	4735.9	5122.2	gibberellin	Carboxylesterase family;; Steryl acetyl hydrolase
TRINITY_DN1185_c0_g1	13.7233	16.9333	21.1867	376	430.326	198.003	gibberellin	GRAS domain family
TRINITY_DN9052_c0_g1	0	12.5833	24.1233	0	0	0	gibberellin	Gibberellin regulated protein
TRINITY_DN76662_c0_g1	0	0.33	3.06667	0	0	0	gibberellin	non-haem dioxygenase in morphine synthesis N-terminal
TRINITY_DN49964_c0_g2	2.22667	10.87	14.8533	196	259.906	161.72	gibberellin	2OG-Fe(II) oxygenase superfamily;; non-haem dioxygenase in morphine synthesis N-terminal
TRINITY_DN19523_c0_g1	3.06	3.64333	0.176667	0	0	0	salicylic_acid	--
TRINITY_DN6523_c1_g1	15.0367	9.45333	3.16667	0	0	0	salicylic_acid	Alpha/beta hydrolase family;; alpha/beta hydrolase fold;; Serine aminopeptidase, S33
TRINITY_DN6523_c1_g2	15.5367	6.89333	2.37	0	0	0	salicylic_acid	--
TRINITY_DN2845_c0_g1	20.5767	18.1633	5.99667	0	0	0	salicylic_acid	Alpha/beta hydrolase family;; alpha/beta hydrolase fold;; Serine aminopeptidase, S33;; Serine hydrolase
TRINITY_DN4928_c0_g2	1.48667	24.4733	15.2033	1182	1231.1	781.647	salicylic_acid	UDP-glucoronosyl and UDP-glucosyl transferase;; Glycosyltransferase family 28 C-terminal domain
TRINITY_DN4928_c0_g1	0.36	7.33667	3.44333	0	0	0	salicylic_acid	--
TRINITY_DN447547_c0_g1	0	7.44333	0	0	0	0	salicylic_acid	AAA domain
TRINITY_DN130798_c0_g1	8.07	17.4967	21.3867	14922	11374	10177	salicylic_acid	GcpE protein
TRINITY_DN121677_c0_g1	0	0	0	0	0	0	salicylic_acid	Myb-like DNA-binding domain;; Myb-like DNA-binding domain
TRINITY_DN191730_c0_g1	0	0	9.66333	0	0	0	salicylic_acid	SAM dependent carboxyl methyltransferase
TRINITY_DN250989_c0_g1	0	0	0	0	0	0	salicylic_acid	--
TRINITY_DN379489_c0_g1	0	0	0	0	0	0	salicylic_acid	--
TRINITY_DN4928_c0_g3	3.23333	71.7633	41.2067	0	0	0	salicylic_acid	--
TRINITY_DN39927_c0_g1	0	3.32333	8.98667	0	0	0	salicylic_acid	CAF1 family ribonuclease
TRINITY_DN7753_c0_g1	12.8267	32.1267	18.5067	3661	6812.8	4994.7	salicylic_acid	UDP-glucoronosyl and UDP-glucosyl transferase
TRINITY_DN492330_c0_g1	0	6.04	0	0	0	0	salicylic_acid	Putative GTPase activating protein for Arf
TRINITY_DN21952_c1_g1	2.54	0	0	0	0	0	salicylic_acid	UDP-glucoronosyl and UDP-glucosyl transferase
TRINITY_DN227714_c0_g1	0	0	4.19667	0	0	0	salicylic_acid	--
TRINITY_DN434421_c0_g1	0	0	4.35667	0	0	0	salicylic_acid	--
TRINITY_DN603_c1_g1	3.82667	18.0767	18.8267	1104	739.249	812.747	salicylic_acid	UDP-glucoronosyl and UDP-glucosyl transferase
TRINITY_DN4954_c0_g1	24.9667	27.49	30.0167	0	0	0	salicylic_acid	--
TRINITY_DN603_c1_g3	0	10.97	9.88	0	0	0	salicylic_acid	UDP-glucoronosyl and UDP-glucosyl transferase
TRINITY_DN65591_c0_g2	0.57	0.286667	0.296667	536	1139.9	1055.3	salicylic_acid	Serine aminopeptidase, S33;; alpha/beta hydrolase fold
TRINITY_DN28732_c0_g1	6.14	14.5333	4.86	0	0	0	salicylic_acid	Alpha/beta hydrolase family;; alpha/beta hydrolase fold;; Serine aminopeptidase, S33
TRINITY_DN55144_c0_g3	1.91667	6.31667	4.48	0	0	0	salicylic_acid	--
TRINITY_DN9862_c0_g1	0.3667	35.5567	305.627	7237	7632.5	41604	salicylic_acid	Pathogenesis-related protein 1
