# Supplementary material for: Dynamic proteomics reveals that endosperm weakening plays a critical role during seed germination in Polygonatum cyrtonema Hua
Source: Front Plant Sci. 2025 Nov 18;16:1662175. doi: 10.3389/fpls.2025.1662175 (PMC12670176; doi:10.3389/fpls.2025.1662175)
Supplement: Supplementary file 9 [file Table6.xlsx]

## Sheet: Sheet1
Table S6. List of proteins related to seed germination of P. cyrtonema
Type	name	Symbol
Signal transduction	abscisic acid receptor PYL2	PYL2
	abscisic acid receptor PYL4	PYL4
	Abscisic acid receptor PYR1	PYR1
	geranylgeranyl transferase type-1	GGTase-1
	protein fluG	FluG
	MLP-like protein	MLP
	Gibberellin regulated protein	GRP
	protein phosphatase 2C	PP2C
	serine/threonine-protein kinase SAPK2-like	SNRK2
	auxin-binding protein	ABP
	Transport inhibitor response 1 protein	TIR1
	GH3 auxin-responsive promoter	GH3
	2-oxoglutarate-dependent dioxygenase	2OGD
	Nucleoside diphosphate kinase	NDK
	Reverse transcriptase	RT
	jasmonate ZIM domain-containing protein	JAZ
	3-hydroxyacyl-CoA dehydrogenase	HAD
	NADH oxidase	Nox
	12-oxophytodienoate reductase	OPR
	Pathogenesis-related protein	PR
	gibberellin receptor GID1	GID1
	GRAS domain family	GRAS
	lipid-transfer protein	LTP
	Phosphofructokinase	PFK
	Dihydroprymidine dehydrogenase	DPD
	lysine decarboxylase	LDC
	4-coumarate:CoA ligase-like protein	4CLs
	catalase	CAT
	glyceraldehyde 3-phosphate dehydrogenase	GAPDH
	serine/threonine-protein phosphatase 2A regulatory subunit B	PPP2R3
	SNF1-related protein kinase regulatory subunit beta-1-like	SnRK
	SNF1-related protein kinase regulatory subunit gamma-1-like	PKS
	RNA polymerase II transcription mediator	MED
	heat shock 70kDa protein 1/2/6/8	HSPA1s
	molecular chaperone HtpG	HSP90A
	interleukin-1 receptor-associated kinase 4	IRAK4
	O-palmitoleoyl-L-serine hydrolase	NOTUM
	calcyclin binding protein	CACYBP
	V-type H+-transporting ATPase subunit A	ATPeV1A
	voltage-dependent anion channel protein 2	VDAC2
Cellular Processes	cathepsin H	CTSH
	serine/threonine-protein phosphatase 2A regulatory subunit B	PPP2R3
	tubulin beta	TUBB
	stromal membrane-associated protein	SMAP
	RNA polymerase II transcription mediator	MED
	heat shock 70kDa protein 1/2/6/8	HSPA1s
	beta-galactosidase	GLB1
	calreticulin	CALR
	V-type H+-transporting ATPase subunit A	ATPeV1A
Organismal Systems	catalase	CAT
	SNF1-related protein kinase regulatory subunit beta-1-like	SnRK
	SNF1-related protein kinase regulatory subunit gamma-1-like	PKS
	superoxide dismutase, Cu-Zn family	SOD1
	ATP-dependent Clp protease ATP-binding subunit ClpB	clpB
	RNA polymerase II transcription mediator	MED
	serine/threonine-protein phosphatase 2A regulatory subunit B	PPP2R3
	molecular chaperone HtpG	HSP90A
	cathepsin H	CTSH
	calcium/calmodulin-dependent protein kinase	CaMK
	heat shock 70kDa protein 1/2/6/8	HSPA1s
	perilipin-4	PLIN4
	diazepam-binding inhibitor	DBI
	Phytochrome C	PHYC
	phytochrome A	PHYA
	calcium-dependent protein kinase	CDPK
	serine/threonine-protein kinase PBS1	PBS1
	leafy cotyledon1	LEC
	calreticulin	CALR
	interleukin-1 receptor-associated kinase 4	IRAK4
	V-type H+-transporting ATPase subunit A	ATPeV1A
Genetic Information Processing	HSP20 family protein	HSP20
	RNA polymerase II transcription mediator	MED
	heat shock 70kDa protein 1/2/6/8	HSPA1s
	calreticulin	CALR
	protein disulfide-isomerase A6	PDIA6
	high mobility group protein B1	HMGB1
	Gibberellin regulated protein	GRP
	RNA-binding protein	RBP
	heterogeneous nuclear ribonucleoprotein A1/A3	HNRNPA1/3
	WRKY transcription factor	WRKY
	aladin	AAAS
	elongation factor 1-alpha	EEF1A
	translation initiation factor 3 subunit C	EIF3C
	large subunit ribosomal protein L19e	RPL19
	small subunit ribosomal protein S3Ae	RPS3A
	large subunit ribosomal protein L18Ae	RPL18A
	large subunit ribosomal protein L10e	RPL10
	cleavage stimulation factor subunit 2	CSTF2
	serine/threonine-protein phosphatase 2A regulatory subunit B	PPP2R3
Carbohydrate and energy metabolism	basic endochitinase B	CHIB
	L-ascorbate peroxidase	APX
	L-ascorbate oxidase	AOx
	dihydrolipoamide succinyltransferase	DLST
	malate dehydrogenase	MDH2
	2-oxoglutarate dehydrogenase	OGDH
	phosphofructokinase	PFK
	diphosphate-dependent phosphofructokinase	PFP
	beta-fructofuranosidase	INV
	beta-galactosidase	GLB1
	inositol 3-alpha-galactosyltransferase	GOLS
	glyceraldehyde 3-phosphate dehydrogenase	GAPDH
	alcohol dehydrogenase class-P	ADH1
	beta-glucosidase	bglX
	α-Xylosidase	α-Xyl
	β-Xylosidase	β-Xyl
	pectinesterase	PE
	sucrose synthase	SUS
	acetyl-CoA carboxylase carboxyl transferase subunit alpha	accA
	acetyl-CoA carboxylase / biotin carboxylase 1	ACACA
	malate synthase	aceB
	ribulose-bisphosphate carboxylase small chain	rbcS
	isocitrate lyase	ICL
	catalase	CAT
	serine/threonine-protein phosphatase 2A regulatory subunit B	PPP2R3
	glyceraldehyde-3-phosphate dehydrogenase (NADP+)	GAPA
	photosystem II oxygen-evolving enhancer protein 2	psbP
	photosystem II oxygen-evolving enhancer protein 1	psbO
	light-harvesting complex II chlorophyll a/b binding protein 5	LHCB5
	NADH dehydrogenase (ubiquinone) 1 beta subcomplex subunit 7	NDUFB7
	V-type H+-transporting ATPase subunit A	ATPeV1A
	L-3-cyanoalanine synthase	CAS
	calcium/calmodulin-dependent protein kinase	CaMK
Amino acid metabolism	dihydrolipoamide succinyltransferase	DLST
	2-oxoglutarate dehydrogenase	OGDH
	malate dehydrogenase	MDH2
	L-3-cyanoalanine synthase	CAS
	aminoacylase	ACY1
	catalase	CAT
	amidase	amiE
	caffeoyl-CoA O-methyltransferase	CCoAOMT
	alcohol dehydrogenase class-P	ADH1
	cyanohydrin beta-glucosyltransferase	UGT85B1
	beta-glucosidase	bglX
	glutathione S-transferase	GST
	L-ascorbate peroxidase	APX
Lipid metabolism	phospholipid:diacylglycerol acyltransferase	PDAT
	diacylglycerol diphosphate phosphatase / phosphatidate phosphatase	DPP1
	linoleate 9S-lipoxygenase	LOX1_5
	beta-galactosidase	GLB1
	peroxygenase	PXG
	alcohol dehydrogenase class-P	ADH1
	acetyl-CoA carboxylase carboxyl transferase subunit alpha	accA
	acetyl-CoA carboxylase / biotin carboxylase 1	ACACA
	3-ketoacyl-CoA synthase	KCS
	Nucleoside diphosphate kinase	NDK
Biosynthesis of other secondary metabolites	anthocyanidin 3-O-glucoside 5-O-glucosyltransferase	UGT75C1
	2,4-dihydroxy-1,4-benzoxazin-3-one-glucoside dioxygenase	BX6
	caffeoyl-CoA O-methyltransferase	CCoAOMT
	flavonol synthase	FLS
	anthocyanidin synthase	ANS
	caffeic acid 3-O-methyltransferase	COMT
	beta-glucosidase	bglX
	cinnamoyl-CoA reductase	CCR
	trans-resveratrol di-O-methyltransferase	ROMT
	para-aminobenzoate synthetase	pabAB
	MPBQ/MSBQ methyltransferase	VTE3
	alcohol dehydrogenase class-P	ADH1
	acetyl-CoA carboxylase / biotin carboxylase 1	ACACA
	gibberellin-44 dioxygenase	GA20ox
	amidase	amiE
	glutathione S-transferase	GST
